# Supplementary material for: CRFK and Primary Macrophages Transcriptomes in Response to Feline Coronavirus Infection Differ Significantly
Source: Front Genet. 2020 Dec 3;11:584744. doi: 10.3389/fgene.2020.584744 (PMC7745755; doi:10.3389/fgene.2020.584744)
Supplement: Supplementary file 2 [file Table_1.XLSX]

## Sheet: CRFK-YDdrawnClusters-onewayAnov
GeneID	logFC.group2(2h)	logFC.group3(17h)	logCPM	LR	PValue	FDR	Description
XM_019833593.2	14.4164	13.5177	5.2363	31.7461	1.27766e-07	4.81488e-05	protocadherin gamma-C4, transcript variant X28
XM_023247173.1	14.3019	10.3656	4.4059	37.261	8.10711e-09	7.27959e-06	Rho/Rac guanine nucleotide exchange factor 2, transcript variant X3
XM_023250856.1	14.0651	13.8188	5.24397	31.2211	1.66118e-07	5.91854e-05	protein tyrosine phosphatase, receptor type S, transcript variant X18
XM_019835257.2	13.2741	6.80215	3.6591	44.3002	2.40072e-10	6.95347e-07	neuron navigator 3, transcript variant X1
NM_001009227.1	12.909	12.0902	3.76815	27.4595	1.08956e-06	0.000198297	colony stimulating factor 3
XM_023257557.1	12.7775	11.7458	3.5435	27.0567	1.33262e-06	0.000226989	alpha 1,4-galactosyltransferase (P blood group), transcript variant X7
NM_001009855.1	12.7361	13.9411	6.96988	33.1724	6.26178e-08	2.95735e-05	CD63 molecule
XM_019840045.1	12.6567	4.92967	2.64418	47.0877	5.95705e-11	3.09477e-07	eukaryotic translation initiation factor 4 gamma 1, transcript variant X4
XM_003992443.5	12.6262	11.7273	3.45031	26.6327	1.6473e-06	0.000264484	Thy-1 cell surface antigen, transcript variant X1
XM_023238956.1	12.6196	10.3268	2.979	27.9187	8.66011e-07	0.000168865	anoctamin 1, transcript variant X7
XM_023250846.1	12.4444	12.1889	4.96755	27.945	8.54732e-07	0.000168865	protein tyrosine phosphatase, receptor type S, transcript variant X9
XM_023255264.1	12.385	7.8991	2.45633	33.666	4.89249e-08	2.55386e-05	tropomyosin 1, transcript variant X7
XM_003996752.5	12.3198	13.4818	4.41495	29.638	3.66598e-07	9.91204e-05	nuclear factor, erythroid 2 like 1, transcript variant X1
XM_023258446.1	12.2273	11.1345	2.97278	25.4899	2.91699e-06	0.000399524	DLG associated protein 3, transcript variant X2
XM_003985278.5	11.99	8.19117	2.16966	30.1714	2.80772e-07	8.33514e-05	G3BP stress granule assembly factor 2, transcript variant X1
XM_019818375.2	11.887	11.5436	2.98795	24.8851	3.94706e-06	0.000482483	regulatory associated protein of MTOR complex 1, transcript variant X5
XM_003981133.5	11.7606	7.71625	1.86909	30.3145	2.61392e-07	8.07841e-05	versican, transcript variant X3
XM_006931552.4	11.6933	6.32495	1.74905	34.9403	2.58707e-08	1.63058e-05	BCL2 associated athanogene 6, transcript variant X1
XM_011282317.3	11.6702	8.5778	2.25824	27.4272	1.10729e-06	0.000199345	BCL2 associated athanogene 6, transcript variant X9
XM_019816638.2	11.5774	10.6938	4.92699	25.967	2.29795e-06	0.000333602	spectrin alpha, non-erythrocytic 1, transcript variant X7
XM_019823195.2	11.5521	8.3588	1.7544	27.0384	1.34489e-06	0.00022801	argonaute 2, RISC catalytic component, transcript variant X1
XM_019821538.2	11.455	8.85028	1.75733	25.2437	3.29907e-06	0.000430014	gremlin 2, DAN family BMP antagonist, transcript variant X3
XM_023244254.1	11.4299	9.77337	1.97443	23.5615	7.65023e-06	0.000781484	MLLT6, PHD finger containing, transcript variant X4
XM_003983861.5	11.4172	10.508	2.24787	23.1772	9.27107e-06	0.000890003	LIM zinc finger domain containing 1, transcript variant X3
XM_023246035.1	11.3494	8.54481	1.6156	25.4191	3.02212e-06	0.00041085	ATPase secretory pathway Ca2+ transporting 2, transcript variant X2
XM_023254975.1	11.3324	5.28367e-05	1.32208	52.6567	3.67905e-12	8.00665e-08	myocyte enhancer factor 2A, transcript variant X4
XM_019831418.2	11.1953	6.97153	1.29615	29.2849	4.37395e-07	0.000112016	T-cell lymphoma invasion and metastasis 2, transcript variant X7
XM_023249318.1	11.1578	8.98527	1.55967	23.5143	7.83297e-06	0.000795681	ATPase phospholipid transporting 11C, transcript variant X8
XM_023239568.1	11.149	7.05828	1.26149	28.6945	5.87573e-07	0.000135668	F-actin-monooxygenase MICAL2, transcript variant X6
XM_003982612.4	11.0928	9.21549	1.57563	22.8629	1.08487e-05	0.000982629	fidgetin like 1, transcript variant X4
XM_019830355.2	11.0656	7.05852	1.96993	28.9635	5.13632e-07	0.000124161	BCL2 associated athanogene 6, transcript variant X4
XM_003986152.5	11.0531	11.0283	2.34042	22.9551	1.03603e-05	0.00095078	kelch domain containing 3, transcript variant X1
XM_006930958.3	11.0447	10.265	2.03682	22.1987	1.51224e-05	0.00123167	SWI/SNF-related, matrix-associated actin-dependent regulator of chromatin, subfamily a, containing DEAD/H box 1, transcript variant X1
NM_001009351.1	11.0233	0	1.01857	50.4574	1.10487e-11	1.19516e-07	interleukin 1 alpha
XM_023254585.1	11.0184	8.52123	1.35066	23.7503	6.96115e-06	0.000731186	afadin, adherens junction formation factor, transcript variant X8
XM_019826502.2	11.0126	11.5416	3.11816	24.4062	5.01494e-06	0.00057531	chromodomain helicase DNA binding protein 6, transcript variant X8
XM_006943406.4	10.9766	10.5981	2.13337	22.2698	1.45942e-05	0.00119939	N-myc downstream regulated 1, transcript variant X2
XM_023240369.1	10.9698	9.96875	1.76228	21.8978	1.75775e-05	0.00136149	actinin alpha 2, transcript variant X2
XM_023242804.1	10.9638	8.73042	1.35359	23.0696	9.78345e-06	0.000924116	midnolin, transcript variant X1
XM_019828772.2	10.9243	11.4015	2.63836	23.6732	7.23483e-06	0.000746388	Rap guanine nucleotide exchange factor 2, transcript variant X12
XM_019833263.2	10.9204	6.40322	1.00635	29.4653	3.99663e-07	0.000104726	NUMB, endocytic adaptor protein, transcript variant X9
XM_023250533.1	10.879	9.27639	1.63115	22.0522	1.62718e-05	0.00129625	staphylococcal nuclease and tudor domain containing 1, transcript variant X2
XM_023253470.1	10.8736	10.8653	2.27408	22.5144	1.29139e-05	0.00111418	family with sequence similarity 193 member A, transcript variant X2
XM_019817180.2	10.872	10.5563	1.99645	22.0243	1.64996e-05	0.00130725	myosin-4
XR_002152572.1	10.7899	9.83478	1.61736	21.383	2.27379e-05	0.00161987	structural maintenance of chromosomes 1A, transcript variant X7
XM_023255275.1	10.724	5.96843	0.800073	29.7131	3.53088e-07	9.71661e-05	vacuolar protein sorting 13 homolog C, transcript variant X1
XM_023252488.1	10.723	6.25854	0.818278	28.7062	5.84167e-07	0.000135668	early growth response 3, transcript variant X2
XM_019831670.1	10.7109	9.00426	1.24994	21.5631	2.07794e-05	0.0015266	butyrophilin subfamily 1 member A1, transcript variant X3
XM_011282315.3	10.6755	7.25382	1.36556	25.6774	2.65596e-06	0.000374367	BCL2 associated athanogene 6, transcript variant X5
XM_011290902.2	10.6626	2.58344	3.68031	45.6742	1.20774e-10	4.78545e-07	selectin E
XM_019826361.2	10.6568	9.30635	1.33368	21.101	2.61799e-05	0.00176962	RCC1 and BTB domain containing protein 2, transcript variant X4
XM_011284752.3	10.631	0.0159813	0.637203	47.6088	4.59079e-11	2.56844e-07	calpastatin, transcript variant X1
XM_019826831.2	10.5937	8.56405	1.04096	21.6574	1.98224e-05	0.00147415	synaptosome associated protein 25, transcript variant X3
XM_023253050.1	10.5817	5.8007	7.37448	33.3412	5.75519e-08	2.81419e-05	growth-regulated protein homolog gamma-like
XM_019838567.1	10.542	7.77765	0.831608	23.0051	1.01042e-05	0.000939772	phosphoinositide kinase, FYVE-type zinc finger containing, transcript variant X8
XM_023254950.1	10.5164	9.09924	2.04734	21.6197	2.01994e-05	0.00149455	prolyl 4-hydroxylase subunit alpha 2, transcript variant X1
XM_019832234.2	10.5114	8.6115	0.996468	21.2342	2.44934e-05	0.00170597	solute carrier family 51 beta subunit, transcript variant X2
XM_019824375.2	10.479	9.42136	1.25675	20.5054	3.5262e-05	0.00216977	fibroblast growth factor 13, transcript variant X3
XM_006942267.4	10.4476	10.3892	1.72252	21.1764	2.5212e-05	0.00172992	lysine rich nucleolar protein 1, transcript variant X3
XM_003984805.3	10.4384	7.84208	0.760763	22.308	1.43177e-05	0.0011874	prepronociceptin, transcript variant X1
XM_023245700.1	10.3667	9.25713	5.03202	23.2617	8.88781e-06	0.000864925	WW domain containing E3 ubiquitin protein ligase 2, transcript variant X3
XM_023247252.1	10.3266	9.64422	1.27418	20.158	4.19509e-05	0.00244485	MIA family member 3, ER export factor, transcript variant X5
XM_023252889.1	10.3227	8.86172	0.950385	20.2282	4.05041e-05	0.00239119	centromere protein E, transcript variant X5
XM_023257885.1	10.2549	5.615	0.351171	27.9211	8.65e-07	0.000168865	agrin, transcript variant X4
XM_006941957.3	10.2467	7.54903	0.555483	21.9889	1.6795e-05	0.00132487	zinc finger with KRAB and SCAN domains 5, transcript variant X1
XM_006940215.3	10.2306	9.25313	1.04737	19.7983	5.02179e-05	0.00275034	collagen type I alpha 1 chain, transcript variant X2
XM_023254972.1	10.2305	3.02781e-05	0.247576	44.8282	1.84367e-10	6.09518e-07	myocyte enhancer factor 2A, transcript variant X1
XM_011288148.3	10.2235	9.8871	1.3465	20.1556	4.20025e-05	0.0024459	zinc finger protein 532, transcript variant X8
XM_023255307.1	10.2181	5.59564	0.453506	27.8599	8.91844e-07	0.000172975	transcription factor 12, transcript variant X6
XM_023256493.1	10.1985	6.96129	0.422932	23.2537	8.92304e-06	0.000866476	junctional cadherin 5 associated, transcript variant X3
XM_023258116.1	10.1859	0.0314247	0.2092	44.4105	2.27185e-10	6.95347e-07	kinesin family member 1B, transcript variant X26
XM_019830637.1	10.1852	8.77724	0.954946	19.8587	4.87241e-05	0.00269984	chibby family member 3, transcript variant X2
XM_006939907.4	10.1741	3.84464	0.574056	34.0921	3.95365e-08	2.21198e-05	dynein regulatory complex subunit 3, transcript variant X3
XM_006932873.4	10.1612	11.2149	2.18419	23.1178	9.55064e-06	0.000908507	sterile alpha motif domain containing 4A, transcript variant X5
XM_019827429.2	10.1535	7.10594	0.452013	22.6035	1.23513e-05	0.00108363	tet methylcytosine dioxygenase 3, transcript variant X4
XM_019827571.2	10.1374	9.70383	1.21121	19.8083	4.99661e-05	0.00274482	cytoskeleton associated protein 2 like, transcript variant X2
XM_023240752.1	10.135	0	0.160309	44.1708	2.56115e-10	6.95347e-07	phospholipase C epsilon 1, transcript variant X4
XM_019817833.1	10.1084	11.7986	2.63329	25.2889	3.22545e-06	0.000426534	cell division cycle 6, transcript variant X4
XM_019813873.2	10.1063	-2.55161e-07	0.131218	43.9616	2.84349e-10	7.13147e-07	actin binding LIM protein 1, transcript variant X16
XM_019827143.2	10.104	8.9753	0.865158	19.4459	5.98945e-05	0.00308516	suppressor of cytokine signaling 5, transcript variant X6
XM_023247175.1	10.096	4.1959	0.156291	31.9351	1.16246e-07	4.47345e-05	Rho/Rac guanine nucleotide exchange factor 2, transcript variant X4
XM_019828613.1	10.0947	7.18247	0.370046	22.0746	1.60904e-05	0.00128603	prepronociceptin, transcript variant X3
XM_019823691.1	10.0715	10.8906	1.92367	22.1314	1.56395e-05	0.00125982	DNA polymerase alpha 1, catalytic subunit, transcript variant X1
XM_023260617.1	10.0447	8.79783	0.756139	19.3125	6.40245e-05	0.00323032	thyroid hormone receptor beta, transcript variant X6
XM_011281790.3	10.0434	7.02404	0.30251	22.1901	1.51871e-05	0.00123556	PDZ and LIM domain 5, transcript variant X16
XM_023254529.1	10.0368	4.35858	0.0997001	30.9571	1.89564e-07	6.41271e-05	synaptojanin 2, transcript variant X2
XM_023246388.1	10.0275	0.838003	0.0588629	41.3372	1.05621e-09	1.82905e-06	mitogen-activated protein kinase 8 interacting protein 3, transcript variant X4
XM_023240223.1	10.0211	10.8633	1.89063	22.0569	1.62334e-05	0.00129604	beta-1,4-N-acetyl-galactosaminyltransferase 4, transcript variant X1
XM_006944020.3	10.0104	9.59162	1.09476	19.4628	5.9389e-05	0.00307217	protein FAM122B, transcript variant X6
XM_023257137.1	9.98339	7.44661	0.334982	20.8745	2.93199e-05	0.00191698	SWI/SNF related, matrix associated, actin dependent regulator of chromatin subfamily c member 2, transcript variant X3
XM_023251211.1	9.97606	10.7589	1.80378	21.7537	1.88908e-05	0.00142475	regulating synaptic membrane exocytosis 4, transcript variant X1
XM_023259829.1	9.97549	11.052	2.46878	23.0433	9.91298e-06	0.000931513	diacylglycerol kinase delta, transcript variant X4
XM_019817169.1	9.95519	8.08278	0.463406	19.608	5.52297e-05	0.00291296	growth arrest specific 7, transcript variant X10
XM_023246886.1	9.91989	3.23783	-0.0380525	33.8838	4.3875e-08	2.38143e-05	Snf2 related CREBBP activator protein, transcript variant X2
XR_002154557.2	9.89937	7.98044	0.395078	19.5131	5.79128e-05	0.00301727	maestro heat like repeat family member 8, transcript variant X4
XM_019830946.1	9.88203	9.3021	0.887073	18.9573	7.64675e-05	0.00361945	YTH domain containing 2, transcript variant X2
XM_003999388.5	9.87555	6.34338	0.0818199	23.1763	9.27545e-06	0.000890003	ATPase plasma membrane Ca2+ transporting 4, transcript variant X9
XM_019817468.2	9.87452	10.1413	1.35681	20.1585	4.19403e-05	0.00244485	sperm associated antigen 5, transcript variant X3
XM_023245518.1	9.86891	5.74277	0.0112233	24.9694	3.78413e-06	0.00047128	ankyrin repeat domain 11, transcript variant X10
XM_023243670.1	9.81598	9.4804	0.948478	19.0002	7.48432e-05	0.00356885	proline rich 11, transcript variant X4
XM_019819779.2	9.81355	0	-0.148234	41.8936	7.99694e-10	1.49137e-06	spermatogenesis associated 13, transcript variant X6
XM_019830367.1	9.80164	9.01091	0.710194	18.616	9.06961e-05	0.00403631	tripartite motif containing 41, transcript variant X2
XM_023241403.1	9.7967	9.72816	1.07784	19.3105	6.40895e-05	0.00323032	intraflagellar transport 81, transcript variant X5
XM_023239640.1	9.79644	9.40898	0.902101	18.8879	7.91683e-05	0.00368871	protein tyrosine phosphatase, non-receptor type 5, transcript variant X1
XM_019823614.2	9.79567	4.69842	-0.110999	28.1375	7.76298e-07	0.000159948	cyclin dependent kinase like 5, transcript variant X1
XM_006931774.4	9.77873	7.78857	0.259367	19.2726	6.53149e-05	0.00327394	solute carrier family 35 member B2, transcript variant X2
XM_006936666.4	9.76916	0.243258	-0.197254	40.867	1.33614e-09	2.20864e-06	FXYD domain-containing ion transport regulator 6, transcript variant X4
XM_023253901.1	9.74557	8.9234	0.64163	18.4464	9.87217e-05	0.00427394	FK506 binding protein 5, transcript variant X2
XM_003982461.5	9.74428	9.16242	0.753086	18.5675	9.29211e-05	0.00411592	proline rich transmembrane protein 3, transcript variant X1
XM_023255185.1	9.71961	7.52797	0.152997	19.4319	6.03143e-05	0.00309582	immunoglobulin superfamily DCC subclass member 4, transcript variant X1
XM_006934782.4	9.71	9.23522	0.773219	18.5579	9.33712e-05	0.00412162	nuclear factor I A, transcript variant X2
NM_001309037.1	9.70304	6.87662	0.00500742	20.7115	3.18097e-05	0.0020206	colony stimulating factor 2
XM_023257667.1	9.67344	0.000304456	-0.289916	40.867	1.33608e-09	2.20864e-06	protein phosphatase 6 regulatory subunit 2, transcript variant X3
XM_011283875.2	9.64855	-5.03272e-05	-0.302924	40.7368	1.42602e-09	2.30483e-06	periphilin 1, transcript variant X1
XM_019833139.2	9.63392	7.84553	0.178086	18.5869	9.20258e-05	0.00408372	RAB15, member RAS oncogene family, transcript variant X2
XM_003982303.4	9.6284	6.91765	-0.0438258	20.2394	4.02773e-05	0.00238166	semaphorin 3G, transcript variant X1
XM_023254771.1	9.60997	10.5289	1.54145	21.1211	2.5919e-05	0.00176346	cholinergic receptor nicotinic alpha 5 subunit, transcript variant X1
XM_006929822.4	9.59452	8.29363	0.29992	18.0573	0.000119921	0.00485102	myosin heavy chain 7B, transcript variant X2
XM_019832365.2	9.57738	1.39299	-0.378495	36.7808	1.03074e-08	8.81978e-06	transcription factor 12, transcript variant X11
XM_006942752.4	9.57303	0.12568	-0.383801	39.7716	2.31052e-09	3.11202e-06	SMG7, nonsense mediated mRNA decay factor, transcript variant X5
XM_023254355.1	9.56885	7.95159	0.168088	18.2162	0.000110767	0.00458966	erythrocyte membrane protein band 4.1 like 2, transcript variant X10
XM_023240445.1	9.54722	8.96873	5.08658	21.4077	2.24578e-05	0.00161085	actin, alpha 1, skeletal muscle
XM_019830887.2	9.54663	9.20967	0.685464	18.235	0.000109728	0.0045662	TTK protein kinase, transcript variant X4
XM_003984408.5	9.54562	9.20789	0.684459	18.2321	0.000109886	0.00456758	ATP/GTP binding protein like 5, transcript variant X1
XM_023243222.1	9.50294	7.31757	-0.0537461	18.8034	8.25822e-05	0.00379466	semaphorin 4D, transcript variant X1
XM_023247633.1	9.50208	-0.0416453	-0.28271	40.1024	1.95827e-09	2.79272e-06	CREB regulated transcription coactivator 1, transcript variant X5
XM_023247119.1	9.49825	7.68063	0.0400381	18.2359	0.000109678	0.0045662	ATP binding cassette subfamily A member 3, transcript variant X2
XM_023260793.1	9.49481	7.33954	-0.0544582	18.7282	8.57479e-05	0.00389302	sushi domain containing 5, transcript variant X1
XM_003992021.4	9.48565	6.4604	-0.232302	20.5971	3.36817e-05	0.00210821	transmembrane 4 L six family member 1, transcript variant X4
XM_019823284.2	9.46984	9.03106	0.565346	17.907	0.000129287	0.00511048	leucine rich repeat containing 24, transcript variant X1
XM_023239557.1	9.46795	8.14539	0.170486	17.7072	0.000142864	0.00551821	SET binding factor 2, transcript variant X1
XM_023259037.1	9.44756	0.696889	-0.494932	37.5782	6.9184e-09	6.45114e-06	immunoglobulin superfamily member 3, transcript variant X1
XM_023244183.1	9.44228	-0.671645	0.210056	42.9167	4.79456e-10	1.05672e-06	calcium voltage-gated channel subunit alpha1 G, transcript variant X20
XM_019839661.2	9.44044	8.27187	0.224282	17.5701	0.000153003	0.00577789	DAZ interacting zinc finger protein 3, transcript variant X1
XM_011290524.3	9.43692	8.61703	0.345822	17.5771	0.000152466	0.0057666	integrin subunit alpha L, transcript variant X2
XM_023244533.1	9.4244	10.5378	1.50281	21.2188	2.46829e-05	0.00170812	centrosomal protein 112, transcript variant X1
XM_023242599.1	9.40928	2.38829	-0.51409	32.9018	7.16922e-08	3.25895e-05	zinc finger protein 618, transcript variant X2
XM_019827704.2	9.39054	8.96722	0.489548	17.7018	0.000143256	0.0055304	solute carrier family 30 member 6, transcript variant X4
XM_023249184.1	9.38842	8.43648	0.240702	17.4095	0.000165795	0.00611802	oligophrenin 1, transcript variant X2
XM_006931241.3	9.37688	2.34845	-0.555552	32.9132	7.12847e-08	3.25895e-05	ring finger protein 4, transcript variant X1
XM_004000051.5	9.37624	8.80593	0.402129	17.5335	0.00015583	0.00585122	oxidation resistance 1, transcript variant X13
XM_019822543.2	9.37573	1.83039	-0.565239	34.1982	3.74942e-08	2.11398e-05	GATA zinc finger domain containing 2B, transcript variant X3
XR_002150474.2	9.37013	0.0811542	-0.566635	38.4977	4.36842e-09	4.74214e-06	ALS2 C-terminal like, transcript variant X3
XM_023250687.1	9.36149	8.40416	0.21056	17.3272	0.000172765	0.00626399	thiamin pyrophosphokinase 1, transcript variant X7
XM_019810629.2	9.3543	8.15963	0.107867	17.331	0.000172436	0.00625829	zinc finger and BTB domain containing 38, transcript variant X7
XM_019839355.2	9.354	0	-0.579315	38.6652	4.0176e-09	4.49551e-06	zinc finger and BTB domain containing 21, transcript variant X6
XM_023238714.1	9.33869	15.1651	5.73484	44.1551	2.58131e-10	6.95347e-07	interferon-induced GTP-binding protein Mx1, transcript variant X2
XM_006932061.4	9.31717	8.2264	0.114381	17.2072	0.000183444	0.00654996	adhesion G protein-coupled receptor G6, transcript variant X1
XM_023258864.1	9.30789	8.10466	0.0628486	17.2101	0.000183175	0.00654633	lysophosphatidic acid receptor 3, transcript variant X1
XM_003982255.5	9.30683	0	-0.629379	38.3077	4.80389e-09	4.92107e-06	semaphorin 3B, transcript variant X7
XM_023242035.1	9.29791	0	-0.638011	38.2436	4.96032e-09	5.01075e-06	neural precursor cell expressed, developmentally down-regulated 4-like, E3 ubiquitin protein ligase, transcript variant X6
XM_019836373.2	9.26283	8.46236	0.18411	17.0832	0.000195176	0.00680184	leucine zipper protein 1, transcript variant X10
XM_019819523.1	9.26044	6.15991	-0.456934	20.1352	4.24329e-05	0.00246653	phospholipase D family member 3, transcript variant X5
XM_011289241.3	9.23846	8.81236	0.341127	17.2683	0.000177921	0.00640938	gap junction protein gamma 1, transcript variant X6
XM_023240796.1	9.23096	7.21437	-0.202638	17.7713	0.00013836	0.00539292	ligand-dependent corepressor, transcript variant X4
XR_002739834.1	9.22165	7.87114	-0.0742763	17.0169	0.00020176	0.00693824	DDB1 and CUL4 associated factor 1, transcript variant X3
XM_023241350.1	9.21798	5.78463	-0.530567	20.9083	2.88289e-05	0.00189872	phosphatidylinositol transfer protein membrane associated 2, transcript variant X11
XM_023259718.1	9.20885	8.28654	0.0790984	16.8994	0.000213965	0.00721135	serine/threonine kinase 11 interacting protein, transcript variant X3
XM_019822725.1	9.20822	6.81341	-0.380354	18.3429	0.000103964	0.00440906	25-hydroxycholesterol 7-alpha-hydroxylase, transcript variant X2
XM_023244523.1	9.20809	4.00833	-0.667919	26.5198	1.74301e-06	0.000275307	formin like 1, transcript variant X4
XM_011282887.3	9.18104	8.36174	0.0997797	16.8478	0.000219558	0.00729839	zinc finger protein 280D, transcript variant X3
XM_023251964.1	9.17938	7.83244	-0.111811	16.9105	0.000212786	0.0071845	cysteine rich transmembrane BMP regulator 1, transcript variant X4
XM_023241821.1	9.17797	9.81075	0.916539	19.0664	7.2408e-05	0.0034944	laminin subunit alpha 3, transcript variant X1
XM_006934686.1	9.17311	8.59096	0.200965	16.9506	0.000208552	0.00707153	ERI1 exoribonuclease family member 3, transcript variant X2
XM_023258920.1	9.16663	7.5049	-0.229019	17.119	0.000191712	0.00672769	glutamate-cysteine ligase modifier subunit, transcript variant X2
XM_023250057.1	9.16328	5.6088	-0.237208	21.4543	2.19408e-05	0.0015847	fibulin 2, transcript variant X1
XM_023257272.1	9.15261	7.36369	-0.283307	17.2113	0.000183068	0.00654616	oxysterol binding protein like 8, transcript variant X11
XM_019829627.2	9.14299	5.29565	2.21266	24.8369	4.04323e-06	0.000488492	WD repeat domain 19, transcript variant X4
XM_003986358.4	9.14075	6.70266	-0.448243	18.2413	0.000109383	0.00456173	origin recognition complex subunit 3, transcript variant X1
XM_023255563.1	9.13989	7.17083	-0.0916468	17.6259	0.000148794	0.00566599	family with sequence similarity 13 member B, transcript variant X7
XM_023260800.1	9.12051	1.91889	-0.802013	32.228	1.00412e-07	4.1029e-05	cytoplasmic linker associated protein 2, transcript variant X5
XM_023251247.1	9.11892	-0.284162	-0.531251	38.4255	4.52903e-09	4.8442e-06	chromodomain helicase DNA binding protein 6, transcript variant X6
XM_023258715.1	9.11743	7.75084	-0.0712119	16.786	0.000226445	0.00743223	GLIS family zinc finger 1, transcript variant X1
XM_023257464.1	9.10742	0.57127	-0.765705	35.5666	1.89151e-08	1.33566e-05	transmembrane protease, serine 6, transcript variant X5
XM_019821808.2	9.0945	4.12225	-0.766946	25.3819	3.07893e-06	0.000414745	prospero homeobox 1, transcript variant X5
XM_023243637.1	9.08175	8.81865	0.276562	17.0112	0.000202335	0.00695146	phospholipase C delta 3, transcript variant X1
XM_011289160.3	9.07515	6.50223	0.713912	19.7742	5.08261e-05	0.00277321	mediator complex subunit 24, transcript variant X4
XR_002153763.2	9.06681	1.36996	-0.847654	33.2958	5.88727e-08	2.83572e-05	uncharacterized LOC109497506, transcript variant X3
XM_006930270.4	9.06274	3.09971	-0.822821	28.3666	6.92274e-07	0.00014809	interleukin 1 alpha, transcript variant X3
XM_023246903.1	9.06023	8.37444	0.0442431	16.5674	0.000252607	0.00799156	calneuron 1, transcript variant X7
XM_023248754.1	9.06022	7.75472	-0.211768	16.5463	0.000255284	0.00805872	nuclear receptor binding protein 2, transcript variant X3
XM_023248865.1	9.05983	6.40608	-0.568872	18.452	9.84452e-05	0.00426706	NHS actin remodeling regulator, transcript variant X2
XM_023255694.1	9.05571	2.68102e-05	-0.855157	36.5747	1.14263e-08	9.44387e-06	fermitin family member 2, transcript variant X3
XM_003984592.5	9.05338	8.7954	0.251055	16.9355	0.000210135	0.00711523	PDZ and LIM domain 3, transcript variant X1
XM_006938188.3	9.05281	7.72381	-0.229448	16.5296	0.000257419	0.00808769	nebulin related anchoring protein, transcript variant X5
XM_019823964.2	9.02814	7.80365	-0.211342	16.4254	0.000271186	0.00837532	NHS-like protein 2, transcript variant X1
XM_023256308.1	9.02715	8.75256	0.217537	16.8416	0.000220236	0.00731093	interleukin 15 receptor subunit alpha, transcript variant X2
XR_002736830.1	9.02554	2.63159	-0.847555	29.5232	3.88262e-07	0.000102688	uncharacterized LOC111557073, transcript variant X2
XM_003994222.5	9.02295	5.04668	-0.769683	21.9622	1.70205e-05	0.00133429	leucine rich glioma inactivated 1, transcript variant X1
XM_006933649.4	9.00813	8.23511	-0.0455405	16.3781	0.000277679	0.008518	transmembrane protein 106C, transcript variant X7
XM_019838187.2	9.00602	6.32246	-0.632506	18.3528	0.00010345	0.00440353	cordon-bleu WH2 repeat protein like 1, transcript variant X9
XM_019833561.2	8.99853	8.24804	-0.0434777	16.3634	0.000279732	0.00855932	protocadherin gamma-C4, transcript variant X22
XM_023241395.1	8.99222	0.234517	-0.0144028	38.1755	5.132e-09	5.04406e-06	calcium/calmodulin dependent protein kinase kinase 2, transcript variant X2
XM_023244612.1	8.98934	8.03097	-0.145413	16.2743	0.000292474	0.00882297	myosin ID, transcript variant X3
XM_023240215.1	8.97891	4.18897	-0.873399	24.374	5.09622e-06	0.000581881	BR serine/threonine kinase 2, transcript variant X12
XM_023242064.1	8.97692	8.35555	-0.00490377	16.3715	0.0002786	0.0085379	ring finger protein 152, transcript variant X6
XM_023244226.1	8.97564	8.33486	-0.016158	16.353	0.000281188	0.00859058	coatomer protein complex subunit zeta 2, transcript variant X1
XR_440576.4	8.96957	6.27237	-0.664682	18.2878	0.000106872	0.00448014	uncharacterized LOC102900093, transcript variant X5
XM_019811870.2	8.95724	7.88431	-0.21806	16.1974	0.000303927	0.0090484	FCH and double SH3 domains 2, transcript variant X3
XM_006934141.2	8.95612	8.90345	0.272792	16.9601	0.000207567	0.00705457	serine hydrolase like 2, transcript variant X1
XM_023260289.1	8.95492	9.56335	0.68351	18.3703	0.000102549	0.00438483	transmembrane protein 44, transcript variant X1
XM_003997108.5	8.93175	7.06564	-0.511844	16.6803	0.000238739	0.00771046	mitogen-activated protein kinase kinase 6, transcript variant X1
XM_023251299.1	8.92686	8.61384	0.10256	16.5154	0.000259252	0.00812756	centrosomal protein 250, transcript variant X8
XM_023253656.1	8.92551	6.59255	-0.619548	17.4304	0.000164071	0.00606978	zinc finger protein 496, transcript variant X3
XM_019828425.2	8.9244	5.60955	-0.801608	19.6685	5.35847e-05	0.00286568	solute carrier family 25 member 37, transcript variant X6
XM_006937877.4	8.91817	-0.0229987	-0.959656	35.705	1.76502e-08	1.28374e-05	SEC24 homolog C, COPII coat complex component, transcript variant X1
XM_003991478.4	8.90759	8.72361	0.300818	16.7112	0.000235079	0.00761592	T-cell lymphoma invasion and metastasis 1, transcript variant X1
XM_019827406.2	8.90078	9.5364	0.649005	18.2887	0.000106821	0.00448014	sideroflexin 5, transcript variant X4
XM_023252050.1	8.89969	6.74419	-0.611649	17.0438	0.000199056	0.00688184	intersectin 2, transcript variant X2
XM_023252236.1	8.89777	6.60192	-0.0688159	17.8783	0.000131152	0.00516175	Kruppel like factor 12, transcript variant X10
XM_006934567.4	8.89221	5.72608	-0.812014	19.1757	6.8555e-05	0.00337676	collagen type VIII alpha 2 chain, transcript variant X3
XM_023252039.1	8.88	7.50947	-0.40437	16.069	0.000324079	0.00947384	EFR3 homolog B, transcript variant X3
XM_019814870.2	8.86465	9.07233	1.35557	18.2705	0.000107799	0.004506	G protein-coupled receptor kinase 3, transcript variant X4
XM_023259163.1	8.86332	5.68078	-0.844896	19.1669	6.886e-05	0.00338629	cingulin, transcript variant X2
XM_011290752.3	8.85776	0	-1.04109	35.1677	2.30907e-08	1.49949e-05	regulator of G protein signaling 11, transcript variant X1
XM_003988202.5	8.85375	5.86271	-0.821931	18.6433	8.94653e-05	0.00400677	junctional cadherin 5 associated, transcript variant X2
XM_019823955.2	8.85239	9.04083	0.314474	17.1024	0.000193317	0.00676304	TATA-box binding protein associated factor 1, transcript variant X3
XM_019839667.2	8.85135	8.9097	0.269912	16.8502	0.000219298	0.00729309	DAZ interacting zinc finger protein 3, transcript variant X8
XM_006943942.3	8.82049	6.78572	-0.661528	16.5966	0.000248937	0.00792025	interleukin 13 receptor subunit alpha 2, transcript variant X5
XR_002742322.1	8.8118	9.02255	1.70821	18.4947	9.6365e-05	0.00422218	CD109 molecule, transcript variant X4
XM_023249023.1	8.8075	7.05493	-0.580606	16.1791	0.000306727	0.00911309	uracil phosphoribosyltransferase homolog, transcript variant X4
XM_003982162.3	8.80072	9.39841	0.793241	18.113	0.000116633	0.00476035	6-phosphofructo-2-kinase/fructose-2,6-biphosphatase 4, transcript variant X1
XM_011283920.2	8.79533	11.3096	3.64281	26.8214	1.49901e-06	0.000248975	NCK associated protein 5 like, transcript variant X7
XM_019833146.2	8.79338	6.56509	-0.730582	16.845	0.000219859	0.0073046	fucosyltransferase 8, transcript variant X7
XM_006937253.4	8.78675	7.11086	-0.59381	16.0434	0.00032826	0.00956531	protein kinase C and casein kinase substrate in neurons 3, transcript variant X3
XM_006942060.4	8.77952	0	-1.11727	34.5968	3.0719e-08	1.86188e-05	elastin, transcript variant X2
XM_023241340.1	8.77811	4.67578	-1.00586	21.569	2.07183e-05	0.00152519	phosphatidylinositol transfer protein membrane associated 2, transcript variant X1
XM_006934285.3	8.76048	9.16564	0.423342	17.328	0.000172691	0.00626399	methylenetetrahydrofolate reductase, transcript variant X8
XM_023241345.1	8.75544	6.45599	-0.779894	16.8665	0.000217511	0.00725687	phosphatidylinositol transfer protein membrane associated 2, transcript variant X6
XM_023259368.1	8.73298	9.01706	0.25916	16.9648	0.000207083	0.007048	bromodomain adjacent to zinc finger domain 2B, transcript variant X20
XM_019836575.2	8.72794	8.40767	-0.0913156	15.9457	0.000344697	0.00985864	adhesion G protein-coupled receptor B2, transcript variant X11
XM_023240143.1	8.72598	0	-1.17019	34.2015	3.74321e-08	2.11398e-05	choline kinase alpha, transcript variant X1
XM_006938178.4	8.72316	2.63651	-1.15331	27.5416	1.04574e-06	0.000194027	vesicle transport through interaction with t-SNAREs 1A, transcript variant X4
XM_019811690.2	8.72126	5.94432	-0.906999	17.7422	0.000140387	0.00544857	synaptotagmin like 2, transcript variant X9
XM_019833356.2	8.71834	6.24869	-0.853865	17.0794	0.000195549	0.00680184	vasohibin 1, transcript variant X5
XM_011281359.3	8.71402	8.40545	-0.0993722	15.9182	0.000349463	0.00995579	zinc finger protein 596, transcript variant X3
XM_023242614.1	8.71166	6.53414	-0.789756	16.5417	0.000255872	0.0080668	zinc finger protein 618, transcript variant X16
XM_019829413.2	8.70506	6.24414	-0.866627	16.9931	0.000204173	0.00698173	YTH domain containing 1, transcript variant X2
XM_006930334.3	8.67274	8.65173	0.0186474	16.2116	0.000301776	0.00900025	non-SMC condensin I complex subunit H, transcript variant X4
XM_023260366.1	8.66484	6.65971	-0.798378	16.102	0.000318777	0.00936273	ATPase phospholipid transporting 11B (putative), transcript variant X3
XM_019823781.2	8.65118	9.42729	0.50545	17.9765	0.00012487	0.00497662	suppressor of variegation 3-9 homolog 1, transcript variant X1
XM_019821716.1	8.65078	0.000192818	-1.22165	33.7515	4.68767e-08	2.4706e-05	phospholipase A2 group IVA, transcript variant X3
XM_006932235.4	8.62957	9.84424	0.803518	19.3052	6.42574e-05	0.00323654	zinc finger protein 592, transcript variant X3
XM_023248469.1	8.62587	9.00055	0.274138	16.8752	0.000216567	0.00724534	plexin B1, transcript variant X5
XM_019828480.2	8.62435	8.54085	-0.0463089	15.9696	0.000340607	0.00980589	protein-O-mannose kinase, transcript variant X1
XM_023248860.1	8.5856	0.291195	-1.29976	32.3887	9.26585e-08	4.01145e-05	BRCA1/BRCA2-containing complex subunit 3, transcript variant X1
XM_019827280.2	8.57883	6.45929	-0.906708	16.038	0.000329147	0.00958132	EH domain binding protein 1, transcript variant X14
XM_019828833.2	8.57795	5.72322	-1.05069	17.5302	0.000156084	0.00585773	tripartite motif containing 2, transcript variant X4
XM_004001145.3	8.55456	4.54513	-1.2056	20.6048	3.3553e-05	0.00210196	C1q and TNF related 12, transcript variant X4
XM_023245585.1	8.54418	6.15441	-0.438513	17.0339	0.00020005	0.00690885	interleukin 34, transcript variant X1
XM_023241754.1	8.53931	10.3192	1.16031	21.1721	2.52655e-05	0.00173196	ankyrin repeat domain 12, transcript variant X6
XM_011288224.3	8.52846	1.33196	-1.11354	30.2598	2.68642e-07	8.07841e-05	MAM domain containing 2, transcript variant X1
XM_011285903.3	8.51463	0	-1.35546	32.7454	7.75221e-08	3.48045e-05	forty-two-three domain containing 1, transcript variant X1
XM_023256897.1	8.50081	4.80768	-1.2359	19.4876	5.86568e-05	0.00304513	caprin family member 2, transcript variant X4
XM_023258525.1	8.4922	6.10845	-1.04003	16.2491	0.000296181	0.00888689	regulating synaptic membrane exocytosis 3, transcript variant X1
XM_019839968.1	8.48078	5.75596	-1.11126	16.9552	0.000208075	0.00706521	heart and neural crest derivatives expressed 1, transcript variant X1
XM_023239078.1	8.47193	0.000811823	-1.38006	32.5084	8.7275e-08	3.82391e-05	Rho GTPase activating protein 20, transcript variant X1
XM_023255855.1	8.47068	9.13809	0.25705	17.1619	0.000187648	0.00663302	ATP binding cassette subfamily D member 4, transcript variant X7
XM_023242039.1	8.46997	3.95356	-1.31895	21.8364	1.81254e-05	0.00139061	neural precursor cell expressed, developmentally down-regulated 4-like, E3 ubiquitin protein ligase, transcript variant X10
XM_023253488.1	8.468	8.88374	0.0887225	16.5155	0.000259244	0.00812756	transforming acidic coiled-coil containing protein 3, transcript variant X5
XM_023241346.1	8.4604	3.19386	-1.35327	24.0627	5.95455e-06	0.000654209	phosphatidylinositol transfer protein membrane associated 2, transcript variant X7
XM_023260291.1	8.45022	4.49402e-07	-1.42038	32.2582	9.89043e-08	4.07064e-05	transmembrane protein 44, transcript variant X3
XM_023241503.1	8.44706	5.91904	-1.11147	16.4176	0.000272247	0.00839739	FIC domain containing, transcript variant X2
XM_019825096.1	8.44654	4.10289	-1.27904	21.1894	2.50478e-05	0.00172191	FRY microtubule binding protein, transcript variant X2
XM_019828345.2	8.43987	0.000813355	-1.43093	32.1744	1.03136e-07	4.173e-05	DLC1 Rho GTPase activating protein, transcript variant X13
XM_019825203.1	8.41728	0	-1.44658	32.043	1.10141e-07	4.33224e-05	oxoglutarate dehydrogenase, transcript variant X2
XM_003989225.4	8.41694	7.25725	1.93879	17.3459	0.000171158	0.00622845	myoglobin
XM_023239194.1	8.40709	6.07532	-1.10336	15.9268	0.000347975	0.00992895	transmembrane protein 136, transcript variant X2
XM_006935315.4	8.40588	0	-1.44086	32.042	1.10194e-07	4.33224e-05	TRAF family member associated NFKB activator, transcript variant X3
XM_023240477.1	8.39979	0	-1.45448	31.9587	1.14886e-07	4.44461e-05	Rho related BTB domain containing 1, transcript variant X7
XM_011285517.3	8.39126	4.9125	-0.851941	19.1092	7.08743e-05	0.00344167	microtubule associated protein 2, transcript variant X26
XM_023239647.1	8.38626	9.02284	0.155124	16.84	0.000220416	0.00731356	neuron navigator 2, transcript variant X17
XM_023258640.1	8.37039	0	-1.47679	31.772	1.26124e-07	4.77775e-05	microtubule associated serine/threonine kinase 2, transcript variant X6
XM_023253049.1	8.35854	4.60383	7.80239	23.4505	8.08714e-06	0.000813546	growth-regulated protein homolog gamma-like
XM_023253248.1	8.35736	5.64798	-0.536923	17.3469	0.000171068	0.00622845	Rho guanine nucleotide exchange factor 7, transcript variant X3
XM_023248523.1	8.34952	4.79639	-1.33409	18.6461	8.93406e-05	0.00400365	vacuolar protein sorting 13 homolog B, transcript variant X6
XM_019832446.2	8.34709	4.35786	-1.37854	19.8571	4.87615e-05	0.00269984	ATPase phospholipid transporting 8B4 (putative), transcript variant X1
XM_019827427.2	8.3463	9.02204	0.157503	16.8261	0.000221949	0.00734759	tet methylcytosine dioxygenase 3, transcript variant X3
XR_002740531.1	8.34435	2.53627	-1.47236	25.3262	3.1658e-06	0.000421712	uncharacterized LOC109497791
XM_023253086.1	8.32901	0	-1.50488	31.5261	1.42628e-07	5.29266e-05	KIAA1211 ortholog, transcript variant X4
XM_019836367.2	8.29134	6.54325	0.629884	16.6361	0.000244074	0.00780897	leucine zipper protein 1, transcript variant X4
XM_023254297.1	8.28983	9.02956	0.133132	16.8524	0.00021905	0.00728818	minichromosome maintenance 9 homologous recombination repair factor, transcript variant X3
NM_001009835.1	8.28868	5.36201	0.726698	19.0616	7.25815e-05	0.00349834	tumor necrosis factor
XM_019821072.2	8.28817	3.33523	-1.50951	22.5536	1.26634e-05	0.00110171	zinc finger protein 597, transcript variant X3
XM_019832309.2	8.27869	5.77039	-1.25138	15.9166	0.000349743	0.00995598	talin 2, transcript variant X2
XM_006928569.3	8.27436	1.49991e-06	-1.57636	31.0255	1.83188e-07	6.34457e-05	myosin IXB, transcript variant X2
XM_006936924.3	8.27194	5.41403	-1.33533	16.5983	0.000248728	0.00792025	solute carrier organic anion transporter family member 2B1, transcript variant X5
XM_019819110.2	8.27076	9.1555	0.21548	17.2219	0.000182104	0.00653098	EPS8 like 1, transcript variant X6
XM_023240764.1	8.26131	3.7197	-1.49169	21.2763	2.39838e-05	0.0016854	sorbin and SH3 domain containing 1, transcript variant X4
XM_019812052.1	8.25986	-0.000430715	-1.58862	30.9256	1.92575e-07	6.48442e-05	murine retrovirus integration site 1 homolog, transcript variant X2
XM_019830084.2	8.24188	5.4271	-1.35319	16.3983	0.000274892	0.00845387	zinc finger BED-type containing 9, transcript variant X3
XM_023247525.1	8.23249	5.2709	-1.36909	16.7504	0.000230519	0.00753943	inositol-3-phosphate synthase 1, transcript variant X1
XM_019826403.2	8.23187	5.20544	-0.904555	17.4462	0.000162782	0.00604055	zinc finger MYND-type containing 8, transcript variant X7
XM_023240809.1	8.22421	-2.18533e-07	-1.61238	30.7161	2.13838e-07	7.00579e-05	R3H domain and coiled-coil containing 1 like, transcript variant X2
XM_023259087.1	8.22184	4.62759	-1.47028	18.3235	0.000104981	0.00444182	uncharacterized LOC111561813, transcript variant X2
XM_023246738.1	8.20714	7.77511	1.09368	16.2331	0.00029855	0.00893954	MYC associated zinc finger protein, transcript variant X1
XM_023260684.1	8.20563	0	-1.63606	30.5476	2.32634e-07	7.38863e-05	trafficking kinesin protein 1, transcript variant X8
XM_019822629.1	8.18572	9.87239	3.4763	22.4742	1.31759e-05	0.00112477	protein kinase, DNA-activated, catalytic polypeptide, transcript variant X2
XM_011291623.3	8.18397	-0.0292378	-1.62939	30.5148	2.36483e-07	7.44582e-05	Scm polycomb group protein like 2, transcript variant X1
XM_023252756.1	8.17868	8.67971	-0.00841524	15.9621	0.000341887	0.00981688	meiotic nuclear divisions 1, transcript variant X3
XM_011291784.2	8.15233	9.4302	0.390036	18.1722	0.000113227	0.00466055	ectodysplasin A, transcript variant X4
XM_019812392.1	8.14596	2.15846	-1.66492	24.9397	3.84063e-06	0.000475063	protein kinase C and casein kinase substrate in neurons 3, transcript variant X2
XM_023251016.1	8.14473	1.53479e-07	-1.66328	30.2587	2.68792e-07	8.07841e-05	death inducer-obliterator 1, transcript variant X5
XM_011288339.3	8.14116	0	-1.68642	30.1277	2.86977e-07	8.45038e-05	nuclear factor I B, transcript variant X9
XM_019826353.1	8.13448	-1.27067	-0.334468	37.2669	8.08339e-09	7.27959e-06	ATPase phospholipid transporting 9A (putative), transcript variant X2
XM_011280478.3	8.12035	0.074608	-1.70918	29.7081	3.53973e-07	9.71661e-05	RNA binding motif protein 26, transcript variant X13
XM_019838483.2	8.09647	0.0078982	-1.70318	29.8905	3.23123e-07	9.21622e-05	ALS2, alsin Rho guanine nucleotide exchange factor, transcript variant X1
XR_002159398.2	8.0928	0	-1.70737	29.9027	3.21158e-07	9.19625e-05	uncharacterized LOC109501383, transcript variant X1
XM_019813142.2	8.08693	-0.000274648	-1.7121	29.8629	3.27607e-07	9.27139e-05	ankyrin 3, transcript variant X1
XM_023239372.1	8.08203	4.63982	-1.20108	17.9477	0.00012668	0.00502381	CREB/ATF bZIP transcription factor, transcript variant X8
XR_002156320.2	8.07554	-1.02383e-06	-1.72197	29.7844	3.40722e-07	9.53129e-05	uncharacterized LOC109499151, transcript variant X1
XM_019837962.2	8.06757	0	-1.7287	29.7298	3.50145e-07	9.71661e-05	erythrocyte membrane protein band 4.1 like 5, transcript variant X1
XM_003997904.5	8.05886	4.95584	-1.54945	16.568	0.000252525	0.00799156	leucine rich repeat LGI family member 4, transcript variant X1
XM_019834607.2	8.05837	4.11726	-1.63477	18.8712	7.983e-05	0.00371003	phosphodiesterase 4D, transcript variant X3
XM_023249966.1	8.05786	0	-1.75284	29.5771	3.77928e-07	0.00010143	spermatogenesis associated 13, transcript variant X3
XM_019833659.2	8.04818	4.50259	-1.60817	17.6349	0.000148123	0.0056523	exocyst complex component 3 like 4, transcript variant X2
XR_002736345.1	8.04375	6.71432e-07	-1.74878	29.5668	3.79877e-07	0.000101578	uncharacterized LOC111556674, transcript variant X5
XM_023247580.1	8.01244	4.6492	-1.62825	17.0899	0.000194522	0.00679865	leucine rich repeat containing 71, transcript variant X10
XM_019822502.2	7.99323	2.70086	-1.76149	22.4657	1.32325e-05	0.00112821	chromosome F1 C1orf43 homolog, transcript variant X1
XM_006937437.4	7.98947	0	-1.805	29.1371	4.70926e-07	0.000117439	cholinergic receptor muscarinic 1, transcript variant X1
XM_019821611.2	7.97431	7.01242e-08	-1.807	29.0924	4.81571e-07	0.000118833	SUN domain containing ossification factor, transcript variant X2
XM_003982179.4	7.96877	4.69523	-1.63775	16.728	0.000233111	0.00757581	C-C motif chemokine receptor like 2, transcript variant X1
XM_011290036.3	7.96556	9.51455	0.476128	18.6463	8.93313e-05	0.00400365	zinc finger protein 146, transcript variant X4
XM_023243676.1	7.9637	9.45296	0.371294	18.4049	0.000100792	0.00433776	active BCR-related, transcript variant X1
XM_003990243.5	7.95912	-0.00794173	-1.81296	29.0154	5.0049e-07	0.000122153	adenylate kinase 5, transcript variant X1
XM_011290731.3	7.95752	0.113815	-1.32698	30.1439	2.84661e-07	8.41623e-05	intraflagellar transport 140, transcript variant X7
XR_002149542.2	7.93411	4.7664	-1.66244	16.3388	0.000283184	0.0086222	uncharacterized LOC102899949, transcript variant X22
XM_011283649.3	7.93227	-0.846564	-1.11192	33.0976	6.5004e-08	3.05024e-05	abl interactor 1, transcript variant X14
XM_023259901.1	7.93035	0	-1.8601	28.7001	5.85926e-07	0.000135668	LRR binding FLII interacting protein 1, transcript variant X41
XM_023243650.1	7.92669	10.7249	1.4762	23.962	6.26207e-06	0.000674652	discs large MAGUK scaffold protein 4, transcript variant X1
XM_006927417.4	7.92564	-0.679969	-1.18681	32.3451	9.4698e-08	4.04145e-05	transmembrane and coiled-coil domains 3, transcript variant X5
XM_023249298.1	7.9256	3.82621	-1.77222	18.8277	8.15846e-05	0.00375558	p21 (RAC1) activated kinase 3, transcript variant X4
XR_002154257.1	7.92341	0	-1.87201	28.618	6.10485e-07	0.000138245	tumor protein D52 like 2, transcript variant X8
XM_011282125.3	7.92257	9.89671	0.721008	20.2176	4.07192e-05	0.00239999	coiled-coil alpha-helical rod protein 1, transcript variant X5
XR_891221.3	7.91459	0	-1.88383	28.5321	6.37278e-07	0.000140456	nucleotide binding protein 1, transcript variant X3
XM_019835905.2	7.91308	0	-1.87099	28.6014	6.15578e-07	0.000138245	outer dense fiber of sperm tails 3B, transcript variant X2
XM_019816457.2	7.91053	-2.71551e-09	-1.86924	28.6058	6.14222e-07	0.000138245	N-acetyllactosaminide alpha-1,3-galactosyltransferase-like, transcript variant X2
XM_003995335.5	7.9083	-0.305939	-1.40441	30.6322	2.23002e-07	7.1451e-05	FYVE, RhoGEF and PH domain containing 3, transcript variant X1
XM_023255051.1	7.88594	0.131294	-1.87956	28.0852	7.96847e-07	0.000162661	chromosome B3 C15orf39 homolog, transcript variant X3
XM_011279513.3	7.87778	0	-1.90246	28.3474	6.98956e-07	0.000149059	NIMA related kinase 4, transcript variant X4
XM_023240103.1	7.87447	-6.32835e-07	-1.88985	28.412	6.76712e-07	0.000145617	lysine demethylase 2A, transcript variant X2
XM_023255787.1	7.86911	9.03823	0.0378816	16.9974	0.000203735	0.00697649	pleckstrin homology, MyTH4 and FERM domain containing H1, transcript variant X6
XM_019817547.2	7.85803	0	-1.9034	28.3002	7.1562e-07	0.000151304	synergin gamma, transcript variant X11
XM_023259352.1	7.85431	3.94868	-1.79254	18.0622	0.000119631	0.00485007	bromodomain adjacent to zinc finger domain 2B, transcript variant X4
XM_023238954.1	7.851	3.07478e-07	-1.93679	28.0938	7.93446e-07	0.00016256	anoctamin 1, transcript variant X5
XM_023248467.1	7.8484	4.57814	-1.75664	16.3536	0.000281097	0.00859058	rhophilin Rho GTPase binding protein 1, transcript variant X2
XM_019830886.2	7.84583	9.07082	0.0761055	17.1186	0.000191752	0.00672769	TTK protein kinase, transcript variant X2
XM_023249582.1	7.84277	-0.767166	-1.19246	32.1151	1.06243e-07	4.26919e-05	polybromo 1, transcript variant X31
XM_019813417.2	7.83519	2.67225	-1.87847	21.5368	2.10545e-05	0.00153903	LIM domain binding 3, transcript variant X3
XR_002160406.2	7.82037	3.79342	-1.84017	18.2307	0.000109963	0.00456758	uncharacterized LOC109502062, transcript variant X1
XM_019817681.2	7.81035	0	-1.94251	27.9764	8.41409e-07	0.000168125	sperm associated antigen 9, transcript variant X7
XR_439696.3	7.79862	0.122078	-1.95136	27.5199	1.05714e-06	0.000194763	transmembrane protein 42, transcript variant X5
XM_023247703.1	7.7856	0	-1.97934	27.7112	9.60716e-07	0.000182918	ADAM metallopeptidase domain 15, transcript variant X9
XM_023258211.1	7.78275	-1.52258	-0.631491	35.6041	1.85637e-08	1.3237e-05	Rho guanine nucleotide exchange factor 10 like, transcript variant X7
XM_023252907.1	7.77829	0	-1.99678	27.5936	1.0189e-06	0.000191489	nuclear factor kappa B subunit 1, transcript variant X5
XM_003988445.4	7.76369	4.82311	8.1295	19.3365	6.32619e-05	0.00319747	matrix Gla protein
XM_023247301.1	7.76293	0.791978	-2.00288	25.6039	2.75537e-06	0.000383181	PTPRF interacting protein alpha 4, transcript variant X5
XM_003991770.5	7.75777	0	-2.01361	27.4526	1.09331e-06	0.0001983	OPA1, mitochondrial dynamin like GTPase, transcript variant X1
XM_023241752.1	7.74996	0.000253102	-1.99169	27.5653	1.03341e-06	0.000193218	ankyrin repeat domain 12, transcript variant X4
XM_023242891.1	7.74591	0	-2.01275	27.4341	1.10344e-06	0.000199146	netrin G2, transcript variant X8
XM_023253128.1	7.74075	1.6311e-05	-2.02724	27.3374	1.15816e-06	0.000204787	FRY like transcription coactivator, transcript variant X4
XM_003988853.3	7.73686	0	-2.00231	27.4782	1.0794e-06	0.000197559	integrin subunit alpha 7, transcript variant X1
XM_023255239.1	7.7364	0	-2.00268	27.4751	1.08107e-06	0.000197559	ubiquitin specific peptidase 3, transcript variant X5
XM_019811772.1	7.72977	2.58878	-1.98214	21.0241	2.7207e-05	0.00183054	leucine rich repeat containing 32, transcript variant X3
XM_023249477.1	7.72512	0	-2.01181	27.3987	1.12316e-06	0.000201702	plexin B3, transcript variant X5
XM_023249475.1	7.72442	3.01423	-1.98115	19.8235	4.9589e-05	0.00273236	plexin B3, transcript variant X3
XM_019828544.2	7.70518	6.14502	2.24306	16.0098	0.000333828	0.00968389	transforming acidic coiled-coil containing protein 1, transcript variant X1
XM_023247614.1	7.70305	-2.1779	0.195148	38.8947	3.58206e-09	4.2021e-06	CREB regulated transcription coactivator 1, transcript variant X1
XR_002739492.1	7.69797	2.86449e-06	-2.04286	27.1602	1.26542e-06	0.000220721	uncharacterized LOC109496206, transcript variant X4
XM_011286794.3	7.69307	0	-2.05586	27.0723	1.32231e-06	0.000226292	tumor protein p53 inducible protein 11, transcript variant X2
XM_023258481.1	7.68813	4.14561	-1.91596	16.5844	0.000250465	0.00795053	organic solute carrier partner 1, transcript variant X2
XM_003997640.5	7.67513	0.321954	5.82465	35.496	1.95947e-08	1.37035e-05	FosB proto-oncogene, AP-1 transcription factor subunit, transcript variant X1
XM_019830476.2	7.67454	0.0626997	-2.06429	26.77	1.53802e-06	0.00025229	protein kinase C and casein kinase substrate in neurons 1, transcript variant X3
XM_023248925.1	7.66661	2.57957	-2.02854	20.7253	3.15913e-05	0.00201729	Rho GTPase activating protein 6, transcript variant X2
XM_023240484.1	7.63747	-0.191372	-1.91556	27.6896	9.71125e-07	0.000184417	jumonji domain containing 1C, transcript variant X1
XM_023255635.1	7.63627	0	-2.09768	26.7096	1.58523e-06	0.000255648	adaptor related protein complex 4 sigma 1 subunit, transcript variant X1
XM_011280561.3	7.63519	0	-2.08403	26.7913	1.52173e-06	0.000250972	SLIT and NTRK like family member 5, transcript variant X1
XM_023242600.1	7.60305	9.43682	0.304318	18.7224	8.5997e-05	0.00389946	zinc finger protein 618, transcript variant X3
XM_019813331.2	7.59368	0	-2.14629	26.3288	1.9177e-06	0.000292407	sterile alpha motif domain containing 8, transcript variant X4
XM_019811493.2	7.58364	3.42899	-2.04876	17.9026	0.000129572	0.00511341	roundabout guidance receptor 4, transcript variant X1
XM_019812053.1	7.57248	2.85054	-2.10607	19.299	6.44573e-05	0.00324212	murine retrovirus integration site 1 homolog, transcript variant X3
XM_019811490.2	7.5646	0.0378846	-2.16915	25.9913	2.27013e-06	0.000331548	roundabout guidance receptor 3, transcript variant X3
XM_019838192.2	7.56086	-9.96069e-05	-2.14286	26.2906	1.95461e-06	0.000296172	sodium voltage-gated channel alpha subunit 3, transcript variant X3
XM_006939617.4	7.54941	9.13047	0.0456773	17.5734	0.00015275	0.00577433	retinoid X receptor alpha, transcript variant X3
XM_023253880.1	7.54708	0	-2.18334	26.0108	2.24811e-06	0.000329656	ankyrin repeat and sterile alpha motif domain containing 1A, transcript variant X8
XM_023253053.1	7.54007	4.88544	5.63865	17.9551	0.000126212	0.00501218	growth-regulated alpha protein-like
XM_023239579.1	7.53406	3.50258	-2.08588	17.3135	0.000173951	0.00629815	aryl hydrocarbon receptor nuclear translocator like, transcript variant X2
XM_023241071.1	7.5142	0	-2.17967	25.9776	2.28574e-06	0.000332492	zinc finger RANBP2-type containing 1, transcript variant X3
XM_023243529.1	7.51244	8.73964	-0.255761	16.1916	0.000304811	0.00906358	neurofibromin 1, transcript variant X4
XM_019828424.2	7.50929	0	-2.18352	25.9447	2.3237e-06	0.000335346	solute carrier family 25 member 37, transcript variant X5
XM_023257353.1	7.49403	9.00181	-0.0643628	17.1464	0.000189102	0.00666688	apoptotic peptidase activating factor 1, transcript variant X2
XM_023257955.1	7.49359	9.67264e-08	-2.22553	25.6465	2.69729e-06	0.000377995	cilia and flagella associated protein 74, transcript variant X2
XM_019820584.2	7.48758	3.33925e-07	-2.23024	25.6057	2.75295e-06	0.000383181	elastin, transcript variant X4
NM_001009281.1	7.48289	4.29878	7.98186	19.2225	6.69695e-05	0.0033311	C-X-C motif chemokine ligand 8
XM_023245617.1	7.47789	0	-2.21654	25.6792	2.65365e-06	0.000374367	VPS9 domain containing 1, transcript variant X3
XM_019826641.2	7.47725	0.239949	-0.74249	29.6512	3.6419e-07	9.88367e-05	zinc finger CCCH-type containing 13, transcript variant X6
XM_019818330.2	7.47596	-0.0437358	-2.20392	25.7044	2.62031e-06	0.000370779	arylformamidase, transcript variant X1
XM_019835131.2	7.47378	0.0862119	-2.24035	25.2313	3.31972e-06	0.000431216	GLI family zinc finger 1, transcript variant X7
XM_023255883.1	7.46895	2.12917e-07	-2.21692	25.6618	2.67672e-06	0.000375836	tubulin tyrosine ligase like 5, transcript variant X10
XM_003990784.5	7.44776	-0.278027	-2.00908	26.8209	1.49936e-06	0.000248975	glycerol-3-phosphate dehydrogenase 2, transcript variant X2
XM_019837345.2	7.44342	0	-2.25467	25.3727	3.09307e-06	0.000415065	lysophosphatidic acid receptor 3, transcript variant X2
XM_019816159.2	7.44327	4.05919	-1.46768	16.337	0.000283447	0.0086222	phospholipid-transporting ATPase FetA-like, transcript variant X3
XM_023248268.1	7.44018	1.5954	3.86531	28.4948	6.49276e-07	0.000142238	pyruvate dehyrogenase phosphatase catalytic subunit 1, transcript variant X3
XM_019836393.2	7.43165	0	-2.2739	25.2257	3.32903e-06	0.000431599	myomesin 3, transcript variant X2
XM_019829229.2	7.42099	0	-2.25918	25.3071	3.19627e-06	0.000423445	PDZ and LIM domain 5, transcript variant X14
XM_006937493.4	7.40761	0	-2.26242	25.2644	3.26519e-06	0.000427129	transmembrane protein 262, transcript variant X2
XM_003996210.5	7.3942	0	-2.27273	25.1749	3.4146e-06	0.000441121	growth arrest specific 7, transcript variant X4
XM_023254404.1	7.39366	0	-2.29834	25.0018	3.72323e-06	0.00046627	EYA transcriptional coactivator and phosphatase 4, transcript variant X11
XM_011283660.3	7.39253	0	-2.30417	24.9604	3.80118e-06	0.000472594	zinc finger protein 438, transcript variant X1
XM_019826573.2	7.38828	0	-2.27727	25.1354	3.48264e-06	0.000447816	erythrocyte membrane protein band 4.1 like 1, transcript variant X14
XM_006932269.4	7.37966	0	-2.31409	24.8732	3.9706e-06	0.000483229	de-etiolated homolog 1 (Arabidopsis), transcript variant X5
XM_023250636.1	7.37961	0	-2.31412	24.8729	3.97124e-06	0.000483229	KIAA1147 ortholog, transcript variant X2
XM_011287803.3	7.37912	0	-2.3145	24.8696	3.97781e-06	0.000483229	nitric oxide synthase 1, transcript variant X3
XM_011286706.3	7.37677	2.10597	-2.28252	19.9652	4.61963e-05	0.00261271	suppression of tumorigenicity 5, transcript variant X1
XM_003999818.4	7.37016	0.00878449	-2.28887	24.9729	3.77742e-06	0.000471251	LYN proto-oncogene, Src family tyrosine kinase, transcript variant X6
XM_019830814.2	7.36997	9.03803	-0.055866	17.4029	0.000166342	0.00612994	family with sequence similarity 135 member A, transcript variant X11
XM_019825631.2	7.36816	3.65805	1.50724	19.8189	4.9703e-05	0.00273467	TLR4 interactor with leucine rich repeats, transcript variant X1
XM_019813555.2	7.36132	3.4567	-2.20961	16.4321	0.000270277	0.00835965	leucine rich glioma inactivated 1, transcript variant X2
XM_019824194.2	7.36014	5.12463	5.45146	16.5401	0.000256068	0.00806946	interleukin 13 receptor subunit alpha 2, transcript variant X2
XM_023256379.1	7.35665	0	-2.30147	24.9246	3.86981e-06	0.000477049	FERM domain containing 4A, transcript variant X9
XM_006935121.4	7.34166	0.364369	-2.34009	23.678	7.21769e-06	0.000745678	phosphatidylinositol 4-kinase beta, transcript variant X2
XM_023260397.1	7.33232	10.3851	1.10078	23.491	7.92504e-06	0.000800674	epithelial cell transforming 2, transcript variant X6
XM_019816182.2	7.33198	0	-2.32024	24.7605	4.20082e-06	0.000502523	transmembrane protein 8B, transcript variant X5
XM_023247627.1	7.32485	-1.62598	-0.74635	33.3243	5.80389e-08	2.81419e-05	CREB regulated transcription coactivator 1, transcript variant X3
XM_023253490.1	7.31969	0.000329537	-2.35996	24.4656	4.86808e-06	0.000565476	fibroblast growth factor receptor 3, transcript variant X2
XM_023255304.1	7.31543	1.63811	-2.28752	20.8863	2.91476e-05	0.0019116	transcription factor 12, transcript variant X1
XM_019830819.2	7.30953	0	-2.36769	24.3991	5.03283e-06	0.000576453	small ArfGAP 1, transcript variant X3
XM_019812527.2	7.30291	0	-2.34226	24.5673	4.6268e-06	0.000543269	bestrophin 1, transcript variant X3
XR_002738869.1	7.30258	0	-2.35362	24.4881	4.81367e-06	0.000560172	uncharacterized LOC102900900, transcript variant X3
XM_011280623.3	7.28393	5.54496e-08	-2.35765	24.4338	4.94606e-06	0.00056959	muscleblind like splicing regulator 2, transcript variant X2
XM_019813399.2	7.27705	0	-2.36176	24.3956	5.04142e-06	0.000576529	tetraspanin 14, transcript variant X3
XM_023249932.1	7.275	0	-2.39104	24.1861	5.59826e-06	0.000623541	membrane associated guanylate kinase, WW and PDZ domain containing 1, transcript variant X16
XM_023242374.1	7.26756	0	-2.36888	24.3328	5.20248e-06	0.000592154	MOB kinase activator 3B, transcript variant X7
NM_001282066.1	7.25903	3.32868	-2.28348	16.1267	0.000314864	0.0093	transmembrane O-methyltransferase
XM_019821297.2	7.25583	0	-2.40824	24.0371	6.03139e-06	0.000659661	regulator of G protein signaling 11, transcript variant X6
XM_023240659.1	7.25321	0	-2.41021	24.0195	6.08472e-06	0.000664496	WDFY family member 4, transcript variant X2
XM_023258685.1	7.23781	0.023734	-2.40196	23.9651	6.25237e-06	0.000674652	calpastatin, transcript variant X7
XM_019817498.2	7.21586	-3.40137e-06	-2.43815	23.7682	6.89921e-06	0.000729351	ras homolog family member T1, transcript variant X5
XM_023244285.1	7.21557	2.91126	-2.33561	16.9892	0.000204572	0.00699199	regulatory associated protein of MTOR complex 1, transcript variant X6
XM_011283644.3	7.19369	-0.182882	-2.29519	24.5967	4.5593e-06	0.000536581	abl interactor 1, transcript variant X6
XM_019821486.2	7.19268	0	-2.44124	23.7172	7.07745e-06	0.000738127	adenylosuccinate synthase, transcript variant X2
XR_002737214.1	7.18906	3.87833e-07	-2.45806	23.5883	7.54859e-06	0.000773273	chemerin chemokine-like receptor 1, transcript variant X7
XM_019827772.1	7.18217	0.772984	-2.42489	21.951	1.71162e-05	0.00133696	ketohexokinase, transcript variant X1
XR_002152617.2	7.18062	0.130181	-0.288673	29.3264	4.28412e-07	0.000110103	uncharacterized LOC109496543, transcript variant X3
XM_019830652.2	7.18054	8.21495	1.05539	16.37	0.000278798	0.0085379	solute carrier family 29 member 1 (Augustine blood group), transcript variant X1
XM_019818259.1	7.17441	2.59837	0.539672	21.8199	1.82755e-05	0.00139101	integrin subunit beta 4, transcript variant X4
XM_023250358.1	7.16717	-0.146275	-2.33339	24.3033	5.2797e-06	0.000596278	CAS1 domain containing 1, transcript variant X12
XM_006930269.4	7.16562	1.75007	0.847876	25.029	3.67293e-06	0.000462179	interleukin 1 alpha, transcript variant X1
XM_019837761.2	7.15735	1.65293	-2.42739	19.8397	4.91886e-05	0.00271853	myotubularin related protein 11, transcript variant X1
XM_019838123.2	7.15607	2.03834	4.4417	24.936	3.84784e-06	0.000475146	nuclear receptor subfamily 4 group A member 2, transcript variant X3
XM_023239297.1	7.1543	0.577208	-2.44727	22.1735	1.53138e-05	0.0012417	ETS proto-oncogene 1, transcription factor, transcript variant X2
XM_019833529.2	7.14152	0	-2.46238	23.5002	7.88853e-06	0.000799093	ataxin 3, transcript variant X6
XM_023258676.1	7.13282	0.0130694	-2.47161	23.366	8.43613e-06	0.000832533	calpastatin, transcript variant X4
XM_006930628.4	7.13114	-0.00983941	-2.46271	23.4639	8.03292e-06	0.000809211	cell division cycle associated 2, transcript variant X1
XM_023251491.1	7.1109	8.76982	-0.308435	16.6417	0.00024339	0.00779492	ribosome binding protein 1, transcript variant X2
XM_023240109.1	7.08931	3.24888e-06	-2.53122	22.9207	1.05399e-05	0.000963054	carnosine synthase 1, transcript variant X1
XM_006936909.4	7.08037	0.0246649	-2.52869	22.7683	1.13741e-05	0.00101535	EMSY, BRCA2 interacting transcriptional repressor, transcript variant X6
XM_023258103.1	7.07588	0	-2.54095	22.8311	1.10226e-05	0.000994664	kinesin family member 1B, transcript variant X13
XM_023257262.1	7.06903	7.16324e-06	-2.5459	22.7854	1.12776e-05	0.00101004	GLI pathogenesis related 1, transcript variant X1
XM_023248373.1	7.06536	0	-2.51776	23	1.01301e-05	0.000940978	regulating synaptic membrane exocytosis 2, transcript variant X21
XM_019837953.2	7.06286	0	-2.55036	22.7443	1.15119e-05	0.00102608	cytoplasmic linker associated protein 1, transcript variant X8
XM_023246774.1	7.05074	0	-2.5283	22.9042	1.06271e-05	0.000969801	epidermal growth factor receptor pathway substrate 15 like 1, transcript variant X1
XM_023251539.1	7.04946	-0.0999108	-2.44895	23.1489	9.40349e-06	0.000899914	ST6 beta-galactoside alpha-2,6-sialyltransferase 2, transcript variant X3
XM_023254257.1	7.04448	1.56996e-07	-2.56358	22.6219	1.22383e-05	0.00107632	cyclin dependent kinase 19, transcript variant X7
XM_023238668.1	7.03804	0	-2.53743	22.8211	1.10782e-05	0.000998436	ribosomal RNA processing 1B, transcript variant X3
XM_023259859.1	7.03439	4.33605	5.00475	16.6354	0.000244151	0.00780897	collagen type VI alpha 3 chain, transcript variant X6
XM_011289877.3	7.03035	0	-2.57372	22.5278	1.28277e-05	0.00110996	p21 (RAC1) activated kinase 4, transcript variant X4
XM_019828543.2	7.02522	0	-2.57739	22.4937	1.30483e-05	0.00112062	pleckstrin homology domain containing A2, transcript variant X3
XM_003995529.5	7.02319	0	-2.56643	22.5798	1.24986e-05	0.00109261	TEK receptor tyrosine kinase, transcript variant X1
XM_019812985.2	7.02291	0	-2.55489	22.6706	1.19441e-05	0.00105555	CDC42 binding protein kinase gamma, transcript variant X9
XM_019812293.2	7.01574	0	-2.58416	22.4307	1.34658e-05	0.0011375	leucine rich repeat containing 4C, transcript variant X7
XM_023257335.1	7.01376	7.42695e-08	-2.58532	22.4196	1.35411e-05	0.00114196	ubiquitin specific peptidase 44, transcript variant X7
XM_023247249.1	6.98663	-3.84932e-05	-2.57409	22.4853	1.31029e-05	0.00112062	MIA family member 3, ER export factor, transcript variant X2
XM_019822781.1	6.98439	-1.53528e-07	-2.60645	22.2225	1.49431e-05	0.00122392	EYA transcriptional coactivator and phosphatase 1, transcript variant X14
XM_023246927.1	6.9839	8.60398e-06	-2.60589	22.2267	1.49117e-05	0.00122272	defective in cullin neddylation 1 domain containing 3, transcript variant X8
XM_003989109.5	6.98015	4.45456	4.18894	16.053	0.000326693	0.00952727	lumican
XM_023238952.1	6.97992	8.90384	-0.221983	17.3349	0.000172096	0.00625218	anoctamin 1, transcript variant X3
XM_023259506.1	6.97884	0	-2.57964	22.4345	1.34403e-05	0.0011375	protein activator of interferon induced protein kinase EIF2AK2, transcript variant X4
XM_023252879.1	6.97601	1.36699e-05	-2.58165	22.4159	1.35656e-05	0.00114196	TBC1 domain containing kinase, transcript variant X1
XM_023254386.1	6.97335	0	-2.59862	22.2777	1.45364e-05	0.00119735	pantetheinase, transcript variant X6
XM_011290033.3	6.95436	8.69437	-0.388627	16.512	0.000259693	0.00813787	WD repeat domain 62, transcript variant X1
XM_019829996.2	6.92439	0.207216	-2.64653	21.2476	2.43302e-05	0.00170152	zinc finger protein 692, transcript variant X1
XM_023252717.1	6.91029	-0.952156	1.02078	33.5863	5.0912e-08	2.57148e-05	Rap guanine nucleotide exchange factor 2, transcript variant X5
XR_002149181.2	6.90838	0	-2.62919	21.9763	1.69006e-05	0.00132938	cyclin dependent kinase 12, transcript variant X7
XM_023240556.1	6.90081	0	-2.63446	21.9273	1.73203e-05	0.00135021	ubiquitin specific peptidase 54, transcript variant X2
XM_023251852.1	6.89824	0	-2.66687	21.6526	1.98698e-05	0.00147617	receptor accessory protein 1, transcript variant X5
XM_023252905.1	6.88477	1.2982e-06	-2.67621	21.5637	2.07726e-05	0.0015266	nuclear factor kappa B subunit 1, transcript variant X3
XM_023252032.1	6.8812	0	-2.67867	21.5402	2.10183e-05	0.00153793	DNA methyltransferase 3 alpha, transcript variant X4
XM_023250329.1	6.88003	1.39372	-2.65482	18.3486	0.000103672	0.0044039	cilia and flagella associated protein 69, transcript variant X3
XM_019835283.2	6.87045	0.334357	-2.65202	20.8619	2.95057e-05	0.0019264	PTPRF interacting protein alpha 2, transcript variant X9
XM_023253985.1	6.86685	0	-2.65802	21.7073	1.93336e-05	0.00144668	peroxisomal biogenesis factor 6, transcript variant X2
XM_011286045.3	6.86545	0	-2.68954	21.4365	2.21372e-05	0.00159572	family with sequence similarity 131 member A, transcript variant X5
XM_023258098.1	6.86299	-1.76054e-06	-2.66069	21.6823	1.95769e-05	0.00146338	kinesin family member 1B, transcript variant X8
XM_023246924.1	6.86056	-4.50595e-07	-2.66236	21.6666	1.97309e-05	0.00147186	defective in cullin neddylation 1 domain containing 3, transcript variant X5
XM_019822518.2	6.8548	-0.000141922	-2.69676	21.3666	2.29246e-05	0.00163146	nucleoporin 210 like, transcript variant X13
XM_023241841.1	6.83587	0	-2.70982	21.242	2.43978e-05	0.00170281	SS18, nBAF chromatin remodeling complex subunit, transcript variant X2
XM_023252233.1	6.81793	0.106335	-2.72089	20.7957	3.04977e-05	0.00197568	Kruppel like factor 12, transcript variant X7
XM_019821469.2	6.80431	0	-2.70093	21.3037	2.36574e-05	0.00167054	CDC42 binding protein kinase alpha, transcript variant X6
XM_019830363.1	6.80007	0.135548	-2.70245	20.8735	2.93351e-05	0.00191698	tripartite motif containing 41, transcript variant X1
XM_023247499.1	6.79672	0	-2.72281	21.1081	2.60873e-05	0.0017683	cilia and flagella associated protein 45, transcript variant X1
XM_023240829.1	6.79211	0.00667328	-2.70918	21.1948	2.49804e-05	0.0017189	conserved helix-loop-helix ubiquitous kinase, transcript variant X1
XM_019823050.2	6.78896	0	-2.7417	20.9343	2.84555e-05	0.00188814	transcriptional repressor GATA binding 1, transcript variant X4
XM_019834669.2	6.78822	-0.00018427	-2.71173	21.2002	2.49132e-05	0.00171589	ATP binding cassette subfamily C member 9, transcript variant X3
XM_023252949.1	6.78282	0	-2.71554	21.1653	2.53517e-05	0.00173624	nudix hydrolase 9, transcript variant X4
XM_019819769.1	6.78146	10.6724	1.31777	26.175	2.07097e-06	0.000308029	nucleoporin 93, transcript variant X3
XM_023258796.1	6.78026	0	-2.71727	21.1489	2.55609e-05	0.00174892	MIER1 transcriptional regulator, transcript variant X2
XR_002150109.2	6.77719	1.81194	-2.69849	16.932	0.000210506	0.00712447	uncharacterized LOC109494931, transcript variant X2
XR_002740125.1	6.75491	-0.000160086	-2.7595	20.758	3.1078e-05	0.00199587	uncharacterized LOC109496912, transcript variant X2
XM_006928798.4	6.74928	1.75337	-2.1649	18.3858	0.00010176	0.00436136	semaphorin 3B, transcript variant X4
XM_003996999.4	6.74651	2.50707e-06	-2.74004	20.9322	2.84862e-05	0.00188814	acyl-CoA binding domain containing 4, transcript variant X8
XM_023259764.1	6.74178	0	-2.77336	20.626	3.31989e-05	0.00208737	ArfGAP with FG repeats 1, transcript variant X10
XM_019812370.2	6.74	0	-2.77454	20.6144	3.33924e-05	0.0020937	MAP kinase activating death domain, transcript variant X8
XM_019833041.2	6.7228	9.40677e-08	-2.75592	20.7803	3.07334e-05	0.00198615	F-box protein 34, transcript variant X4
XM_019836118.2	6.72266	-1.78787e-06	-2.75601	20.7794	3.07479e-05	0.00198615	kinesin family member 1B, transcript variant X2
XM_006942177.3	6.71954	-4.42076e-07	-2.78814	20.481	3.56945e-05	0.00218714	INO80 complex subunit E, transcript variant X10
XM_006942249.3	6.71728	0	-2.7596	20.745	3.12809e-05	0.00200451	LYR motif containing 1, transcript variant X11
XM_019828832.2	6.71679	0	-2.78997	20.4631	3.60158e-05	0.00219822	tripartite motif containing 2, transcript variant X2
XM_023242555.1	6.71391	0	-2.77323	20.6195	3.33059e-05	0.00209189	A-kinase anchor protein 2, transcript variant X5
XM_023251440.1	6.70489	0	-2.76785	20.6658	3.25453e-05	0.00206013	RB transcriptional corepressor 1, transcript variant X3
XM_006940231.4	6.69883	0	-2.80184	20.3462	3.8184e-05	0.00230473	G protein subunit gamma transducin 2, transcript variant X1
XM_023246334.1	6.69284	2.94202	-0.458725	17.3353	0.00017206	0.00625218	GIPC PDZ domain containing family member 1, transcript variant X6
XM_019819354.2	6.69122	-4.9357	1.62576	44.2793	2.42588e-10	6.95347e-07	FosB proto-oncogene, AP-1 transcription factor subunit, transcript variant X2
XM_019817203.2	6.68994	0	-2.77778	20.5702	3.41378e-05	0.00212624	zinc finger protein 501-like, transcript variant X3
XM_023250717.1	6.68401	-0.000448006	-2.81129	20.2507	4.00506e-05	0.00237599	neurobeachin, transcript variant X1
XM_019837312.2	6.67606	0.0385007	-2.78651	20.3433	3.8239e-05	0.00230614	protein kinase cAMP-activated catalytic subunit beta, transcript variant X7
XM_019838507.1	6.67556	0	-2.78728	20.4785	3.57394e-05	0.00218805	abl interactor 2, transcript variant X5
XM_023241506.1	6.66955	9.10249	-0.0680972	18.63	9.00613e-05	0.00402544	slingshot protein phosphatase 1, transcript variant X3
XM_023245431.1	6.66803	8.88107	-0.280039	17.6764	0.000145084	0.00557435	amyloid beta precursor like protein 1, transcript variant X2
XM_023258536.1	6.66232	0	-2.79601	20.3941	3.72802e-05	0.00226332	CTP synthase 1, transcript variant X3
XM_011290392.2	6.65905	0	-2.81726	20.1922	4.12394e-05	0.00242084	zinc finger CW-type and PWWP domain containing 1, transcript variant X6
XR_002158132.2	6.6589	0	-2.79826	20.3723	3.76881e-05	0.00228237	uncharacterized LOC102902604, transcript variant X8
XR_440748.4	6.6493	0	-2.80456	20.3112	3.88583e-05	0.00232421	SWI/SNF related, matrix associated, actin dependent regulator of chromatin, subfamily d, member 1, transcript variant X4
XM_019836931.1	6.64687	9.65573	0.381966	21.2884	2.38391e-05	0.00167953	MAP kinase interacting serine/threonine kinase 1, transcript variant X6
XM_006942090.3	6.63939	1.63815	-2.80945	16.3702	0.000278771	0.0085379	phosphoserine phosphatase, transcript variant X1
XR_002744432.1	6.62718	0.0148566	-2.41973	21.3276	2.3376e-05	0.00165549	uncharacterized LOC111561717, transcript variant X1
XM_019838270.2	6.62703	0	-2.81912	20.1696	4.17084e-05	0.002439	Rap guanine nucleotide exchange factor 4, transcript variant X5
XM_023248084.1	6.6255	0	-2.8497	19.8707	4.84318e-05	0.00269102	transmembrane protein 206, transcript variant X1
XR_002152225.2	6.62428	0	-2.85049	19.8628	4.8623e-05	0.00269752	uncharacterized LOC102901452, transcript variant X4
XM_023256413.1	6.61981	0	-2.82382	20.1238	4.26751e-05	0.00247713	ADP ribosylation factor like GTPase 5B, transcript variant X2
XM_003987033.5	6.61371	0	-2.82779	20.085	4.35105e-05	0.0025096	cartilage intermediate layer protein, transcript variant X1
XM_019815394.1	6.61371	0	-2.82779	20.085	4.35105e-05	0.0025096	serpin family B member 13, transcript variant X2
XM_023242886.1	6.60864	0	-2.86056	19.7618	5.11412e-05	0.00278542	netrin G2, transcript variant X3
XM_019812311.2	6.6085	0	-2.86066	19.7609	5.11649e-05	0.00278542	tumor protein p53 inducible protein 11, transcript variant X5
XM_023256005.1	6.59893	0	-2.8668	19.6992	5.27686e-05	0.00284084	calmin, transcript variant X5
XM_003988726.5	6.59626	-1.05666	9.10034	33.8279	4.51205e-08	2.43089e-05	nuclear receptor subfamily 4 group A member 1, transcript variant X1
XM_019839701.2	6.59417	0	-2.84045	19.9611	4.62907e-05	0.00261602	phosphatidylinositol specific phospholipase C X domain containing 2, transcript variant X3
XM_019816304.2	6.59379	0	-2.84069	19.9588	4.63454e-05	0.00261707	protein tyrosine phosphatase, non-receptor type 3, transcript variant X1
XM_006937936.4	6.58491	3.6848	5.30086	15.9076	0.000351326	0.00998149	family with sequence similarity 213 member A, transcript variant X3
XM_023251764.1	6.58224	0	-2.84815	19.8856	4.80723e-05	0.00267308	exocyst complex component 6B, transcript variant X4
XM_003988234.5	6.57989	0	-2.8614	19.7552	5.13103e-05	0.00278932	cAMP responsive element modulator, transcript variant X29
XM_019825580.2	6.57816	0	-2.88008	19.5653	5.64212e-05	0.00296291	histone deacetylase 9, transcript variant X23
XR_002742685.1	6.5506	0	-2.86845	19.6857	5.31257e-05	0.00285372	uncharacterized LOC102900144, transcript variant X1
XM_023244143.1	6.55016	0	-2.86954	19.6749	5.34127e-05	0.00285858	musashi RNA binding protein 2, transcript variant X6
XM_006940950.2	6.54667	0	-2.87096	19.6609	5.37889e-05	0.00287113	synaptotagmin 3, transcript variant X7
XM_004000473.5	6.53838	0	-2.87625	19.6086	5.52138e-05	0.00291296	solute carrier family 38 member 5, transcript variant X2
XM_023242363.1	6.5357	0	-2.87795	19.5917	5.56828e-05	0.00293048	ELAV like RNA binding protein 2, transcript variant X2
XM_023257463.1	6.52036	-0.214769	-2.65703	20.6258	3.32014e-05	0.00208737	transmembrane protease, serine 6, transcript variant X4
XM_003994119.5	6.52011	3.30062	4.998	16.605	0.0002479	0.00791146	family with sequence similarity 213 member A, transcript variant X1
XM_023252807.1	6.51274	0	-2.92139	19.1453	6.96066e-05	0.00339338	nocturnin, transcript variant X3
XM_023258657.1	6.50433	0	-2.91735	19.1915	6.80166e-05	0.00336758	TAL bHLH transcription factor 1, erythroid differentiation factor, transcript variant X5
XM_019810791.2	6.50342	0	-2.89841	19.3885	6.16367e-05	0.00314133	retinoic acid receptor beta, transcript variant X8
XM_019825536.2	6.49813	0	-2.91783	19.1883	6.81278e-05	0.00336851	ETS variant 1, transcript variant X11
XM_011280280.3	6.48672	0	-2.90892	19.2836	6.49548e-05	0.00326263	up-regulator of cell proliferation, transcript variant X8
XM_019832311.2	6.48519	0	-2.90988	19.274	6.52677e-05	0.00327383	talin 2, transcript variant X5
XM_019819955.2	6.48161	0	-2.91212	19.2516	6.60036e-05	0.00329483	solute carrier family 7 member 6, transcript variant X3
XM_023251454.1	6.47469	0	-2.91645	19.2082	6.74505e-05	0.00334868	phospholipase C beta 4, transcript variant X2
XM_019840044.1	6.46961	0	-2.91964	19.1763	6.85346e-05	0.00337676	eukaryotic translation initiation factor 4 gamma 1, transcript variant X3
XM_019818349.2	6.46091	0	-2.9427	18.9342	7.73569e-05	0.00363928	coiled-coil domain containing 40, transcript variant X3
XM_019820966.2	6.45643	0	-2.94452	18.9162	7.80557e-05	0.0036543	class II major histocompatibility complex transactivator, transcript variant X8
XM_023259871.1	6.45384	0	-2.92947	19.0776	7.20025e-05	0.00348429	LRR binding FLII interacting protein 1, transcript variant X8
XM_023259716.1	6.45191	0	-2.95908	18.7571	8.4518e-05	0.00385886	serine/threonine kinase 11 interacting protein, transcript variant X1
XM_023256297.1	6.44133	0	-2.93724	18.9994	7.48733e-05	0.00356885	family with sequence similarity 208 member B, transcript variant X5
XM_023256812.1	6.44037	0	-2.93783	18.9934	7.50988e-05	0.003577	pleckstrin homology domain containing A5, transcript variant X3
XM_019829134.2	6.43911	0	-2.96693	18.6756	8.80327e-05	0.00395723	gamma-glutamylamine cyclotransferase, transcript variant X5
XM_006937066.4	6.43367	0	-2.97025	18.641	8.95672e-05	0.00400886	PPFIA binding protein 2, transcript variant X4
XM_023258133.1	6.43277	0	-2.9708	18.6353	8.98249e-05	0.00401793	chromosome C1 C1orf167 homolog, transcript variant X6
XM_006935709.3	6.42926	0	-2.94471	18.924	7.77498e-05	0.00364597	atypical chemokine receptor 3, transcript variant X5
XM_023240242.1	6.42833	0.996597	-2.81663	16.7868	0.000226357	0.00743223	leucine rich repeat containing 56, transcript variant X6
XM_023245932.1	6.42678	0	-2.94624	18.9086	7.8353e-05	0.00366245	microtubule associated serine/threonine kinase 1, transcript variant X1
XM_019812523.2	6.41542	0	-2.98136	18.5251	9.49107e-05	0.00416851	myelin regulatory factor, transcript variant X11
XM_023252494.1	6.40765	0	-2.98119	18.5322	9.45745e-05	0.00415876	sorbin and SH3 domain containing 3, transcript variant X2
XM_019816230.2	6.39993	0.0437924	2.71067	27.5695	1.03125e-06	0.000193218	WAS/WASL-interacting protein family member 1-like
XM_006932134.4	6.39904	0	-2.99128	18.4214	9.99652e-05	0.00431494	phosphodiesterase 10A, transcript variant X5
XM_023257975.1	6.3987	0	-2.96351	18.7336	8.55185e-05	0.00388503	phospholipase C eta 2, transcript variant X1
XM_023243712.1	6.39367	9.22094	-0.0199579	19.6947	5.28875e-05	0.00284439	rhomboid like 3, transcript variant X2
XM_019817095.2	6.39322	0	-2.97972	18.5575	9.33898e-05	0.00412162	spermatid maturation 1, transcript variant X2
XM_019811277.2	6.38834	0	-2.96984	18.6691	8.83182e-05	0.00396761	DIX domain containing 1, transcript variant X8
XM_019825425.2	6.38525	0	-2.98643	18.4864	9.67693e-05	0.00422925	ADAM metallopeptidase domain 22, transcript variant X12
XM_023241613.1	6.38346	8.43243	1.60661	18.3858	0.000101759	0.00436136	zinc and ring finger 3, transcript variant X6
XM_019825534.2	6.38108	0	-2.97427	18.624	9.03342e-05	0.00403326	ETS variant 1, transcript variant X7
XM_003991492.4	6.37966	0.270659	-2.97133	17.898	0.000129868	0.00512231	ubiquitin specific peptidase 16, transcript variant X1
XM_019826697.2	6.37574	0	-3.00531	18.274	0.00010761	0.00450068	neurensin 2, transcript variant X2
XM_011287464.3	6.37385	0	-2.99513	18.3942	0.000101332	0.0043507	SMC5-SMC6 complex localization factor 2, transcript variant X6
XM_011279448.3	6.36993	0	-2.98106	18.5547	9.35172e-05	0.004123	kelch like family member 13, transcript variant X7
XR_002155772.2	6.36085	0	-2.98656	18.4984	9.61864e-05	0.00421689	uncharacterized LOC109498820, transcript variant X2
XM_019828246.2	6.35655	0	-2.98916	18.4718	9.74772e-05	0.00423782	storkhead box 2, transcript variant X4
XM_019834206.2	6.34434	0	-2.99654	18.3961	0.000101235	0.00434912	cyclin Y, transcript variant X2
XM_019811488.2	6.33612	0.838321	-3.01039	16.1256	0.00031505	0.0093	roundabout guidance receptor 3, transcript variant X1
XM_023255621.1	6.31767	0	-3.01256	18.2313	0.000109934	0.00456758	protein kinase D1, transcript variant X5
XM_023238592.1	6.31057	0	-3.04398	17.8638	0.000132109	0.00519101	ybeY metallopeptidase (putative), transcript variant X4
XM_006938581.4	6.29342	1.25955	8.02611	22.3031	1.43533e-05	0.001189	LIF, interleukin 6 family cytokine, transcript variant X2
XM_019821944.1	6.28724	-9.9703e-05	-3.03062	18.0437	0.00012074	0.00486648	protein tyrosine phosphatase, receptor type C, transcript variant X3
XM_011288002.2	6.28444	-3.43233e-07	-3.05926	17.7	0.000143378	0.0055322	methyl-CpG binding domain protein 1, transcript variant X14
XM_023249485.1	6.2836	0	-3.03283	18.0213	0.000122105	0.00490387	chordin like 1, transcript variant X6
XM_023259063.1	6.27739	8.64045	-0.517435	17.1985	0.000184247	0.0065529	neuroblastoma breakpoint family member 6-like, transcript variant X3
XM_006931262.3	6.27639	0	-3.03709	17.9769	0.000124842	0.00497662	TBC1 domain family member 14, transcript variant X6
XM_006936783.3	6.27402	0	-3.03849	17.9624	0.000125754	0.00500073	cell adhesion associated, oncogene regulated, transcript variant X1
XM_019813866.2	6.27225	0	-3.06635	17.6238	0.000148949	0.00566599	actin binding LIM protein 1, transcript variant X10
XM_023257158.1	6.26573	9.42099	0.146234	20.913	2.87605e-05	0.00189647	R3H domain containing 2, transcript variant X19
XM_019812033.2	6.2643	0	-3.04912	17.8445	0.000133389	0.0052296	suppression of tumorigenicity 5, transcript variant X9
XR_002146309.2	6.25428	0	-3.06484	17.6623	0.000146107	0.00559298	uncharacterized LOC102901323, transcript variant X6
XM_023251610.1	6.24947	0	-3.07951	17.4817	0.000159919	0.00596168	inositol polyphosphate-4-phosphatase type I A, transcript variant X11
XM_003990961.3	6.24846	1.86897	7.40602	19.728	5.20135e-05	0.00281267	collagen type III alpha 1 chain
XM_023260345.1	6.24058	-0.00238512	-3.08322	17.432	0.00016394	0.00606804	von Willebrand factor A domain containing 5B2, transcript variant X9
XM_019816456.2	6.23647	0	-3.07974	17.4942	0.00015892	0.00593662	N-acetyllactosaminide alpha-1,3-galactosyltransferase-like, transcript variant X1
XM_011280734.3	6.22945	0	-3.09099	17.3571	0.000170198	0.00621739	zinc finger MYND-type containing 8, transcript variant X13
XM_023247132.1	6.22878	0	-3.06502	17.685	0.000144464	0.00556272	zinc finger and SCAN domain containing 25, transcript variant X3
XM_019823747.2	6.22748	0	-3.06577	17.677	0.000145039	0.00557435	calcium/calmodulin dependent serine protein kinase, transcript variant X12
XM_019811615.2	6.21588	-0.169202	-2.99835	17.9732	0.000125073	0.00497662	angiomotin like 1, transcript variant X14
XM_019819186.2	6.20814	-0.00025886	-3.07684	17.5592	0.00015384	0.00580346	mediator complex subunit 25, transcript variant X1
XM_019827389.2	6.20438	0	-3.10526	17.2015	0.00018397	0.00655234	zinc finger protein 638, transcript variant X8
XM_023257023.1	6.20436	0	-3.07917	17.5358	0.000155648	0.00584742	pre-mRNA processing factor 40 homolog B, transcript variant X7
XM_023240927.1	6.20181	0	-3.10671	17.1855	0.000185441	0.00658588	transcription factor 7 like 2, transcript variant X2
XM_019816314.1	6.20123	0	-3.08968	17.4082	0.000165901	0.00611882	lysophosphatidic acid receptor 1, transcript variant X3
XM_023253755.1	6.19205	0	-3.08627	17.4608	0.000161601	0.00600589	von Willebrand factor A domain containing 7, transcript variant X4
XM_003984699.5	6.18488	1.38226	5.69411	21.1058	2.61171e-05	0.00176867	early growth response 3, transcript variant X1
XM_023245091.1	6.17778	0	-3.12027	17.0368	0.000199756	0.00690198	cation channel sperm associated auxiliary subunit gamma, transcript variant X5
XM_023256488.1	6.1763	1.03426e-07	-3.1211	17.0277	0.000200672	0.00691876	WW domain containing adaptor with coiled-coil, transcript variant X10
XM_023245605.1	6.17204	0	-3.12349	17.0014	0.000203328	0.00696972	thymidine kinase 2, mitochondrial, transcript variant X6
XM_023256742.1	6.17182	-0.0107677	-3.08331	17.3601	0.000169942	0.00621117	peroxisomal biogenesis factor 5, transcript variant X1
NM_001309047.1	6.16344	0	-3.10268	17.2866	0.000176307	0.00637018	tripartite motif containing 32
XR_002150469.2	6.16342	0	-3.11035	17.1885	0.000185164	0.00658227	solute carrier family 5 member 2, transcript variant X2
XM_023253497.1	6.16149	0	-3.10377	17.275	0.000177333	0.00639139	G protein-coupled receptor kinase 4, transcript variant X2
XM_019832125.2	6.15624	0.00930662	-3.10665	17.2032	0.000183814	0.00655234	GRAM domain containing 2A, transcript variant X9
XM_023253016.1	6.15497	-3.55835e-06	-3.13303	16.8961	0.000214322	0.0072167	progestin and adipoQ receptor family member 3, transcript variant X6
XM_023252608.1	6.15419	0	-3.13347	16.8912	0.00021484	0.00722411	phospholipid phosphatase 5, transcript variant X8
XM_011290042.2	6.15221	-3.19667e-05	-3.10904	17.2186	0.0001824	0.00653512	zinc finger protein 461, transcript variant X5
XM_023244960.1	6.15112	0	-3.10968	17.212	0.000183005	0.00654616	C-X9-C motif containing 2, transcript variant X5
XM_006929327.2	6.14921	0	-3.11076	17.2005	0.000184064	0.00655234	aminoadipate-semialdehyde synthase, transcript variant X2
XM_023240188.1	6.14248	0	-3.11458	17.1596	0.000187858	0.00663589	potassium voltage-gated channel subfamily Q member 1, transcript variant X6
XM_019828608.2	6.13965	0	-3.14155	16.8017	0.000224673	0.00740905	nuclear GTPase, germinal center associated, transcript variant X8
XR_002739783.1	6.13103	0.116357	-3.11958	16.7459	0.000231038	0.00754173	uracil phosphoribosyltransferase homolog, transcript variant X2
XM_019826556.2	6.13049	0	-3.14662	16.7454	0.000231088	0.00754173	RUN and cysteine rich domain containing beclin 1 interacting protein like, transcript variant X8
XM_023255930.1	6.12932	0	-3.14727	16.7382	0.000231922	0.00755065	echinoderm microtubule associated protein like 5, transcript variant X6
XR_002744910.1	6.1287	0	-3.14761	16.7344	0.000232361	0.00756154	calcium responsive transcription factor, transcript variant X16
XM_023239605.1	6.12786	0.000412608	-3.14807	16.7268	0.000233252	0.00757592	SRY-box 6, transcript variant X6
XM_003980504.4	6.12647	9.03174	-0.204403	19.2928	6.46585e-05	0.00325	propionyl-CoA carboxylase alpha subunit, transcript variant X3
XR_002162572.1	6.12476	0	-3.12458	17.0524	0.000198204	0.0068712	diacylglycerol kinase gamma, transcript variant X4
NM_001043356.1	6.11177	0.00728045	-3.15683	16.5986	0.000248696	0.00792025	dipeptidase 1
XM_023242504.1	6.10339	-1.53506	5.83534	32.3571	9.41358e-08	4.04145e-05	nuclear receptor subfamily 4 group A member 3
XM_023251456.1	6.1018	0	-3.1624	16.5695	0.000252337	0.00798996	phospholipase C beta 4, transcript variant X5
XM_019821295.2	6.09514	0	-3.16604	16.5287	0.000257536	0.00808769	regulator of G protein signaling 11, transcript variant X3
XM_023243557.1	6.07062	0	-3.15481	16.7262	0.000233323	0.00757592	zinc finger protein 77-like, transcript variant X2
XM_019811734.2	6.06229	0	-3.15941	16.6761	0.000239233	0.00771578	RAB30, member RAS oncogene family, transcript variant X3
XM_023240805.1	6.05726	0.955323	2.16803	21.6624	1.97728e-05	0.00147197	MARVEL domain containing 1, transcript variant X3
XM_023256970.1	6.04873	-0.000108868	-3.1911	16.2458	0.000296669	0.00889419	transmembrane protein 117, transcript variant X3
XM_019836558.2	6.0423	0.00461885	-3.17033	16.5349	0.000256737	0.00808004	myocyte enhancer factor 2C, transcript variant X14
XM_006943196.4	6.04182	-0.0118299	-3.18838	16.2384	0.000297772	0.00892359	S100 calcium binding protein A16, transcript variant X3
XM_019836640.2	6.03855	0	-3.18842	16.3065	0.000287802	0.0087182	KIAA0319 like, transcript variant X7
XM_023253022.1	6.03337	0	-3.19938	16.1524	0.00031085	0.00921301	shroom family member 3, transcript variant X1
XM_006933593.2	6.02596	0	-3.20333	16.1075	0.000317905	0.00934595	coiled-coil domain containing 91, transcript variant X3
XM_023260148.1	6.01795	0	-3.18369	16.4108	0.000273169	0.00840801	zinc finger DHHC-type containing 23, transcript variant X2
XM_019818133.2	6.01418	0	-3.19083	16.316	0.000286434	0.00868762	calcium voltage-gated channel auxiliary subunit gamma 4, transcript variant X2
XM_011285368.3	6.01307	0	-3.18634	16.3817	0.000277178	0.00850621	sideroflexin 1, transcript variant X1
XM_023258323.1	6.01176	0	-3.18705	16.3739	0.000278262	0.00853228	aurora kinase A and ninein interacting protein, transcript variant X2
XM_019838743.2	6.01109	9.25227	-0.0212966	20.5875	3.38435e-05	0.00211469	dedicator of cytokinesis 10, transcript variant X3
XR_002743166.1	6.00881	0	-3.21243	16.0037	0.00033485	0.00969519	uncharacterized LOC102900093, transcript variant X6
XM_019823320.1	6.00388	0	-3.21504	15.9738	0.000339878	0.00979397	forkhead box P3, transcript variant X3
XR_002736311.1	5.99343	0	-3.20652	16.1255	0.000315064	0.0093	uncharacterized LOC109492089, transcript variant X4
XM_023252706.1	5.99149	0	-3.20507	16.1507	0.000311118	0.00921721	membrane associated ring-CH-type finger 1, transcript variant X2
XM_019839086.2	5.98716	0	-3.20034	16.2274	0.000299402	0.00895026	potassium voltage-gated channel interacting protein 1, transcript variant X4
XM_019820131.2	5.98069	0	-3.20871	16.1177	0.000316284	0.00932089	myocyte enhancer factor 2B, transcript variant X2
XM_019828026.2	5.97249	0	-3.21723	16.0069	0.000334307	0.00968389	LIM domain 7, transcript variant X6
XM_006932767.4	5.96747	11.2524	1.8501	31.2127	1.66818e-07	5.91854e-05	interferon regulatory factor 9, transcript variant X1
XM_006936834.4	5.94336	0	-3.22372	15.9678	0.000340907	0.00980589	angiomotin like 1, transcript variant X8
XM_023258269.1	5.82842	9.06032	-0.198874	19.9829	4.57892e-05	0.00259575	ubiquitin specific peptidase 48, transcript variant X1
XM_011290734.3	5.79088	12.7014	3.26858	39.8418	2.23082e-09	3.06136e-06	epithelial stromal interaction 1, transcript variant X1
XR_002161470.2	5.70883	0.740734	2.49416	20.3136	3.88104e-05	0.00232326	nuclear receptor subfamily 4 group A member 2, transcript variant X5
XR_890208.3	5.67621	0.997635	5.40301	19.2641	6.55922e-05	0.00328331	uncharacterized LOC105260484
XM_019813556.2	5.61666	1.43605	-0.409656	16.4123	0.000272967	0.00840801	leucine rich glioma inactivated 1, transcript variant X3
XM_006929656.4	5.55568	8.72904	-0.504168	18.8587	8.03334e-05	0.00372391	ZFP64 zinc finger protein, transcript variant X6
XR_002159400.2	5.50943	0.366038	-2.01102	16.9721	0.000206331	0.00703227	uncharacterized LOC109501383, transcript variant X3
XM_003984767.5	5.48235	-2.59144	3.92098	32.2638	9.86298e-08	4.07064e-05	transcriptional and immune response regulator
XM_019812182.2	5.37712	9.16378	-0.125924	21.3976	2.25723e-05	0.00161429	neuron navigator 2, transcript variant X16
NM_001009386.1	5.34205	0.254406	7.34178	19.9528	4.64849e-05	0.00262075	endothelin 1
XM_023238771.1	5.33188	0.985734	6.70588	17.1407	0.000189646	0.00667635	regulator of calcineurin 1, transcript variant X3
XM_019839830.2	5.32903	-3.75464	-0.813426	29.4622	4.00288e-07	0.000104726	IQ motif containing B1, transcript variant X6
XM_023251372.1	5.22924	8.22787	-0.95125	17.1145	0.000192151	0.00673518	transmembrane protein 74B, transcript variant X2
XM_023242357.1	5.2218	0.633739	-0.842485	16.4608	0.000266435	0.00828862	sonic hedgehog
XR_002160393.2	5.17212	-1.86914	-2.5069	19.6302	5.46209e-05	0.00289277	mutS homolog 3, transcript variant X5
XM_023241051.1	5.14241	-0.349054	-1.35613	18.4904	9.65739e-05	0.00422878	carboxypeptidase X, M14 family member 2, transcript variant X1
XM_023251099.1	5.09721	-1.07479	-0.930326	21.248	2.43257e-05	0.00170152	nuclear factor of activated T-cells 2, transcript variant X6
XM_023247484.1	5.06092	-1.11088	1.62987	23.0401	9.92883e-06	0.000931798	semaphorin 4A, transcript variant X1
XM_023257390.1	5.0369	9.44835	0.117167	23.5951	7.52297e-06	0.000772826	aldehyde dehydrogenase 1 family member L2, transcript variant X2
XM_023249857.1	5.01159	-2.10946	-2.42097	19.6135	5.50792e-05	0.00290924	Rho guanine nucleotide exchange factor 3, transcript variant X6
XM_023259672.1	4.99464	0.444418	2.10777	16.8796	0.000216089	0.00723932	tensin 1, transcript variant X3
XM_023260586.1	4.90617	8.95827	-0.31867	21.4014	2.25289e-05	0.00161277	TBC1 domain family member 5, transcript variant X10
XM_019838210.1	4.87954	-0.903806	-0.670845	19.7551	5.13132e-05	0.00278932	xin actin binding repeat containing 2, transcript variant X1
XM_006939395.4	4.87888	10.7309	1.37443	31.0669	1.79438e-07	6.30477e-05	transmembrane protein 268, transcript variant X1
XM_019837054.2	4.85585	8.59326	-0.155172	20.2076	4.0924e-05	0.00241011	transmembrane protein 59, transcript variant X3
XM_019834972.2	4.78195	-3.08227	4.01748	29.6679	3.61162e-07	9.83821e-05	nuclear receptor subfamily 4 group A member 1, transcript variant X4
XR_002144752.2	4.61894	-0.245008	2.94622	17.1497	0.000188791	0.0066611	uncharacterized LOC109491419
XM_011279383.3	4.61892	-1.75693	-2.67912	16.438	0.000269488	0.00834415	brain expressed X-linked 3, transcript variant X4
XM_019826172.2	4.59599	-4.06822	-1.13985	26.0156	2.2428e-06	0.000329542	interleukin 1 alpha, transcript variant X4
XM_019832145.2	4.52089	-6.93671	1.50658	38.0046	5.58987e-09	5.28003e-06	uveal autoantigen with coiled-coil domains and ankyrin repeats, transcript variant X3
XM_019835123.2	4.51071	7.96615	-1.21087	17.1615	0.000187686	0.00663302	R3H domain containing 2, transcript variant X17
XM_011282148.3	4.47458	-0.273088	7.49342	16.4446	0.000268592	0.00832846	endothelin 1, transcript variant X1
XM_019819597.2	4.4581	8.78239	-0.505705	21.4149	2.23779e-05	0.0016093	double PHD fingers 1, transcript variant X13
XM_011283598.3	4.45722	-4.29366	-1.08664	26.0764	2.17563e-06	0.000320969	zinc finger MYND-type containing 11, transcript variant X11
XM_006938535.2	4.41343	-2.79562	-2.38609	19.0695	7.2296e-05	0.00349384	crystallin beta B3
XM_006937820.4	4.41208	-2.00453	1.67543	22.449	1.33435e-05	0.00113376	myopalladin, transcript variant X6
XM_006929928.3	4.35449	-1.33838	0.184576	18.978	7.56796e-05	0.0035976	prion like protein doppel
XM_023255528.1	4.31293	-0.59623	7.83881	16.668	0.000240213	0.0077306	actin, alpha, cardiac muscle 1
NM_001163658.1	4.23949	7.86769	1.32394	20.2798	3.94719e-05	0.00234548	chemokine (C-C motif) ligand 4-like
XM_023244525.1	4.22312	-1.11097	2.40947	17.9458	0.000126802	0.0050259	mitogen-activated protein kinase kinase kinase 14, transcript variant X2
XM_019822755.2	4.20854	-3.88084	-1.66408	22.6163	1.22722e-05	0.001078	NIMA related kinase 4, transcript variant X6
XM_023249863.1	4.13406	-4.53216	-1.13963	24.9549	3.81166e-06	0.000473088	sarcolemma associated protein, transcript variant X17
XM_023241974.1	4.12357	-3.03795	-2.38806	18.3501	0.000103592	0.00440353	zinc finger and BTB domain containing 7C, transcript variant X4
XM_023259548.1	4.11325	-4.08554	-1.55332	22.8469	1.09358e-05	0.000989281	inositol polyphosphate-1-phosphatase, transcript variant X4
XM_006930186.4	4.1009	-1.03354	5.58156	17.0245	0.000200991	0.00691876	early growth response 4
NM_001290243.1	4.10011	7.15868	1.31694	17.2263	0.000181697	0.00651957	tripartite motif containing 21
XM_019828547.2	4.06521	6.86109	1.05614	16.0357	0.00032952	0.00958666	transforming acidic coiled-coil containing protein 1, transcript variant X5
XM_023245136.1	4.01613	-0.916757	2.31762	15.9236	0.000348522	0.00994067	homocysteine inducible ER protein with ubiquitin like domain 1, transcript variant X3
XM_023257924.1	3.90775	-4.58451	-0.566971	25.2724	3.25216e-06	0.00042696	ceramide-1-phosphate transfer protein, transcript variant X1
XM_023246003.1	3.85708	8.46435	0.821453	23.2623	8.88489e-06	0.000864925	CLK4 associating serine/arginine rich protein, transcript variant X1
XM_023244044.1	3.85633	-2.98218	-2.61816	16.5911	0.00024962	0.00793157	rhomboid 5 homolog 2, transcript variant X7
XM_023243590.1	3.73959	-3.94142	-1.98858	19.888	4.80145e-05	0.00267191	Rho guanine nucleotide exchange factor 15, transcript variant X1
XM_006933714.2	3.67458	-1.66122	2.67036	16.7488	0.000230704	0.00753943	nuclear receptor subfamily 4 group A member 1, transcript variant X2
XM_011283779.2	3.62769	-3.33295	0.404988	21.8602	1.7911e-05	0.00137561	C-type lectin domain family 1 member A, transcript variant X1
XM_011282280.3	3.58737	7.49591	-1.6359	16.4766	0.000264329	0.00823701	proteasome subunit beta type-9-like, transcript variant X1
XR_002149105.2	3.44051	-3.61739	-2.43464	16.7786	0.000227289	0.0074532	uncharacterized LOC102902331, transcript variant X2
XM_023248175.1	3.42537	8.36495	-0.681731	21.4136	2.23919e-05	0.0016093	plectin, transcript variant X9
XM_019838710.2	3.34061	-4.94616	-1.43821	21.8101	1.83653e-05	0.00139577	galactosidase beta 1 like, transcript variant X4
XM_023240606.1	3.32268	6.4417	2.18457	15.9624	0.000341836	0.00981688	discs large MAGUK scaffold protein 5, transcript variant X5
XM_023251724.1	3.25366	-4.78735	-1.62595	20.6256	3.32053e-05	0.00208737	TSC22 domain family member 1, transcript variant X3
XM_023242662.1	3.23885	-4.25752	-2.09961	18.1485	0.000114578	0.00469493	centriolin, transcript variant X4
XM_019837580.2	3.13734	-4.53002	-1.94706	18.8343	8.1319e-05	0.00375047	gypsy retrotransposon integrase 1, transcript variant X4
XM_019822080.2	3.09865	-6.2297	-0.455085	25.8771	2.40364e-06	0.000342787	protein phosphatase 1 regulatory subunit 15B, transcript variant X5
XM_023239581.1	3.09285	-4.16477	-2.27853	16.9847	0.000205028	0.00700429	aryl hydrocarbon receptor nuclear translocator like, transcript variant X6
XM_019821658.2	3.06697	-5.38513	-1.26821	21.985	1.68274e-05	0.00132599	KIAA0040 ortholog, transcript variant X2
XM_011291673.3	2.99598	-9.51104	2.65637	39.2859	2.94565e-09	3.63124e-06	BCL6 corepressor, transcript variant X9
XM_011283657.3	2.97412	-7.46176	0.616361	30.3705	2.54174e-07	7.90024e-05	mitogen-activated protein kinase kinase kinase 8, transcript variant X2
XM_023238713.1	2.94133	8.80309	8.83693	29.8535	3.29144e-07	9.2788e-05	interferon-induced GTP-binding protein Mx1, transcript variant X1
XM_019826706.2	2.92994	-5.88308	-0.91506	23.403	8.28148e-06	0.00082555	solute carrier family 52 member 3, transcript variant X2
XM_023246884.1	2.92289	-8.29517	1.38787	33.6299	4.98153e-08	2.56529e-05	zinc finger protein 629, transcript variant X3
XM_003994206.3	2.88589	-3.48329	3.16886	19.3543	6.27009e-05	0.00317795	ankyrin repeat domain 1
XM_019818161.2	2.86951	-7.11766	0.190117	28.2599	7.30195e-07	0.000153493	ATP binding cassette subfamily A member 9, transcript variant X2
XM_011283163.3	2.83151	-6.07566	-0.823332	23.59	7.54204e-06	0.000773273	Rab geranylgeranyltransferase alpha subunit, transcript variant X1
XM_023259073.1	2.82699	-8.21617	1.22591	32.7291	7.81551e-08	3.48735e-05	PDZ and LIM domain 7, transcript variant X3
XM_023238711.1	2.82536	10.2674	2.84846	36.2141	1.36838e-08	1.0612e-05	transmembrane protease, serine 2, transcript variant X3
XM_019828336.2	2.80199	-6.84788	-0.109292	26.7537	1.5506e-06	0.00025229	DLC1 Rho GTPase activating protein, transcript variant X2
XM_023248704.1	2.79425	-6.2911	-0.655834	24.3148	5.24938e-06	0.000593776	WD repeat domain 97, transcript variant X2
XM_023248168.1	2.77882	-5.47456	0.271261	23.9368	6.34134e-06	0.000681268	plectin, transcript variant X3
XM_023251293.1	2.71965	-3.62766	0.209627	17.9272	0.000127983	0.00506719	centrosomal protein 250, transcript variant X1
XM_003985274.3	2.71897	6.33811	5.90351	17.0799	0.000195501	0.00680184	C-X-C motif chemokine ligand 10
XM_023241448.1	2.7085	-6.91258	-0.137429	26.4606	1.79537e-06	0.000278682	T-box 3, transcript variant X1
XM_019832967.2	2.70542	-4.58615	-2.19228	16.6385	0.000243781	0.00780399	kelch like family member 28, transcript variant X1
XM_019812296.2	2.69404	-5.07234	-1.80245	18.6227	9.03937e-05	0.00403345	alkB homolog 3, alpha-ketoglutaratedependent dioxygenase, transcript variant X1
XM_019835170.2	2.69049	-4.5238	-2.25166	16.3606	0.000280115	0.00856742	MON2 homolog, regulator of endosome-to-Golgi trafficking, transcript variant X8
XR_002736829.1	2.66677	-6.29351	-0.755273	23.5979	7.51249e-06	0.000772826	uncharacterized LOC111557073, transcript variant X1
XM_019838169.1	2.64881	-5.0751	-1.83812	18.4102	0.000100526	0.00432888	fibroblast activation protein alpha, transcript variant X2
XM_006932146.4	2.62628	-5.51043	-1.49391	20.0519	4.42363e-05	0.00253886	thrombospondin 2, transcript variant X1
XR_002744248.1	2.61206	-5.4584	-1.54235	19.7902	5.04202e-05	0.00275816	family with sequence similarity 151 member B, transcript variant X3
XM_006934470.2	2.60634	7.81183	7.48622	25.2523	3.28503e-06	0.000428953	interferon alpha inducible protein 6, transcript variant X2
XM_023241362.1	2.59982	-3.98007	-1.43512	16.3418	0.000282763	0.00861579	CAP-Gly domain containing linker protein 1, transcript variant X3
XM_011284989.3	2.59953	-5.82091	-1.23904	21.1816	2.51466e-05	0.00172707	zinc finger FYVE-type containing 9, transcript variant X3
XM_011285128.2	2.58125	-4.65955	-2.23521	16.1664	0.000308686	0.00916008	cathepsin S, transcript variant X3
XM_019831281.2	2.56516	-4.88174	-2.06188	17.115	0.000192095	0.00673518	phosphodiesterase 7B, transcript variant X1
XR_002159790.1	2.55289	-5.28418	-1.73578	18.6998	8.69739e-05	0.00393395	uncharacterized LOC102900569, transcript variant X1
XR_002744849.1	2.53699	-6.69496	-0.00760278	25.3775	3.08565e-06	0.000414834	homeobox D4, transcript variant X3
XM_023241824.1	2.49444	-4.53189	-1.39281	17.3662	0.000169425	0.00619537	laminin subunit alpha 3, transcript variant X4
NM_001278861.1	2.45877	-6.09801	-1.09201	21.6303	2.00923e-05	0.00148814	peptidylprolyl isomerase H
XM_019811158.2	2.40626	-5.50647	-1.64283	18.8754	7.9664e-05	0.00370468	caspase 12, transcript variant X3
XM_023246919.1	2.39427	-6.33346	-0.908425	22.2707	1.45877e-05	0.00119939	defective in cullin neddylation 1 domain containing 3, transcript variant X1
XM_011279393.2	2.3581	-5.71587	-1.47735	19.4978	5.83575e-05	0.00303392	collagen type IV alpha 6 chain, transcript variant X1
XM_019816008.2	2.29303	-5.71974	-1.56253	19.0936	7.14309e-05	0.00346354	basonuclin 2, transcript variant X11
XM_019829027.2	2.24246	-6.46197	-0.920074	22.0107	1.66123e-05	0.00131474	calcium/calmodulin dependent protein kinase II delta, transcript variant X14
XM_023255518.1	2.22707	-3.74798	0.331039	15.9325	0.000346974	0.00990649	Meis homeobox 2, transcript variant X7
XM_019819853.2	2.22521	-5.87417	-1.45926	19.4673	5.92552e-05	0.00306962	spermatogenesis associated 13, transcript variant X8
XM_019838487.2	2.17264	-6.87826	-0.59277	23.3937	8.31997e-06	0.00082555	ALS2, alsin Rho guanine nucleotide exchange factor, transcript variant X6
XM_019838144.1	2.1561	10.3424	0.937328	34.2612	3.63312e-08	2.09718e-05	tetratricopeptide repeat, ankyrin repeat and coiled-coil containing 1, transcript variant X12
XM_023252923.1	2.13508	-5.70619	-1.68455	18.2224	0.000110424	0.00458149	propionyl-CoA carboxylase alpha subunit, transcript variant X7
XM_023259907.1	2.10258	-5.36929	-1.96929	16.7425	0.000231428	0.00754809	LRR binding FLII interacting protein 1, transcript variant X47
XM_023253222.1	2.09503	-7.89205	0.373694	27.3445	1.15402e-06	0.000204718	protocadherin 7, transcript variant X8
XM_023249199.1	2.07838	6.05029	0.543222	16.2114	0.000301815	0.00900025	family with sequence similarity 3 member A, transcript variant X5
XM_023241616.1	2.05935	-5.81529	-1.63919	18.2925	0.000106619	0.00448014	checkpoint kinase 2, transcript variant X1
XM_019814035.2	2.02673	-6.77161	-0.800592	22.1519	1.54802e-05	0.00125379	inositol polyphosphate-5-phosphatase A, transcript variant X5
XM_019836467.2	2.0174	7.24744	2.21008	23.1729	9.29104e-06	0.000890324	interferon alpha inducible protein 6, transcript variant X1
XM_023251725.1	2.00933	-7.0806	-0.527195	23.3773	8.38839e-06	0.000828946	TSC22 domain family member 1, transcript variant X4
XM_023257558.1	2.00922	-5.65881	-1.80971	17.3991	0.000166658	0.00612994	alpha 1,4-galactosyltransferase (P blood group), transcript variant X8
XM_019819241.2	1.93666	-7.24741	-0.398973	23.745	6.97971e-06	0.000731482	TNF receptor superfamily member 19, transcript variant X4
XM_023259056.1	1.91418	-5.44686	-2.02264	16.1669	0.000308599	0.00916008	myomegalin, transcript variant X12
XM_019812084.1	1.89339	-5.44651	-2.05169	16.0088	0.000333984	0.00968389	aryl hydrocarbon receptor nuclear translocator like, transcript variant X17
XM_019833354.2	1.8915	-6.72561	-0.943214	21.3184	2.34841e-05	0.00165991	vasohibin 1, transcript variant X2
XM_023239468.1	1.87175	-7.10642	2.02635	27.1363	1.28065e-06	0.000220721	nuclear mitotic apparatus protein 1, transcript variant X1
XM_019812055.2	1.85965	-7.04031	-0.676476	22.4865	1.30956e-05	0.00112062	murine retrovirus integration site 1 homolog, transcript variant X10
XM_023245739.1	1.81317	-5.89145	-1.74164	17.4251	0.000164505	0.00608275	zinc finger protein 606, transcript variant X2
XM_006934295.3	1.81092	-5.91826	-1.71597	17.5226	0.000156684	0.00587119	dehydrogenase/reductase 3, transcript variant X4
XM_023252695.1	1.80264	-7.19942	-0.569634	22.8746	1.07855e-05	0.000980563	tolloid like 1, transcript variant X2
XM_019838966.1	1.80242	9.22761	-0.129269	28.4449	6.6568e-07	0.000144096	F-box and WD repeat domain containing 11, transcript variant X7
XM_023258335.1	1.78207	-6.05764	-1.61173	18.0083	0.000122897	0.00493026	connector enhancer of kinase suppressor of Ras 1, transcript variant X2
XM_011287444.2	1.77652	-6.78805	-0.972593	20.9974	2.75727e-05	0.00184491	pleckstrin and Sec7 domain containing, transcript variant X2
XM_023240225.1	1.7552	-7.25815	-0.552994	22.8804	1.07544e-05	0.000979521	beta-1,4-N-acetyl-galactosaminyltransferase 4, transcript variant X3
XM_006936116.4	1.74582	-8.60822	0.733186	28.5753	6.23674e-07	0.000139144	myosin light chain kinase, transcript variant X6
XM_011285484.3	1.71058	8.64579	-0.0467328	26.8087	1.50856e-06	0.000249933	abl interactor 2, transcript variant X1
XM_023259874.1	1.69025	-7.42387	-0.437437	23.3012	8.71379e-06	0.000851843	LRR binding FLII interacting protein 1, transcript variant X12
XM_019814823.2	1.68498	-6.1733	-1.57167	18.0512	0.000120289	0.00485778	adaptor related protein complex 1 beta 1 subunit, transcript variant X4
XM_023253290.1	1.62313	-7.51198	-0.402277	23.3605	8.45933e-06	0.000832563	bone marrow stromal cell antigen 1, transcript variant X2
XM_023259923.1	1.61378	-5.8182	-1.91991	16.2614	0.000294364	0.00885064	espin like, transcript variant X2
XM_011287174.2	1.55905	6.03475	3.38167	18.2368	0.000109629	0.0045662	interferon regulatory factor 7, transcript variant X2
XM_006940069.4	1.54613	-4.71469	1.24397	17.0081	0.000202651	0.00695573	zinc finger protein 207, transcript variant X6
XM_023246928.1	1.51313	-6.27918	-1.60131	17.6787	0.000144913	0.00557369	defective in cullin neddylation 1 domain containing 3, transcript variant X9
XM_023247178.1	1.51117	-6.1548	-0.635998	19.2594	6.57473e-05	0.00328832	Rho/Rac guanine nucleotide exchange factor 2, transcript variant X7
XM_023247192.1	1.51112	-6.81969	-1.12363	19.9269	4.70902e-05	0.00263256	Ras like without CAAX 1, transcript variant X1
XM_003996522.3	1.49788	5.54691	6.68306	15.9519	0.000343626	0.00983573	galectin 9, transcript variant X1
XM_019816301.1	1.43965	-6.65992	-1.30774	18.9729	7.58713e-05	0.00359965	A-kinase anchor protein 2, transcript variant X8
XM_019828344.2	1.42516	-7.39409	-0.655468	21.9562	1.70714e-05	0.0013351	DLC1 Rho GTPase activating protein, transcript variant X12
XM_011283308.3	1.40511	-6.29541	-1.63811	17.3537	0.000170487	0.00622172	solute carrier family 8 member A3, transcript variant X8
XM_006927315.4	1.38569	6.77607	1.37652	21.7436	1.89864e-05	0.00142804	epithelial stromal interaction 1, transcript variant X2
XM_023257939.1	1.36855	-7.29617	-0.774235	21.3387	2.32468e-05	0.00164794	mindbomb E3 ubiquitin protein ligase 2, transcript variant X3
XM_019822269.2	1.36395	-7.11537	-0.953321	20.5244	3.49293e-05	0.00215661	glutamate metabotropic receptor 2, transcript variant X7
XM_006929976.4	1.34962	8.48758	-0.809349	25.0011	3.72468e-06	0.00046627	mitochondrial genome maintenance exonuclease 1, transcript variant X3
XM_023239051.1	1.3431	9.31286	-0.0489957	29.5459	3.83883e-07	0.000102273	dynein cytoplasmic 2 heavy chain 1, transcript variant X4
XM_023243575.1	1.33836	-6.98125	-1.07991	19.9003	4.77195e-05	0.00265957	scavenger receptor class F member 1, transcript variant X2
XM_023251399.1	1.32815	-6.58051	-1.44162	18.2033	0.000111483	0.0046044	leucine zipper tumor suppressor family member 3, transcript variant X2
XM_023240743.1	1.31497	-7.29991	-0.810928	21.1123	2.60325e-05	0.00176695	exocyst complex component 6, transcript variant X3
XM_019832454.2	1.30716	-8.65241	0.46469	26.7921	1.52116e-06	0.000250972	family with sequence similarity 227 member B, transcript variant X3
XM_023253220.1	1.28879	-8.37452	0.230116	25.5593	2.81753e-06	0.000389591	protocadherin 7, transcript variant X6
XM_023242341.1	1.28565	-6.10539	-1.86785	16.098	0.000319428	0.00936799	ADAMTS like 1, transcript variant X3
XM_023243106.1	1.27267	-7.88926	-0.289467	23.4133	8.23865e-06	0.000824228	solute carrier family 34 member 3, transcript variant X2
XM_011289199.3	1.26808	-6.73516	-1.35359	18.5427	9.40802e-05	0.00414454	sperm associated antigen 9, transcript variant X11
XM_019826716.2	1.26388	-8.03133	-0.157535	23.9884	6.17995e-06	0.000669885	family with sequence similarity 110 member A, transcript variant X5
XM_011280753.3	1.24527	-7.64355	-0.534032	22.281	1.45127e-05	0.00119675	teashirt zinc finger homeobox 2, transcript variant X2
XM_011283700.3	1.23187	7.54831	6.73272	27.5234	1.05529e-06	0.000194763	ubiquitin specific peptidase 18
XM_019831356.2	1.216	-7.21806	-0.943921	20.3851	3.74491e-05	0.00227168	SNF2 histone linker PHD RING helicase, transcript variant X3
XM_023252613.1	1.20791	-11.0975	2.80066	36.8103	1.01568e-08	8.79431e-06	adhesion G protein-coupled receptor A2, transcript variant X2
XM_023258284.1	1.12843	-7.22061	-1.0002	20.037	4.45675e-05	0.00254973	Wnt family member 4, transcript variant X4
XM_019837688.2	1.09365	8.9883	-0.354316	28.0764	8.00365e-07	0.000162661	immunoglobulin superfamily member 3, transcript variant X3
XM_019827106.2	1.0594	-8.0881	-0.241321	23.3999	8.29405e-06	0.00082555	KAT8 regulatory NSL complex subunit 3, transcript variant X11
XM_023241423.1	1.05502	-6.71309	-1.50048	17.6334	0.000148235	0.00565362	mitogen-activated protein kinase-activated protein kinase 5, transcript variant X4
XM_019820435.2	1.04926	-6.51369	-1.67484	16.7947	0.000225465	0.00741998	SMAD specific E3 ubiquitin protein ligase 1, transcript variant X3
XM_023241153.1	1.04247	-8.79202	0.421092	26.3137	1.93216e-06	0.000293995	uncharacterized LOC111557137, transcript variant X2
XM_023252973.1	1.0367	10.4703	1.06257	36.4232	1.23257e-08	9.96077e-06	WD repeat and FYVE domain containing 3, transcript variant X11
XM_006932062.4	1.00185	-6.7494	-1.34194	17.8202	0.000135019	0.00527399	adhesion G protein-coupled receptor G6, transcript variant X4
XM_023254916.1	0.965921	-7.49131	-0.848768	20.5684	3.41682e-05	0.00212624	perilipin 1, transcript variant X1
XM_023242678.1	0.924278	-7.46512	-0.900818	20.297	3.91344e-05	0.00233321	DAB2 interacting protein, transcript variant X7
XM_011280225.2	0.923148	8.30446	-0.976052	24.5646	4.63299e-06	0.000543269	fibulin 2, transcript variant X3
XM_019835738.2	0.917005	-7.31448	-1.03809	19.6588	5.38446e-05	0.00287113	TBC1 domain family member 22A, transcript variant X3
XM_023241402.1	0.902711	-8.00518	-0.408266	22.484	1.31118e-05	0.00112062	intraflagellar transport 81, transcript variant X4
XM_023258600.1	0.897916	7.04846	-2.03128	17.9763	0.000124879	0.00497662	protein tyrosine phosphatase, receptor type F, transcript variant X9
XM_023252106.1	0.896414	-6.86674	-1.44572	17.745	0.000140193	0.00544393	Rho associated coiled-coil containing protein kinase 2, transcript variant X4
XM_019823733.2	0.88576	-6.11269	2.15187	20.1188	4.27819e-05	0.00248135	BCL6 corepressor, transcript variant X6
XM_019839278.2	0.876206	-6.58508	-1.69751	16.5309	0.000257251	0.00808769	adenosine deaminase, RNA specific B1, transcript variant X5
XM_019812057.2	0.853655	-7.49128	-0.908031	20.1678	4.17471e-05	0.002439	murine retrovirus integration site 1 homolog, transcript variant X12
XM_006934865.3	0.850483	6.00764	5.17934	20.0446	4.43987e-05	0.00254468	interferon induced protein 44 like
XM_023259917.1	0.832999	-6.92296	-1.44233	17.7161	0.000142236	0.0055027	ubiquitin conjugating enzyme E2 F (putative), transcript variant X2
XM_011284962.2	0.831525	-8.24027	-0.238478	23.2097	9.1219e-06	0.000879912	FGGY carbohydrate kinase domain containing, transcript variant X5
XM_023244145.1	0.775608	-7.41147	-1.03899	19.5494	5.68722e-05	0.00297547	musashi RNA binding protein 2, transcript variant X8
XM_019833093.2	0.74895	-6.81774	-1.5743	17.0269	0.000200747	0.00691876	solute carrier family 38 member 6, transcript variant X2
XR_002152606.1	0.747277	-6.68872	-1.68735	16.486	0.00026309	0.008216	integrin subunit beta 1 binding protein 2, transcript variant X3
XM_003995521.1	0.745884	7.07454	-0.251388	22.7054	1.17378e-05	0.00104111	interferon alpha-2-like
XM_019835330.1	0.624874	-7.27053	-1.24749	18.4846	9.68523e-05	0.00422925	pentatricopeptide repeat domain 2, transcript variant X3
XM_023255155.1	0.605816	8.12066	-0.98799	24.274	5.35759e-06	0.000603201	zwilch kinetochore protein, transcript variant X1
XM_019825875.2	0.605514	-8.49838	-0.121415	23.5633	7.64371e-06	0.000781484	cAMP responsive element binding protein 3 like 2, transcript variant X3
XM_023259158.1	0.586259	-8.1245	-0.486095	21.9183	1.73983e-05	0.00135473	pogo transposable element derived with ZNF domain, transcript variant X3
XM_023242128.1	0.56554	-7.59921	-0.576143	20.3366	3.83681e-05	0.0023084	ATPase phospholipid transporting 9B (putative), transcript variant X7
XM_019812124.2	0.543668	6.78848	-2.22978	17.0473	0.000198712	0.00688184	SRY-box 6, transcript variant X17
XR_002739629.1	0.521032	-7.8044	-0.817835	20.4001	3.71681e-05	0.0022584	XK related 4, transcript variant X2
XR_002745323.1	0.518787	-6.84898	-1.66255	16.4683	0.000265439	0.00826744	diacylglycerol kinase gamma, transcript variant X3
XM_019835128.2	0.516133	-7.02815	-1.50836	17.1996	0.000184141	0.00655234	GLI family zinc finger 1, transcript variant X3
XM_023256051.1	0.487122	-7.65838	-0.972071	19.6842	5.31664e-05	0.0028538	WD repeat domain 20, transcript variant X6
XM_006940356.4	0.457584	5.20604	7.17603	16.8194	0.000222698	0.00735569	DExH-box helicase 58
XM_023258910.1	0.45233	-7.01599	-1.55373	16.9581	0.000207778	0.00705844	ecotropic viral integration site 5, transcript variant X7
XM_023258064.1	0.439334	-8.31637	-0.389742	22.296	1.44044e-05	0.00119052	arginine-glutamic acid dipeptide repeats, transcript variant X2
XM_019836408.2	0.429385	7.54178	-1.59956	21.0699	2.65908e-05	0.00179406	RCAN family member 3, transcript variant X4
XM_019832353.2	0.395735	-8.72471	0.00283051	23.9118	6.42108e-06	0.000686791	aldehyde dehydrogenase 1 family member A2, transcript variant X6
XM_019815312.2	0.376111	-8.18669	-0.463412	21.6625	1.97715e-05	0.00147197	centromere protein J, transcript variant X7
XM_019838718.1	0.372692	-7.79758	-0.902579	19.9513	4.65185e-05	0.00262075	acid sensing ion channel subunit family member 4, transcript variant X1
XM_023247065.1	0.365389	-6.71882	1.18933	20.1776	4.15427e-05	0.00243472	meiosis regulator and mRNA stability factor 1, transcript variant X7
XM_019822511.2	0.359405	-7.05698	-1.56176	16.8825	0.000215777	0.00723932	nucleoporin 210 like, transcript variant X7
XM_011289655.3	0.338283	-9.03053	0.272682	25.0485	3.63743e-06	0.0004601	pleckstrin homology domain containing A4, transcript variant X1
NM_001130844.1	0.326226	8.24656	2.21262	31.9698	1.1425e-07	4.44365e-05	TNF superfamily member 10
XM_023252570.1	0.323191	-8.39791	-0.370114	22.3205	1.42288e-05	0.00118408	adaptor related protein complex 3 mu 2 subunit, transcript variant X2
XM_019822852.2	0.318435	-7.60018	-1.09772	19.0007	7.48252e-05	0.00356885	regulator of microtubule dynamics 1, transcript variant X3
XM_003999386.5	0.291011	-11.3386	2.47065	34.7287	2.87576e-08	1.77254e-05	ATPase plasma membrane Ca2+ transporting 4, transcript variant X2
XM_023251355.1	0.284695	4.99693	3.99329	16.1011	0.000318927	0.00936273	interferon regulatory factor 4-like
XM_023246566.1	0.280033	-8.39812	-0.395723	22.2128	1.50162e-05	0.00122714	transformation/transcription domain associated protein, transcript variant X4
XM_011288513.3	0.279385	8.8479	-0.48147	28.2199	7.44959e-07	0.000155696	protein tyrosine phosphatase, non-receptor type 3, transcript variant X6
XM_011287173.2	0.27345	6.65409	6.6429	25.1957	3.37922e-06	0.000437327	interferon regulatory factor 7, transcript variant X1
XM_019829806.2	0.252151	-10.6862	1.85906	31.8819	1.19383e-07	4.56997e-05	actin filament associated protein 1, transcript variant X8
XM_019828837.2	0.243637	-9.27334	0.421398	25.8053	2.49145e-06	0.000354615	FH2 domain containing 1, transcript variant X1
XM_023249123.1	0.220038	-7.08248	-1.60047	16.6573	0.000241492	0.00775804	dedicator of cytokinesis 3, transcript variant X7
XM_019824270.2	0.216769	-7.26559	-1.444	17.3946	0.000167036	0.00613577	FERM domain containing 4B, transcript variant X1
XM_019832599.2	0.207037	6.70189	-2.29323	16.9777	0.000205751	0.00702238	tau tubulin kinase 2, transcript variant X4
XM_006941613.4	0.191263	-7.42171	-1.32566	17.9504	0.000126509	0.00501978	leucine rich repeat containing 36, transcript variant X4
XM_019838817.2	0.155794	-6.94258	-1.74879	15.9388	0.000345879	0.00988466	nuclear body protein SP140, transcript variant X10
XM_023240095.1	0.14528	-9.00263	0.109441	24.4276	4.96144e-06	0.000570072	Ras converting CAAX endopeptidase 1, transcript variant X1
XM_011290265.3	0.14123	8.09994	-1.15576	24.3215	5.23191e-06	0.000592722	c-Maf inducing protein, transcript variant X2
XM_019816172.2	0.140307	-9.37072	1.08546	27.0661	1.32642e-06	0.000226463	glucosylceramidase beta 2, transcript variant X2
XM_019833206.2	0.135822	-9.21716	0.310325	25.3113	3.18951e-06	0.000423445	sushi domain containing 6, transcript variant X4
XM_023246186.1	0.123811	-7.41606	-1.36367	17.7657	0.000138747	0.00540512	PH domain and leucine rich repeat protein phosphatase 2, transcript variant X4
XM_006934474.4	0.119722	-8.54129	-0.338709	22.4318	1.34583e-05	0.0011375	platelet activating factor receptor, transcript variant X1
XM_023258270.1	0.110434	7.11858	-1.9796	19.1719	6.8688e-05	0.00338012	ubiquitin specific peptidase 48, transcript variant X2
XM_011283641.2	0.0971101	6.55747	-2.40578	16.3508	0.00028149	0.00859501	abl interactor 1, transcript variant X3
XM_019831333.2	0.0953551	6.56992	-2.39015	16.4607	0.000266441	0.00828862	phosphatase and actin regulator 2, transcript variant X6
XM_019830082.2	0.0887005	6.47095	-2.47146	15.913	0.00035038	0.0099663	zinc finger BED-type containing 9, transcript variant X2
XM_023252150.1	0.0877575	5.07523	5.75223	17.0821	0.000195289	0.00680184	cytidine/uridine monophosphate kinase 2, transcript variant X1
XM_019815603.2	0.0774097	8.8195	-0.513942	28.3009	7.15364e-07	0.000151304	DENN domain containing 1A, transcript variant X1
XM_023260208.1	0.0715298	-7.70549	-1.12722	18.8535	8.05394e-05	0.00372633	golgin B1, transcript variant X5
NM_001243085.1	0.0508787	6.48368	6.19179	24.8555	4.00587e-06	0.000484783	bone marrow stromal cell antigen 2
XM_019834502.2	0.048282	-6.75123	3.78523	20.798	3.04636e-05	0.00197568	oxidized low density lipoprotein receptor 1, transcript variant X2
XM_019837405.2	0.0446152	7.38907	-1.76126	20.6613	3.26174e-05	0.0020622	zinc finger protein 644, transcript variant X3
XM_019829661.2	0.0331215	-8.75048	-0.182653	23.1167	9.55574e-06	0.000908507	protocadherin 7, transcript variant X4
XM_006939273.2	0.0320244	7.54763	-1.6284	21.5189	2.12435e-05	0.00155003	natriuretic peptide receptor 2, transcript variant X3
XM_023243219.1	0.0281884	-7.39996	-1.41097	17.5269	0.000156347	0.00586458	ATPase phospholipid transporting 8B3, transcript variant X4
XM_019820052.2	0.0255789	6.46436	-2.46913	16.0139	0.000333133	0.00967242	pyruvate dehydrogenase phosphatase regulatory subunit, mitochondrial-like, transcript variant X1
XM_023260660.1	0.0208773	8.14976	-1.11542	24.7331	4.25863e-06	0.000507602	protein O-linked mannose N-acetylglucosaminyltransferase 2 (beta 1,4-), transcript variant X7
XM_023256514.1	0.0156277	7.09243	-2.00405	19.1452	6.96107e-05	0.00339338	par-3 family cell polarity regulator, transcript variant X13
XM_023249237.1	0.0151609	-7.14135	-1.64077	16.4438	0.000268703	0.00832846	myotubularin related protein 1, transcript variant X6
XM_023241475.1	0.0121698	-8.30917	-0.590117	21.2279	2.45712e-05	0.00170597	citron rho-interacting serine/threonine kinase, transcript variant X9
XM_019834637.2	0.00906664	8.87428	-0.461778	28.7092	5.83277e-07	0.000135668	solute carrier organic anion transporter family member 1C1, transcript variant X2
XM_023242489.1	0.00721119	8.38263	-0.912307	26.0047	2.25499e-06	0.000329999	N-acetylneuraminate synthase, transcript variant X2
XM_023239050.1	0.00647033	8.98731	-0.354838	29.3462	4.24184e-07	0.000109403	dynein cytoplasmic 2 heavy chain 1, transcript variant X3
XM_023251788.1	0.00431985	8.67155	-0.646757	27.6054	1.01289e-06	0.000190854	laccase domain containing 1, transcript variant X6
XM_019834803.2	0.00369759	9.70342	0.31841	33.3348	5.77354e-08	2.81419e-05	FYVE, RhoGEF and PH domain containing 4, transcript variant X10
XM_019822883.2	0.00235764	6.6456	-2.33565	16.961	0.000207477	0.00705457	RNA binding motif protein 12B, transcript variant X4
XM_019832643.2	0.00199697	10.2385	0.834384	36.3498	1.27861e-08	1.01082e-05	MGA, MAX dimerization protein, transcript variant X8
XM_019819424.2	0.00184784	7.1815	-1.92637	19.6638	5.37116e-05	0.00287035	zinc finger protein 112, transcript variant X1
XM_023254667.1	0.00122045	7.03959	-2.0424	18.9161	7.80592e-05	0.0036543	zinc finger protein 311, transcript variant X3
XM_023258611.1	0.00120312	6.57579	-2.39072	16.5918	0.00024954	0.00793157	protein tyrosine phosphatase, receptor type F, transcript variant X20
XM_006935962.4	0.000799328	8.06353	-1.19615	24.2834	5.33244e-06	0.0006013	chromosome C2 C21orf91 homolog, transcript variant X3
XM_019836215.2	0.000669213	6.5578	-2.39929	16.5334	0.000256935	0.00808278	transmembrane protein 51, transcript variant X6
XM_019838171.2	0.000355686	6.74458	-2.27357	17.3906	0.000167375	0.00614513	interferon induced with helicase C domain 1, transcript variant X3
XM_023255299.1	0.000305034	6.45401	-2.48382	15.9547	0.000343141	0.00982571	cingulin like 1, transcript variant X1
XM_019829714.2	0.000221702	10.049	0.653609	35.2937	2.16801e-08	1.46018e-05	non-SMC condensin I complex subunit G, transcript variant X2
XM_023259948.1	0.000183863	7.70506	-1.5035	22.3722	1.38656e-05	0.00116019	ankyrin repeat and MYND domain containing 1, transcript variant X4
XM_019837199.2	0.000175926	7.14028	-1.96964	19.4021	6.12178e-05	0.00312938	SH3 domain GRB2 like endophilin interacting protein 1, transcript variant X24
XM_023258601.1	0.000160656	6.91426	-2.1456	18.2462	0.000109118	0.00455329	protein tyrosine phosphatase, receptor type F, transcript variant X10
XM_023247673.1	0.000156753	6.59616	-2.37162	16.7226	0.000233742	0.00758613	GON-4-like protein, transcript variant X3
XM_023239176.1	0.000154979	6.57366	-2.39342	16.5751	0.000251626	0.00797441	ATP binding cassette subfamily G member 4, transcript variant X1
XM_019838449.2	0.000123884	7.27953	-1.85083	20.1594	4.19212e-05	0.00244485	family with sequence similarity 126 member B, transcript variant X5
XM_011287566.2	6.70658e-05	8.62614	-0.688164	27.3654	1.14206e-06	0.000203589	nebulin related anchoring protein, transcript variant X3
XM_019824262.2	5.40958e-05	8.24145	-1.03118	25.2783	3.24248e-06	0.000426936	BCL6 corepressor like 1, transcript variant X5
XM_011286799.2	4.58429e-05	6.9698	-2.09373	18.5787	9.2403e-05	0.00409796	proline rich 5 like, transcript variant X1
XM_019832600.2	2.84691e-06	7.12067	-1.98514	19.3016	6.43735e-05	0.00324015	tau tubulin kinase 2, transcript variant X5
XM_011283526.3	2.54367e-06	8.03668	-1.21566	24.1563	5.68226e-06	0.000630188	vaccinia related kinase 1, transcript variant X3
XM_019834793.2	2.05427e-06	6.48206	-2.46404	16.0925	0.000320301	0.0093898	FYVE, RhoGEF and PH domain containing 4, transcript variant X1
XR_002157119.1	1.43147e-06	6.93966	-2.11531	18.435	9.92883e-05	0.00429265	RUN and FYVE domain containing 1, transcript variant X3
XM_019822512.2	6.63545e-07	6.50464	-2.44169	16.2462	0.000296609	0.00889419	nucleoporin 210 like, transcript variant X8
XM_019830885.2	6.32527e-07	7.6043	-1.5908	21.8284	1.81983e-05	0.00139101	TTK protein kinase, transcript variant X1
XM_019838108.2	4.7889e-07	10.7	1.28372	38.9625	3.46256e-09	4.12851e-06	mutated in colorectal cancers, transcript variant X3
XM_019833467.1	2.60938e-07	9.85765	0.467563	34.2127	3.72217e-08	2.11398e-05	tyrosyl-DNA phosphodiesterase 1, transcript variant X3
XM_019836869.2	1.97786e-07	9.52252	0.148592	32.3384	9.50185e-08	4.04145e-05	importin 13, transcript variant X1
XM_023253011.1	1.86444e-07	6.78821	-2.23014	17.6741	0.000145249	0.00557547	tripeptidyl peptidase 2, transcript variant X7
XM_006930885.3	1.1479e-07	6.88525	-2.15849	18.1516	0.000114402	0.00469035	neuron derived neurotrophic factor, transcript variant X2
XM_023260216.1	0	13.0439	3.60183	52.2973	4.40337e-12	8.00665e-08	poly(ADP-ribose) polymerase family member 15, transcript variant X1
XM_006929634.3	0	10.9128	1.49211	40.168	1.89512e-09	2.77098e-06	Z-DNA binding protein 1, transcript variant X2
NM_001009197.2	0	10.5877	1.17392	38.3265	4.75881e-09	4.92107e-06	interferon, alpha 7
XM_019814276.2	0	10.1827	0.780103	36.0391	1.49355e-08	1.09726e-05	galectin 8, transcript variant X8
XR_002159040.2	0	10.0245	0.627022	35.1473	2.33269e-08	1.50142e-05	uncharacterized LOC102901183, transcript variant X8
XM_019812594.2	0	9.90277	0.510591	34.4653	3.28069e-08	1.9475e-05	N(alpha)-acetyltransferase 40, NatD catalytic subunit, transcript variant X1
XM_006933146.4	0	9.75015	0.363157	33.6051	5.04366e-08	2.56529e-05	uncharacterized LOC102901183, transcript variant X3
XM_023250030.1	0	9.33407	-0.0329704	31.2762	1.61606e-07	5.81877e-05	Raf-1 proto-oncogene, serine/threonine kinase, transcript variant X4
XM_006941288.4	0	9.32414	-0.0423538	31.2208	1.66145e-07	5.91854e-05	interferon lambda 1, transcript variant X2
XM_006929633.3	0	8.99011	-0.355803	29.3629	4.20664e-07	0.000108882	Z-DNA binding protein 1, transcript variant X1
XM_019837727.2	0	8.89629	-0.44043	28.852	5.4309e-07	0.000128768	chromodomain helicase DNA binding protein 1 like, transcript variant X3
XM_023259264.1	0	8.83354	-0.500606	28.4979	6.48282e-07	0.000142238	coiled-coil domain containing 93, transcript variant X2
XM_019824029.2	0	8.82381	-0.506894	28.4535	6.62842e-07	0.000144039	bromodomain and WD repeat domain containing 3, transcript variant X3
XM_023251721.1	0	8.58608	-0.723601	27.1495	1.2722e-06	0.000220721	TSC22 domain family member 1, transcript variant X1
XM_006934545.4	0	8.53286	-0.773448	26.8525	1.47592e-06	0.000246208	antizyme inhibitor 2, transcript variant X1
XM_023260218.1	0	8.48654	-0.81871	26.5869	1.68548e-06	0.000268834	poly(ADP-ribose) polymerase family member 15, transcript variant X3
XM_003996595.5	0	8.31819	-0.970333	25.6672	2.66959e-06	0.00037556	HEAT repeat containing 9, transcript variant X2
XR_002149238.2	0	8.20429	-1.06772	25.0635	3.61012e-06	0.00045824	kinesin family member 18B, transcript variant X4
XM_011285136.2	0	8.14992	-1.11426	24.7751	4.17022e-06	0.000499685	prune exopolyphosphatase 1, transcript variant X4
XM_023242507.1	0	8.14309	-1.11811	24.7465	4.2302e-06	0.000505206	syntaxin 17, transcript variant X2
XM_019838188.1	0	8.09636	-1.16729	24.4629	4.87479e-06	0.000565476	cordon-bleu WH2 repeat protein like 1, transcript variant X10
XM_023253037.1	0	8.09066	-1.1722	24.4325	4.94942e-06	0.00056959	C-X-C motif chemokine ligand 11
XM_023244976.1	0	8.08711	-1.16949	24.436	4.94065e-06	0.00056959	zinc finger protein 350, transcript variant X1
XR_002744858.1	0	8.05454	-1.20196	24.245	5.43571e-06	0.000608231	RNA binding motif protein 45, transcript variant X9
XM_019833281.2	0	7.95495	-1.29101	23.7002	7.13791e-06	0.000740592	prostaglandin reductase 2, transcript variant X3
XM_003998911.5	0	7.89834	-1.34011	23.396	8.31037e-06	0.00082555	sarcalumenin, transcript variant X4
XM_023249445.1	0	7.8828	-1.34829	23.3341	8.57183e-06	0.000842495	protein FAM122A-like, transcript variant X2
XM_019822713.2	0	7.87337	-1.36169	23.2621	8.88594e-06	0.000864925	polybromo 1, transcript variant X21
XM_019833667.2	0	7.86811	-1.36622	23.2339	9.01196e-06	0.000871619	uncharacterized LOC102901183, transcript variant X4
XM_003982238.5	0	7.8431	-1.38777	23.0999	9.63631e-06	0.000914971	cadherin related family member 4, transcript variant X5
XM_023256317.1	0	7.83549	-1.38538	23.096	9.65532e-06	0.000915581	Scm like with four mbt domains 2, transcript variant X5
XM_019812032.2	0	7.8126	-1.41159	22.9466	1.0404e-05	0.000951826	suppression of tumorigenicity 5, transcript variant X7
XM_019826053.2	0	7.79558	-1.42052	22.8792	1.07606e-05	0.000979521	polypeptide N-acetylgalactosaminyltransferase 11, transcript variant X5
XM_023250719.1	0	7.77102	-1.44383	22.7387	1.1544e-05	0.00102643	replication initiator 1, transcript variant X6
XM_023253489.1	0	7.76221	-1.45518	22.6757	1.19134e-05	0.00105412	fibroblast growth factor receptor 3, transcript variant X1
XM_023255099.1	0	7.75966	-1.45705	22.6634	1.1987e-05	0.00105806	leucine rich repeat containing 49, transcript variant X3
XM_006940530.3	0	7.75601	-1.4594	22.6471	1.20847e-05	0.00106443	chromosome E1 C17orf80 homolog, transcript variant X2
XM_023253634.1	0	7.72007	-1.48818	22.4635	1.32472e-05	0.00112821	DEK proto-oncogene, transcript variant X3
XM_011287588.3	0	7.69593	-1.50573	22.3477	1.40365e-05	0.00116942	TIA1 cytotoxic granule associated RNA binding protein like 1, transcript variant X3
XM_019817124.1	0	7.67543	-1.53085	22.2057	1.50696e-05	0.00123013	aurora kinase B, transcript variant X1
XM_019829475.2	0	7.66981	-1.53397	22.1828	1.52429e-05	0.0012385	aminoadipate-semialdehyde dehydrogenase, transcript variant X2
XM_006930786.4	0	7.66142	-1.5427	22.1312	1.56412e-05	0.00125982	DExD/H-box helicase 60, transcript variant X3
XR_002154327.2	0	7.66068	-1.54332	22.1273	1.56716e-05	0.00126087	Z-DNA binding protein 1, transcript variant X5
XM_019830891.2	0	7.60301	-1.59188	21.8216	1.82604e-05	0.00139101	TTK protein kinase, transcript variant X7
XR_002739630.1	0	7.59933	-1.59079	21.8204	1.8271e-05	0.00139101	XK related 4, transcript variant X3
XM_019833973.1	0	7.59768	-1.59636	21.7933	1.85201e-05	0.00140313	suppressor of variegation 3-9 homolog 2, transcript variant X3
XM_023241571.1	0	7.56178	-1.61984	21.6326	2.007e-05	0.001488	POZ/BTB and AT hook containing zinc finger 1, transcript variant X4
XM_023255245.1	0	7.54608	-1.63241	21.5521	2.08937e-05	0.0015319	carbonic anhydrase 12, transcript variant X5
XM_003989471.5	0	7.54281	-1.64224	21.5033	2.14099e-05	0.00155563	splA/ryanodine receptor domain and SOCS box containing 1, transcript variant X4
XM_023244538.1	0	7.52279	-1.65584	21.4115	2.24158e-05	0.00160942	centrosomal protein 112, transcript variant X6
XM_019837198.2	0	7.51997	-1.66126	21.3828	2.27394e-05	0.00161987	SH3 domain GRB2 like endophilin interacting protein 1, transcript variant X23
XM_019827142.2	0	7.51459	-1.66574	21.3544	2.30643e-05	0.0016382	suppressor of cytokine signaling 5, transcript variant X4
XM_003984274.5	0	7.43619	-1.72893	20.9498	2.8237e-05	0.00187727	potassium voltage-gated channel interacting protein 3, transcript variant X1
XM_023260219.1	0	7.43547	-1.73118	20.9384	2.83982e-05	0.00188626	poly(ADP-ribose) polymerase family member 15, transcript variant X4
XM_023259811.1	0	7.41926	-1.73855	20.8809	2.92263e-05	0.00191331	GRB10 interacting GYF protein 2, transcript variant X8
XM_019816520.2	0	7.39088	-1.76177	20.7327	3.14739e-05	0.00201156	mitogen-activated protein kinase associated protein 1, transcript variant X1
XM_011290573.3	0	7.37514	-1.77675	20.6407	3.29562e-05	0.00207739	class II major histocompatibility complex transactivator, transcript variant X4
XM_006929299.4	0	7.37415	-1.78147	20.6171	3.33463e-05	0.00209262	BMP binding endothelial regulator, transcript variant X2
XM_006938778.4	0	7.34213	-1.79866	20.492	3.54989e-05	0.00217883	metallophosphoesterase 1, transcript variant X7
XM_019823049.2	0	7.34023	-1.80913	20.4399	3.64363e-05	0.00222136	transcriptional repressor GATA binding 1, transcript variant X3
XM_019833282.1	0	7.31786	-1.82119	20.3523	3.80665e-05	0.00230146	prostaglandin reductase 2, transcript variant X4
XM_023248490.1	0	7.30792	-1.83289	20.2833	3.94043e-05	0.00234338	zinc fingers and homeoboxes 2, transcript variant X5
XM_019813318.2	0	7.30559	-1.83091	20.2896	3.92793e-05	0.00233902	programmed cell death 6, transcript variant X5
XM_006940716.4	0	7.29417	-1.84179	20.2224	4.06214e-05	0.00239617	myeloid zinc finger 1, transcript variant X5
XM_019825630.2	0	7.26586	-1.86933	20.0526	4.42213e-05	0.00253886	cAMP responsive element binding protein 5, transcript variant X7
XM_019818127.2	0	7.2515	-1.87516	20.006	4.52636e-05	0.00257657	phosphatidylinositol transfer protein, cytoplasmic 1, transcript variant X2
XM_023250439.1	0	7.2426	-1.87921	19.975	4.59707e-05	0.00260401	katanin catalytic subunit A1 like 1, transcript variant X6
XM_023258750.1	0	7.23543	-1.8845	19.9402	4.67772e-05	0.00262786	DAB1, reelin adaptor protein, transcript variant X8
XM_019829479.1	0	7.20792	-1.9095	19.7834	5.05925e-05	0.00276253	aminoadipate-semialdehyde dehydrogenase, transcript variant X6
XM_023246397.1	0	7.20383	-1.91455	19.7535	5.1355e-05	0.00278951	mitogen-activated protein kinase 8 interacting protein 3, transcript variant X13
XM_023252946.1	0	7.19665	-1.92483	19.6937	5.29129e-05	0.00284439	HECT and RLD domain containing E3 ubiquitin protein ligase family member 6, transcript variant X3
XM_023248616.1	0	7.18159	-1.93583	19.6209	5.48748e-05	0.00290055	tumor protein p53 inducible nuclear protein 1, transcript variant X1
XM_019817902.2	0	7.17395	-1.93237	19.6292	5.46481e-05	0.00289277	GH3 domain containing, transcript variant X4
XM_023259274.1	0	7.17048	-1.94566	19.5585	5.66132e-05	0.00296893	cyclin T2, transcript variant X6
XM_023257920.1	0	7.16091	-1.9455	19.5482	5.69059e-05	0.00297547	pseudouridylate synthase-like 1, transcript variant X2
XM_019836407.2	0	7.15727	-1.9509	19.5169	5.7805e-05	0.00301381	RCAN family member 3, transcript variant X3
XM_023245791.1	0	7.13728	-1.96913	19.4019	6.12263e-05	0.00312938	zinc finger protein 19, transcript variant X9
XM_019838648.2	0	7.13014	-1.96935	19.3927	6.15074e-05	0.00313714	transmembrane protein 169, transcript variant X3
XM_023240730.1	0	7.10897	-1.99438	19.2414	6.63418e-05	0.00330321	cytoplasmic polyadenylation element binding protein 3, transcript variant X7
XM_023252820.1	0	7.10248	-1.99097	19.2518	6.59955e-05	0.00329483	La ribonucleoprotein domain family member 1B, transcript variant X7
XM_011281016.3	0	7.09841	-1.99203	19.242	6.63209e-05	0.00330321	ankyrin repeat and SOCS box containing 3, transcript variant X3
XR_002155359.2	0	7.0961	-2.00451	19.1752	6.85734e-05	0.00337676	uncharacterized LOC109498540
XM_019837999.2	0	7.07376	-2.01824	19.0804	7.19031e-05	0.0034818	dipeptidyl peptidase like 10, transcript variant X2
XM_023254994.1	0	7.07361	-2.02113	19.0652	7.24517e-05	0.0034944	tight junction protein 1, transcript variant X5
XM_023238816.1	0	7.07044	-2.01458	19.0959	7.13469e-05	0.00346178	T-cell lymphoma invasion and metastasis 1, transcript variant X6
XM_019813775.2	0	7.0652	-2.0258	19.0321	7.36609e-05	0.00353398	SH3 and PX domains 2A, transcript variant X7
XM_006938551.4	0	7.06063	-2.02598	19.0264	7.38692e-05	0.00353963	zinc and ring finger 3, transcript variant X2
XM_019823012.1	0	7.0517	-2.02942	18.9993	7.48784e-05	0.00356885	calcium voltage-gated channel auxiliary subunit alpha2delta 3, transcript variant X4
XM_023238817.1	0	7.05134	-2.03805	18.9537	7.66042e-05	0.00362009	T-cell lymphoma invasion and metastasis 1, transcript variant X7
XM_019827386.2	0	7.05043	-2.04032	18.9409	7.70985e-05	0.00363182	N(alpha)-acetyltransferase 16, NatA auxiliary subunit, transcript variant X16
XM_011282068.3	0	7.02923	-2.05685	18.8323	8.1397e-05	0.00375169	AF4/FMR2 family member 4, transcript variant X1
XM_003999187.4	0	6.99935	-2.07995	18.6803	8.78261e-05	0.00395723	flavin containing monooxygenase 1
XM_023258109.1	0	6.99739	-2.08011	18.6776	8.79459e-05	0.00395723	kinesin family member 1B, transcript variant X19
XM_019817397.2	0	6.99106	-2.07919	18.6766	8.79879e-05	0.00395723	solute carrier family 6 member 4, transcript variant X2
XM_023255597.1	0	6.98098	-2.08806	18.6196	9.0532e-05	0.00403467	cell division cycle 25C, transcript variant X2
XM_023238784.1	0	6.95344	-2.10866	18.4832	9.69205e-05	0.00422925	downstream neighbor of SON, transcript variant X1
XM_011288704.3	0	6.9507	-2.10897	18.4792	9.71183e-05	0.00423224	sperm acrosome associated 9, transcript variant X5
XM_023256036.1	0	6.9362	-2.12265	18.3918	0.000101454	0.00435336	brain enriched guanylate kinase associated, transcript variant X12
XM_011286802.2	0	6.91792	-2.13902	18.2862	0.000106957	0.0044811	proline rich 5 like, transcript variant X7
XM_023242708.1	0	6.91711	-2.13696	18.2969	0.000106382	0.00447505	suppressor of cancer cell invasion, transcript variant X2
XM_019829490.2	0	6.91409	-2.13489	18.3059	0.000105909	0.00446807	platelet derived growth factor receptor alpha, transcript variant X6
XM_019838857.2	0	6.91277	-2.13879	18.2833	0.000107113	0.00448465	general transcription factor II-I repeat domain-containing protein 2-like, transcript variant X7
XM_019837763.1	0	6.90639	-2.15161	18.2067	0.000111292	0.00459916	myotubularin related protein 11, transcript variant X5
XM_023247366.1	0	6.87648	-2.17137	18.0725	0.000119019	0.00483873	cyclin dependent kinase 18, transcript variant X4
XM_023242493.1	0	6.87386	-2.16851	18.0866	0.00011818	0.0048127	tripartite motif containing 14, transcript variant X1
XM_011284649.2	0	6.87002	-2.17137	18.0676	0.00011931	0.00484244	mutY DNA glycosylase, transcript variant X1
XR_002737130.1	0	6.86981	-2.17405	18.0523	0.000120225	0.00485778	uncharacterized LOC102901135, transcript variant X7
XM_023246691.1	0	6.85381	-2.1881	17.9607	0.000125857	0.00500211	N-methylpurine DNA glycosylase, transcript variant X4
XM_023246112.1	0	6.84336	-2.19642	17.9057	0.000129368	0.00511092	F-box/LRR-repeat protein 2-like, transcript variant X5
XM_023240940.1	0	6.84144	-2.19777	17.8966	0.000129957	0.00512304	transcription factor 7 like 2, transcript variant X15
XM_023238583.1	0	6.83228	-2.20143	17.8692	0.000131748	0.0051796	disco interacting protein 2 homolog A, transcript variant X6
XM_023260225.1	0	6.82768	-2.20991	17.8172	0.000135219	0.00527899	semaphorin 5B, transcript variant X4
XM_023259338.1	0	6.82673	-2.20297	17.8566	0.000132583	0.00520684	plakophilin 4, transcript variant X2
XM_019811300.2	0	6.82367	-2.20614	17.8363	0.000133938	0.00524303	ubiquitin specific peptidase 28, transcript variant X8
XR_002743149.1	0	6.79892	-2.22946	17.6848	0.000144475	0.00556272	zinc finger and BTB domain containing 1, transcript variant X4
XM_019817361.1	0	6.79689	-2.23451	17.6539	0.000146726	0.0056078	serpin family F member 2, transcript variant X3
XM_019833320.2	0	6.784	-2.24195	17.6022	0.000150565	0.00571848	Jun dimerization protein 2, transcript variant X1
XM_023245280.1	0	6.77742	-2.24263	17.5943	0.000151164	0.00572927	zinc finger protein 226-like, transcript variant X3
XM_023260444.1	0	6.76933	-2.24868	17.5538	0.000154253	0.00580563	guanine monophosphate synthase, transcript variant X1
XM_023256263.1	0	6.768	-2.25612	17.5088	0.000157762	0.00590244	zinc finger MYND-type containing 11, transcript variant X5
XM_023255093.1	0	6.75739	-2.25315	17.5205	0.000156848	0.00587428	GRAM domain containing 2A, transcript variant X5
XM_023243221.1	0	6.75246	-2.26126	17.4696	0.000160891	0.00598258	ATPase phospholipid transporting 8B3, transcript variant X5
XR_002738529.1	0	6.75104	-2.26877	17.4238	0.000164612	0.00608363	uncharacterized LOC111558046, transcript variant X1
XM_019831872.2	0	6.73704	-2.27917	17.3538	0.000170482	0.00622172	zinc finger protein 710, transcript variant X1
XM_019812535.2	0	6.73163	-2.27465	17.3782	0.000168408	0.00617373	RAB3A interacting protein like 1, transcript variant X6
XM_003985136.4	0	6.69355	-2.30702	17.1632	0.000187527	0.00663302	protein phosphatase 3 catalytic subunit alpha, transcript variant X1
XM_023248257.1	0	6.69152	-2.30392	17.1813	0.000185833	0.00659318	EYA transcriptional coactivator and phosphatase 1, transcript variant X2
XM_023256359.1	0	6.68633	-2.31611	17.104	0.000193163	0.00676088	BEN domain containing 7, transcript variant X2
XR_002147848.2	0	6.68367	-2.31504	17.1095	0.000192632	0.0067474	uncharacterized LOC102901725, transcript variant X5
XM_019821855.2	0	6.6825	-2.31231	17.1259	0.000191058	0.00671307	hedgehog acyltransferase, transcript variant X4
XM_006939885.4	0	6.67887	-2.31126	17.1307	0.000190593	0.00670321	sperm antigen with calponin homology and coiled-coil domains 1, transcript variant X3
XM_019821681.2	0	6.67711	-2.31698	17.0947	0.000194055	0.00678557	SEC16 homolog B, endoplasmic reticulum export factor, transcript variant X1
XM_019836115.2	0	6.67531	-2.32173	17.0646	0.000197005	0.00683617	leucine zipper and CTNNBIP1 domain containing, transcript variant X3
XM_019811273.2	0	6.65658	-2.33203	16.9931	0.000204176	0.00698173	DIX domain containing 1, transcript variant X1
XM_019817814.2	0	6.63978	-2.3505	16.8708	0.00021705	0.00725147	transcription factor CP2-like protein 1, transcript variant X1
XM_023239191.1	0	6.63889	-2.34289	16.9186	0.000211923	0.00716912	zinc finger RNA binding protein, transcript variant X5
XM_023256965.1	0	6.63668	-2.34657	16.8946	0.000214475	0.0072185	interleukin 1 receptor associated kinase 4, transcript variant X3
XM_023260833.1	0	6.63089	-2.35721	16.8252	0.000222048	0.00734759	zinc finger and BTB domain containing 20, transcript variant X4
XM_023242890.1	0	6.62411	-2.35776	16.8197	0.000222668	0.00735569	netrin G2, transcript variant X7
XM_023244244.1	0	6.62291	-2.35219	16.8546	0.000218811	0.00728354	small G protein signaling modulator 2, transcript variant X8
XM_011290355.3	0	6.61538	-2.36849	16.7484	0.000230748	0.00753943	MLX interacting protein like, transcript variant X3
XM_006933013.3	0	6.6112	-2.3607	16.797	0.000225205	0.00741829	vasohibin 1, transcript variant X4
XM_023244228.1	0	6.58767	-2.38215	16.653	0.000242014	0.00776814	coatomer protein complex subunit zeta 2, transcript variant X3
XM_019816214.1	0	6.57875	-2.39331	16.5784	0.000251217	0.0079649	tudor domain containing 7, transcript variant X5
XM_023256555.1	0	6.55931	-2.40663	16.4871	0.000262949	0.00821513	cyclin Y, transcript variant X3
XM_006938962.4	0	6.55408	-2.40635	16.4881	0.000262822	0.00821469	KIAA1468 ortholog, transcript variant X8
XM_023245444.1	0	6.53638	-2.41466	16.4304	0.00027051	0.00836155	suprabasin, transcript variant X1
XM_019837143.2	0	6.53077	-2.42764	16.3432	0.000282571	0.00861579	ALG6, alpha-1,3-glucosyltransferase, transcript variant X5
XM_023240152.1	0	6.52402	-2.42998	16.3268	0.000284895	0.00864455	choline kinase alpha, transcript variant X10
XR_002744933.1	0	6.50436	-2.44651	16.2134	0.000301516	0.00899871	uncharacterized LOC111561907, transcript variant X3
XM_019832914.2	0	6.50323	-2.44903	16.1961	0.000304129	0.00905029	A-kinase anchoring protein 6, transcript variant X4
XM_023252549.1	0	6.48868	-2.44868	16.198	0.000303844	0.0090484	SLIT and NTRK like family member 5, transcript variant X2
XM_003982381.5	0	6.48689	-2.4525	16.1719	0.000307834	0.00914226	family with sequence similarity 107 member A, transcript variant X2
XM_019817549.2	0	6.48449	-2.46032	16.1182	0.000316211	0.00932089	SWI/SNF related, matrix associated, actin dependent regulator of chromatin, subfamily a, member 4, transcript variant X3
XR_002145622.2	0	6.47446	-2.46536	16.0835	0.000321741	0.00942702	uncharacterized LOC102900725, transcript variant X7
XM_011284115.3	0	6.46786	-2.4686	16.0613	0.000325341	0.00949548	nucleoporin 107, transcript variant X2
XM_023245694.1	0	6.46599	-2.46683	16.0735	0.000323355	0.00945647	peptidase D, transcript variant X1
XM_003989869.5	0	6.45941	-2.47486	16.0181	0.000332445	0.00965897	R-spondin 1, transcript variant X3
XM_023247954.1	0	6.45792	-2.47638	16.0075	0.000334199	0.00968389	coenzyme Q8A, transcript variant X3
XM_006938641.4	0	6.45117	-2.48582	15.9417	0.000345382	0.00987433	ubiquitin protein ligase E3B, transcript variant X1
XM_019830308.1	0	6.44575	-2.48334	15.9596	0.000342307	0.00981764	pre-mRNA processing factor 4B, transcript variant X2
XM_011289937.3	0	6.44556	-2.48246	15.9659	0.000341235	0.00980589	cytochrome P450 4F22, transcript variant X1
XM_023249403.1	0	6.43383	-2.49084	15.908	0.000351257	0.00998149	POC1 centriolar protein A, transcript variant X5
XM_023253683.1	-5.41829e-08	7.67044	-1.52566	22.2195	1.49655e-05	0.00122438	zinc finger protein 496, transcript variant X8
XM_023259908.1	-5.95424e-08	6.72688	-2.28178	17.3328	0.000172274	0.00625553	LRR binding FLII interacting protein 1, transcript variant X48
XM_023242722.1	-6.39341e-08	7.80795	-1.40894	22.9493	1.03902e-05	0.00095176	transmembrane protein 259, transcript variant X6
XM_006930972.3	-7.44009e-08	8.82789	-0.503816	28.4736	6.56204e-07	0.000143324	family with sequence similarity 13 member A, transcript variant X10
XM_019812308.2	-4.75098e-07	6.45759	-2.4813	15.9731	0.000340012	0.00979397	tetraspanin 18, transcript variant X7
XM_006944279.4	-5.95767e-07	7.0868	-2.00114	19.1827	6.83179e-05	0.00337561	LAS1 like, ribosome biogenesis factor, transcript variant X1
XM_006941022.4	-9.13501e-07	7.13647	-1.96205	19.4368	6.0166e-05	0.00309445	tubby like protein 2, transcript variant X5
XM_011290817.3	-1.03296e-06	7.25972	-1.8681	20.0508	4.42622e-05	0.00253886	CDC42 binding protein kinase alpha, transcript variant X5
XM_019831776.2	-1.86451e-06	6.85899	-2.17681	18.0286	0.000121659	0.00489139	aryl hydrocarbon receptor nuclear translocator 2, transcript variant X4
XM_023249185.1	-3.35707e-06	7.5878	-1.59825	21.7691	1.87459e-05	0.00141728	oligophrenin 1, transcript variant X3
XR_002742816.1	-3.96446e-06	6.58511	-2.39039	16.5988	0.00024867	0.00792025	uncharacterized LOC102902604, transcript variant X16
XM_023249069.1	-4.13822e-06	7.83575	-1.39054	23.0752	9.75624e-06	0.000922745	protein CXorf40A, transcript variant X3
XM_019829223.2	-4.38799e-06	6.57235	-2.39943	16.5369	0.000256488	0.00807886	PDZ and LIM domain 5, transcript variant X8
XM_023259353.1	-6.91446e-06	7.07525	-2.02088	19.0681	7.23455e-05	0.00349391	bromodomain adjacent to zinc finger domain 2B, transcript variant X5
XM_023251619.1	-6.91889e-06	7.12877	-1.97874	19.3433	6.30453e-05	0.00319318	mannosyl (alpha-1,3-)-glycoprotein beta-1,4-N-acetylglucosaminyltransferase, isozyme A, transcript variant X3
XR_002743961.1	-7.142e-06	7.26694	-1.86229	20.0881	4.34425e-05	0.0025096	transmembrane and tetratricopeptide repeat containing 3, transcript variant X4
XM_019821873.2	-8.31038e-06	7.38269	-1.76479	20.707	3.18803e-05	0.00202332	semaphorin 3F, transcript variant X2
XM_019816881.2	-2.03985e-05	6.61697	-2.36091	16.7973	0.000225171	0.00741829	integrin subunit alpha E, transcript variant X1
XM_003981074.5	-4.36228e-05	7.0008	-2.06814	18.7446	8.50465e-05	0.00387326	family with sequence similarity 169 member A, transcript variant X6
XM_023250310.1	-6.61004e-05	10.1851	0.7834	36.0554	1.48138e-08	1.09726e-05	semaphorin 3A, transcript variant X4
XM_019818164.1	-8.45281e-05	7.04136	-2.04733	18.8944	7.89105e-05	0.00367905	ATP binding cassette subfamily A member 9, transcript variant X5
XM_023249532.1	-9.64429e-05	7.56046	-1.62708	21.5957	2.04431e-05	0.00150798	BCL6 corepressor, transcript variant X3
XM_006933846.3	-0.000136603	7.98058	-1.26118	23.8676	6.56471e-06	0.00069907	GLI family zinc finger 1, transcript variant X1
XM_023257884.1	-0.000196566	6.59788	-2.37462	16.7032	0.000236016	0.00764288	agrin, transcript variant X3
XM_023259134.1	-0.000488761	7.63563	-1.56402	21.9947	1.67462e-05	0.00132246	nuclear receptor binding SET domain protein 1, transcript variant X5
XM_019823305.2	-0.00066965	7.46918	-1.69691	21.1428	2.56389e-05	0.00175096	zinc finger protein 250, transcript variant X4
XM_023240780.1	-0.000700371	6.57752	-2.38888	16.604	0.00024802	0.00791184	sorbin and SH3 domain containing 1, transcript variant X21
XM_006942842.4	-0.00161569	6.9924	-2.07853	18.6762	8.80075e-05	0.00395723	nuclear receptor subfamily 5 group A member 2, transcript variant X3
XM_011288019.3	-0.00237517	7.73322	-1.47304	22.5448	1.27195e-05	0.00110395	ST8 alpha-N-acetyl-neuraminide alpha-2,8-sialyltransferase 5, transcript variant X1
XM_023246393.1	-0.00389924	7.635	-1.55218	22.0382	1.63856e-05	0.00130153	mitogen-activated protein kinase 8 interacting protein 3, transcript variant X9
XM_019838625.2	-0.00397042	6.44989	-2.4776	15.9843	0.000338101	0.00975825	IKAROS family zinc finger 2, transcript variant X11
XM_023238835.1	-0.0041043	7.50683	-1.64966	21.3429	2.3198e-05	0.00164609	ADAM metallopeptidase with thrombospondin type 1 motif 5, transcript variant X2
XM_019836171.2	-0.00484121	8.28044	-0.999754	25.4701	2.94598e-06	0.00040162	methylenetetrahydrofolate reductase, transcript variant X1
XM_023241508.1	-0.00503517	7.66862	-1.52692	22.201	1.51044e-05	0.00123158	slingshot protein phosphatase 1, transcript variant X5
XM_019829684.2	-0.00554744	7.2623	-1.86771	20.043	4.44342e-05	0.00254471	PPARG coactivator 1 alpha, transcript variant X1
XM_019817298.2	-0.00662835	7.13402	-1.96904	19.3826	6.1818e-05	0.00314416	potassium voltage-gated channel subfamily J member 12, transcript variant X2
XM_023242112.1	-0.0119693	7.30835	-1.82527	20.2969	3.91371e-05	0.00233321	zinc finger protein 236, transcript variant X1
XM_023259442.1	-0.0247674	-8.09354	-0.824699	20.2428	4.02096e-05	0.00237959	ubiquitin protein ligase E3 component n-recognin 3 (putative), transcript variant X2
XM_011286708.3	-0.0251675	-7.47869	-1.37163	17.7186	0.000142055	0.00550158	suppression of tumorigenicity 5, transcript variant X3
XM_019833166.2	-0.029028	-8.21953	-0.706431	20.7714	3.08711e-05	0.00198926	transmembrane protein 229B, transcript variant X11
XM_023258478.1	-0.0393004	-7.09449	-1.70479	16.1401	0.000312761	0.00925457	SH3 domain containing 21, transcript variant X3
XM_023248378.1	-0.0410354	6.81522	-2.18392	17.8729	0.000131504	0.00517284	regulating synaptic membrane exocytosis 2, transcript variant X26
XM_019812938.2	-0.041961	8.12302	-1.10357	24.7305	4.26422e-06	0.000507602	5-methyltetrahydrofolate-homocysteine methyltransferase reductase, transcript variant X1
XM_019822966.2	-0.0426616	7.84685	-1.34743	23.2302	9.0287e-06	0.000872079	choline dehydrogenase, transcript variant X4
XM_011281691.3	-0.0457078	-7.31394	-1.51841	17.0244	0.000201003	0.00691876	nocturnin, transcript variant X2
XM_023239080.1	-0.0513703	6.57755	-2.35183	16.7206	0.000233968	0.0075901	Rho GTPase activating protein 20, transcript variant X3
XM_023248147.1	-0.0566433	-7.10182	-1.70591	16.1356	0.000313466	0.00927166	RAD54 homolog B (S. cerevisiae), transcript variant X1
XM_006932080.4	-0.0580202	-7.75995	-1.13884	18.8032	8.25902e-05	0.00379466	syntaxin 11, transcript variant X2
XM_023251246.1	-0.0734374	-7.03402	0.217331	19.3399	6.31522e-05	0.00319637	chromodomain helicase DNA binding protein 6, transcript variant X5
XM_023253961.1	-0.0771664	6.75993	-2.07796	17.9826	0.000124491	0.00497498	ubiquitin specific peptidase 49, transcript variant X3
XM_006942016.4	-0.0898431	8.12027	-1.0464	24.9052	3.90749e-06	0.000480879	RAS p21 protein activator 4B, transcript variant X3
XM_019835250.2	-0.0907198	-7.66335	-1.23447	18.3571	0.000103228	0.00440351	oxysterol binding protein like 8, transcript variant X7
XM_011283038.3	-0.0965933	6.92677	-2.05154	18.6158	9.07044e-05	0.00403631	diphosphoinositol pentakisphosphate kinase 1, transcript variant X13
XM_011287385.3	-0.104077	10.8145	1.49924	39.9499	2.11348e-09	2.95611e-06	BicC family RNA binding protein 1, transcript variant X1
XM_003984128.5	-0.112615	-7.7639	-1.1543	18.7238	8.59349e-05	0.00389908	STAM binding protein, transcript variant X1
XR_002148420.1	-0.118895	6.53216	-2.33111	16.7121	0.000234974	0.00761591	collagen type XXVII alpha 1 chain, transcript variant X6
XM_023253089.1	-0.138633	7.65785	-1.42418	22.5473	1.27035e-05	0.00110388	KIAA1211 ortholog, transcript variant X8
XM_019823801.2	-0.147942	-6.35044	0.802035	17.621	0.000149162	0.00566817	coiled-coil domain containing 120, transcript variant X8
XR_002152966.2	-0.148532	6.36716	-2.39897	16.0264	0.000331059	0.00962373	uncharacterized LOC109496744, transcript variant X1
XM_006935346.4	-0.155174	-7.84884	-1.09481	19.007	7.45895e-05	0.00356564	kelch like family member 23, transcript variant X2
XM_019824061.2	-0.169253	-8.2211	-0.765498	20.5153	3.50878e-05	0.00216269	synaptotagmin like 4, transcript variant X2
XM_023242291.1	-0.186069	-8.30549	-0.610145	20.914	2.87465e-05	0.00189647	protein tyrosine phosphatase, receptor type D, transcript variant X9
XM_023259270.1	-0.187135	-9.56576	0.528638	26.1411	2.10632e-06	0.000312331	mannosyl (alpha-1,6-)-glycoprotein beta-1,6-N-acetyl-glucosaminyltransferase, transcript variant X1
XM_019831835.2	-0.207981	-9.08266	0.0202595	24.0435	6.01205e-06	0.000658537	interferon regulatory factor 1, transcript variant X2
XM_023248948.1	-0.245175	-7.64771	-1.31045	18.0251	0.000121871	0.00489721	NHS-like protein 2, transcript variant X2
XR_002148892.2	-0.247273	-8.06921	-0.940224	19.7419	5.16527e-05	0.00279524	uncharacterized LOC102901275, transcript variant X2
XM_019835389.2	-0.251937	-7.50938	-1.43632	17.4438	0.000162978	0.00604474	growth arrest specific 2 like 3, transcript variant X2
XM_019811766.1	-0.254392	-7.69254	-1.2754	18.1948	0.000111958	0.0046214	myosin VIIA, transcript variant X3
XM_023242867.1	-0.262473	-11.0496	1.91014	32.3008	9.68211e-08	4.07064e-05	proline rich coiled-coil 2B, transcript variant X2
XM_019821610.2	-0.266579	-10.6459	1.51324	30.5727	2.29728e-07	7.32832e-05	SUN domain containing ossification factor, transcript variant X1
XM_019813553.2	-0.268606	-8.70905	-0.356851	22.3784	1.38224e-05	0.00115822	phosphodiesterase 6C, transcript variant X1
XM_023257299.1	-0.286642	-8.00334	-1.00869	19.4285	6.04151e-05	0.00309881	early endosome antigen 1, transcript variant X5
XM_023254728.1	-0.313625	-9.66593	0.553336	26.3349	1.91183e-06	0.000292125	casein kinase 1 gamma 3, transcript variant X8
XM_019811752.2	-0.321546	-7.25543	-1.4079	16.7292	0.000232965	0.00757581	potassium channel tetramerization domain containing 21, transcript variant X5
XM_023243518.1	-0.329848	-7.85319	-1.16131	18.7421	8.51551e-05	0.00387578	nitric oxide synthase 2, transcript variant X1
XM_023258110.1	-0.335322	-7.40006	-1.56098	16.8765	0.000216434	0.00724421	kinesin family member 1B, transcript variant X20
XM_023259654.1	-0.370609	-7.92516	-1.11813	18.9611	7.63206e-05	0.00361626	KAT8 regulatory NSL complex subunit 1 like, transcript variant X3
XR_002742471.1	-0.392425	-7.35234	-1.61956	16.6155	0.000246597	0.00787753	uncharacterized LOC109499917, transcript variant X1
XM_019816027.2	-0.393564	-7.32563	-1.64472	16.499	0.000261389	0.00817692	arrestin domain containing 5, transcript variant X3
XM_023257271.1	-0.438606	-8.18063	-0.911844	19.9287	4.70477e-05	0.00263221	oxysterol binding protein like 8, transcript variant X10
XM_019838907.2	-0.451736	-8.0105	-1.06803	19.2165	6.71725e-05	0.00333715	diacylglycerol kinase delta, transcript variant X3
XM_023239880.1	-0.472774	-6.45502	0.502012	17.506	0.000157984	0.00590771	solute carrier family 12 member 7, transcript variant X4
XM_023256142.1	-0.497435	-7.3406	-1.6644	16.4454	0.000268495	0.00832846	phosphofurin acidic cluster sorting protein 2, transcript variant X2
XM_019834761.2	-0.508874	-7.43524	-1.59296	16.7929	0.000225664	0.00741998	coiled-coil domain containing 91, transcript variant X14
XM_006943251.3	-0.511025	-7.2946	1.24659	20.7673	3.09335e-05	0.00198926	centrosome and spindle pole associated protein 1, transcript variant X1
XM_023245386.1	-0.531791	-11.5196	2.31807	33.96	4.22352e-08	2.34492e-05	dynamin 2, transcript variant X6
XM_023244413.1	-0.549569	-6.32594	4.65381	18.182	0.000112674	0.00464306	sperm associated antigen 9, transcript variant X4
XM_019818011.2	-0.571841	-7.83388	-1.26679	18.3521	0.000103488	0.00440353	acyl-CoA binding domain containing 4, transcript variant X3
XM_019833776.2	-0.572638	-8.45139	-0.716711	20.8841	2.91787e-05	0.00191192	ring finger protein 14, transcript variant X8
XM_023247208.1	-0.580921	-7.76719	-1.32576	18.0824	0.000118428	0.00481975	Janus kinase 3, transcript variant X2
XR_002150478.1	-0.582787	-7.4069	-1.64145	16.5992	0.00024862	0.00792025	syntaxin 4, transcript variant X5
XM_023255404.1	-0.584639	6.23055	-2.20703	16.7451	0.000231129	0.00754173	semaphorin 6D, transcript variant X11
XM_023247283.1	-0.599657	-7.82617	-1.28065	18.3028	0.00010607	0.0044697	SEC16 homolog B, endoplasmic reticulum export factor, transcript variant X5
XM_023252819.1	-0.606832	-7.58032	-1.50467	17.2646	0.000178258	0.00641517	La ribonucleoprotein domain family member 1B, transcript variant X6
XM_019811556.2	-0.631921	-7.43672	-1.63094	16.6757	0.000239283	0.00771578	Rho GTPase activating protein 32, transcript variant X4
XR_002735770.1	-0.633053	5.11689	-0.763363	16.653	0.00024202	0.00776814	uncharacterized LOC111556342
XR_002736482.1	-0.633832	-7.65222	-1.4469	17.5476	0.000154735	0.00581911	BR serine/threonine kinase 2, transcript variant X7
XM_011285046.3	-0.641013	-8.96825	-0.262292	22.9664	1.03017e-05	0.000948437	cadherin EGF LAG seven-pass G-type receptor 2, transcript variant X1
XM_019838262.2	-0.641524	-9.32892	0.547913	25.2688	3.25805e-06	0.000426963	solute carrier family 25 member 12, transcript variant X3
XM_023258711.1	-0.654758	-8.02597	-1.12516	19.0583	7.27031e-05	0.00349887	LDL receptor related protein 8, transcript variant X6
XM_019812262.2	-0.655284	-7.63357	-0.654757	18.9525	7.66504e-05	0.00362009	PDZ domain containing 2, transcript variant X2
XM_023250794.1	-0.687847	-8.0607	-1.10926	19.1572	6.91924e-05	0.00338992	RNA binding motif protein 33, transcript variant X5
XM_023259247.1	-0.693425	-7.62967	-1.48285	17.4141	0.000165417	0.00610717	erythrocyte membrane protein band 4.1 like 5, transcript variant X5
XM_019817767.2	-0.698736	-8.06088	-1.11105	19.1544	6.92893e-05	0.00338992	Sp2 transcription factor, transcript variant X7
XM_023254415.1	-0.71688	-7.97331	-1.01499	19.0262	7.38762e-05	0.00353963	TATA-box binding protein like 1, transcript variant X9
XM_019822258.2	-0.720595	-7.77419	0.278966	20.9583	2.81164e-05	0.0018744	discoidin domain receptor tyrosine kinase 2, transcript variant X2
XM_023256756.1	-0.734585	-8.05212	-1.1319	19.083	7.18089e-05	0.00347955	ribosomal modification protein rimK like family member B, transcript variant X7
XM_011287784.3	-0.757753	-7.79956	-1.3578	18.0442	0.000120713	0.00486648	malectin, transcript variant X3
NM_001130843.2	-0.76157	5.97483	7.62029	24.3225	5.22921e-06	0.000592722	ISG15 ubiquitin-like modifier
XM_023249254.1	-0.774618	-10.1599	0.896943	27.9322	8.60188e-07	0.000168865	THO complex 2, transcript variant X10
XM_006933057.4	-0.7865	-7.88937	-1.28626	18.397	0.000101191	0.00434912	ribosomal protein S6 kinase A5, transcript variant X6
XM_019836652.2	-0.786744	-7.83642	-1.33294	18.1802	0.000112778	0.00464471	protein argonaute-3, transcript variant X3
XM_023252714.1	-0.824483	-6.17686	0.59148	16.2233	0.000300024	0.00896153	Rap guanine nucleotide exchange factor 2, transcript variant X2
XM_011287618.3	-0.8398	-8.53218	-0.728496	20.9993	2.75455e-05	0.00184479	DEAH-box helicase 32 (putative), transcript variant X8
XM_019819096.2	-0.854935	-7.52528	-1.61935	16.8787	0.000216191	0.00723943	coiled-coil domain containing 106, transcript variant X4
XM_023238929.1	-0.871182	-8.56789	-0.705983	21.123	2.58945e-05	0.00176344	teneurin transmembrane protein 4, transcript variant X3
XM_019834797.2	-0.873767	-9.02981	-0.283705	23.0337	9.96105e-06	0.000933617	FYVE, RhoGEF and PH domain containing 4, transcript variant X5
XM_023257357.1	-0.882824	-8.18378	-1.06096	19.5186	5.77549e-05	0.00301337	ankyrin repeat and sterile alpha motif domain containing 1B, transcript variant X8
XM_019832410.2	-0.883651	-10.7864	1.40634	30.4622	2.42787e-07	7.57871e-05	mitogen-activated protein kinase 6, transcript variant X3
XM_019838565.1	-0.88462	-9.91376	0.5568	26.7572	1.54795e-06	0.00025229	phosphoinositide kinase, FYVE-type zinc finger containing, transcript variant X6
XM_019811347.2	-0.88661	-7.483	-1.6635	16.6926	0.000237274	0.00767338	FXYD domain-containing ion transport regulator 6, transcript variant X3
XM_011290056.2	-0.895555	-7.86194	-1.34376	18.2133	0.000110926	0.00458966	zinc finger protein 793, transcript variant X4
XM_006933021.4	-0.899744	-8.10548	-1.13472	19.1892	6.80952e-05	0.00336851	CLOCK interacting pacemaker, transcript variant X2
XM_019819097.2	-0.904484	-8.36012	-0.910026	20.231	4.04487e-05	0.00238986	zinc finger protein 581, transcript variant X3
XM_023246120.1	-0.908641	-8.05395	-1.1798	18.988	7.53019e-05	0.00358433	KIAA0895 like, transcript variant X7
XM_019837549.2	-0.97895	7.68246	-0.0990661	27.3571	1.14676e-06	0.000203928	WD repeat domain 47, transcript variant X8
XM_011284724.3	-0.980609	-6.37553	0.925554	17.0768	0.000195802	0.00680416	endoplasmic reticulum aminopeptidase 1, transcript variant X1
XM_023251857.1	-0.98179	-8.9823	0.432813	24.2505	5.42084e-06	0.000608231	required for meiotic nuclear division 5 homolog A, transcript variant X3
XM_023253949.1	-0.996733	-8.64798	-0.673034	21.3869	2.26934e-05	0.00161987	nuclear transcription factor Y subunit alpha, transcript variant X4
XM_023259362.1	-1.02739	-7.32098	-1.84312	15.9478	0.000344341	0.00985233	bromodomain adjacent to zinc finger domain 2B, transcript variant X14
XM_019810886.1	-1.04293	-7.96771	-1.28402	18.5584	9.33479e-05	0.00412162	actin binding LIM protein family member 3, transcript variant X5
XM_019814951.2	-1.11192	-8.11591	-1.18668	19.1436	6.96661e-05	0.00339381	family with sequence similarity 210 member A, transcript variant X5
XM_023240268.1	-1.13641	-7.6557	-1.58557	17.2913	0.000175894	0.00635841	EPS8 like 2, transcript variant X4
XM_023256094.1	-1.17268	-9.99714	0.552179	26.9905	1.3775e-06	0.000232997	microtubule affinity regulating kinase 3, transcript variant X1
XM_023251716.1	-1.17736	-6.58042	-0.692216	16.2281	0.000299302	0.00895026	SERTA domain containing 2, transcript variant X4
XM_023239724.1	-1.23044	-7.35938	-1.85808	16.0744	0.000323211	0.00945607	interactor of little elongation complex ELL subunit 1, transcript variant X4
XM_019836250.1	-1.24524	-7.44432	-1.79035	16.4147	0.000272637	0.00840231	F-box protein 42, transcript variant X2
XM_006936364.4	-1.25247	-9.90965	0.440149	26.6104	1.66583e-06	0.000266283	zinc finger and BTB domain containing 38, transcript variant X2
XR_002737785.1	-1.27061	-7.33948	-1.37686	16.9081	0.000213035	0.00718527	RIC1 homolog, RAB6A GEF complex partner 1, transcript variant X4
XM_019828495.2	-1.27979	-8.6251	-0.778336	21.205	2.48541e-05	0.00171345	hook microtubule tethering protein 3, transcript variant X7
XM_019810460.1	-1.29073	-8.83224	-0.587428	22.0797	1.60492e-05	0.00128415	MDS1 and EVI1 complex locus, transcript variant X4
NM_001009297.1	-1.32931	5.175	2.24466	20.9146	2.87379e-05	0.00189647	interferon beta 1
XM_003989443.4	-1.34558	-8.16922	-1.20425	19.3204	6.37712e-05	0.00322098	tumor protein p73, transcript variant X2
XM_023244893.1	-1.36548	-6.89799	0.494302	18.6485	8.92341e-05	0.00400365	CYLD lysine 63 deubiquitinase, transcript variant X4
XM_023245948.1	-1.36909	5.01616	-0.0612337	18.3751	0.000102307	0.00437704	interferon lambda-3-like
XM_023242442.1	-1.37769	-7.57359	-1.70915	16.9519	0.000208417	0.00707153	ring finger protein 38, transcript variant X5
XM_023247127.1	-1.38536	-8.25021	-1.1359	19.6795	5.32904e-05	0.00285414	family with sequence similarity 129 member C, transcript variant X1
XM_019840062.2	-1.391	-9.05232	-0.406651	23.0113	1.00731e-05	0.000938073	kelch like family member 24, transcript variant X4
XM_023258260.1	-1.39766	-7.57661	-1.71319	16.9665	0.000206901	0.00704509	eukaryotic translation initiation factor 4 gamma 3, transcript variant X25
XM_019828186.2	-1.40146	-8.44084	-0.94501	20.4625	3.60264e-05	0.00219822	glutamate rich 1, transcript variant X2
XM_006937727.4	-1.42666	4.98681	6.08453	20.7213	3.16539e-05	0.00201775	interferon induced protein with tetratricopeptide repeats 1B
XM_019811270.2	-1.45016	6.67557	-1.13193	22.1116	1.57956e-05	0.00126664	chromosome D1 C11orf1 homolog, transcript variant X3
XM_023243009.1	-1.49064	-7.84809	-1.51153	18.039	0.000121025	0.00486858	small nuclear RNA activating complex polypeptide 4, transcript variant X5
XM_019829869.2	-1.49815	-8.61927	-0.833087	21.2149	2.47309e-05	0.00170819	transmembrane protein 175, transcript variant X4
XM_023254441.1	-1.5153	-10.2144	0.68191	27.9233	8.64048e-07	0.000168865	ARFGEF family member 3, transcript variant X3
XM_019823731.2	-1.52782	-9.34447	-0.172216	24.2457	5.4338e-06	0.000608231	BCL6 corepressor, transcript variant X2
XM_019836682.2	-1.53888	-8.82014	-0.662117	22.0532	1.62635e-05	0.00129625	metal regulatory transcription factor 1, transcript variant X3
XM_019813805.2	-1.54436	-7.90349	-1.47014	18.3135	0.000105507	0.00445888	RNA binding motif protein 20, transcript variant X3
XM_011286064.3	-1.55139	-7.658	-1.68734	17.2834	0.000176587	0.0063708	kelch like family member 24, transcript variant X6
XM_019833665.2	-1.55303	-7.09937	-0.424501	18.2155	0.000110804	0.00458966	FCH and double SH3 domains 1, transcript variant X2
XM_019836778.1	-1.55745	-10.7118	1.14112	30.0441	2.99238e-07	8.74062e-05	adhesion G protein-coupled receptor V1, transcript variant X5
XM_023248145.1	-1.5864	-7.08276	0.212071	19.1089	7.08852e-05	0.00344167	dpy-19 like 4, transcript variant X3
XM_011287196.3	-1.6139	6.66312	7.42463	30.5365	2.33927e-07	7.39737e-05	interferon induced protein with tetratricopeptide repeats 3, transcript variant X1
XM_003984516.4	-1.62061	8.69761	8.87158	42.0556	7.37457e-10	1.41149e-06	radical S-adenosyl methionine domain containing 2, transcript variant X1
XM_023240269.1	-1.62337	-8.2223	-1.21174	19.6267	5.47167e-05	0.0028943	EPS8 like 2, transcript variant X5
XR_002744876.1	-1.63734	-8.44559	-1.02331	20.5278	3.48693e-05	0.00215497	uncharacterized LOC102899270, transcript variant X4
XM_023257424.1	-1.64185	-9.01913	-0.407041	23.0266	9.99634e-06	0.000935474	family with sequence similarity 169 member A, transcript variant X3
XM_019838317.2	-1.65036	-8.08284	-1.34078	19.0573	7.27368e-05	0.00349887	coiled-coil domain containing 141, transcript variant X2
XM_019816814.2	-1.6516	-7.42403	-1.88665	16.4222	0.000271617	0.00838507	leucine rich repeat containing 8 VRAC subunit E, transcript variant X7
XM_023253216.1	-1.65932	7.77566	0.137932	28.9234	5.2404e-07	0.000125377	protocadherin 7, transcript variant X1
XM_019837907.2	-1.66364	-8.38577	-1.07589	20.3155	3.87741e-05	0.00232299	WD repeat domain 33, transcript variant X2
XM_023250000.1	-1.68515	-7.91735	-1.48847	18.4108	0.000100497	0.00432888	interleukin 17 receptor E, transcript variant X1
XM_023240729.1	-1.68731	-8.74798	-0.753615	21.8325	1.81604e-05	0.00139101	cytoplasmic polyadenylation element binding protein 3, transcript variant X6
XM_023254731.1	-1.69063	-9.52726	-0.0225394	25.0809	3.57892e-06	0.000455074	casein kinase 1 gamma 3, transcript variant X10
XM_023242605.1	-1.70316	-9.24805	-0.262504	23.9317	6.35766e-06	0.000682014	zinc finger protein 618, transcript variant X8
XM_023253382.1	-1.70389	-7.73427	-1.64442	17.6953	0.000143721	0.00554249	solute carrier family 49 member 3, transcript variant X3
XM_003994734.4	-1.72146	6.70809	5.09891	30.8375	2.01239e-07	6.71401e-05	2'-5'-oligoadenylate synthetase like
XM_019815616.2	-1.75514	5.68736	-1.71546	17.9445	0.000126879	0.00502624	zinc finger and BTB domain containing 6, transcript variant X3
XM_019825577.2	-1.7881	-8.03431	-1.40647	18.954	7.65921e-05	0.00362009	histone deacetylase 9, transcript variant X21
XM_019826883.2	-1.81116	-7.38967	-1.94785	16.3334	0.000283954	0.00863039	cilia and flagella associated protein 61, transcript variant X5
XM_019833611.2	-1.82633	-7.94337	-1.49387	18.5764	9.25092e-05	0.00410017	autophagy related 2B, transcript variant X5
XR_002161779.2	-1.82751	-9.13733	-0.428984	23.5181	7.81829e-06	0.0007953	EPH receptor A4, transcript variant X4
XM_023259885.1	-1.83196	-7.69158	-1.70441	17.5654	0.000153362	0.00578842	LRR binding FLII interacting protein 1, transcript variant X24
XM_023244985.1	-1.84422	-7.4038	-1.94087	16.4418	0.000268977	0.00833186	beta-carotene oxygenase 1, transcript variant X2
XM_023253892.1	-1.85324	-7.47879	-1.87816	16.7401	0.0002317	0.00755019	zinc finger protein 76, transcript variant X1
XM_023246345.1	-1.85532	-7.69424	-1.71091	17.5905	0.000151447	0.00573702	trans-2,3-enoyl-CoA reductase, transcript variant X2
XM_023256510.1	-1.87341	5.99119	-1.35848	19.8025	5.01126e-05	0.00274871	enhancer of polycomb homolog 1, transcript variant X7
XM_019839796.2	-1.87864	-7.43346	-1.93011	16.5429	0.000255714	0.0080668	ADP-ribosylarginine hydrolase, transcript variant X3
XM_019828205.1	-1.88443	-8.22078	-1.27013	19.7455	5.1562e-05	0.00279449	zinc finger protein 705A-like, transcript variant X3
XM_023251673.1	-1.88732	5.81352	-1.38417	19.3366	6.32587e-05	0.00319747	proteasome activator subunit 4, transcript variant X1
XR_002145053.2	-1.88964	-7.31945	-2.02192	16.083	0.000321829	0.00942702	uncharacterized LOC109491582, transcript variant X2
XM_023239513.1	-1.90333	-9.0926	-0.440566	23.4214	8.20549e-06	0.000822041	dynein heavy chain domain 1, transcript variant X3
XR_002744842.1	-1.90823	-7.2814	-2.04117	16.0013	0.000335246	0.00969747	uncharacterized LOC109502739, transcript variant X1
XM_011284141.3	-1.92574	-8.10562	-1.37531	19.311	6.40731e-05	0.00323032	solute carrier family 6 member 15, transcript variant X2
XM_019836761.2	-1.97308	-9.27883	-0.32433	24.2286	5.48061e-06	0.000612313	regulating synaptic membrane exocytosis 3, transcript variant X4
XM_019828930.1	-1.98891	-8.43683	-1.09765	20.7177	3.17113e-05	0.00201794	inositol polyphosphate-4-phosphatase type II B, transcript variant X5
XM_019834780.2	-2.00252	-9.54316	-0.0822859	25.363	3.10802e-06	0.000415615	DENN domain containing 5B, transcript variant X4
XM_006930677.3	-2.00383	5.12732	-1.96172	15.9084	0.000351186	0.00998149	chondroitin sulfate N-acetylgalactosaminyltransferase 1, transcript variant X7
XM_023248593.1	-2.00859	-7.80248	-1.64023	18.1676	0.000113491	0.0046688	RUNX1 translocation partner 1, transcript variant X1
XM_019815781.1	-2.01529	-9.16079	-0.444853	23.7566	6.93941e-06	0.000730415	prune homolog 2, transcript variant X5
XM_019836896.2	-2.02316	-7.87805	-1.58803	18.418	0.000100136	0.00431975	patched 2, transcript variant X7
XM_023255560.1	-2.02923	-8.67256	-0.226896	22.9729	1.02681e-05	0.000947739	telomerase associated protein 1, transcript variant X10
XM_019830759.2	-2.05761	-8.17302	-1.3362	19.7048	5.26206e-05	0.00283496	dystonin, transcript variant X9
XM_019815835.2	-2.05899	-9.2037	-0.413761	23.9593	6.27048e-06	0.000674652	zinc finger CCHC-type containing 6, transcript variant X3
XM_006933908.3	-2.08838	-9.72071	0.0687662	26.1833	2.06236e-06	0.000307376	protein phosphatase 1 regulatory subunit 12A, transcript variant X8
XM_019817321.2	-2.0895	-6.72816	-1.10029	16.7133	0.000234829	0.00761462	transient receptor potential cation channel subfamily V member 1, transcript variant X7
XM_019814753.2	-2.18435	-7.5209	-1.91078	17.1089	0.000192685	0.0067474	SFI1 centrin binding protein, transcript variant X14
XM_003999376.4	-2.20726	-8.89144	-0.34839	23.4272	8.18195e-06	0.000820814	protein phosphatase 1 regulatory subunit 12B, transcript variant X5
XM_019836565.2	-2.24242	-7.487	-1.93425	17.0884	0.000194668	0.00680047	adhesion G protein-coupled receptor B2, transcript variant X2
XM_023245163.1	-2.24946	-7.48301	-1.93313	17.0833	0.000195172	0.00680184	solute carrier family 6 member 2, transcript variant X2
XM_019816171.1	-2.2623	-14.2761	4.57045	45.8416	1.11078e-10	4.7523e-07	talin 1, transcript variant X5
XM_019817094.1	-2.29425	-8.54822	-0.763593	21.9163	1.74156e-05	0.00135473	SPEM family member 2, transcript variant X4
XM_023251581.1	-2.29803	-7.80415	-1.68578	18.3786	0.000102126	0.00437447	neuronal PAS domain protein 2, transcript variant X5
XM_023241105.1	-2.3195	4.95945	-1.83429	16.1007	0.000318991	0.00936273	early B-cell factor 3, transcript variant X4
XM_023244949.1	-2.32829	-7.41465	-1.99625	16.8688	0.000217265	0.00725534	NTPase KAP family P-loop domain containing 1, transcript variant X1
XM_003980825.5	-2.42161	-8.58692	-1.0342	21.7592	1.88385e-05	0.0014228	CXXC finger protein 5, transcript variant X3
XM_023260222.1	-2.43972	6.66162	-0.243859	25.3627	3.1086e-06	0.000415615	poly(ADP-ribose) polymerase family member 15, transcript variant X7
XM_019818539.2	-2.46594	-8.21802	-1.36347	20.2777	3.95141e-05	0.00234607	zinc finger protein 613, transcript variant X1
XM_023247313.1	-2.46706	-8.18756	-1.38442	20.1778	4.15386e-05	0.00243472	hemicentin 1, transcript variant X3
XM_019829425.1	-2.48554	-7.27509	-2.11847	16.4915	0.000262368	0.00820402	transmembrane protease serine 11E, transcript variant X1
XM_003999921.4	-2.55133	-7.73674	-1.76536	18.4429	9.88935e-05	0.00427883	myelin P2 protein
XM_023249357.1	-2.55778	-8.69575	-0.949254	22.3886	1.37522e-05	0.00115366	G protein-coupled receptor 143, transcript variant X1
XM_019813648.2	-2.56237	-7.75166	-1.75374	18.4884	9.66724e-05	0.00422925	MORN repeat containing 4, transcript variant X3
XM_023245850.1	-2.57981	-7.21174	-2.1832	16.3692	0.000278915	0.0085379	hook microtubule tethering protein 2, transcript variant X6
XM_023250281.1	-2.58554	-5.9676	0.636382	16.6692	0.00024006	0.00772911	SRSF protein kinase 2, transcript variant X9
XM_019837432.2	-2.58993	-7.60262	-1.8798	17.9545	0.000126249	0.00501218	BTB/POZ domain-containing protein 8, transcript variant X2
XM_019811555.1	-2.59647	-7.696	-1.81156	18.3095	0.000105715	0.00446249	Rho GTPase activating protein 32, transcript variant X2
XM_019836049.2	-2.59679	-8.34346	-1.27023	20.9645	2.80292e-05	0.00187029	centrosomal protein 104, transcript variant X2
XM_023245583.1	-2.59891	-8.08882	-1.13812	20.5346	3.47516e-05	0.00215497	MTSS1L, I-BAR domain containing, transcript variant X4
XM_023252514.1	-2.61379	-8.45547	-1.16911	21.4338	2.21671e-05	0.0015963	family with sequence similarity 160 member B2, transcript variant X2
XM_011286722.3	-2.62834	8.48845	1.8274	36.5422	1.16137e-08	9.49091e-06	TEA domain transcription factor 1, transcript variant X5
XM_023247153.1	-2.65571	-9.19364	-0.37895	24.7892	4.14079e-06	0.000496976	unc-13 homolog A, transcript variant X3
XM_023257589.1	-2.6758	-7.88489	-1.66447	19.1482	6.95047e-05	0.00339276	Rho GTPase activating protein 8, transcript variant X2
XM_003988979.5	-2.68027	-7.86569	-1.68794	19.0588	7.26824e-05	0.00349887	G protein-coupled receptor 182
XM_019831893.1	-2.70754	-8.78988	-0.886349	22.9539	1.03664e-05	0.00095078	retinaldehyde binding protein 1, transcript variant X2
XM_023254461.1	-2.73485	-8.12665	-1.41744	20.2886	3.92988e-05	0.00233902	phosphatase and actin regulator 2, transcript variant X3
XM_019820120.2	-2.7404	5.24507	-1.23689	18.928	7.75974e-05	0.00364493	phospholipase C gamma 2, transcript variant X2
XR_002741182.1	-2.74053	-8.07218	-1.51414	19.9981	4.5443e-05	0.00258417	laccase domain containing 1, transcript variant X2
XM_023255180.1	-2.77743	5.76436	-0.754068	21.7449	1.89742e-05	0.00142804	dipeptidyl peptidase 8, transcript variant X1
XR_439846.3	-2.78021	-7.17911	-2.23162	16.448	0.000268147	0.00832743	single stranded DNA binding protein 1, transcript variant X8
XM_019834641.1	-2.78096	4.7149	-1.65235	16.299	0.000288884	0.00874007	solute carrier organic anion transporter family member 1C1, transcript variant X6
XM_019826552.2	-2.78644	-7.46211	-2.02109	17.5714	0.000152902	0.00577706	RUN and cysteine rich domain containing beclin 1 interacting protein like, transcript variant X5
XM_023251861.1	-2.79562	8.06901	1.44764	34.6388	3.00798e-08	1.83846e-05	epithelial stromal interaction 1, transcript variant X3
XR_002147363.2	-2.79562	5.70353	-0.793976	21.5135	2.13007e-05	0.00155235	uncharacterized LOC109493244
XM_023249011.1	-2.81915	-7.21016	-2.22454	16.5424	0.00025578	0.0080668	calcium voltage-gated channel auxiliary subunit alpha2delta 2, transcript variant X2
XM_023257996.1	-2.83152	5.75426	-0.715393	21.9053	1.75112e-05	0.0013589	PR/SET domain 16, transcript variant X5
XM_023244173.1	-2.83764	-7.42182	-2.06385	17.4344	0.000163748	0.00606651	calcium voltage-gated channel subunit alpha1 G, transcript variant X10
XM_006927761.4	-2.85516	-9.83375	0.377829	28.1382	7.76004e-07	0.000159948	erbb2 interacting protein, transcript variant X1
XM_006941921.4	-2.90916	4.78359	-1.48628	17.0286	0.000200582	0.00691876	tectonin beta-propeller repeat containing 1, transcript variant X1
XM_019836557.2	-2.92701	-8.61233	-1.06151	22.5944	1.24075e-05	0.00108594	serine incorporator 2, transcript variant X1
XM_023240353.1	-2.93399	-6.1371	-1.09453	16.2689	0.000293259	0.00883567	zinc finger protein 37A-like, transcript variant X13
XM_006944231.4	-2.98701	-9.54338	0.505472	27.9303	8.61035e-07	0.000168865	peroxisomal biogenesis factor 5 like, transcript variant X1
XM_019831296.2	-3.01993	-6.07526	-1.22035	16.1485	0.000311456	0.00922065	NHS like 1, transcript variant X7
XM_019822804.2	-3.05132	-8.16362	-1.4736	20.846	2.97404e-05	0.00193998	tumor protein D52, transcript variant X2
XM_023250064.1	-3.13988	-6.51978	-1.27997	17.2824	0.000176675	0.0063708	shisa family member 2
XM_023257745.1	-3.1582	-7.38822	-2.10551	17.7582	0.000139268	0.00541962	NKG2-A/NKG2-B type II integral membrane protein-like
XM_006930869.4	-3.20792	4.697	-1.29867	17.4881	0.000159405	0.00594862	jade family PHD finger 1, transcript variant X1
XR_002152231.2	-3.21476	-6.93223	-2.43497	16.0175	0.000332537	0.00965897	uncharacterized LOC109496240
XM_023259061.1	-3.22544	-9.613	-0.171	27.3143	1.17158e-06	0.000206324	neuroblastoma breakpoint family member 6-like, transcript variant X1
XM_023255672.1	-3.25248	-5.96801	-1.34649	15.9776	0.000339239	0.00977943	kelch domain containing 1, transcript variant X3
XM_019813229.2	-3.25716	-7.50612	-2.00724	18.4139	0.000100337	0.00432587	cadherin related 23, transcript variant X8
XM_023250462.1	-3.29622	-7.10667	-2.32266	16.7402	0.000231691	0.00755019	chimerin 2, transcript variant X1
XR_002740931.1	-3.30733	-8.12183	-1.52104	21.1115	2.60431e-05	0.00176695	uncharacterized LOC102901687, transcript variant X2
XR_002161866.2	-3.32343	-6.94777	-2.43778	16.2266	0.000299523	0.00895026	uncharacterized LOC109502936
XM_023256099.1	-3.32701	-8.67369	-1.04132	23.5012	7.88464e-06	0.000799093	microtubule affinity regulating kinase 3, transcript variant X6
XM_023242734.1	-3.34125	-7.58605	-1.95268	18.8567	8.04124e-05	0.00372519	Ral GEF with PH domain and SH3 binding motif 1, transcript variant X9
XM_023244722.1	-3.34303	-7.83612	-1.7647	19.8507	4.89196e-05	0.00270572	transient receptor potential cation channel subfamily V member 1, transcript variant X4
XM_023253474.1	-3.35927	-9.18202	-0.0328579	26.7771	1.53262e-06	0.000252195	family with sequence similarity 193 member A, transcript variant X11
XM_003993875.5	-3.36793	3.08299	6.36792	16.1802	0.00030656	0.00911185	interferon-induced protein with tetratricopeptide repeats 1
XM_011280801.3	-3.57593	-7.59552	-1.96714	19.2041	6.75891e-05	0.00335196	myelin transcription factor 1, transcript variant X2
XR_002737115.1	-3.62209	-7.30096	-2.18773	18.069	0.000119225	0.00484168	uncharacterized LOC109493101, transcript variant X1
XM_003988739.3	-3.75589	-6.64265	-1.28169	18.8506	8.0657e-05	0.0037294	keratin 2
XM_003999922.5	-3.75984	-5.69626	-0.911523	16.6101	0.000247259	0.0078945	fatty acid-binding protein 9
XM_019839737.1	-3.76482	-6.7948	-2.55628	16.1483	0.000311488	0.00922065	coiled-coil domain containing 191, transcript variant X4
XM_023246148.1	-3.79703	-8.9061	-0.875546	25.3105	3.19073e-06	0.000423445	HYDIN, axonemal central pair apparatus protein, transcript variant X6
XM_023253820.1	-3.79712	-5.32565	0.119006	16.3042	0.000288126	0.0087244	collagen alpha-2(XI) chain-like, transcript variant X4
XM_023247385.1	-3.80016	-7.49115	-2.05026	19.1528	6.93446e-05	0.00338992	microtubule associated serine/threonine kinase 3, transcript variant X18
XM_019811575.2	-3.80761	-8.50759	-1.22165	23.5368	7.74545e-06	0.000790101	immunoglobulin superfamily member 9B, transcript variant X3
XR_002150065.1	-3.83973	-6.97089	-2.44293	17.0549	0.000197959	0.00686597	uncharacterized LOC109494918, transcript variant X1
XM_003984073.5	-3.84202	-5.25873	2.49478	16.7803	0.000227089	0.00744998	pleckstrin
XM_023249587.1	-3.85176	-7.4761	-2.07638	19.2035	6.76088e-05	0.00335196	butyrophilin-like protein 1, transcript variant X1
XM_023249545.1	-3.86093	-7.19481	-2.29234	17.9772	0.000124823	0.00497662	uncharacterized LOC101081959, transcript variant X1
XM_023245687.1	-3.86668	-6.74764	-2.59718	16.0479	0.00032752	0.00954756	ELAV like RNA binding protein 3, transcript variant X2
XM_023254389.1	-3.86932	-6.75029	-2.59524	16.0646	0.000324799	0.00948344	vascular non-inflammatory molecule 3, transcript variant X1
XM_019837287.2	-3.87487	-6.75585	-2.58932	16.1137	0.000316927	0.00932851	GIPC PDZ domain containing family member 2, transcript variant X3
XM_023252460.1	-3.88339	-7.78397	-1.84736	20.5276	3.48732e-05	0.00215497	cell division cycle associated 2, transcript variant X4
XM_023245580.1	-3.89916	-9.00188	-0.0941929	27.3341	1.16004e-06	0.000204787	MTSS1L, I-BAR domain containing, transcript variant X1
XM_006927764.4	-3.90788	-5.47594	0.799935	17.3975	0.000166792	0.00612994	splicing regulatory glutamic acid and lysine rich protein 1, transcript variant X4
XM_023239601.1	-3.91058	-7.95059	-1.7069	21.2296	2.45496e-05	0.00170597	semaphorin 5A, transcript variant X8
XM_023255343.1	-3.91909	-10.4002	0.571173	32.0927	1.0744e-07	4.29359e-05	myosin VA, transcript variant X5
XM_003990793.4	-3.92323	-11.3504	2.87047	38.8253	3.70838e-09	4.28124e-06	tetratricopeptide repeat, ankyrin repeat and coiled-coil containing 1, transcript variant X2
XR_002745265.1	-3.92769	-6.68685	-2.64121	15.9674	0.000340972	0.00980589	uncharacterized LOC111562219
XM_023250303.1	-3.93626	-6.69454	-2.64327	15.9559	0.000342941	0.00982387	membrane associated guanylate kinase, WW and PDZ domain containing 2, transcript variant X2
XM_023254765.1	-3.94506	-6.82603	-2.54364	16.5064	0.000260421	0.00815718	non-classical arabinogalactan protein 31-like
XR_002738848.1	-3.95174	-5.99304	-1.10741	17.6223	0.000149063	0.00566736	uncharacterized LOC111558229
XM_003993723.4	-3.96969	-9.05652	-0.747434	26.305	1.94066e-06	0.000294672	sorting nexin 32, transcript variant X1
XM_006939411.4	-4.0152	-6.77432	-2.58551	16.4526	0.000267527	0.00831625	BMP/retinoic acid inducible neural specific 1, transcript variant X4
XM_023254428.1	-4.03082	-8.36136	-1.35615	23.3015	8.71241e-06	0.000851843	microtubule associated protein 7, transcript variant X3
XM_019838719.2	-4.035	-5.34031	-0.669002	16.3386	0.000283217	0.0086222	acid sensing ion channel subunit family member 4, transcript variant X2
XM_019820320.1	-4.04648	-5.37904	0.348437	17.177	0.000186239	0.00660114	cytochrome P450 2W1, transcript variant X1
XM_023260178.1	-4.09999	-7.47214	4.58158	26.4587	1.79703e-06	0.000278682	IL2 inducible T-cell kinase
XR_002740880.1	-4.10012	-7.04955	-0.940675	21.2281	2.45679e-05	0.00170597	uncharacterized LOC109497867
XM_023258943.1	-4.10556	-6.77223	-2.60557	16.3357	0.000283622	0.00862391	collagen type XI alpha 1 chain, transcript variant X4
XM_006935069.4	-4.11965	-5.51719	3.15683	18.476	9.72722e-05	0.00423387	histone H2B type 2-F
XR_002739823.1	-4.14496	-6.05049	-1.76101	16.9952	0.000203962	0.00698096	uncharacterized LOC111558714
XM_006940527.4	-4.15463	-7.03561	-2.40824	17.6647	0.000145938	0.00559298	ATP binding cassette subfamily A member 6
XR_002744111.1	-4.18171	-5.42164	-0.595446	16.9162	0.000212173	0.00717398	uncharacterized LOC111561475
XR_002148876.2	-4.18329	-5.71581	-1.165	17.3134	0.000173961	0.00629815	sperm antigen with calponin homology and coiled-coil domains 1, transcript variant X7
XM_023244770.1	-4.21155	-5.04692	1.97222	16.7592	0.000229504	0.00751565	mucin-16-like
XM_019832915.2	-4.28626	-5.90201	0.122139	19.375	6.20537e-05	0.00315394	A-kinase anchoring protein 6, transcript variant X5
XM_023249264.1	-4.31871	-7.36339	-2.16858	19.3704	6.21982e-05	0.00315687	AF4/FMR2 family member 2, transcript variant X3
XM_023249700.1	-4.37283	-5.38087	1.47935	18.2905	0.000106724	0.00448014	leucine-rich repeat-containing protein 37A-like
XM_019827951.2	-4.38056	7.00285	1.96178	33.768	4.64916e-08	2.4706e-05	radical S-adenosyl methionine domain containing 2, transcript variant X2
XR_002144882.1	-4.42842	-5.55961	-0.536067	18.0432	0.000120772	0.00486648	uncharacterized LOC109491496
XM_006933337.3	-4.44569	-5.76766	0.721437	19.6594	5.38298e-05	0.00287113	membrane palmitoylated protein 7, transcript variant X4
XM_023239056.1	-4.4963	-5.6568	-1.03244	17.8429	0.000133492	0.0052296	glutamate ionotropic receptor AMPA type subunit 4
XM_011281348.3	-4.51928	-7.40025	-2.15149	19.8046	5.00593e-05	0.00274786	SH3 and SYLF domain containing 1, transcript variant X1
XM_019823525.2	-4.53947	-8.54401	-1.22938	24.9817	3.76094e-06	0.000470001	steroid sulfatase, transcript variant X3
XM_023254947.1	-4.57586	-8.95551	-0.856041	26.9689	1.39244e-06	0.000234136	solute carrier organic anion transporter family member 3A1, transcript variant X1
XM_019834798.2	-4.57666	-7.34916	-2.18751	19.6826	5.32079e-05	0.00285392	FYVE, RhoGEF and PH domain containing 4, transcript variant X6
XM_011285646.3	-4.59505	-9.54503	-0.322349	29.7053	3.54473e-07	9.71661e-05	dynein assembly factor with WD repeats 1, transcript variant X2
XM_023250965.1	-4.6364	3.81811	3.742	22.7994	1.11991e-05	0.00100689	helicase with zinc finger 2, transcript variant X1
XM_023252001.1	-4.65809	-4.84648	0.500201	16.6736	0.00023954	0.00771578	mitochondrial ribosomal protein L33, transcript variant X3
XR_002744282.1	-4.65911	-8.28345	-1.45099	24.1531	5.69144e-06	0.000630188	uncharacterized LOC109502044
XM_003982191.5	-4.66293	3.86856	-0.71217	17.5533	0.000154296	0.00580563	neurobeachin like 2, transcript variant X2
XM_006929293.3	-4.68898	3.97114	-0.608768	18.1382	0.000115168	0.0047138	5'-nucleotidase, cytosolic IIIA, transcript variant X2
XM_019822805.2	-4.70509	-4.52414	5.01685	16.1579	0.000309991	0.00919505	tumor protein D52, transcript variant X3
XM_023250982.1	-4.7146	3.57777	-0.919074	16.1567	0.000310177	0.0091968	potassium voltage-gated channel subfamily Q member 2, transcript variant X13
XM_019829426.1	-4.72987	-5.1947	0.508267	18.0705	0.000119135	0.00484074	transmembrane protease serine 11E, transcript variant X2
XM_003992337.4	-4.8274	-5.12657	0.312784	17.9862	0.000124264	0.00496863	POU class 2 associating factor 1
XM_003987754.5	-4.88383	-8.4695	-1.30108	25.3977	3.05462e-06	0.000413722	retinol dehydrogenase 12 (all-trans/9-cis/11-cis), transcript variant X1
XM_019830460.2	-4.88627	3.42508	-0.897578	15.9675	0.00034096	0.00980589	kinesin family member C1, transcript variant X2
XM_023240843.1	-4.89958	-4.75587	1.32901	17.1855	0.000185446	0.00658588	SMC5-SMC6 complex localization factor 2, transcript variant X3
XM_023241207.1	-4.905	-5.57543	-1.12882	18.2507	0.000108871	0.00454817	calcium and integrin binding family member 3
XM_006928832.4	-4.93231	-7.05466	-2.41155	18.826	8.16563e-05	0.0037565	glutamate metabotropic receptor 2, transcript variant X1
XM_023260165.1	-4.96118	-7.72033	-1.91765	22.0376	1.63909e-05	0.00130153	cell surface glycoprotein CD200 receptor 1-like
XM_019838560.1	-4.97945	-6.90836	-2.53988	18.1094	0.000116839	0.00476609	phosphoinositide kinase, FYVE-type zinc finger containing, transcript variant X1
XM_023259844.1	-4.99986	3.65959	-0.594415	17.4017	0.000166447	0.00612994	ArfGAP with GTPase domain, ankyrin repeat and PH domain 1, transcript variant X10
XM_019823941.1	-5.02342	-7.93284	-1.74944	23.1331	9.47776e-06	0.000904641	neuroligin 3, transcript variant X3
XM_019833539.2	-5.03113	-5.24871	0.706674	19.0074	7.45764e-05	0.00356564	inositol-tetrakisphosphate 1-kinase, transcript variant X7
XM_023256877.1	-5.09099	-4.75693	-0.289503	16.8804	0.000216005	0.00723932	aryl hydrocarbon receptor nuclear translocator like 2, transcript variant X3
XM_019833302.2	-5.09364	-5.47928	-0.881998	18.5934	9.1726e-05	0.0040729	synapse differentiation inducing 1 like, transcript variant X3
XR_002146698.1	-5.11788	-5.21813	-1.75675	16.3487	0.000281789	0.00859693	uncharacterized LOC109492731
XM_003995477.4	-5.14834	-6.05384	-1.75207	18.6977	8.70658e-05	0.00393566	melan-A, transcript variant X1
XM_023242179.1	-5.19488	-5.48137	0.598208	20.1713	4.16727e-05	0.002439	immunoglobulin lambda-1 light chain-like, transcript variant X8
XM_023253024.1	-5.2873	-9.27898	1.27037	33.7581	4.67231e-08	2.4706e-05	shroom family member 3, transcript variant X3
XM_023248066.1	-5.33271	-4.45049	2.44364	17.3474	0.000171025	0.00622845	laminin subunit gamma 2, transcript variant X2
XM_003989158.4	-5.35058	-5.98979	-0.352491	21.5185	2.12476e-05	0.00155003	solute carrier family 17 member 8
XM_023241807.1	-5.35998	3.59169	-0.29385	18.1603	0.000113904	0.00467522	growth regulation by estrogen in breast cancer 1 like, transcript variant X4
XR_002150142.1	-5.38405	-5.87685	-1.91259	18.2131	0.000110936	0.00458966	uncharacterized LOC109494962, transcript variant X1
XM_003999923.5	-5.41348	-5.69213	7.67612	22.5244	1.28497e-05	0.00110996	fatty acid-binding protein, adipocyte
XM_003980396.5	-5.4547	-6.02725	5.79885	23.9602	6.26784e-06	0.000674652	lymphocyte cytosolic protein 1
XM_019816610.2	-5.46714	-5.4435	-0.727696	19.5503	5.68473e-05	0.00297547	neutrophil gelatinase-associated lipocalin-like, transcript variant X2
XM_023250308.1	-5.48076	-5.76416	1.44112	22.3681	1.38938e-05	0.00116019	piccolo presynaptic cytomatrix protein
XR_002737320.1	-5.49472	4.33283	0.483863	22.2974	1.43943e-05	0.00119052	uncharacterized LOC111557320
XM_019828263.2	-5.53799	-4.82149	-1.29691	16.675	0.000239375	0.00771578	kallikrein B1, transcript variant X3
XM_019821722.2	-5.63697	-7.86165	-1.81411	23.7126	7.09387e-06	0.000738127	hemicentin 1, transcript variant X4
XM_019829655.2	-5.68212	-4.14881	1.13555	16.8576	0.000218478	0.00727581	ArfGAP with RhoGAP domain, ankyrin repeat and PH domain 2, transcript variant X3
XM_023243908.1	-5.73402	3.88623	0.298188	20.694	3.20895e-05	0.00203314	HEAT repeat containing 9, transcript variant X1
XM_023242212.1	-5.73697	3.41974	-0.117981	18.3351	0.000104371	0.00442114	kinesin family member 27, transcript variant X2
XM_023249576.1	-5.7408	-4.44186	-0.162621	17.0831	0.000195191	0.00680184	polybromo 1, transcript variant X29
XM_023246598.1	-5.74365	-6.40485	-2.3574	18.4635	9.78812e-05	0.00424514	radial spoke head 10 homolog B, transcript variant X1
XM_011283229.3	-5.78373	-6.30362	-2.023	19.4656	5.93045e-05	0.00306999	tripartite motif containing 9, transcript variant X7
XM_019821701.2	-5.79129	3.64972	0.139528	19.5973	5.55251e-05	0.00292642	cadherin related family member 4, transcript variant X9
XM_019823948.2	-5.81414	3.377	-0.0842204	18.3361	0.000104321	0.00442114	prickle planar cell polarity protein 2, transcript variant X1
XM_023252628.1	-5.85976	-6.18069	-1.91608	19.6465	5.41774e-05	0.00288254	unc-5 netrin receptor D, transcript variant X11
NM_001009961.2	-5.88052	-5.75233	0.284583	22.4554	1.33005e-05	0.00113143	albumin
XM_006933145.4	-5.93385	6.06068	2.57337	33.0688	6.59493e-08	3.05517e-05	uncharacterized LOC102901183, transcript variant X2
XM_019839735.1	-5.94097	-6.65431	-2.69971	18.0998	0.000117401	0.00478364	coiled-coil domain containing 191, transcript variant X1
XM_023247281.1	-5.94253	-6.48398	-2.80936	17.3133	0.000173967	0.00629815	SEC16 homolog B, endoplasmic reticulum export factor, transcript variant X3
XM_019817168.1	-5.94461	-7.46922	-1.59557	23.7602	6.92689e-06	0.000730154	growth arrest specific 7, transcript variant X5
XM_019837485.1	-5.96364	3.05112	0.00432588	17.5255	0.000156457	0.00586567	amylo-alpha-1, 6-glucosidase, 4-alpha-glucanotransferase, transcript variant X3
XM_019826989.2	-5.99666	-5.54157	0.472293	22.1065	1.58355e-05	0.00126844	interleukin 1 receptor type 2, transcript variant X1
XM_023252721.1	-6.06119	-7.45593	0.89013	29.6277	3.68486e-07	9.92618e-05	folliculin interacting protein 2, transcript variant X3
XM_023240857.1	-6.06256	-8.12838	-1.61796	25.4683	2.9487e-06	0.00040162	pleckstrin and Sec7 domain containing, transcript variant X1
NM_001198929.1	-6.09985	-4.85366	0.450855	19.9147	4.73791e-05	0.00264465	S100 calcium binding protein A12
NM_001009377.3	-6.11615	-5.69639	-0.139743	22.3654	1.39131e-05	0.00116046	coagulation factor IX
XM_003986600.4	-6.13223	3.45659	0.29076	19.6409	5.43302e-05	0.00288493	RALBP1 associated Eps domain containing 1, transcript variant X3
XM_011290944.3	-6.13468	-6.13468	-3.0197	15.9571	0.000342728	0.00982161	leucine rich repeat containing G protein-coupled receptor 6, transcript variant X1
XM_019832598.1	-6.13868	-6.13868	-3.01745	15.9789	0.000339022	0.00977707	kelch like family member 3, transcript variant X7
XM_023250993.1	-6.15152	-6.15152	-3.02175	15.9187	0.000349374	0.00995579	collagen type XX alpha 1 chain, transcript variant X6
XM_023245693.1	-6.15349	-6.15349	-3.00906	16.0596	0.000325616	0.00949968	ELAV like RNA binding protein 3, transcript variant X4
XM_019838801.2	-6.15467	-6.15467	-3.02032	15.9321	0.000347051	0.00990649	SPHK1 interactor, AKAP domain containing, transcript variant X2
XM_006940981.4	-6.1638	-6.1638	-3.0032	16.1158	0.00031659	0.00932237	testis specific serine kinase substrate, transcript variant X2
XM_006937965.4	-6.16563	-6.16563	-3.00215	16.1258	0.000315005	0.0093	chromosome D2 C10orf71 homolog, transcript variant X5
XM_023250816.1	-6.16687	-6.16687	-3.02147	15.9064	0.000351527	0.00998332	DnaJ heat shock protein family (Hsp40) member B6, transcript variant X1
XM_023260664.1	-6.16861	-6.16861	-3.02052	15.9158	0.000349888	0.00995619	protein O-linked mannose N-acetylglucosaminyltransferase 2 (beta 1,4-), transcript variant X11
XM_023250626.1	-6.17619	-6.17619	-3.01625	15.9578	0.000342616	0.00982161	solute carrier family 37 member 3, transcript variant X3
XM_006937181.4	-6.1765	-6.1765	-3.01607	15.9595	0.000342319	0.00981764	t-complex 11 like 1, transcript variant X5
XM_003995250.4	-6.1777	-6.1777	-3.01539	15.9662	0.000341185	0.00980589	cadherin 7, transcript variant X2
XM_023254203.1	-6.18096	-6.18096	-3.00277	16.1067	0.000318027	0.00934595	lin-28 homolog B, transcript variant X1
XM_019822483.2	-6.18138	-6.18138	-3.00084	16.1278	0.000314689	0.0093	ubiquitin associated protein 2 like, transcript variant X4
XR_002738794.1	-6.18141	-6.18139	-3.00166	16.1186	0.000316149	0.00932089	uncharacterized LOC102899572, transcript variant X5
XM_004000578.3	-6.18394	-6.18394	-3.01186	16.0008	0.000335329	0.00969747	StAR related lipid transfer domain containing 8, transcript variant X7
XM_023254921.1	-6.18422	-6.18425	-3.01169	16.0024	0.000335059	0.00969738	perilipin 1, transcript variant X5
XM_019829245.1	-6.18871	-6.18871	-3.00917	16.0273	0.000330923	0.00962362	coiled-coil serine rich protein 1, transcript variant X3
XM_019836692.2	-6.18916	-6.18916	-2.98871	16.2546	0.000295362	0.00886599	rhomboid like 2, transcript variant X3
XM_011283975.3	-6.1897	-6.1897	-2.9884	16.2576	0.000294925	0.00886019	nuclear factor, erythroid 2, transcript variant X1
XM_019823944.1	-6.19056	-6.19056	-2.98791	16.2623	0.000294233	0.00885034	neuroligin 3, transcript variant X6
XM_019816425.2	-6.19057	-6.19057	-2.9879	16.2623	0.000294228	0.00885034	BMP/retinoic acid inducible neural specific 1, transcript variant X5
XM_019837853.2	-6.19116	-6.1906	-2.98756	16.2623	0.00029423	0.00885034	CUGBP Elav-like family member 3, transcript variant X6
XM_004000951.5	-6.19193	-6.19193	-2.98712	16.2698	0.000293135	0.0088356	fragile X mental retardation 1, transcript variant X15
XM_019816053.2	-6.19304	-6.19304	-2.98649	16.2758	0.000292243	0.00881968	ELAV like RNA binding protein 2, transcript variant X12
XM_023253995.1	-6.19309	-6.19309	-3.00245	16.0998	0.000319131	0.00936306	zinc finger protein 318, transcript variant X3
XM_006934267.4	-6.19361	-6.19361	-2.98616	16.279	0.000291786	0.00880954	ubiquitination factor E4B, transcript variant X4
XM_019823383.2	-6.19451	-6.19451	-2.98564	16.2839	0.000291063	0.00879137	zinc finger protein 157, transcript variant X2
XR_002154626.1	-6.19464	-6.19464	-2.99378	16.1954	0.000304239	0.00905029	uncharacterized LOC109498055, transcript variant X1
XM_019833796.2	-6.20421	-6.20421	-2.98007	16.3372	0.000283416	0.0086222	Rho GTPase activating protein 26, transcript variant X4
XM_019813751.2	-6.20513	-6.20513	-2.97954	16.3422	0.000282702	0.00861579	golgi brefeldin A resistant guanine nucleotide exchange factor 1, transcript variant X3
XM_023249076.1	-6.20928	-6.20928	-2.98368	16.2948	0.000289488	0.0087547	cytochrome b561 domain-containing protein 2, transcript variant X4
XM_019839916.2	-6.21654	-6.22408	-2.9685	16.4317	0.000270334	0.00835965	sarcoglycan delta, transcript variant X3
XR_002736718.1	-6.21905	-6.21905	-2.98363	16.2882	0.000290447	0.00878006	uncharacterized LOC109492973, transcript variant X1
XM_019830340.1	-6.21914	-6.21914	-2.97146	16.4193	0.000272018	0.0083939	butyrophilin like 9, transcript variant X2
XM_019819313.2	-6.21978	-6.21978	-2.99149	16.2001	0.000303518	0.00904361	hypoxia inducible factor 3 alpha subunit, transcript variant X4
XM_003991123.2	-6.22082	-6.22082	-2.97997	16.3269	0.000284884	0.00864455	membrane associated ring-CH-type finger 4, transcript variant X1
XM_023245074.1	-6.22145	-6.22128	-2.99053	16.2084	0.00030227	0.00901014	pleckstrin homology and RhoGEF domain containing G2, transcript variant X3
XM_006937098.3	-6.22388	-6.22526	-2.98834	16.2275	0.000299389	0.00895026	murine retrovirus integration site 1 homolog, transcript variant X5
XM_023257212.1	-6.22482	-6.22482	-2.9886	16.2283	0.000299278	0.00895026	glutamate receptor interacting protein 1, transcript variant X10
XM_019825362.2	-6.2259	-6.2259	-2.98799	16.2343	0.000298381	0.00893817	SRSF protein kinase 2, transcript variant X10
XM_006935547.3	-6.23064	-6.23064	-2.9648	16.4826	0.000263536	0.00822192	tensin 1, transcript variant X7
XR_002738042.1	-6.23433	-6.23433	-2.96266	16.503	0.000260868	0.00816766	guanylate cyclase 2D, retinal, transcript variant X2
XM_019818760.2	-6.23541	-7.09538	-2.4027	20.5832	3.39163e-05	0.00211742	zinc finger and BTB domain containing 32, transcript variant X2
XM_023247152.1	-6.23839	-6.23833	-2.96014	16.5241	0.000258132	0.00809942	unc-13 homolog A, transcript variant X2
XM_019834302.1	-6.23942	-6.35185	3.15566	27.1593	1.26603e-06	0.000220721	adiponectin receptor 2, transcript variant X3
XM_019814774.2	-6.24033	-6.24033	-2.95918	16.5361	0.000256588	0.00807886	galactose-3-O-sulfotransferase 1, transcript variant X2
XM_019820130.2	-6.24426	-6.24426	-2.95689	16.5578	0.000253815	0.00802281	myocyte enhancer factor 2B, transcript variant X1
XM_023241897.1	-6.24873	-6.24873	-2.95429	16.5825	0.000250701	0.00795202	CUGBP Elav-like family member 4, transcript variant X1
XR_002740502.1	-6.2529	-6.2529	-2.95495	16.5734	0.000251841	0.00797775	uncharacterized LOC109497474
XM_023259212.1	-6.25445	-6.25445	-2.97157	16.394	0.000275481	0.00846842	cytochrome P450 27C1, transcript variant X1
XM_023252723.1	-6.25457	-6.42562	3.46441	27.5134	1.06058e-06	0.000194793	folliculin interacting protein 2, transcript variant X5
XM_019819184.2	-6.25466	-6.25466	-2.95083	16.6153	0.00024662	0.00787753	sialic acid binding Ig like lectin 11, transcript variant X2
XM_023259880.1	-6.25654	-6.25654	-2.97036	16.4057	0.000273872	0.00842608	LRR binding FLII interacting protein 1, transcript variant X18
XM_006940824.3	-6.25861	-6.25861	-2.96604	16.4515	0.000267672	0.00831625	ret finger protein like 4A, transcript variant X2
XM_023253473.1	-6.25968	-6.25968	-2.9479	16.6431	0.00024322	0.00779492	family with sequence similarity 193 member A, transcript variant X9
XM_019814302.2	-6.26254	-6.26254	-2.94623	16.6589	0.000241304	0.00775541	geranylgeranyl diphosphate synthase 1, transcript variant X2
XR_002149538.2	-6.26646	-6.26646	-2.94393	16.6807	0.000238694	0.00771046	uncharacterized LOC102899949, transcript variant X18
XM_019814932.2	-6.26757	-6.26757	-2.96399	16.4675	0.000265533	0.00826744	THAP domain containing 7, transcript variant X2
XM_019823488.1	-6.27009	-6.27009	-2.96253	16.4817	0.000263662	0.00822192	acyl-CoA oxidase 2, transcript variant X3
XR_002739278.1	-6.27086	-6.27086	-2.95813	16.5288	0.000257518	0.00808769	uncharacterized LOC111558399, transcript variant X3
XM_019834458.2	-6.27149	-6.27149	-2.95296	16.5837	0.000250545	0.00795053	C-type lectin domain containing 6A, transcript variant X1
XM_019816422.2	-6.27887	-6.27884	-2.93666	16.7492	0.000230648	0.00753943	astrotactin 2, transcript variant X5
XR_002150332.2	-6.27926	-6.27926	-2.93643	16.7516	0.00023037	0.00753943	transmembrane protein 42, transcript variant X9
XM_023257405.1	-6.2816	-6.2816	-2.95584	16.5464	0.000255268	0.00805872	G elongation factor mitochondrial 2, transcript variant X2
XM_023249915.1	-6.28199	-8.27724	-1.4806	26.711	1.58408e-06	0.000255648	ataxin 7, transcript variant X5
XM_019833300.2	-6.2854	-9.04456	-0.813291	30.6516	2.20845e-07	7.10729e-05	synapse differentiation inducing 1 like, transcript variant X2
XM_019828262.2	-6.2868	-6.2868	-2.932	16.7935	0.000225601	0.00741998	kallikrein B1, transcript variant X1
XM_023257914.1	-6.2882	-6.2882	-2.93117	16.8013	0.00022472	0.00740905	integrator complex subunit 11, transcript variant X1
XM_019835187.2	-6.29226	-6.29226	-2.92878	16.8239	0.000222197	0.00734917	glutamate receptor interacting protein 1, transcript variant X5
XM_023244854.1	-6.29306	-6.293	-2.94232	16.6811	0.000238637	0.00771046	basic proline-rich protein-like, transcript variant X8
XR_002145220.2	-6.29381	-6.29381	-2.92787	16.8325	0.000221243	0.00733095	uncharacterized LOC109491760
XM_019828534.2	-6.29464	-6.29464	-2.92738	16.8371	0.000220734	0.00731741	ADAM metallopeptidase domain 32, transcript variant X1
XM_003986201.5	-6.29477	-6.29477	-2.92731	16.8378	0.000220657	0.00731741	t-complex-associated-testis-expressed 1, transcript variant X1
XM_019813785.2	-6.29605	-6.17461	-2.88567	16.5862	0.000250235	0.00794765	collagen type XVII alpha 1 chain, transcript variant X2
XM_023260640.1	-6.29932	-6.29932	-2.9455	16.6462	0.000242844	0.0077877	RNA binding motif single stranded interacting protein 3, transcript variant X4
XM_006942272.3	-6.30001	-6.30001	-2.92421	16.867	0.00021746	0.00725687	transmembrane channel like 7, transcript variant X2
XM_019826729.1	-6.30386	-6.30386	-2.92496	16.8579	0.000218453	0.00727581	signal-regulatory protein beta-1-like
XM_019831865.2	-6.30506	-6.30506	-2.94214	16.6786	0.000238943	0.00771362	GDP-D-glucose phosphorylase 1, transcript variant X6
XM_019815875.2	-6.30528	-6.30528	-2.9211	16.8963	0.000214292	0.0072167	ERCC excision repair 6 like 2, transcript variant X2
XM_023254180.1	-6.3073	-6.3073	-2.9199	16.9076	0.000213092	0.00718527	ankyrin repeat domain 6, transcript variant X3
XR_002153353.2	-6.30871	-6.30871	-2.9261	16.8443	0.000219945	0.0073046	uncharacterized LOC102899285, transcript variant X3
XM_019836621.2	-6.3088	-6.30856	-2.91901	16.9144	0.000212363	0.00717398	gap junction protein beta 3, transcript variant X3
XM_019828685.1	-6.31129	3.12353	0.161807	18.4816	9.70023e-05	0.00422972	cathepsin B, transcript variant X3
XM_023245376.1	-6.31206	-6.42968	-2.33137	19.2583	6.57827e-05	0.00328832	copine 7, transcript variant X2
XM_019820030.2	-6.31367	-6.31366	-2.91613	16.9431	0.000209343	0.00709501	fucokinase, transcript variant X3
XM_019820097.1	-6.31384	-6.31384	-2.93699	16.7282	0.00023309	0.00757581	synaptonemal complex central element protein 1 like, transcript variant X7
XR_002156660.2	-6.31392	-6.31392	-2.92204	16.8834	0.000215679	0.00723932	uncharacterized LOC109499383
XM_019811256.2	-6.31692	-6.31692	-2.9142	16.9612	0.00020745	0.00705457	exophilin 5, transcript variant X5
XM_019838797.2	-6.3184	-6.3184	-2.91333	16.9695	0.000206594	0.00703795	dynein assembly factor with WD repeats 1, transcript variant X4
XM_011284123.3	-6.32306	-6.38846	2.37408	27.2374	1.21749e-06	0.000213374	protein tyrosine phosphatase, receptor type R, transcript variant X2
XM_019811664.2	-6.32512	-6.32512	-2.93036	16.7919	0.000225777	0.00742034	NADPH oxidase 4, transcript variant X4
XM_023240661.1	-6.32806	-6.32806	-2.92863	16.8086	0.000223906	0.00738888	WDFY family member 4, transcript variant X4
XM_023251906.1	-6.32848	-6.32848	-2.90734	17.0258	0.000200865	0.00691876	zinc finger protein 2, transcript variant X5
XM_019828773.2	-6.3341	-7.27402	3.17088	31.1098	1.75629e-07	6.2009e-05	folliculin interacting protein 2, transcript variant X1
XR_002148820.2	-6.33747	-6.33747	-2.92308	16.8619	0.000218017	0.00726709	uncharacterized LOC102901514, transcript variant X5
XM_019828834.2	-6.34183	-6.34183	-2.9205	16.8866	0.000215336	0.0072341	tripartite motif containing 2, transcript variant X5
XM_011289340.2	-6.34438	-6.34438	-2.90688	17.025	0.000200938	0.00691876	CMRF35-like molecule 8, transcript variant X3
XM_011286741.3	-6.34575	-6.34575	-2.89704	17.1224	0.000191385	0.00672131	lactate dehydrogenase C, transcript variant X2
XM_003992711.4	-6.34684	-6.51912	-2.78612	17.885	0.000130713	0.00514726	leucine rich repeat containing 32, transcript variant X1
XM_006937206.4	-6.34724	-6.34724	-2.90883	17.0042	0.000203039	0.00696576	chromosome D1 C11orf74 homolog, transcript variant X7
XM_011287567.2	-6.34747	-6.34747	-2.89601	17.132	0.000190469	0.00670207	nebulin related anchoring protein, transcript variant X6
XM_006934471.3	-6.35047	-6.35047	-2.91538	16.9356	0.000210122	0.00711523	protein phosphatase 1 regulatory subunit 8, transcript variant X2
XM_006935041.4	-6.35592	-10.9675	0.995198	40.1576	1.90492e-09	2.77098e-06	myomegalin, transcript variant X13
XR_002739448.1	-6.35877	-6.35877	-2.90088	17.0803	0.000195463	0.00680184	uncharacterized LOC102899954, transcript variant X1
XM_023245240.1	-6.36069	-6.36069	-2.8881	17.2062	0.000183539	0.00655012	solute carrier family 38 member 8, transcript variant X2
XM_019838086.2	-6.36229	-6.36229	-2.88713	17.2152	0.000182714	0.00653993	LY6/PLAUR domain containing 6B, transcript variant X1
XM_023245959.1	-6.36398	-6.36398	-2.89381	17.1492	0.000188846	0.0066611	aspartate dehydrogenase domain containing, transcript variant X5
XM_023244125.1	-6.3658	-6.3658	-2.90627	17.0228	0.000201165	0.00692107	trinucleotide repeat containing 6C, transcript variant X3
XM_011281141.3	-6.36988	-6.36988	-2.90383	17.046	0.000198839	0.00688184	RAS guanyl releasing protein 3, transcript variant X3
XM_023243560.1	-6.3704	-6.3704	-2.88226	17.2607	0.000178598	0.00642424	arachidonate 12-lipoxygenase, 12S-type, transcript variant X1
XM_019827286.2	-6.37312	-6.37312	-2.89103	17.1741	0.000186505	0.00660733	pellino E3 ubiquitin protein ligase 1, transcript variant X2
XR_002738675.1	-6.3785	-6.77845	-2.62211	19.1565	6.92196e-05	0.00338992	CLK4 associating serine/arginine rich protein, transcript variant X6
XM_004000028.5	-6.38169	-6.38169	-2.87741	17.3054	0.000174652	0.00631981	outer dense fiber of sperm tails 1
XM_023256884.1	-6.3856	-6.3856	-2.87311	17.3462	0.000171126	0.00622845	aryl hydrocarbon receptor nuclear translocator like 2, transcript variant X10
XM_019826726.2	-6.39006	-6.39006	-2.87041	17.3714	0.000168988	0.00618564	syndecan binding protein 2, transcript variant X4
XM_003993243.5	-6.39089	-6.38412	-2.86984	17.3455	0.000171186	0.00622845	receptor associated protein of the synapse, transcript variant X1
XM_019814560.2	-6.40109	-6.40109	-2.86374	17.4335	0.000163815	0.00606651	rabphilin 3A, transcript variant X7
XM_019836401.2	-6.40226	-6.40226	-2.87328	17.3414	0.000171543	0.00623834	sperm tail PG-rich repeat containing 1, transcript variant X5
XR_002739661.1	-6.40712	-6.40712	-2.8656	17.4149	0.000165353	0.00610717	uncharacterized LOC109496283, transcript variant X1
XM_023249271.1	-6.40839	-6.40839	-2.88075	17.2658	0.000178149	0.00641443	uncharacterized LOC109496332, transcript variant X1
XM_019831971.2	-6.40851	-6.40851	-2.85923	17.4755	0.000160418	0.00597417	transient receptor potential cation channel subfamily M member 1, transcript variant X13
XR_002159911.1	-6.41131	-6.41131	-2.87899	17.2825	0.000176664	0.0063708	methyltransferase like 25, transcript variant X2
XM_023243498.1	-6.4122	-6.4122	-2.85699	17.4963	0.000158757	0.00593355	phosphoinositide-3-kinase regulatory subunit 5, transcript variant X2
XR_002148867.2	-6.41938	-6.41938	-2.86108	17.4563	0.00016196	0.00601618	zinc finger protein 501-like, transcript variant X6
XM_011282273.3	-6.42051	-6.42035	-2.86981	17.37	0.000169103	0.00618673	retinoic acid receptor RXR-beta, transcript variant X1
XM_023256533.1	-6.42316	-6.42287	-2.85032	17.5565	0.00015405	0.00580536	cAMP responsive element modulator, transcript variant X6
XM_019821762.2	-6.4266	-6.61657	-2.60216	18.7941	8.29694e-05	0.00380487	macrophage stimulating 1 receptor, transcript variant X8
XM_023244603.1	-6.42768	-6.41421	-2.7623	17.7371	0.000140746	0.00545667	seizure related 6 homolog, transcript variant X3
XR_002149265.2	-6.43055	-6.43055	-2.85033	17.5576	0.000153966	0.00580521	G protein subunit gamma 14, transcript variant X7
XM_023259291.1	-6.43143	-6.43143	-2.86683	17.3978	0.000166767	0.00612994	thrombospondin type 1 domain containing 7B, transcript variant X1
XM_006942027.4	-6.43486	-6.43486	-2.84318	17.6245	0.000148898	0.00566599	serine/threonine/tyrosine interacting like 1, transcript variant X4
XM_023254554.1	-6.4379	-6.4379	-2.84608	17.5971	0.00015095	0.00572415	solute carrier family 22 member 3, transcript variant X1
XM_023250566.1	-6.43803	-6.43803	-2.84125	17.6425	0.000147566	0.005634	kelch domain containing 10, transcript variant X1
XM_023240111.1	-6.43807	-6.23001	-2.83901	17.067	0.00019677	0.00683124	carnosine synthase 1, transcript variant X3
XR_002149795.2	-6.44143	-6.44143	-2.85461	17.5152	0.000157262	0.00588676	uncharacterized LOC109494761, transcript variant X2
XM_003999749.5	-6.44985	-6.44985	-2.84068	17.6472	0.00014722	0.00562372	aquaporin 10, transcript variant X3
XM_019831483.2	-6.45351	-6.73095	-2.66584	18.9068	7.84241e-05	0.00366342	centrosomal protein 120, transcript variant X5
XM_023239139.1	-6.45529	-6.45529	-2.83067	17.7404	0.000140513	0.00545055	ring finger protein 214, transcript variant X1
XM_019837111.1	-6.4587	-6.4587	-2.83795	17.6722	0.000145386	0.00557711	Myb like, SWIRM and MPN domains 1, transcript variant X4
XM_006935354.3	-6.45935	-6.45935	-2.84286	17.6256	0.000148813	0.00566599	glutamate rich 2, transcript variant X9
XM_019823645.2	-6.46329	-6.46329	-2.84743	17.581	0.000152171	0.00575843	MAP7 domain containing 2, transcript variant X8
XR_002737171.1	-6.46341	-6.46341	-2.84276	17.6261	0.00014878	0.00566599	uncharacterized LOC102902653, transcript variant X5
XM_019825343.2	-6.46462	-6.46462	-2.83012	17.7454	0.000140166	0.00544393	phosphatidylinositol-4,5-bisphosphate 3-kinase catalytic subunit gamma, transcript variant X3
XM_011291355.3	-6.46502	-7.25096	0.337616	28.9541	5.16047e-07	0.000124201	transient receptor potential cation channel subfamily A member 1
XM_019819886.1	-6.47014	-6.4696	-2.82152	17.8217	0.000134915	0.00527279	KIAA0895 like, transcript variant X9
XM_019814734.2	-6.48064	-6.48064	-2.8368	17.6811	0.000144743	0.00557009	DEP domain containing 5, transcript variant X2
XM_023254875.1	-6.4837	-6.4837	-2.8211	17.8291	0.000134418	0.00525902	fibronectin type III and SPRY domain containing 2, transcript variant X9
XM_019834020.2	-6.48649	-6.48649	-2.8332	17.7149	0.000142316	0.00550288	nebulette, transcript variant X6
XM_019832832.2	-6.48772	-6.48772	-2.8185	17.8532	0.000132806	0.00521079	zinc finger homeobox 2, transcript variant X9
XM_023260724.1	-6.49321	-6.49321	-2.82906	17.7538	0.000139579	0.00542879	sodium voltage-gated channel alpha subunit 5, transcript variant X4
XM_023258047.1	-6.50132	-6.50132	-2.80222	18.0028	0.000123238	0.00493848	DnaJ heat shock protein family (Hsp40) member C11, transcript variant X2
XM_003991289.5	-6.5019	-6.5019	-2.80187	18.0061	0.000123036	0.00493311	neuraminidase 2, transcript variant X1
XR_002154647.1	-6.50408	-6.41092	-2.61261	18.351	0.000103544	0.00440353	uncharacterized LOC109498070, transcript variant X1
XM_023259850.1	-6.50514	-6.50514	-2.8217	17.8228	0.000134842	0.00527276	teneurin transmembrane protein 2, transcript variant X3
XM_003990464.5	-6.50767	-6.50767	-2.79828	18.039	0.000121024	0.00486858	CTTNBP2 N-terminal like, transcript variant X2
XM_019839937.2	-6.50993	-6.50993	-2.79687	18.052	0.000120243	0.00485778	ring finger protein 168, transcript variant X2
XM_019815952.2	-6.51141	2.86846	0.130912	17.7866	0.000137303	0.0053546	protein tyrosine phosphatase, receptor type D, transcript variant X39
XM_019837118.1	-6.51217	-6.51217	-2.79548	18.0648	0.000119474	0.00484637	FGGY carbohydrate kinase domain containing, transcript variant X6
XM_023256560.1	-6.51461	-6.51461	-2.80296	17.9972	0.000123583	0.00494699	tubulin alpha 8, transcript variant X2
XM_023242085.1	-6.51983	-6.05484	-1.38052	21.7718	1.87203e-05	0.00141682	cadherin 19, transcript variant X1
XM_019828138.2	-6.52083	-6.52083	-2.79008	18.1144	0.00011655	0.00475962	fibroblast growth factor 5, transcript variant X1
XM_023256644.1	-6.52136	-6.52136	-2.8008	18.0174	0.000122339	0.00491056	IQ motif and Sec7 domain 3, transcript variant X2
XR_002739819.1	-6.52346	-6.52346	-2.79612	18.0603	0.000119745	0.00485057	uncharacterized LOC102899438, transcript variant X4
XM_019812344.2	-6.52524	-6.52524	-2.78732	18.1397	0.000115086	0.00471308	cholinergic receptor muscarinic 4, transcript variant X2
XM_006933847.3	-6.52931	-6.52931	-2.78478	18.163	0.00011375	0.00467152	GLI family zinc finger 1, transcript variant X2
XM_023246505.1	-6.5297	-6.5297	-2.78453	18.1653	0.000113622	0.00467038	dynein axonemal heavy chain 3, transcript variant X2
XM_019835134.2	-6.53151	-6.53151	-2.80535	17.9758	0.000124912	0.00497662	Rho GTPase activating protein 9, transcript variant X4
XM_023244181.1	-6.53903	-6.53838	-2.77868	18.215	0.000110832	0.00458966	calcium voltage-gated channel subunit alpha1 G, transcript variant X18
XR_002744573.1	-6.53972	-6.53972	-2.77826	18.2228	0.000110402	0.00458149	leucine rich repeat containing 8 VRAC subunit B, transcript variant X16
XM_023256255.1	-6.54151	-6.54528	-2.77471	18.2466	0.000109096	0.00455329	disco interacting protein 2 homolog C, transcript variant X3
XM_019834520.2	-6.54523	-6.26827	-2.35664	19.0498	7.30099e-05	0.00350968	sialidase-like, transcript variant X1
XM_023252690.1	-6.54554	-6.76386	-2.52614	19.5569	5.66583e-05	0.00296893	SPARC/osteonectin, cwcv and kazal like domains proteoglycan 3, transcript variant X1
XM_019824149.2	-6.54967	-6.54967	-2.79402	18.0814	0.000118486	0.00481975	collagen type IV alpha 5 chain, transcript variant X3
XM_019835759.2	-6.55752	-6.55752	-2.7891	18.1272	0.000115806	0.00473724	IQ motif containing GTPase activating protein 2, transcript variant X2
XM_023254292.1	-6.55768	-6.55768	-2.76786	18.3182	0.000105259	0.004451	nephrocan-like, transcript variant X4
XM_019812292.2	-6.56144	-6.56144	-2.76461	18.3476	0.000103722	0.0044039	leucine rich repeat containing 4C, transcript variant X6
XM_019822235.2	-6.56394	-6.56394	-2.78508	18.1646	0.000113658	0.00467038	TATA-box binding protein associated factor, RNA polymerase I subunit A, transcript variant X2
XM_019810714.2	-6.56592	2.09919	0.466142	16.0379	0.000329159	0.00958132	asteroid homolog 1, transcript variant X4
XM_023238723.1	-6.56631	-6.56631	-2.76153	18.3757	0.000102275	0.00437704	LCA5L, lebercilin like, transcript variant X3
XM_019817892.2	-6.57185	-6.57185	-2.78011	18.2108	0.000111064	0.00459232	zinc finger protein 385C, transcript variant X9
XM_023256470.1	-6.57559	-6.57559	-2.76347	18.3608	0.000103039	0.00439802	ankyrin repeat domain 26, transcript variant X5
XM_011282283.3	-6.57665	2.69836	0.0441775	17.1791	0.000186044	0.00659744	proteasome subunit beta type-9-like, transcript variant X4
XM_023257817.1	-6.57933	-6.57933	-2.75331	18.4508	9.85078e-05	0.00426722	alkaline phosphatase, liver/bone/kidney, transcript variant X2
XM_019813157.2	-6.58076	-6.58076	-2.76684	18.3319	0.000104541	0.00442576	early growth response 2, transcript variant X1
XM_011283424.3	-6.58114	-5.58456	-2.75237	16.0648	0.000324767	0.00948344	angel homolog 1, transcript variant X4
XM_006943782.2	-6.58183	-6.92653	-0.421269	26.7225	1.575e-06	0.000255128	V-set and immunoglobulin domain containing 4
XM_023246793.1	-6.58295	-6.58299	-2.75099	18.4717	9.74794e-05	0.00423782	epidermal growth factor receptor pathway substrate 15 like 1, transcript variant X5
XM_023242646.1	-6.58391	-6.58391	-2.75041	18.4772	9.72156e-05	0.00423387	astrotactin 2, transcript variant X4
XM_023249146.1	-6.58568	-6.58568	-2.74928	18.4874	9.67183e-05	0.00422925	zinc finger BED-type containing 1, transcript variant X2
XM_023259295.1	-6.59421	-6.59421	-2.74387	18.5367	9.43651e-05	0.00415458	G protein regulated inducer of neurite outgrowth 1, transcript variant X3
XM_019836550.2	-6.59607	-6.59607	-2.76483	18.3524	0.000103471	0.00440353	pumilio RNA binding family member 1, transcript variant X17
XM_023242037.1	-6.59836	-6.55295	-2.7408	18.4013	0.000100972	0.00434294	neural precursor cell expressed, developmentally down-regulated 4-like, E3 ubiquitin protein ligase, transcript variant X8
XM_023256879.1	-6.60262	-6.60262	-2.74432	18.5353	9.44295e-05	0.0041549	aryl hydrocarbon receptor nuclear translocator like 2, transcript variant X5
XM_023246095.1	-6.61539	-6.61539	-2.75259	18.4657	9.77743e-05	0.00424514	pleckstrin homology and RhoGEF domain containing G4, transcript variant X3
XR_002744923.1	-6.616	-6.616	-2.7522	18.4693	9.75988e-05	0.00424047	uncharacterized LOC109502849, transcript variant X2
XM_019833274.2	-6.61997	-6.61997	-2.7357	18.6151	9.07353e-05	0.00403631	acyl-coenzyme A thioesterase 1-like, transcript variant X3
XM_023259862.1	-6.62053	-6.62053	-2.74143	18.5654	9.30188e-05	0.00411774	teneurin transmembrane protein 2, transcript variant X5
XM_019816006.2	-6.6237	-6.6237	-2.72508	18.7074	8.66431e-05	0.00392386	basonuclin 2, transcript variant X9
XM_003998391.4	-6.62468	-6.62468	-2.72531	18.7058	8.67129e-05	0.00392458	forkhead box protein I2
XM_023239587.1	-6.62802	-6.62802	-2.74182	18.5639	9.30879e-05	0.00411829	aryl hydrocarbon receptor nuclear translocator like, transcript variant X11
XM_023249400.1	-6.63294	-6.63293	-2.71914	18.7608	8.43604e-05	0.00385408	proline rich and Gla domain 3, transcript variant X2
XM_019820663.1	-6.6344	-6.6344	-2.71823	18.7695	8.39937e-05	0.00383974	zinc finger protein 668, transcript variant X4
XM_023252965.1	-6.63808	-6.63808	-2.73812	18.5991	9.14672e-05	0.00406637	WD repeat and FYVE domain containing 3, transcript variant X3
XM_003998075.5	-6.63921	-6.63921	-2.72921	18.6773	8.7959e-05	0.00395723	adhesion G protein-coupled receptor G1, transcript variant X5
XM_023248453.1	-6.63937	-6.63937	-2.71715	18.7806	8.35314e-05	0.00382582	peroxidasin like, transcript variant X7
XR_002145092.1	-6.64995	-6.64995	-2.70824	18.8599	8.02826e-05	0.00372391	mutL homolog 1, transcript variant X5
XM_011291671.3	-6.65339	-6.99786	-2.4898	20.4048	3.70803e-05	0.00225495	BCL6 corepressor, transcript variant X7
XM_023241087.1	-6.65529	-6.65529	-2.7114	18.8354	8.12712e-05	0.00375047	protein tyrosine phosphatase, receptor type E, transcript variant X1
XM_019836356.2	-6.65663	-6.65663	-2.70394	18.8988	7.87366e-05	0.00367566	RAP1 GTPase activating protein, transcript variant X11
XM_019812172.2	-6.65718	-6.6292	-2.70333	18.7967	8.28623e-05	0.00380236	neuron navigator 2, transcript variant X6
XM_019827035.2	-6.65723	-6.65723	-2.72586	18.7119	8.64516e-05	0.00391763	carbohydrate sulfotransferase 10, transcript variant X3
XM_023255335.1	-6.65773	-6.61067	-2.37227	19.8323	4.93698e-05	0.00272234	WD repeat domain 72, transcript variant X4
XM_019836624.2	-6.66149	-6.66149	-2.72312	18.737	8.53707e-05	0.00388109	zinc finger MYM-type containing 6, transcript variant X3
XM_019834388.2	-6.66355	-6.66355	-2.72179	18.7492	8.48525e-05	0.00386685	A-kinase anchoring protein 3, transcript variant X4
XM_023260254.1	-6.6644	-6.6644	-2.72125	18.7542	8.46413e-05	0.00386206	forty-two-three domain containing 1, transcript variant X3
XM_019827006.2	-6.66658	-6.66658	-2.69752	18.9568	7.64875e-05	0.00361945	RFX family member 8, lacking RFX DNA binding domain, transcript variant X2
XM_019827777.2	-6.67093	-6.66105	-2.71694	18.7501	8.48155e-05	0.00386685	protocadherin 9, transcript variant X4
XM_006927459.3	-6.67224	-6.67191	-2.70752	18.8631	8.01566e-05	0.00372045	butyrophilin-like protein 10, transcript variant X1
XM_019816735.2	-6.6746	-4.24559	-0.672456	17.6625	0.000146096	0.00559298	retinoid X receptor alpha, transcript variant X6
XM_019816734.2	-6.6746	-4.24559	-0.672456	17.6625	0.000146096	0.00559298	retinoid X receptor alpha, transcript variant X5
XM_006939461.4	-6.6765	-6.6765	-2.70759	18.876	7.96395e-05	0.00370468	Rab9 effector protein with kelch motifs, transcript variant X2
XR_002741703.1	-6.67751	-6.67751	-2.69899	18.9493	7.67753e-05	0.00362128	ADAM metallopeptidase domain 32, transcript variant X9
XR_002150059.2	-6.68146	-6.58136	-2.69267	18.6838	8.76747e-05	0.00395723	heat shock transcription factor 4, transcript variant X4
XM_011282050.3	-6.68222	-6.68222	-2.70358	18.9123	7.82052e-05	0.00365789	kinesin family member 3A, transcript variant X1
XM_023249710.1	-6.68244	-6.68244	-2.6967	18.9707	7.5958e-05	0.00360142	protein FRG2-like-1, transcript variant X1
XR_002745324.1	-6.68495	-6.68495	-2.70134	18.9325	7.74228e-05	0.00364002	diacylglycerol kinase gamma, transcript variant X5
XM_023246630.1	-6.68704	-6.66345	-2.68406	18.9852	7.54076e-05	0.00358701	aquaporin 8, transcript variant X2
XM_019832025.2	-6.6884	-6.6884	-2.69276	19.0063	7.46151e-05	0.00356564	jade family PHD finger 2, transcript variant X10
XM_019828555.2	-6.68919	-6.68919	-2.70105	18.9366	7.7263e-05	0.00363721	leucine zipper and EF-hand containing transmembrane protein 2, transcript variant X7
XM_011282622.2	-6.6917	-6.6917	-2.70362	18.9156	7.80781e-05	0.0036543	tRNA methyltransferase 11 homolog, transcript variant X3
XM_023247782.1	-6.6962	-6.6962	-2.67833	19.1297	7.01502e-05	0.00341282	neurofascin, transcript variant X10
XM_023248242.1	-6.69749	-6.69749	-2.69987	18.9499	7.67514e-05	0.00362128	kinesin family member 9, transcript variant X6
XM_023252417.1	-6.70011	-6.70011	-2.67579	19.1526	6.93533e-05	0.00338992	DLC1 Rho GTPase activating protein, transcript variant X5
XM_023257084.1	-6.7015	-6.70147	-2.67488	19.1606	6.90777e-05	0.00338992	sodium voltage-gated channel alpha subunit 8, transcript variant X5
XM_019812089.2	-6.70195	-6.70195	-2.67459	19.1634	6.89803e-05	0.00338992	retinoic acid induced 14, transcript variant X1
XM_023238917.1	-6.70239	-6.70239	-2.68898	19.0442	7.32147e-05	0.00351721	neural cell adhesion molecule 1, transcript variant X3
XR_891143.3	-6.70418	-6.70418	-2.67868	19.1309	7.01104e-05	0.00341282	uncharacterized LOC102899949, transcript variant X16
XR_002157267.1	-6.70823	-6.69972	-2.69282	18.9761	7.57523e-05	0.00359871	uncharacterized LOC102900645, transcript variant X5
XM_019816014.2	-6.71521	-6.71521	-2.66594	19.241	6.63531e-05	0.00330321	basonuclin 2, transcript variant X15
XR_002153913.2	-6.71628	-6.71628	-2.66525	19.2473	6.61458e-05	0.00329967	transmembrane protein 209, transcript variant X7
XM_019811003.2	-6.72187	-6.72187	-2.67695	19.1538	6.93119e-05	0.00338992	C-C motif chemokine receptor 4, transcript variant X1
XM_023240137.1	-6.73228	-6.73228	-2.67722	19.1564	6.92204e-05	0.00338992	aldehyde dehydrogenase 3 family member B1, transcript variant X4
XM_019834957.2	-6.73259	-6.73259	-2.66944	19.2215	6.70049e-05	0.0033311	solute carrier family 4 member 8, transcript variant X9
XM_023251237.1	-6.73657	-7.21739	-1.41268	24.8581	4.00067e-06	0.000484783	protein tyrosine phosphatase, receptor type T, transcript variant X6
XM_019817552.1	-6.74134	-6.74132	-2.64884	19.3943	6.1459e-05	0.00313687	acetyl-CoA carboxylase alpha, transcript variant X4
XM_019816535.2	-6.74643	-6.74643	-2.64549	19.4244	6.05418e-05	0.00310111	zinc finger and BTB domain containing 34, transcript variant X1
XM_019813881.2	-6.751	-6.751	-2.66496	19.2678	6.54701e-05	0.00327945	actin binding LIM protein 1, transcript variant X24
XM_006939577.3	-6.75169	-6.75168	-2.64203	19.4552	5.96142e-05	0.00307849	senataxin, transcript variant X8
XM_019811672.2	-6.75222	-6.75222	-2.64168	19.4584	5.95187e-05	0.0030767	phosphatidylinositol binding clathrin assembly protein, transcript variant X7
XM_019826789.2	-6.75278	-6.75278	-2.65066	19.3864	6.17017e-05	0.00314133	ring finger protein 24, transcript variant X4
XM_019835567.2	-6.7543	-6.7543	-2.64031	19.4707	5.9156e-05	0.00306667	family with sequence similarity 169 member A, transcript variant X4
XR_002738798.1	-6.75562	-6.75562	-2.63944	19.4785	5.89256e-05	0.0030569	zinc finger and SCAN domain-containing protein 32, transcript variant X3
XM_023253373.1	-6.75588	-6.75588	-2.65258	19.3725	6.21316e-05	0.0031557	cyclin G associated kinase, transcript variant X4
XR_002740118.1	-6.75854	-5.27578	-2.61517	16.0649	0.000324756	0.00948344	uncharacterized LOC111559114
XR_002741502.1	-6.75868	-6.75868	-2.64702	19.4193	6.06942e-05	0.00310655	uncharacterized LOC109498983
XM_011286221.3	-6.76493	-6.76493	-2.6441	19.4466	5.98707e-05	0.00308516	collagen type VI alpha 6 chain
XM_019810747.1	-6.76922	-6.76922	-2.64559	19.437	6.01591e-05	0.00309445	TBC1 domain family member 5, transcript variant X8
XM_019827614.2	-6.77172	2.39198	-0.0310924	16.3316	0.000284212	0.00863462	zinc finger protein 514, transcript variant X5
XM_023240133.1	-6.77175	-6.77175	-2.63686	19.5092	5.80281e-05	0.00302111	nudix hydrolase 8, transcript variant X2
XM_006944055.4	-6.77609	-6.80354	-2.63008	19.5361	5.72524e-05	0.00298929	fragile X mental retardation 1, transcript variant X14
XM_019833136.2	-6.7772	-6.7772	-2.6477	19.4242	6.05451e-05	0.00310111	protein phosphatase 1 regulatory subunit 36, transcript variant X4
XM_019812445.2	-6.77819	2.74865	0.281399	17.9731	0.000125079	0.00497662	family with sequence similarity 111 member A, transcript variant X7
XM_023243733.1	-6.77821	-5.34576	-2.60246	16.3272	0.000284841	0.00864455	misshapen like kinase 1, transcript variant X2
XM_019817431.2	-6.77855	-6.77855	-2.64411	19.4544	5.9638e-05	0.00307849	myosin XVIIIA, transcript variant X3
XM_019816233.2	-6.77916	-6.24793	-2.64006	18.121	0.000116166	0.0047493	inversin, transcript variant X9
XM_023255993.1	-6.78102	-6.78102	-2.64518	19.4471	5.98582e-05	0.00308516	protein phosphatase 4 regulatory subunit 4, transcript variant X4
XM_023253042.1	-6.78226	-6.78226	-2.62184	19.6356	5.44745e-05	0.00288989	G3BP stress granule assembly factor 2, transcript variant X4
XM_023253124.1	-6.78309	-6.78309	-2.62129	19.6404	5.43414e-05	0.00288493	defective in cullin neddylation 1 domain containing 4, transcript variant X8
XM_023257958.1	-6.78564	-6.78564	-2.62115	19.6433	5.42646e-05	0.00288493	cilia and flagella associated protein 74, transcript variant X5
XM_019816733.2	-6.78569	-4.24282	0.0058615	18.7368	8.53783e-05	0.00388109	retinoid X receptor alpha, transcript variant X1
XM_006943136.4	-6.79287	-6.79287	-2.62025	19.6553	5.39393e-05	0.00287407	uncharacterized LOC102902091, transcript variant X1
XR_002160785.2	-6.79479	-6.79479	-2.61353	19.7096	5.24942e-05	0.00283025	uncharacterized LOC109502274, transcript variant X1
XM_011283625.2	-6.79683	-6.79683	-2.61218	19.7216	5.21794e-05	0.00281537	calcium voltage-gated channel auxiliary subunit beta 2, transcript variant X6
XM_023258055.1	-6.79716	-6.79716	-2.61195	19.7236	5.21276e-05	0.00281466	period circadian regulator 3, transcript variant X1
XM_023241473.1	-6.79716	-6.79716	-2.61195	19.7236	5.21276e-05	0.00281466	serine/arginine repetitive matrix 4, transcript variant X1
XM_023248507.1	-6.8011	-6.22798	-2.60373	18.3664	0.00010275	0.00439085	maestro heat like repeat family member 6, transcript variant X1
XR_002154862.2	-6.80217	-6.80217	-2.60937	19.7474	5.1512e-05	0.00279405	uncharacterized LOC102902363, transcript variant X2
XM_023247699.1	-6.80471	-6.80471	-2.62947	19.5889	5.5761e-05	0.00293247	ADAM metallopeptidase domain 15, transcript variant X5
XR_002145192.2	-6.80529	-6.80529	-2.6222	19.6478	5.41408e-05	0.00288254	uncharacterized LOC109491726
XM_023241782.1	-6.80557	-6.88792	-2.54637	20.0216	4.49124e-05	0.00256201	DLG associated protein 1, transcript variant X3
XR_002156532.2	-6.80586	-6.80586	-2.62871	19.5958	5.55683e-05	0.00292657	uncharacterized LOC102900112, transcript variant X2
XM_004001615.4	-6.80833	-4.30964	4.12277	20.8903	2.9089e-05	0.00190947	ATPase H+ transporting V0 subunit d2, transcript variant X1
XM_019820106.2	-6.81228	-6.78714	-2.62378	19.541	5.71111e-05	0.00298406	solute carrier family 25 member 42, transcript variant X2
XM_023253267.1	-6.81738	-7.16097	-2.28053	21.7209	1.92029e-05	0.00144035	slit guidance ligand 2, transcript variant X8
XM_023240668.1	-6.8184	-6.15766	-2.59118	18.2823	0.000107165	0.00448465	dorsal root ganglia homeobox, transcript variant X1
XR_002155400.2	-6.81989	-6.81989	-2.59985	19.8345	4.93155e-05	0.00272141	uncharacterized LOC109498576
XM_019833252.2	-6.8216	-6.8216	-2.59567	19.8684	4.8488e-05	0.00269208	papilin, proteoglycan like sulfated glycoprotein, transcript variant X2
XM_006941148.3	-6.82184	-6.82184	-2.60935	19.7612	5.11574e-05	0.00278542	caspase recruitment domain family member 8, transcript variant X4
XM_006937861.2	-6.82604	-6.82604	-2.60243	19.8188	4.97062e-05	0.00273467	mitochondrial calcium uptake 1, transcript variant X4
XM_019833124.2	-6.82747	-6.82747	-2.59774	19.8565	4.87763e-05	0.00269984	golgin subfamily A member 6-like protein 22, transcript variant X7
XM_011286056.3	-6.82861	-6.82861	-2.60362	19.8113	4.98932e-05	0.00274288	peroxisomal biogenesis factor 5 like, transcript variant X2
XM_006941665.4	-6.83213	-6.83213	-2.58862	19.9309	4.69963e-05	0.00263221	sphingomyelin phosphodiesterase 3, transcript variant X2
XR_002152226.2	-6.8328	-6.83399	-2.58737	19.9391	4.68044e-05	0.00262786	uncharacterized LOC102901452, transcript variant X6
XM_023257031.1	-6.8331	-6.8331	-2.58798	19.9366	4.68616e-05	0.00262786	acid sensing ion channel subunit 1, transcript variant X3
XM_019838594.2	-6.8336	-6.83359	-2.58756	19.9391	4.68045e-05	0.00262786	microtubule associated protein 2, transcript variant X20
XM_019819212.2	-6.83391	-6.83388	-2.58743	19.9412	4.67548e-05	0.00262786	nitric oxide synthase interacting protein, transcript variant X3
XM_019816611.2	-6.83421	-6.83421	-2.60755	19.7839	5.05809e-05	0.00276253	neutrophil gelatinase-associated lipocalin-like, transcript variant X1
XM_023252066.1	-6.8347	-6.84624	-2.58189	19.972	4.60411e-05	0.00260596	ATPase family, AAA domain containing 2B, transcript variant X1
XM_019817459.1	-6.83669	-6.83663	-2.60123	19.8353	4.92971e-05	0.00272141	NIMA related kinase 8, transcript variant X6
XM_019823483.1	-6.83716	-4.37237	1.48281	20.5136	3.51172e-05	0.00216269	nuclear RNA export factor 2-like, transcript variant X1
XM_023241869.1	-6.84179	-6.79206	-2.56382	19.7431	5.16216e-05	0.00279524	additional sex combs like 3, transcriptional regulator, transcript variant X3
XM_019840030.2	-6.84291	-6.84291	-2.5814	19.9949	4.55161e-05	0.00258429	mitogen-activated protein kinase kinase kinase 13, transcript variant X6
XM_019827787.2	-6.84616	-6.84616	-2.57922	20.0142	4.50784e-05	0.00256947	protocadherin 9, transcript variant X7
XM_019827249.2	-6.84766	-6.84766	-2.57821	20.0232	4.48772e-05	0.00256201	diacylglycerol kinase eta, transcript variant X8
XM_011290647.3	-6.84983	-6.84986	-2.57669	20.0359	4.45919e-05	0.00254973	small integral membrane protein 22, transcript variant X1
XM_023260835.1	-6.85263	-6.85263	-2.57487	20.0527	4.42198e-05	0.00253886	zinc finger and BTB domain containing 20, transcript variant X6
XM_019818094.2	-6.85591	-6.85591	-2.59012	19.9369	4.68541e-05	0.00262786	intercellular adhesion molecule 5, transcript variant X1
XM_019812716.2	-6.85834	-6.85138	-2.42544	20.4738	3.5823e-05	0.00219132	spectrin beta, non-erythrocytic 2, transcript variant X1
XR_002736772.1	-6.85991	-6.85991	-2.56997	20.096	4.32714e-05	0.00250375	uncharacterized LOC109492436, transcript variant X5
XM_023254581.1	-6.86048	-6.86048	-2.58412	19.9873	4.56885e-05	0.00259206	afadin, adherens junction formation factor, transcript variant X4
XM_023255931.1	-6.86168	-6.86168	-2.56877	20.1066	4.30433e-05	0.00249452	echinoderm microtubule associated protein like 5, transcript variant X7
XM_023252829.1	-6.86449	-6.86449	-2.58216	20.0056	4.52738e-05	0.00257657	dedicator of cytokinesis 9, transcript variant X16
XM_023243263.1	-6.86628	-6.86628	-2.56568	20.134	4.24585e-05	0.00246653	transmembrane channel like 1
XM_023250798.1	-6.87485	-6.81167	-2.58183	19.799	5.01995e-05	0.00275034	RNA binding motif protein 33, transcript variant X9
XM_019819071.2	-6.87646	-6.87646	-2.56469	20.1498	4.21228e-05	0.00245094	zinc finger protein 71, transcript variant X6
XR_002741643.1	-6.8766	-5.22268	-2.54307	16.2729	0.000292675	0.00882538	uncharacterized LOC102901213, transcript variant X2
XR_002147159.2	-6.87715	-6.87715	-2.55833	20.1988	4.11038e-05	0.00241678	uncharacterized LOC102901790, transcript variant X2
XM_011282948.3	-6.87759	-6.87759	-2.55804	20.2014	4.10504e-05	0.0024156	RAB3C, member RAS oncogene family, transcript variant X2
XM_023252498.1	-6.88455	-6.88455	-2.55333	20.243	4.02067e-05	0.00237959	sorbin and SH3 domain containing 3, transcript variant X6
XR_002738089.1	-6.88629	-6.19247	-2.55619	18.483	9.69335e-05	0.00422925	uncharacterized LOC105261172, transcript variant X1
XM_019830867.2	-6.89399	-6.89399	-2.54693	20.2994	3.90885e-05	0.00233321	collagen type XII alpha 1 chain, transcript variant X2
XM_019837246.1	-6.89416	-6.89416	-2.54682	20.3004	3.90688e-05	0.00233321	glutamate rich 3, transcript variant X9
XM_019833963.2	-6.89666	-6.80607	-2.54428	20.0249	4.48373e-05	0.00256175	protein artemis, transcript variant X2
XM_019811938.2	-6.90457	-6.90457	-2.55476	20.2489	4.00866e-05	0.00237619	olfactory receptor 52W1, transcript variant X1
XM_011286709.3	-6.90541	-6.90541	-2.54577	20.318	3.8726e-05	0.00232299	suppression of tumorigenicity 5, transcript variant X6
XR_002159910.1	-6.90566	-5.00004	-2.51448	15.9333	0.000346834	0.00990649	methyltransferase like 25, transcript variant X1
XM_023240846.1	-6.91011	-6.91011	-2.5465	20.3165	3.87545e-05	0.00232299	semaphorin 4G, transcript variant X2
XM_023248912.1	-6.91111	-6.91111	-2.54648	20.3175	3.87349e-05	0.00232299	MUM1 like 1, transcript variant X3
XM_023243128.1	-6.91574	-6.91574	-2.53215	20.4295	3.66267e-05	0.0022311	NMDA receptor synaptonuclear signaling and neuronal migration factor, transcript variant X1
XM_006937099.3	-6.9183	-6.9183	-2.54481	20.3364	3.83718e-05	0.0023084	murine retrovirus integration site 1 homolog, transcript variant X6
NM_001168695.1	-6.92939	-6.92939	-2.54542	20.3411	3.82813e-05	0.00230677	cortactin binding protein 2
XM_023260429.1	-6.93115	-6.93115	-2.52599	20.4894	3.55453e-05	0.00217983	tripartite motif containing 59, transcript variant X2
XM_019831409.2	-6.9322	-6.9322	-2.52091	20.5282	3.48632e-05	0.00215497	interaction protein for cytohesin exchange factors 1, transcript variant X3
XR_002147847.2	-6.93238	-6.93238	-2.52079	20.5292	3.4845e-05	0.00215497	uncharacterized LOC102901725, transcript variant X3
XM_023256831.1	-6.93772	-6.86928	-2.51662	20.3346	3.84068e-05	0.0023086	SRY-box 5, transcript variant X2
XM_019821998.2	-6.93886	-6.93886	-2.51636	20.5681	3.41744e-05	0.00212624	synaptotagmin 2, transcript variant X5
XM_023238697.1	-6.94095	-6.94095	-2.53752	20.4113	3.69607e-05	0.00224956	solute carrier family 37 member 1, transcript variant X6
XM_023239449.1	-6.94647	-6.94647	-2.52129	20.5386	3.46818e-05	0.00215412	mitochondrial ribosomal protein L48, transcript variant X6
XM_023259314.1	-6.95121	-6.95121	-2.51988	20.5534	3.44251e-05	0.00214001	LY6/PLAUR domain containing 6B, transcript variant X2
XM_019818779.1	-6.95439	-6.95439	-2.52829	20.4931	3.54802e-05	0.00217883	zinc finger protein 382, transcript variant X5
XM_023257265.1	-6.95801	-6.95801	-2.5239	20.5295	3.48392e-05	0.00215497	oxysterol binding protein like 8, transcript variant X3
XM_023258947.1	-6.95839	-6.95839	-2.52554	20.5175	3.50502e-05	0.00216223	collagen type XI alpha 1 chain, transcript variant X8
XM_019817362.1	-6.95908	-6.92608	-2.25917	21.3838	2.27284e-05	0.00161987	serpin family F member 2, transcript variant X4
XM_023255837.1	-6.96227	-6.9088	-2.52178	20.3591	3.79374e-05	0.00229556	ectonucleoside triphosphate diphosphohydrolase 5, transcript variant X9
XM_019813577.2	-6.96631	-6.96631	-2.49752	20.7331	3.14677e-05	0.00201156	sorbin and SH3 domain containing 1, transcript variant X5
XM_006929740.4	-6.97095	-6.97095	-2.50053	20.7156	3.17441e-05	0.00201819	hepatocyte nuclear factor 4 alpha, transcript variant X5
XM_023241373.1	-6.97117	-6.97117	-2.51674	20.5953	3.37116e-05	0.00210827	CAP-Gly domain containing linker protein 1, transcript variant X15
XM_023244541.1	-6.97175	-6.97177	-2.50811	20.6603	3.26347e-05	0.0020622	centrosomal protein 112, transcript variant X9
XM_023252035.1	-6.97177	-6.97177	-2.49581	20.751	3.11877e-05	0.00200031	proopiomelanocortin
XM_019822176.1	-6.97212	-6.97212	-2.50041	20.7176	3.17125e-05	0.00201794	usherin, transcript variant X1
XM_019818804.1	-6.97298	-3.45122	1.86358	17.9217	0.000128334	0.00507835	zinc finger protein 793, transcript variant X1
XR_002155803.2	-6.97867	-6.97867	-2.49287	20.7793	3.07486e-05	0.00198615	ADAM metallopeptidase domain 32, transcript variant X8
XM_023243517.1	-6.98046	-7.36051	-2.23563	22.5547	1.26564e-05	0.00110171	HEAT repeat containing 6, transcript variant X6
XM_019824051.1	-6.98063	-6.98063	-2.48837	20.8142	3.02177e-05	0.00196407	CHM, Rab escort protein 1, transcript variant X4
XM_019822807.2	-6.98489	-6.98489	-2.49523	20.7682	3.092e-05	0.00198926	tumor protein D52, transcript variant X4
XM_003995775.3	-6.98704	-5.13339	-2.45745	16.4839	0.000263366	0.00822109	orosomucoid 2
XM_019813655.2	-6.99029	-6.99029	-2.49162	20.8001	3.04316e-05	0.00197568	cartilage acidic protein 1, transcript variant X4
XM_011280590.3	-6.99214	-6.98732	-2.48413	20.7226	3.16331e-05	0.00201775	maltase-glucoamylase, transcript variant X2
XM_023255519.1	-6.99629	-6.47362	-1.46621	23.2431	8.97077e-06	0.000869241	SPARC/osteonectin, cwcv and kazal like domains proteoglycan 1, transcript variant X1
XM_019812836.1	-6.99639	-6.99639	-2.47675	20.9145	2.87397e-05	0.00189647	7-dehydrocholesterol reductase, transcript variant X2
XM_023245357.1	-6.99769	-6.99769	-2.49841	20.7572	3.10911e-05	0.00199587	golgi glycoprotein 1, transcript variant X3
XM_011280510.3	-6.99911	-6.99911	-2.47487	20.9309	2.85044e-05	0.00188814	leptin, transcript variant X1
XM_003988920.2	-6.99943	-4.92822	-2.45712	15.9197	0.000349212	0.00995579	hydroxysteroid 17-beta dehydrogenase 6, transcript variant X5
XM_023253166.1	-6.99988	-6.99988	-2.49689	20.7705	3.08841e-05	0.00198926	LIM and calponin homology domains 1, transcript variant X4
XM_006928823.4	-7.00245	-7.00245	-2.48803	20.8385	2.98527e-05	0.00194556	DDB1 and CUL4 associated factor 1, transcript variant X5
XM_019820315.1	-7.00595	-6.99344	-2.47064	20.9149	2.87337e-05	0.00189647	Sad1 and UNC84 domain containing 1, transcript variant X8
XR_002742278.1	-7.00639	-7.00639	-2.46982	20.9749	2.78846e-05	0.00186235	adenylate cyclase type 10-like, transcript variant X12
XM_011284094.3	-7.00764	-6.40276	-2.46274	19.4902	5.85801e-05	0.00304332	kinesin family member 5A, transcript variant X1
XM_003983799.5	-7.00804	-5.15439	-2.43805	16.6424	0.000243303	0.00779492	proprotein convertase subtilisin/kexin type 2
XM_023243502.1	-7.00853	-6.7907	-1.73025	23.1296	9.49425e-06	0.000905027	monocyte to macrophage differentiation associated, transcript variant X1
XM_003986666.4	-7.01045	-7.01045	-2.48955	20.8352	2.99019e-05	0.00194702	claudin 20, transcript variant X1
XM_023255241.1	-7.01181	-7.01181	-2.46606	21.0076	2.74314e-05	0.00184054	carbonic anhydrase 12, transcript variant X1
XM_023259911.1	-7.01367	-7.01367	-2.47417	20.951	2.8219e-05	0.00187727	RNA binding motif protein 44, transcript variant X1
XM_006939965.4	-7.02186	-7.02186	-2.48161	20.905	2.88755e-05	0.00189889	RAP1 GTPase activating protein 2, transcript variant X4
XM_019834124.1	-7.02255	-7.02255	-2.45859	21.0726	2.65546e-05	0.00179329	membrane palmitoylated protein 7, transcript variant X2
XM_006941021.4	-7.02298	-7.02298	-2.46496	21.0274	2.71622e-05	0.00182922	tubby like protein 2, transcript variant X4
XM_023246685.1	-7.02642	-7.02792	-2.45485	21.1016	2.61721e-05	0.00176962	NPR3 like, GATOR1 complex subunit, transcript variant X4
XM_019817317.2	-7.0294	-7.0294	-2.46683	21.0206	2.7254e-05	0.00183201	transient receptor potential cation channel subfamily V member 1, transcript variant X5
XM_023243304.1	-7.02989	-7.02989	-2.47601	20.9543	2.81735e-05	0.00187648	very low density lipoprotein receptor, transcript variant X1
XM_019833045.2	-7.03101	-7.03101	-2.4527	21.1238	2.58832e-05	0.00176344	F-box protein 34, transcript variant X10
XM_023260578.1	-7.0342	-7.0342	-2.45047	21.1432	2.56336e-05	0.00175096	2-hydroxyacyl-CoA lyase 1, transcript variant X3
XM_019813416.2	-7.03663	-5.39989	-2.42559	17.3842	0.000167911	0.00615859	LIM domain binding 3, transcript variant X2
XM_023240413.1	-7.03737	-7.03737	-2.47079	21.0001	2.75348e-05	0.00184479	signal induced proliferation associated 1 like 2, transcript variant X5
XM_019816815.2	-7.0431	-7.21799	-2.20393	22.3695	1.38843e-05	0.00116019	coiled-coil domain containing 183, transcript variant X1
XM_019832129.2	-7.04607	-7.04607	-2.44219	21.2151	2.47282e-05	0.00170819	myosin IXA, transcript variant X3
XM_023243944.1	-7.04721	-7.04721	-2.44138	21.2221	2.46421e-05	0.0017078	transmembrane protein 104, transcript variant X1
XM_023239907.1	-7.04785	-7.04785	-2.46345	21.0645	2.6663e-05	0.00179727	synaptotagmin 7, transcript variant X4
XM_019826290.2	-7.04803	-7.04803	-2.44082	21.227	2.45815e-05	0.00170597	zinc finger protein 831, transcript variant X3
XR_002161158.2	-7.05021	-7.05021	-2.43929	21.2403	2.44189e-05	0.00170281	potassium voltage-gated channel subfamily C member 4, transcript variant X2
XM_019810665.1	-7.05932	-7.05932	-2.43291	21.2956	2.3753e-05	0.00167566	interleukin 20 receptor subunit beta, transcript variant X3
XM_023241174.1	-7.06392	-7.06392	-2.43512	21.2852	2.38771e-05	0.00167953	scavenger receptor cysteine-rich domain-containing protein SCART1-like, transcript variant X2
XM_023250423.1	-7.0663	-6.86551	-2.42639	20.7696	3.0899e-05	0.00198926	histone deacetylase 9, transcript variant X22
XM_006938553.4	-7.0695	-7.0695	-2.43965	21.2593	2.41885e-05	0.00169651	zinc and ring finger 3, transcript variant X4
XM_019821806.2	-7.07685	-7.07685	-2.44308	21.2428	2.43884e-05	0.00170281	prospero homeobox 1, transcript variant X3
XM_023254070.1	-7.08004	-5.22639	-2.39663	17.0083	0.000202629	0.00695573	GDNF family receptor alpha like
XM_019826510.2	-7.08053	-7.08053	-2.44049	21.2654	2.41141e-05	0.00169292	DEAH-box helicase 35, transcript variant X2
XM_003991920.5	-7.08493	-5.27299	-2.39531	17.2033	0.000183802	0.00655234	claudin 11
XM_011283685.2	-7.09462	-7.09462	-2.41312	21.4753	2.1712e-05	0.0015713	G protein-coupled receptor 158
XM_019826610.2	-7.10079	-7.10079	-2.40373	21.548	2.09368e-05	0.00153351	ER degradation enhancing alpha-mannosidase like protein 2, transcript variant X1
XR_002153980.2	-7.10384	-7.10384	-2.42003	21.4374	2.2127e-05	0.00159572	tetratricopeptide repeat domain 26, transcript variant X5
XM_019821909.2	-7.10905	-6.22895	-2.40367	19.3858	6.17191e-05	0.00314133	YOD1 deubiquitinase, transcript variant X1
XM_019823304.2	-7.11299	-7.11299	-2.41753	21.4656	2.18169e-05	0.00157733	zinc finger protein 250, transcript variant X2
XM_023260773.1	-7.11652	-7.11653	-2.39259	21.644	1.99551e-05	0.001481	LRR binding FLII interacting protein 2, transcript variant X16
XM_019826411.2	-7.12653	-7.12653	-2.40249	21.5873	2.05289e-05	0.00151278	zinc finger MYND-type containing 8, transcript variant X16
XM_019837002.2	-7.12757	-7.12757	-2.38476	21.7116	1.92929e-05	0.00144512	RAB3B, member RAS oncogene family, transcript variant X2
XM_019825348.2	-7.12794	-7.12794	-2.40032	21.6042	2.03566e-05	0.00150312	ataxin 7 like 1, transcript variant X9
XM_023245757.1	-7.13424	-7.13424	-2.38002	21.7523	1.89034e-05	0.00142475	tigger transposable element-derived protein 1-like, transcript variant X14
XR_002154517.2	-7.13696	-7.13696	-2.40048	21.6139	2.02586e-05	0.00149741	zinc fingers and homeoboxes 3, transcript variant X4
XM_011282020.3	-7.14208	-5.28842	-2.35206	17.3845	0.00016788	0.00615859	tripartite motif-containing protein 10
XM_023258823.1	-7.14208	-7.27252	-2.03748	23.196	9.18446e-06	0.000884774	peptidylglycine alpha-amidating monooxygenase, transcript variant X11
XM_023258094.1	-7.14297	-7.14297	-2.37381	21.8057	1.84054e-05	0.00139735	kinesin family member 1B, transcript variant X4
XM_023249095.1	-7.14539	-7.14539	-2.37222	21.8197	1.82776e-05	0.00139101	tetraspanin 6, transcript variant X2
XM_023242332.1	-7.1462	-7.1462	-2.39388	21.6711	1.9687e-05	0.00147009	zinc finger DHHC-type containing 21, transcript variant X3
XM_006930126.4	-7.14824	-7.14824	-2.37523	21.8026	1.84339e-05	0.00139805	UDP-GlcNAc:betaGal beta-1,3-N-acetylglucosaminyltransferase 2, transcript variant X5
XM_023255752.1	-7.15358	-7.15358	-2.36625	21.8708	1.78165e-05	0.00137415	synaptotagmin 16, transcript variant X3
XR_002152618.2	-7.15576	-7.15576	-2.38705	21.7304	1.91121e-05	0.00143601	uncharacterized LOC109496543, transcript variant X4
XM_011290356.2	-7.16344	-7.16344	-2.36666	21.8805	1.77302e-05	0.00136895	MLX interacting protein like, transcript variant X5
XM_019838782.1	-7.16789	-7.16789	-2.37011	21.8625	1.78902e-05	0.00137547	mitochondrial fission factor, transcript variant X5
XM_019829799.2	-7.1681	-7.1681	-2.35588	21.9598	1.7041e-05	0.00133429	TBC1 domain family member 14, transcript variant X5
XM_006931156.4	-7.16884	-7.16885	-2.35525	21.9639	1.70057e-05	0.00133429	NOP2/Sun RNA methyltransferase family member 7, transcript variant X1
XM_023244970.1	-7.1699	-7.1699	-2.36577	21.8948	1.7604e-05	0.0013621	zinc finger protein OZF-like, transcript variant X2
XM_023260350.1	-7.17067	-7.17067	-2.35404	21.9756	1.6907e-05	0.00132938	ATP binding cassette subfamily C member 5, transcript variant X2
XM_003986105.4	-7.17423	-7.17423	-2.35861	21.9491	1.7132e-05	0.00133696	patatin like phospholipase domain containing 1, transcript variant X1
XR_002744909.1	-7.17813	-7.28529	-2.2881	22.4172	1.35571e-05	0.00114196	calcium responsive transcription factor, transcript variant X15
XM_023255238.1	-7.18075	-7.18075	-2.34681	22.0375	1.63917e-05	0.00130153	ubiquitin specific peptidase 3, transcript variant X4
XM_023259190.1	-7.18161	-7.18161	-2.36851	21.8908	1.76388e-05	0.00136335	Rho guanine nucleotide exchange factor 4, transcript variant X5
XM_019815951.2	-7.1838	-7.1838	-2.36693	21.9044	1.75193e-05	0.0013589	protein tyrosine phosphatase, receptor type D, transcript variant X38
XM_019822881.2	-7.19267	-7.19267	-2.36055	21.9596	1.70428e-05	0.00133429	transmembrane protein 67, transcript variant X3
XM_023253358.1	-7.19574	-7.19574	-2.33846	22.1135	1.57803e-05	0.00126664	uncharacterized LOC109499320, transcript variant X1
XM_019821654.2	-7.19861	-7.19861	-2.33399	22.1472	1.55162e-05	0.00125531	G protein-coupled receptor 52, transcript variant X1
XM_011280154.2	-7.20649	-7.20649	-2.33957	22.1202	1.57273e-05	0.00126396	ADAM metallopeptidase with thrombospondin type 1 motif 9, transcript variant X3
XM_023246952.1	-7.20927	-3.30158	0.99857	17.297	0.000175392	0.00634343	3-phosphoinositide dependent protein kinase 1, transcript variant X5
XR_002743110.1	-7.21695	-5.3633	-2.29741	17.8425	0.000133523	0.0052296	uncharacterized LOC111560879
XM_019837505.2	-7.22058	-7.2205	-2.34033	22.1327	1.56298e-05	0.00125982	solute carrier organic anion transporter family member 6A1, transcript variant X2
XM_023256074.1	-7.22206	-7.2383	-2.32467	22.2333	1.48626e-05	0.00122007	tectonin beta-propeller repeat containing 2, transcript variant X5
XM_019810501.2	-7.22223	-7.22223	-2.33368	22.1809	1.52574e-05	0.0012385	schwannomin-interacting protein 1, transcript variant X4
XM_023246340.1	-7.22551	-7.22551	-2.31459	22.313	1.42821e-05	0.00118674	zinc finger protein 500, transcript variant X4
XM_003986693.5	-7.22562	-4.96425	-2.27683	16.89	0.000214976	0.00722535	solute carrier family 22 member 1, transcript variant X1
XM_023250317.1	-7.23284	-7.23284	-2.31634	22.3114	1.42934e-05	0.00118674	ATP binding cassette subfamily B member 4, transcript variant X2
XM_023255332.1	-7.234	-7.234	-2.32075	22.2836	1.44934e-05	0.00119652	WD repeat domain 72, transcript variant X1
XM_023259009.1	-7.24698	-6.8112	-2.29506	21.322	2.34412e-05	0.00165849	homeodomain interacting protein kinase 1, transcript variant X5
XM_006936940.4	-7.25388	-7.25388	-2.29404	22.4881	1.30846e-05	0.00112062	potassium voltage-gated channel subfamily E regulatory subunit 3, transcript variant X2
XM_019821846.2	-7.25442	-7.25442	-2.29365	22.4915	1.30627e-05	0.00112062	lysophosphatidylglycerol acyltransferase 1, transcript variant X2
XM_019837921.2	-7.2551	-7.2551	-2.29315	22.4957	1.30351e-05	0.00112062	bridging integrator 1, transcript variant X5
XR_002147414.2	-7.25803	-7.18956	-2.31212	22.1403	1.55705e-05	0.0012583	ubiquitin like modifier activating enzyme 7, transcript variant X4
XM_019826637.1	-7.25832	-7.25832	-2.29524	22.4865	1.30952e-05	0.00112062	vomeromodulin-like, transcript variant X1
XR_002740279.1	-7.26968	-7.26968	-2.30464	22.4402	1.34022e-05	0.00113609	zinc finger DHHC-type containing 20, transcript variant X3
XM_011288131.3	-7.26973	-7.26973	-2.29181	22.5252	1.28441e-05	0.00110996	neuropilin and tolloid like 1, transcript variant X8
XM_003999806.5	-7.27292	-7.27292	-2.28543	22.5717	1.25494e-05	0.00109564	protein-L-isoaspartate (D-aspartate) O-methyltransferase domain containing 1, transcript variant X2
XM_023245209.1	-7.27425	-7.25168	-2.29628	22.4114	1.35963e-05	0.00114322	coiled-coil domain containing 102A, transcript variant X3
XM_023243652.1	-7.27708	-8.52942	-1.2873	29.1915	4.58289e-07	0.000115569	discs large MAGUK scaffold protein 4, transcript variant X5
XM_019819784.2	-7.27946	-7.27946	-2.27542	22.6465	1.20885e-05	0.00106443	docking protein 4, transcript variant X3
XM_023246115.1	-7.29503	-7.29503	-2.28607	22.5991	1.23788e-05	0.00108474	zinc finger DHHC-type containing 1, transcript variant X3
XM_003983882.3	-7.29849	-5.48656	-2.24091	18.5017	9.60313e-05	0.00421517	solute carrier family 9 member A4
XM_023260227.1	-7.30313	-7.29575	-2.271	22.6759	1.19124e-05	0.00105412	SEC22 homolog A, vesicle trafficking protein, transcript variant X3
XM_019822309.2	-7.30356	-7.30356	-2.2578	22.796	1.1218e-05	0.00100729	CD244 molecule, transcript variant X2
XM_023240944.1	-7.30827	-7.30827	-2.25837	22.7993	1.11996e-05	0.00100689	transcription factor 7 like 2, transcript variant X19
XM_019812564.2	-7.31304	-7.31304	-2.25296	22.8413	1.09668e-05	0.000990853	solute carrier family 22 member 6, transcript variant X1
XR_002743075.1	-7.3133	-7.3133	-2.26836	22.7417	1.15266e-05	0.00102614	uncharacterized LOC109500827, transcript variant X4
XM_003982317.5	-7.32189	-7.32189	-2.2663	22.7677	1.13775e-05	0.00101535	glycosyltransferase 8 domain containing 1, transcript variant X1
XM_019830640.2	-7.32498	-7.32007	-2.24535	22.8675	1.08238e-05	0.000981593	MAD2L1 binding protein, transcript variant X3
XM_023240364.1	-7.32622	-6.70927	-1.77176	23.1385	9.45228e-06	0.000903395	ryanodine receptor 2, transcript variant X7
XM_006937269.4	-7.32982	-7.32982	-2.23852	22.9592	1.0339e-05	0.000950663	MAP kinase activating death domain, transcript variant X16
XM_023245460.1	-7.33305	-7.33305	-2.23614	22.9793	1.02354e-05	0.000945968	zinc finger protein 829, transcript variant X11
XM_019835292.2	-7.33821	-7.33821	-2.25424	22.8704	1.08083e-05	0.000981406	PTPRF interacting protein alpha 2, transcript variant X19
XR_442002.4	-7.33843	-7.33843	-2.23217	23.0128	1.00655e-05	0.000938073	uncharacterized LOC102899516, transcript variant X3
XM_019815872.2	-7.33869	-6.59742	-2.14804	21.5084	2.13555e-05	0.00155323	patched 1, transcript variant X3
XM_019826743.1	-7.3417	-5.56288	-2.21493	18.8677	7.99724e-05	0.00371427	transmembrane protein 239, transcript variant X3
XR_002744816.1	-7.34357	-7.34357	-2.22838	23.0448	9.9058e-06	0.000931513	uncharacterized LOC111561859, transcript variant X1
XR_002158954.1	-7.34594	-7.34594	-2.23659	22.996	1.01505e-05	0.000941664	uncharacterized LOC102900612, transcript variant X5
XM_011286772.3	-7.34695	-7.34695	-2.23943	22.9792	1.02359e-05	0.000945968	zygote arrest 1 like, transcript variant X2
XM_019828987.2	-7.34976	-7.34976	-2.22788	23.0575	9.84306e-06	0.000928542	major facilitator superfamily domain containing 8, transcript variant X3
XM_019810828.2	-7.35113	-7.35113	-2.23993	22.9823	1.022e-05	0.000945968	zinc finger CW-type and PWWP domain containing 2, transcript variant X2
XM_019827139.2	-7.35406	-7.35406	-2.24249	22.9703	1.02818e-05	0.000947804	protein kinase C epsilon, transcript variant X2
XM_023242066.1	-7.35672	-7.35672	-2.23469	23.0245	1.00066e-05	0.000935474	phosphatidylinositol glycan anchor biosynthesis class N, transcript variant X9
XM_023247428.1	-7.36985	-7.1438	-2.2072	22.5694	1.25635e-05	0.00109564	AKT serine/threonine kinase 3, transcript variant X4
XM_023243976.1	-7.37072	-7.37072	-2.21386	23.179	9.26286e-06	0.000890003	bromodomain PHD finger transcription factor, transcript variant X2
XR_002159505.1	-7.37284	-7.37284	-2.22853	23.0887	9.69051e-06	0.000917722	uncharacterized LOC109501450, transcript variant X1
XM_003995993.3	-7.38553	-2.87335	2.53637	17.4882	0.000159399	0.00594862	neutrophil gelatinase-associated lipocalin-like
XM_023250569.1	-7.38571	-7.75945	-1.90191	25.231	3.32015e-06	0.000431216	transmembrane protein 209, transcript variant X3
XM_023247869.1	-7.399	-7.399	-2.1873	23.3909	8.3316e-06	0.000825578	6-phosphofructo-2-kinase/fructose-2,6-biphosphatase 2, transcript variant X5
XM_011281625.3	-7.39928	-7.40036	-2.20799	23.26	8.89518e-06	0.000864925	doublecortin like kinase 2, transcript variant X2
XM_023246276.1	-7.40201	-7.4006	-2.18508	23.4019	8.28583e-06	0.00082555	zinc finger protein 75a, transcript variant X9
XM_019827132.2	-7.40453	-7.41368	-2.18978	23.3809	8.37353e-06	0.000828603	prolyl endopeptidase-like, transcript variant X4
XR_002741714.1	-7.40984	-7.89266	-1.79513	25.9832	2.27934e-06	0.000332227	G protein-coupled receptor 180, transcript variant X3
XM_003998656.5	-7.41295	-7.41295	-2.17691	23.4783	7.97558e-06	0.000804549	zinc finger protein 48, transcript variant X3
XM_023246149.1	-7.41432	-4.53005	-2.139	16.3527	0.000281226	0.00859058	HYDIN, axonemal central pair apparatus protein, transcript variant X8
XM_003998216.5	-7.41493	-7.41493	-2.17543	23.4907	7.92616e-06	0.000800674	PH domain and leucine rich repeat protein phosphatase 2, transcript variant X2
XM_019839620.2	-7.41595	-7.41595	-2.19113	23.394	8.3188e-06	0.00082555	transmembrane protein 45A, transcript variant X1
XM_019818180.2	-7.42317	-4.33721	-2.10491	16.0068	0.000334327	0.00968389	component of oligomeric golgi complex 1, transcript variant X1
XM_019835198.2	-7.42813	2.94669	1.10086	20.7952	3.0505e-05	0.00197568	general transcription factor IIH subunit 2, transcript variant X4
XM_023260313.1	-7.43929	-7.43929	-2.16275	23.6091	7.47038e-06	0.000769597	ST6 beta-galactoside alpha-2,6-sialyltransferase 1, transcript variant X1
XM_019826973.2	-7.44553	-7.44553	-2.15254	23.6826	7.20093e-06	0.000745004	interleukin 1 receptor like 1, transcript variant X3
XM_011281548.3	-7.44878	-7.44878	-2.15158	23.6939	7.1604e-06	0.000741867	ADAM metallopeptidase domain 32, transcript variant X4
XM_023242515.1	-7.44911	-7.45145	-2.14391	23.7132	7.09177e-06	0.000738127	phospholipid phosphatase related 3, transcript variant X2
XR_002742807.1	-7.45263	-7.45263	-2.14721	23.7272	7.0421e-06	0.0007359	uncharacterized LOC102902604, transcript variant X5
XM_003995302.5	-7.45605	-7.45605	-2.14464	23.7487	6.96683e-06	0.000731186	nucleolar protein 8, transcript variant X2
XM_023260774.1	-7.45835	-7.45835	-2.14291	23.7632	6.91661e-06	0.000730129	LRR binding FLII interacting protein 2, transcript variant X17
XM_023260672.1	-7.45985	-7.45985	-2.14901	23.7281	7.03884e-06	0.0007359	kelch like family member 40, transcript variant X1
XM_023253655.1	-7.46013	-6.54808	-2.14898	21.482	2.16389e-05	0.00156757	ataxin 1, transcript variant X9
XM_006943700.2	-7.46335	-5.65141	-2.13194	19.4342	6.0245e-05	0.00309445	protein SSX1
XM_023239598.1	-7.4639	-7.4639	-2.13873	23.7981	6.79687e-06	0.000719578	semaphorin 5A, transcript variant X7
[truncated: 562 more rows]
