# Supplementary material for: CRFK and Primary Macrophages Transcriptomes in Response to Feline Coronavirus Infection Differ Significantly
Source: Front Genet. 2020 Dec 3;11:584744. doi: 10.3389/fgene.2020.584744 (PMC7745755; doi:10.3389/fgene.2020.584744)
Supplement: Supplementary file 3 [file Table_2.XLS]

## Sheet: ClueGO Results
2h DOWN
KEGG ID	KEGG Pathway	Ontology Source	Term PValue	Term PValue Corrected with Benjamini-Hochberg	Group PValue	Group PValue Corrected with Benjamini-Hochberg	GOLevels	GOGroups	% Associated Genes	Nr. Genes	Associated Genes Found
KO04360	Axon guidance	KEGG_09.04.2020	0.000100756	0.0159195	0.000100756	0.000201512	[-1]	Group0	12.0879	22	[ABLIM1, ABLIM3, EPHA4, EPHA6, LRRC4C, NRP1, PAK3, PLCG2, PLXNA1, PTCH1, ROBO3, SEMA3A, SEMA3F, SEMA4A, SEMA4G, SEMA5A, SEMA6D, SLIT2, SSH1, TRPC1, UNC5C, UNC5D]
KO05231	Choline metabolism in cancer	KEGG_09.04.2020	0.000301706	0.0238348	0.000301706	0.000301706	[-1]	Group1	14.433	14	[AKT3, DGKD, DGKG, DGKH, MAP2K1, PDPK1, PIP5K1C, PLPP3, SLC22A1, SLC22A3, SOS1, TSC1, WASF2, WASF3]
2h UP
KEGG ID	KEGG Pathway	Ontology Source	Term PValue	Term PValue Corrected with Benjamini-Hochberg	Group PValue	Group PValue Corrected with Benjamini-Hochberg	GOLevels	GOGroups	% Associated Genes	Nr. Genes	Associated Genes Found
KO04010	MAPK signaling pathway	KEGG_09.04.2020	0.00272834	0.0354684	0.00272834	0.00436535	[-1]	Group0	7.29167	21	[CACNA1G, CACNG4, CHUK, FGFR3, IL1A, MAP2K6, MAP3K14, MAP3K8, MAPK8IP3, MAPKAPK5, MEF2C, MKNK1, NF1, NFKB1, NR4A1, PLA2G4A, PRKACB, PTPN5, RAPGEF2, TEK, TNF]
KO04062	Chemokine signaling pathway	KEGG_09.04.2020	0.00314296	0.0340487	0.00314296	0.00419061	[-1]	Group1	8.33333	15	[CHUK, CXCL10, CXCL8, GNGT2, GRK3, GRK4, LOC100302541, LOC101100223, LOC102901432, LYN, NFKB1, PLCB4, PRKACB, ROCK2, TIAM1]
KO04151	PI3K-Akt signaling pathway	KEGG_09.04.2020	0.00534287	0.0463048	0.00534287	0.00534287	[-1]	Group2	6.66667	23	[CHRM1, CHUK, COL1A1, COL4A6, COL6A3, CREB3L2, CSF3, FGFR3, GNGT2, ITGA7, ITGB4, LAMA3, LOC101088440, LPAR1, LPAR3, MAGI1, NFKB1, NR4A1, PHLPP2, RPTOR, RXRA, TEK, THBS2]
KO04360	Axon guidance	KEGG_09.04.2020	0.00015954	0.0069134	0.00015954	0.00042544	[-1]	Group3	9.89011	18	[ABLIM1, CAMK2D, LOC101080520, LOC101100223, LRRC4C, NTNG2, PAK3, PAK4, PLXNB1, PLXNB3, ROBO3, ROCK2, SEMA3B, SEMA3G, SEMA4A, SEMA4D, SSH1, WNT4]
KO04530	Tight junction	KEGG_09.04.2020	0.00525695	0.0488145	0.00525695	0.00600794	[-1]	Group4	8.13953	14	[AFDN, AMOTL1, ARHGEF2, CGN, CGNL1, LOC101085080, LOC101100223, MAGI1, MYH7B, NEDD4L, PRKACB, RAPGEF2, ROCK2, TIAM1]
KO04933	AGE-RAGE signaling pathway in diabetic complications	KEGG_09.04.2020	0.00041741	0.00904389	0.000773404	0.00154681	[-1]	Group5	11.7647	12	[COL1A1, COL3A1, COL4A6, CXCL8, EDN1, IL1A, NFKB1, PLCB4, PLCD3, PLCE1, SELE, TNF]
KO05146	Amoebiasis	KEGG_09.04.2020	0.00188974	0.0307082	0.000773404	0.00154681	[-1]	Group5	10.4762	11	[COL1A1, COL3A1, COL4A6, CSF2, CXCL8, LAMA3, LOC102901432, NFKB1, PLCB4, PRKACB, TNF]
KO00562	Inositol phosphate metabolism	KEGG_09.04.2020	1.50568e-05	0.00195738	5.90673e-05	0.000236269	[-1]	Group6	16.4384	12	[INPP1, INPP4A, INPP5A, ISYNA1, MTMR1, PI4KB, PIKFYVE, PLCB4, PLCD3, PLCE1, PLCH2, SYNJ2]
KO04070	Phosphatidylinositol signaling system	KEGG_09.04.2020	0.000347051	0.00902333	5.90673e-05	0.000236269	[-1]	Group6	12	12	[DGKD, DGKG, INPP1, INPP4A, INPP5A, MTMR1, PI4KB, PIKFYVE, PLCB4, PLCD3, PLCE1, SYNJ2]
KO04620	Toll-like receptor signaling pathway	KEGG_09.04.2020	0.00290059	0.0342796	2.48182e-06	1.98546e-05	[-1]	Group7	10.5263	10	[CHUK, CXCL10, CXCL8, IRF7, LOC100302541, LOC101088440, MAP2K6, MAP3K8, NFKB1, TNF]
KO04622	RIG-I-like receptor signaling pathway	KEGG_09.04.2020	0.000179817	0.00584404	2.48182e-06	1.98546e-05	[-1]	Group7	14.9254	10	[CHUK, CXCL10, CXCL8, DHX58, IFIH1, IRF7, LOC101088440, NFKB1, TANK, TNF]
KO04668	TNF signaling pathway	KEGG_09.04.2020	4.8077e-05	0.003125	2.48182e-06	1.98546e-05	[-1]	Group7	12.963	14	[CHUK, CREB3L2, CSF2, CXCL10, EDN1, LIF, LOC101091160, LOC102901432, MAP2K6, MAP3K14, MAP3K8, NFKB1, SELE, TNF]
KO05161	Hepatitis B	KEGG_09.04.2020	0.00229795	0.0331927	2.48182e-06	1.98546e-05	[-1]	Group7	8.9172	14	[APAF1, CASP12, CHUK, CREB3L2, CXCL8, EGR3, IFIH1, IRF7, LOC101080520, LOC101088440, MAP2K6, NFKB1, RB1, TNF]
KO05164	Influenza A	KEGG_09.04.2020	0.00169881	0.0315492	2.48182e-06	1.98546e-05	[-1]	Group7	8.87574	15	[APAF1, CHUK, CIITA, CXCL10, CXCL8, IFIH1, IL1A, IRF7, IRF9, LOC101088440, MX1, NFKB1, TMPRSS2, TNF, TNFSF10]
