# Supplementary material for: CRFK and Primary Macrophages Transcriptomes in Response to Feline Coronavirus Infection Differ Significantly
Source: Front Genet. 2020 Dec 3;11:584744. doi: 10.3389/fgene.2020.584744 (PMC7745755; doi:10.3389/fgene.2020.584744)
Supplement: Supplementary file 4 [file Table_3.XLS]

## Sheet: ClueGO Results
GOID	GOTerm	Ontology Source	Term PValue	Term PValue Corrected with Benjamini-Hochberg	Group PValue	Group PValue Corrected with Benjamini-Hochberg	GOLevels	GOGroups	% Associated Genes	Nr. Genes	Associated Genes Found
GO:0060059	embryonic retina morphogenesis in camera-type eye	GO_BiologicalProcess-EBI-UniProt-GOA-ACAP-ARAP_16.06.2020_00h00	0.00225233	0.0329232	0.00225233	0.00352538	[4, 5, 6, 8, 9, 10, 11]	Group00	60	3	[HIPK1, LRP6, PROX1]
GO:0062207	regulation of pattern recognition receptor signaling pathway	GO_BiologicalProcess-EBI-UniProt-GOA-ACAP-ARAP_16.06.2020_00h00	0.00233065	0.0334857	0.00233065	0.00349598	[4, 5, 6]	Group01	17.8571	10	[ERBIN, IRF1, LOC101091160, LRRC14, NLRX1, PDPK1, PELI1, PUM1, RSAD2, TSPAN6]
GO:0071889	14-3-3 protein binding	GO_MolecularFunction-EBI-UniProt-GOA-ACAP-ARAP_16.06.2020_00h00	0.00358882	0.0434015	0.00358882	0.00403742	[3]	Group02	36.3636	4	[LOC101091160, PPP1R12A, PRKCE, TMCC3]
GO:0090090	negative regulation of canonical Wnt signaling pathway	GO_BiologicalProcess-EBI-UniProt-GOA-ACAP-ARAP_16.06.2020_00h00	0.00112738	0.0215356	0.00112738	0.0021361	[5, 6, 7, 8, 9, 10]	Group03	15.9091	14	[ANKRD6, APC, BICC1, CHD8, CYLD, DRAXIN, GLI1, INVS, JADE1, LOC101091160, RBMS3, TCF7L2, TLE4, ZNRF3]
GO:2001224	positive regulation of neuron migration	GO_BiologicalProcess-EBI-UniProt-GOA-ACAP-ARAP_16.06.2020_00h00	0.000531146	0.0129399	0.000531146	0.00112478	[5, 6, 7, 8, 9, 10]	Group04	41.6667	5	[LOC101091160, MAPK8IP3, NSMF, SEMA3A, SHTN1]
GO:0008270	zinc ion binding	GO_MolecularFunction-EBI-UniProt-GOA-ACAP-ARAP_16.06.2020_00h00	0.000311092	0.00901629	0.000311092	0.00074662	[6]	Group05	9.8546	61	[ADAMTS20, ADAMTS5, ADAMTS9, AGBL2, ALB, BNC2, CA12, CIZ1, CLIP1, CPD, CPM, CXXC5, CYLD, DDX58, DPEP1, DTX2, ERAP1, GCM1, HNF4A, KAT6A, KDM5C, LIN28B, LNPEP, LOC101094730, LOC101098631, LTN1, MARCH4, MYT1, NR5A2, NSD1, PAM, PHC3, PIKFYVE, PRICKLE2, RBM20, RNF24, RXRA, S100A9, SCAPER, TET1, TRIM2, TRIM59, TRIM72, TRIM9, TRIP12, UBR3, USP20, USP3, USP44, USP49, ZCWPW1, ZCWPW2, ZFHX2, ZFR2, ZMYM4, Z…
GO:0009957	epidermal cell fate specification	GO_BiologicalProcess-EBI-UniProt-GOA-ACAP-ARAP_16.06.2020_00h00	0.000247971	0.00757888	0.000247971	0.000743912	[4, 5, 6, 7]	Group06	100	3	[PTCH1, PTCH2, RBPJ]
GO:0017124	SH3 domain binding	GO_MolecularFunction-EBI-UniProt-GOA-ACAP-ARAP_16.06.2020_00h00	0.00359441	0.0431586	0.00359441	0.00392117	[4]	Group07	18	9	[ABI2, DNM2, EVL, FMN1, LOC101091160, REPS1, SYNJ1, SYNJ2, WASF2]
GO:0030048	actin filament-based movement	GO_BiologicalProcess-EBI-UniProt-GOA-ACAP-ARAP_16.06.2020_00h00	0.00107684	0.0208064	0.00107684	0.00215367	[3]	Group08	16.6667	13	[BIN1, CACNA1G, CACNA2D1, CACNB2, EPB41L5, KCNE3, MYO19, MYO5A, MYO7A, SCN5A, SGCD, WASF2, WIPF2]
GO:0030318	melanocyte differentiation	GO_BiologicalProcess-EBI-UniProt-GOA-ACAP-ARAP_16.06.2020_00h00	0.00418775	0.0478885	0.00418775	0.00443409	[4, 5]	Group09	27.7778	5	[ADAMTS20, ADAMTS9, EDNRB, MEF2C, MYO5A]
GO:0030705	cytoskeleton-dependent intracellular transport	GO_BiologicalProcess-EBI-UniProt-GOA-ACAP-ARAP_16.06.2020_00h00	0.00250614	0.0342506	0.00250614	0.00322218	[4, 5]	Group10	13.3858	17	[HOOK2, HOOK3, IFT172, KIF13A, KIF1B, KIF3A, KIF5A, MAPK8IP3, MYO19, MYO5A, MYO7A, PCM1, PPFIA2, RHOT1, SUN1, TMEM201, TTC26]
GO:0031646	positive regulation of nervous system process	GO_BiologicalProcess-EBI-UniProt-GOA-ACAP-ARAP_16.06.2020_00h00	0.00243445	0.0335435	0.00243445	0.00324593	[3, 4, 5, 6]	Group11	26.087	6	[EGR2, IGSF9B, NETO1, NLGN3, TENM4, WASF3]
GO:0031672	A band	GO_CellularComponent-EBI-UniProt-GOA-ACAP-ARAP_16.06.2020_00h00	0.00318749	0.0405922	0.00318749	0.0037016	[2, 3, 6, 7, 8]	Group12	29.4118	5	[KAT2B, KLHL40, PPP1R12A, PPP1R12B, SPTBN1]
GO:0005543	phospholipid binding	GO_MolecularFunction-EBI-UniProt-GOA-ACAP-ARAP_16.06.2020_00h00	0.00236966	0.0334739	0.00236966	0.00341231	[3, 4]	Group13	10.5769	33	[AGAP1, ARAP2, ARHGAP26, ARHGAP32, BIN1, CPNE7, EEA1, HIP1, LOC101091160, NR5A2, PACSIN1, PICALM, PSD, RAPGEF2, RASA4B, RLBP1, RUBCNL, SDCBP2, SESTD1, SH3YL1, SNX32, SPTBN1, SPTBN2, STXBP6, SYT16, SYT2, SYT7, SYTL4, TECPR1, TLN1, TRIM72, UNC13A, WDFY3]
GO:0032288	myelin assembly	GO_BiologicalProcess-EBI-UniProt-GOA-ACAP-ARAP_16.06.2020_00h00	0.0024026	0.0333783	0.0024026	0.00332668	[4, 5, 6, 8, 9]	Group14	40	4	[GNPAT, NFASC, PIKFYVE, TENM4]
GO:0034454	microtubule anchoring at centrosome	GO_BiologicalProcess-EBI-UniProt-GOA-ACAP-ARAP_16.06.2020_00h00	0.0024026	0.0333783	0.0024026	0.00332668	[6, 9]	Group15	40	4	[CCDC120, HOOK3, KIF3A, PCM1]
GO:0048496	maintenance of animal organ identity	GO_BiologicalProcess-EBI-UniProt-GOA-ACAP-ARAP_16.06.2020_00h00	0.00225233	0.0329232	0.00225233	0.00352538	[4, 5, 6]	Group16	60	3	[ADGRV1, IQCB1, LOC101091499]
GO:0050667	homocysteine metabolic process	GO_BiologicalProcess-EBI-UniProt-GOA-ACAP-ARAP_16.06.2020_00h00	0.0024026	0.0333783	0.0024026	0.00332668	[5, 6, 8]	Group17	40	4	[DPEP1, MTHFR, MTRR, NOX4]
GO:0050955	thermoception	GO_BiologicalProcess-EBI-UniProt-GOA-ACAP-ARAP_16.06.2020_00h00	0.000247971	0.00757888	0.000247971	0.000743912	[6]	Group18	100	3	[TRPA1, TRPV1, WDR47]
GO:0019787	ubiquitin-like protein transferase activity	GO_MolecularFunction-EBI-UniProt-GOA-ACAP-ARAP_16.06.2020_00h00	0.00300765	0.0388912	0.00300765	0.00360918	[3]	Group19	10.1695	36	[BCOR, BTRC, CBLL1, CD3H18orf25, CUL4B, DCUN1D4, DTX2, DZIP3, EGR2, HERC1, JADE2, LOC101083444, LOC101095312, LOC101098631, LTN1, MARCH4, NEDD4L, NOSIP, PDZRN4, PELI1, RFPL4A, RNF112, RNF14, RNF157, RNF168, RNF214, RNF38, TRIM2, TRIM59, TRIM72, TRIM9, TRIP12, UBE4B, UBR3, USP44, ZNRF3]
GO:0061659	ubiquitin-like protein ligase activity	GO_MolecularFunction-EBI-UniProt-GOA-ACAP-ARAP_16.06.2020_00h00	0.00197689	0.0310575	0.00300765	0.00360918	[4]	Group19	11.5556	26	[BTRC, CBLL1, CD3H18orf25, DTX2, DZIP3, EGR2, JADE2, LOC101095312, LOC101098631, LTN1, NEDD4L, NOSIP, PELI1, RNF112, RNF14, RNF157, RNF38, TRIM2, TRIM59, TRIM72, TRIM9, TRIP12, UBE4B, UBR3, USP44, ZNRF3]
GO:0044091	membrane biogenesis	GO_BiologicalProcess-EBI-UniProt-GOA-ACAP-ARAP_16.06.2020_00h00	0.00263956	0.0352151	0.00263956	0.0032767	[4]	Group20	22.5806	7	[GAK, MAGI2, NLGN3, PICALM, SPEM1, SPTBN1, STX4]
GO:0071709	membrane assembly	GO_BiologicalProcess-EBI-UniProt-GOA-ACAP-ARAP_16.06.2020_00h00	0.00215888	0.0321157	0.00263956	0.0032767	[5]	Group20	23.3333	7	[GAK, MAGI2, NLGN3, PICALM, SPEM1, SPTBN1, STX4]
GO:0086007	voltage-gated calcium channel activity involved in cardiac muscle cell action potential	GO_BiologicalProcess-EBI-UniProt-GOA-ACAP-ARAP_16.06.2020_00h00	0.000945238	0.018916	0.000210458	0.000688771	[7, 8, 9, 10, 11, 12, 13]	Group21	75	3	[CACNA1G, CACNA2D1, CACNB2]
GO:0086045	membrane depolarization during AV node cell action potential	GO_BiologicalProcess-EBI-UniProt-GOA-ACAP-ARAP_16.06.2020_00h00	0.00225233	0.0329232	0.000210458	0.000688771	[6, 7, 8, 11, 12]	Group21	60	3	[CACNA1G, CACNB2, SCN5A]
GO:0043169	cation binding	GO_MolecularFunction-EBI-UniProt-GOA-ACAP-ARAP_16.06.2020_00h00	1.92226e-05	0.00134639	1.92226e-05	8.65019e-05	[3]	Group22	8.24958	197	[ABCC2, ABLIM1, ABLIM3, ACACA, ADAMTS20, ADAMTS5, ADAMTS9, ADGRV1, AGAP1, AGBL2, AGRN, ALB, ALOX12, ALPL, AMPD3, ASTN2, ATP1A3, BAZ2B, BCO1, BNC2, BPTF, BRPF3, BRSK2, CA12, CACNA1B, CARNS1, CDC42BPA, CDC42BPG, CDH19, CDH23, CDH7, CELSR2, CIB3, CIZ1, CLIP1, CPD, CPM, CRTAC1, CUL9, CXXC5, CYLD, DDX58, DGKG, DMRT3, DPEP1, DSC2, DST, DTX2, EBF3, EDEM2, EEA1, EFHB, EGR2, EPS15L1, ERAP1, F9, FAH, FGD4,…
GO:0046872	metal ion binding	GO_MolecularFunction-EBI-UniProt-GOA-ACAP-ARAP_16.06.2020_00h00	4.29004e-06	0.000600963	1.92226e-05	8.65019e-05	[4]	Group22	8.45192	196	[ABCC2, ABLIM1, ABLIM3, ACACA, ADAMTS20, ADAMTS5, ADAMTS9, ADGRV1, AGAP1, AGBL2, AGRN, ALB, ALOX12, ALPL, AMPD3, ASTN2, ATP1A3, BAZ2B, BCO1, BNC2, BPTF, BRPF3, BRSK2, CA12, CACNA1B, CARNS1, CDC42BPA, CDC42BPG, CDH19, CDH23, CDH7, CELSR2, CIB3, CIZ1, CLIP1, CPD, CPM, CRTAC1, CUL9, CXXC5, CYLD, DDX58, DGKG, DMRT3, DPEP1, DSC2, DST, DTX2, EBF3, EDEM2, EEA1, EFHB, EGR2, EPS15L1, ERAP1, F9, FAH, FGD4,…
GO:0061577	calcium ion transmembrane transport via high voltage-gated calcium channel	GO_BiologicalProcess-EBI-UniProt-GOA-ACAP-ARAP_16.06.2020_00h00	0.0042942	0.0481236	0.0042942	0.00441689	[7, 9, 10]	Group23	50	3	[BIN1, CACNA2D1, SESTD1]
GO:1902514	regulation of calcium ion transmembrane transport via high voltage-gated calcium channel	GO_BiologicalProcess-EBI-UniProt-GOA-ACAP-ARAP_16.06.2020_00h00	0.00225233	0.0329232	0.0042942	0.00441689	[7, 8, 9, 10, 11]	Group23	60	3	[BIN1, CACNA2D1, SESTD1]
GO:1903901	negative regulation of viral life cycle	GO_BiologicalProcess-EBI-UniProt-GOA-ACAP-ARAP_16.06.2020_00h00	0.00168428	0.0285987	0.00168428	0.0030317	[3, 4, 5, 6]	Group24	20	9	[FAM111A, IFNB1, ISG15, LOC101098631, OASL, PROX1, RSAD2, SRPK2, TRIM59]
GO:0045071	negative regulation of viral genome replication	GO_BiologicalProcess-EBI-UniProt-GOA-ACAP-ARAP_16.06.2020_00h00	0.00215888	0.0321157	0.00168428	0.0030317	[4, 5, 6, 7]	Group24	23.3333	7	[FAM111A, IFNB1, ISG15, OASL, PROX1, RSAD2, SRPK2]
GO:0048260	positive regulation of receptor-mediated endocytosis	GO_BiologicalProcess-EBI-UniProt-GOA-ACAP-ARAP_16.06.2020_00h00	0.00263956	0.0352151	0.00263956	0.0032767	[4, 5, 6, 7, 8]	Group25	22.5806	7	[ARRB1, FMR1, HIP1, HNRNPK, MAGI2, PLCG2, TBC1D5]
GO:0002092	positive regulation of receptor internalization	GO_BiologicalProcess-EBI-UniProt-GOA-ACAP-ARAP_16.06.2020_00h00	0.00318749	0.0405922	0.00263956	0.0032767	[4, 5, 6, 7, 8, 9]	Group25	29.4118	5	[ARRB1, FMR1, MAGI2, PLCG2, TBC1D5]
GO:0044298	cell body membrane	GO_CellularComponent-EBI-UniProt-GOA-ACAP-ARAP_16.06.2020_00h00	0.0024026	0.0333783	0.0024026	0.00332668	[2, 3, 4]	Group26	40	4	[KCNC4, KCNE3, LOC101091160, SLC4A8]
GO:0032809	neuronal cell body membrane	GO_CellularComponent-EBI-UniProt-GOA-ACAP-ARAP_16.06.2020_00h00	0.0024026	0.0333783	0.0024026	0.00332668	[3, 4, 5]	Group26	40	4	[KCNC4, KCNE3, LOC101091160, SLC4A8]
GO:0030674	protein-macromolecule adaptor activity	GO_MolecularFunction-EBI-UniProt-GOA-ACAP-ARAP_16.06.2020_00h00	0.000322721	0.00919481	0.000322721	0.000726122	[3]	Group27	14.7059	20	[AP4E1, ARRDC5, CNKSR1, CNTLN, GAS2L3, GRIP1, HCFC1, HIP1, ICE1, LOC101091160, MAGI2, MAP2K1, MAPK8IP1, MAPK8IP3, RAPSN, SPAG9, STON2, STX11, STX4, SUN1]
GO:0035591	signaling adaptor activity	GO_MolecularFunction-EBI-UniProt-GOA-ACAP-ARAP_16.06.2020_00h00	0.00174868	0.0288189	0.000322721	0.000726122	[4]	Group27	24.1379	7	[GRIP1, LOC101091160, MAGI2, MAP2K1, MAPK8IP1, MAPK8IP3, SPAG9]
GO:0005078	MAP-kinase scaffold activity	GO_BiologicalProcess-EBI-UniProt-GOA-ACAP-ARAP_16.06.2020_00h00	0.000210458	0.00655147	0.000322721	0.000726122	[6, 7, 8, 9, 10, 11, 12]	Group27	66.6667	4	[MAP2K1, MAPK8IP1, MAPK8IP3, SPAG9]
GO:0098794	postsynapse	GO_CellularComponent-EBI-UniProt-GOA-ACAP-ARAP_16.06.2020_00h00	0.00222181	0.032762	0.000293599	0.00075497	[2, 4]	Group28	10.5263	34	[ARHGAP32, CAP2, CHRM4, CNTN1, CTTNBP2, DLG4, DNM2, EPHA4, ERBIN, FMR1, FXYD6, GRIA4, HIP1, KCNN1, LRRC4C, MEF2C, MYO5A, NETO1, NLGN3, NRP1, OPHN1, PCLO, PDPK1, PPFIA2, PSD, RAPSN, RNF112, SEZ6, SPTBN1, SPTBN2, STX4, SYNGAP1, TSC1, WASF3]
GO:0034330	cell junction organization	GO_BiologicalProcess-EBI-UniProt-GOA-ACAP-ARAP_16.06.2020_00h00	0.0016902	0.0284123	0.000293599	0.00075497	[4]	Group28	9.95475	44	[ADGRB2, CACNB2, CDH19, CDH7, CLDN11, CLDN20, COL4A5, DLG4, DST, EPB41L5, EPHA4, FMN1, GNPAT, HIPK1, IGSF9B, IKBKB, LIMCH1, LOC101091160, LRRC4C, MAGI2, MEF2C, MPP7, MYO5A, MYO9A, NFASC, NLGN3, NRP1, PCLO, PPFIA2, PTPRD, RAPGEF2, SEMA3F, SEZ6, SPEM1, SPTBN2, SYNGAP1, TANC1, TGFBR1, TLN1, TNS1, TSC1, UNC13A, WASF2, WASF3]
GO:0050808	synapse organization	GO_BiologicalProcess-EBI-UniProt-GOA-ACAP-ARAP_16.06.2020_00h00	0.00421862	0.0479155	0.000293599	0.00075497	[5]	Group28	10.687	28	[ADGRB2, CACNB2, COL4A5, DLG4, EPHA4, GNPAT, IGSF9B, LOC101091160, LRRC4C, MAGI2, MEF2C, MYO5A, NFASC, NLGN3, NRP1, PCLO, PPFIA2, PTPRD, SEMA3F, SEZ6, SPEM1, SPTBN2, SYNGAP1, TANC1, TSC1, UNC13A, WASF2, WASF3]
GO:0007267	cell-cell signaling	GO_BiologicalProcess-EBI-UniProt-GOA-ACAP-ARAP_16.06.2020_00h00	0.00423633	0.0477938	1.02387e-05	5.2656e-05	[2, 3]	Group29	8.32527	86	[AGRN, ANKRD6, APC, ARNTL, ARRB1, ASIC1, BEGAIN, BICC1, BRSK2, BTRC, CACNA1B, CACNA1G, CACNA2D1, CACNB2, CARD11, CARD8, CASK, CHD8, CHRM4, CSNK1G3, CYLD, DDX58, DLG4, DLGAP1, DRAXIN, EPHA4, FCHSD1, FZD4, GCG, GLI1, GRM2, HDAC9, HNF4A, IGSF9B, IL1R2, IL1RL1, INVS, ISG15, JADE1, KCNC4, KIF1B, LEP, LGR6, LOC101091160, LRP6, LRRC32, LRRC4C, LYPD6B, MEF2C, MYO5A, NETO1, NLGN3, NOS2, NSMF, OPHN1, PCLO,…
GO:0045202	synapse	GO_CellularComponent-EBI-UniProt-GOA-ACAP-ARAP_16.06.2020_00h00	3.01483e-06	0.000460721	1.02387e-05	5.2656e-05	[3]	Group29	10.5541	80	[ABLIM3, AGRN, ARHGAP32, ASIC1, ATP1A3, BEGAIN, BIN1, CACNA1B, CACNA1G, CACNB2, CAP2, CASK, CHRM4, CNTN1, COL4A5, CPEB3, CTTNBP2, CYFIP2, DLG4, DLGAP1, DNM2, EPHA4, ERBIN, FCHSD1, FMR1, FXYD6, FZD4, GRIA4, GRIP1, GRM2, HIP1, IGSF9B, KCNC4, KCNN1, KIF1B, LRP6, LRRC4C, MAPK8IP1, MEF2C, MYO5A, MYO7A, NETO1, NLGN3, NRP1, OPHN1, PACSIN1, PCLO, PDPK1, PICALM, PPFIA2, PSD, PTPRD, RAB3C, RAPSN, RIMS2, RI…
GO:0098793	presynapse	GO_CellularComponent-EBI-UniProt-GOA-ACAP-ARAP_16.06.2020_00h00	6.31323e-05	0.00246803	1.02387e-05	5.2656e-05	[2, 4]	Group29	12.782	34	[BIN1, CACNB2, CNTN1, DLG4, DNM2, EPHA4, FMR1, FXYD6, HIP1, KCNC4, NLGN3, OPHN1, PACSIN1, PCLO, PICALM, PPFIA2, RAB3C, RIMS2, RIMS3, RNF112, RPH3A, SLC17A8, SLC4A8, SLC6A2, SPEM1, SPTBN2, STON2, STX4, SYNJ1, SYNJ2, SYT2, SYT7, TANC1, UNC13A]
GO:0098794	postsynapse	GO_CellularComponent-EBI-UniProt-GOA-ACAP-ARAP_16.06.2020_00h00	0.00222181	0.032762	1.02387e-05	5.2656e-05	[2, 4]	Group29	10.5263	34	[ARHGAP32, CAP2, CHRM4, CNTN1, CTTNBP2, DLG4, DNM2, EPHA4, ERBIN, FMR1, FXYD6, GRIA4, HIP1, KCNN1, LRRC4C, MEF2C, MYO5A, NETO1, NLGN3, NRP1, OPHN1, PCLO, PDPK1, PPFIA2, PSD, RAPSN, RNF112, SEZ6, SPTBN1, SPTBN2, STX4, SYNGAP1, TSC1, WASF3]
GO:0016043	cellular component organization	GO_BiologicalProcess-EBI-UniProt-GOA-ACAP-ARAP_16.06.2020_00h00	0.000167088	0.00540144	0.000167088	0.000601517	[3]	Group30	7.48953	304	[ABI2, ABLIM1, ABLIM3, ACACA, ADAMTS20, ADAMTS9, ADGRB2, AFF2, AKT3, ALS2CL, ANLN, APC, ARFGEF3, ARHGAP26, ARHGAP28, ARRB1, ATAD2B, B3GNT2, BCOR, BDP1, BIN1, BPTF, BRPF3, BRSK2, CABIN1, CACNB2, CAP2, CBLL1, CCDC120, CCDC141, CDC27, CDC42BPA, CDC42BPG, CDH19, CDH23, CDH7, CELF3, CFAP43, CHD8, CLASP2, CLDN11, CLDN20, CLIP1, CLIP4, CLUH, CNTLN, CNTN1, CNTROB, COL11A1, COL27A1, COL4A5, CRTAC1, CSGALN…
GO:0051128	regulation of cellular component organization	GO_BiologicalProcess-EBI-UniProt-GOA-ACAP-ARAP_16.06.2020_00h00	0.000927726	0.0187892	0.000167088	0.000601517	[3, 4]	Group30	8.23373	124	[ADGRB2, ANLN, APC, ARHGAP28, ARRB1, ATAD2B, BCOR, BIN1, BRSK2, CBLL1, CDC27, CLASP2, CLIP1, CNTN1, CNTROB, CUL9, CYLD, DDR2, DNM2, DRAXIN, EPB41L5, EPHA4, EPS8L2, EVL, FBXW5, FCHSD1, FGD4, FMN1, FMR1, FZD4, G3BP2, GAK, GCG, GCM1, HCFC1, HIP1, HMBOX1, HNF4A, HNRNPK, HNRNPU, ICE1, IKBKB, IQGAP2, KAT2B, KIAA1211, KIF9, LCP1, LIMCH1, LOC101091160, LRRC4C, MAD2L1BP, MAGI2, MAP2K1, MAPK6, MEF2C, MFF, …
GO:0006996	organelle organization	GO_BiologicalProcess-EBI-UniProt-GOA-ACAP-ARAP_16.06.2020_00h00	0.00320488	0.0405068	0.000167088	0.000601517	[4]	Group30	7.50476	197	[ABI2, ABLIM1, ABLIM3, AFF2, ALS2CL, ANLN, APC, ARFGEF3, ARHGAP26, ARHGAP28, ARRB1, ATAD2B, BCOR, BIN1, BPTF, BRPF3, BRSK2, CABIN1, CAP2, CCDC120, CDC27, CDC42BPA, CDC42BPG, CELF3, CFAP43, CHD8, CLASP2, CLIP1, CLIP4, CLUH, CNTLN, CNTROB, CUL4B, CUL9, CYLD, DCAF1, DCLK2, DCLRE1C, DLG4, DNAH1, DNAJC11, DNM2, DST, EEA1, EPB41L5, EPC1, EVL, EZH1, FAM172A, FANCA, FBXW5, FCHSD1, FGD4, FMN1, FMR1, G3BP2…
GO:0007010	cytoskeleton organization	GO_BiologicalProcess-EBI-UniProt-GOA-ACAP-ARAP_16.06.2020_00h00	1.59088e-07	0.000133713	0.000167088	0.000601517	[5]	Group30	10.4313	104	[ABI2, ABLIM1, ABLIM3, ANLN, APC, ARFGEF3, ARHGAP26, ARHGAP28, ARRB1, BIN1, BRSK2, CAP2, CCDC120, CDC42BPA, CDC42BPG, CFAP43, CLASP2, CLIP1, CLIP4, CNTLN, CNTROB, CUL9, CYLD, DCLK2, DNAH1, DST, EPB41L5, EVL, FBXW5, FCHSD1, FGD4, FMN1, GAS2L3, HIP1, HNRNPU, HOOK2, HOOK3, HYDIN, IFT172, IKBKB, IQGAP2, IQSEC3, KAT2B, KIAA0753, KIAA1211, KIF3A, KLHL24, LCP1, LDB3, LIMCH1, LOC101081807, LOC101086801, …
GO:0120025	plasma membrane bounded cell projection	GO_CellularComponent-EBI-UniProt-GOA-ACAP-ARAP_16.06.2020_00h00	4.53686e-06	0.000586651	4.89949e-06	4.40954e-05	[3]	Group31	9.51178	113	[ABI2, ABLIM3, AGBL2, AKAP3, ANLN, ARRB1, ATP2B4, BIN1, BRINP1, CACNA1G, CCDC120, CCDC141, CDH23, CEP104, CHRM4, CPEB3, CRTAC1, CTTNBP2, CYFIP2, CYLD, DDX58, DLG4, DNAH1, DNM2, EEA1, EPB41L5, EPHA4, EPHA6, EPS8L2, EVL, FMR1, FZD4, GLI1, GPM6A, GPR179, GRIP1, GRM2, GUCY2D, HMCN1, HYDIN, IFT172, IGSF9B, IQCB1, JADE1, KCNC4, KCNE3, KCNN1, KCNQ2, KIF1B, KIF27, KIF3A, KIF5A, LCP1, LDHC, LOC101081807, …
GO:0030030	cell projection organization	GO_BiologicalProcess-EBI-UniProt-GOA-ACAP-ARAP_16.06.2020_00h00	3.71347e-05	0.00168712	4.89949e-06	4.40954e-05	[4]	Group31	9.53878	91	[ABLIM1, ABLIM3, ANLN, B3GNT2, BRSK2, CCDC141, CDH23, CFAP43, CNTN1, CNTROB, CRTAC1, CYFIP2, CYLD, DLG4, DNAH1, DRAXIN, DRGX, EGR2, EPHA4, EPHA6, EPS8L2, EVL, FGD4, FMR1, FZD4, GAK, GAS7, GPM6A, GRIP1, HYDIN, IFT172, IQCB1, JADE2, KIF27, KIF3A, KIF5A, LAMC2, LOC101091160, LRRC4C, MAP2K1, MAPK6, MAPK8IP3, MEF2C, MYO7A, NCKAP1, NEDD4L, NFASC, NLGN3, NRCAM, NRP1, PACSIN1, PCM1, PICALM, PLCE1, PLXNA1…
GO:0043005	neuron projection	GO_CellularComponent-EBI-UniProt-GOA-ACAP-ARAP_16.06.2020_00h00	8.41998e-06	0.000832587	4.89949e-06	4.40954e-05	[4]	Group31	10.5491	73	[BIN1, BRINP1, CACNA1G, CCDC141, CDH23, CHRM4, CPEB3, CRTAC1, CTTNBP2, CYFIP2, DLG4, DNM2, EEA1, EPHA4, EPHA6, FMR1, FZD4, GPM6A, GPR179, GRIP1, GRM2, GUCY2D, HMCN1, IGSF9B, IQCB1, KCNC4, KCNE3, KCNN1, KCNQ2, KIF1B, KIF3A, KIF5A, LOC101091160, LOC101091499, MAGI2, MAPK8IP1, MAPK8IP3, MORN4, MYO5A, MYO7A, NCAM1, NFASC, NRCAM, NRP1, OPHN1, PCDH9, PCLO, PPFIA2, PSD, RAP1GAP2, ROBO3, RUFY3, SCN8A, SE…
GO:0030424	axon	GO_CellularComponent-EBI-UniProt-GOA-ACAP-ARAP_16.06.2020_00h00	0.000117383	0.00411084	4.89949e-06	4.40954e-05	[5]	Group31	12.1212	36	[BIN1, CCDC141, CRTAC1, DLG4, DNM2, EEA1, EPHA4, FMR1, GPM6A, KCNC4, KCNQ2, KIF1B, KIF3A, LOC101091160, MAPK8IP1, MAPK8IP3, NFASC, NRCAM, NRP1, OPHN1, PCDH9, PCLO, PPFIA2, ROBO3, RUFY3, SCN8A, SEMA3A, SETX, SHTN1, SPTBN1, SYT2, SYT7, TANC1, UNC13A, UNC5C, WDR47]
GO:0120036	plasma membrane bounded cell projection organization	GO_BiologicalProcess-EBI-UniProt-GOA-ACAP-ARAP_16.06.2020_00h00	3.04511e-05	0.00159963	4.89949e-06	4.40954e-05	[5]	Group31	9.61539	90	[ABLIM1, ABLIM3, ANLN, B3GNT2, BRSK2, CCDC141, CDH23, CFAP43, CNTN1, CNTROB, CRTAC1, CYFIP2, CYLD, DLG4, DNAH1, DRAXIN, DRGX, EGR2, EPHA4, EPHA6, EPS8L2, EVL, FGD4, FMR1, FZD4, GAK, GAS7, GPM6A, GRIP1, HYDIN, IFT172, IQCB1, JADE2, KIF27, KIF3A, KIF5A, LAMC2, LOC101091160, LRRC4C, MAP2K1, MAPK6, MAPK8IP3, MEF2C, MYO7A, NCKAP1, NEDD4L, NFASC, NLGN3, NRCAM, NRP1, PACSIN1, PCM1, PICALM, PLCE1, PLXNA1…
GO:0010959	regulation of metal ion transport	GO_BiologicalProcess-EBI-UniProt-GOA-ACAP-ARAP_16.06.2020_00h00	0.00370614	0.0441845	0.00187719	0.00321804	[5, 6, 7]	Group32	11.5	23	[AKAP6, BIN1, CACNA2D1, CACNB2, CASK, CNTN1, EFHB, FXYD6, GCG, GEM, KCNE3, KLHL24, MYO5A, NEDD4L, NETO1, PDPK1, PIK3CG, PLCG2, PRKCE, SCN5A, SESTD1, TMC1, TRPC1]
GO:0030001	metal ion transport	GO_BiologicalProcess-EBI-UniProt-GOA-ACAP-ARAP_16.06.2020_00h00	0.00212083	0.0324101	0.00187719	0.00321804	[6]	Group32	9.22099	58	[AKAP6, ASIC1, ASIC4, ATP1A3, ATP2B4, BIN1, CACNA1B, CACNA1G, CACNA2D1, CACNB2, CASK, CDH23, CNTN1, DNM2, EFHB, FXYD6, GCG, GEM, KCNC4, KCNE3, KCNH7, KCNJ12, KCNN1, KCNQ2, KLHL24, KLHL3, MCUR1, MICU1, MYO5A, NDFIP2, NEDD4L, NETO1, PDPK1, PIK3CG, PLCG2, PRKCE, RYR2, SCN5A, SCN8A, SESTD1, SLC12A7, SLC20A2, SLC30A4, SLC4A7, SLC4A8, SLC5A5, SLC6A15, SLC6A2, SLC9A4, STEAP3, TMC1, TMEM175, TRPA1, TRPC1…
GO:1904062	regulation of cation transmembrane transport	GO_BiologicalProcess-EBI-UniProt-GOA-ACAP-ARAP_16.06.2020_00h00	0.00266458	0.0349935	0.00187719	0.00321804	[5, 6, 7]	Group32	12.2093	21	[AKAP6, BIN1, CACNA2D1, CACNB2, FXYD6, GEM, KCNE3, KLHL24, MEF2C, MYO5A, NEDD4L, NETO1, NLGN3, PDPK1, PIK3CG, PLCG2, PRKCE, SCN5A, SESTD1, TMC1, TRPC1]
GO:0070588	calcium ion transmembrane transport	GO_BiologicalProcess-EBI-UniProt-GOA-ACAP-ARAP_16.06.2020_00h00	0.00445717	0.0496192	0.00187719	0.00321804	[6, 8, 9]	Group32	11.33	23	[ASIC1, ATP2B4, BIN1, CACNA1B, CACNA1G, CACNA2D1, CACNB2, GEM, MCUR1, MICU1, MYO5A, PDPK1, PIK3CG, PLCG2, PRKCE, RYR2, SESTD1, TMC1, TRPA1, TRPC1, TRPM1, TRPM2, TRPV1]
GO:1903169	regulation of calcium ion transmembrane transport	GO_BiologicalProcess-EBI-UniProt-GOA-ACAP-ARAP_16.06.2020_00h00	0.00296732	0.0386672	0.00187719	0.00321804	[6, 7, 8, 9, 10]	Group32	15.5844	12	[BIN1, CACNA2D1, CACNB2, GEM, MYO5A, PDPK1, PIK3CG, PLCG2, PRKCE, SESTD1, TMC1, TRPC1]
GO:0005938	cell cortex	GO_CellularComponent-EBI-UniProt-GOA-ACAP-ARAP_16.06.2020_00h00	0.00185374	0.0299629	0.00199654	0.00326706	[3]	Group33	12.5749	21	[ANLN, ARHGAP32, CAP2, CLASP2, CLIP1, CLIP4, CNKSR1, CTTNBP2, DLG4, HMCN1, NOS2, PCLO, RIMS2, RIMS3, SHROOM3, SPTA1, SPTBN1, SPTBN2, STXBP6, TSC1, UNC13A]
GO:0098831	presynaptic active zone cytoplasmic component	GO_CellularComponent-EBI-UniProt-GOA-ACAP-ARAP_16.06.2020_00h00	0.00358882	0.0434015	0.00199654	0.00326706	[3, 4, 5, 6]	Group33	36.3636	4	[PCLO, RIMS2, RIMS3, UNC13A]
GO:0099569	presynaptic cytoskeleton	GO_CellularComponent-EBI-UniProt-GOA-ACAP-ARAP_16.06.2020_00h00	0.0042942	0.0481236	0.00199654	0.00326706	[3, 5, 6]	Group33	50	3	[PCLO, RIMS2, RIMS3]
GO:0030863	cortical cytoskeleton	GO_CellularComponent-EBI-UniProt-GOA-ACAP-ARAP_16.06.2020_00h00	0.00324298	0.0406824	0.00199654	0.00326706	[4, 5, 6]	Group33	16.1765	11	[ANLN, CAP2, DLG4, NOS2, PCLO, RIMS2, RIMS3, SHROOM3, SPTA1, SPTBN1, SPTBN2]
GO:0048788	cytoskeleton of presynaptic active zone	GO_CellularComponent-EBI-UniProt-GOA-ACAP-ARAP_16.06.2020_00h00	0.00225233	0.0329232	0.00199654	0.00326706	[4, 5, 6, 7]	Group33	60	3	[PCLO, RIMS2, RIMS3]
GO:0008091	spectrin	GO_CellularComponent-EBI-UniProt-GOA-ACAP-ARAP_16.06.2020_00h00	0.0042942	0.0481236	0.00199654	0.00326706	[2, 6, 7, 8]	Group33	50	3	[SPTA1, SPTBN1, SPTBN2]
GO:0016043	cellular component organization	GO_BiologicalProcess-EBI-UniProt-GOA-ACAP-ARAP_16.06.2020_00h00	0.000167088	0.00540144	0.000105706	0.000422822	[3]	Group34	7.48953	304	[ABI2, ABLIM1, ABLIM3, ACACA, ADAMTS20, ADAMTS9, ADGRB2, AFF2, AKT3, ALS2CL, ANLN, APC, ARFGEF3, ARHGAP26, ARHGAP28, ARRB1, ATAD2B, B3GNT2, BCOR, BDP1, BIN1, BPTF, BRPF3, BRSK2, CABIN1, CACNB2, CAP2, CBLL1, CCDC120, CCDC141, CDC27, CDC42BPA, CDC42BPG, CDH19, CDH23, CDH7, CELF3, CFAP43, CHD8, CLASP2, CLDN11, CLDN20, CLIP1, CLIP4, CLUH, CNTLN, CNTN1, CNTROB, COL11A1, COL27A1, COL4A5, CRTAC1, CSGALN…
GO:0051128	regulation of cellular component organization	GO_BiologicalProcess-EBI-UniProt-GOA-ACAP-ARAP_16.06.2020_00h00	0.000927726	0.0187892	0.000105706	0.000422822	[3, 4]	Group34	8.23373	124	[ADGRB2, ANLN, APC, ARHGAP28, ARRB1, ATAD2B, BCOR, BIN1, BRSK2, CBLL1, CDC27, CLASP2, CLIP1, CNTN1, CNTROB, CUL9, CYLD, DDR2, DNM2, DRAXIN, EPB41L5, EPHA4, EPS8L2, EVL, FBXW5, FCHSD1, FGD4, FMN1, FMR1, FZD4, G3BP2, GAK, GCG, GCM1, HCFC1, HIP1, HMBOX1, HNF4A, HNRNPK, HNRNPU, ICE1, IKBKB, IQGAP2, KAT2B, KIAA1211, KIF9, LCP1, LIMCH1, LOC101091160, LRRC4C, MAD2L1BP, MAGI2, MAP2K1, MAPK6, MEF2C, MFF, …
GO:0031344	regulation of cell projection organization	GO_BiologicalProcess-EBI-UniProt-GOA-ACAP-ARAP_16.06.2020_00h00	2.8839e-05	0.00156382	0.000105706	0.000422822	[4, 5]	Group34	11.6915	47	[ANLN, BRSK2, CNTN1, CNTROB, CYLD, DRAXIN, EPHA4, EPS8L2, EVL, FMR1, FZD4, GAK, LOC101091160, LRRC4C, MAP2K1, MAPK6, MEF2C, NCKAP1, NEDD4L, NLGN3, NRP1, PACSIN1, PLCE1, PLXNA1, PPFIA2, PTK6, RAP1GAP2, RAPGEF2, RIMS2, RUFY3, SEMA3A, SEMA3F, SEMA4A, SEMA4G, SEMA6D, SETX, SEZ6, SH3YL1, SLIT2, SPOCK1, STYXL1, SYNGAP1, SYT2, TGFBR1, TIAM1, UNC13A, WASF2]
GO:0120035	regulation of plasma membrane bounded cell projection organization	GO_BiologicalProcess-EBI-UniProt-GOA-ACAP-ARAP_16.06.2020_00h00	2.09279e-05	0.00135307	0.000105706	0.000422822	[5, 6]	Group34	11.8388	47	[ANLN, BRSK2, CNTN1, CNTROB, CYLD, DRAXIN, EPHA4, EPS8L2, EVL, FMR1, FZD4, GAK, LOC101091160, LRRC4C, MAP2K1, MAPK6, MEF2C, NCKAP1, NEDD4L, NLGN3, NRP1, PACSIN1, PLCE1, PLXNA1, PPFIA2, PTK6, RAP1GAP2, RAPGEF2, RIMS2, RUFY3, SEMA3A, SEMA3F, SEMA4A, SEMA4G, SEMA6D, SETX, SEZ6, SH3YL1, SLIT2, SPOCK1, STYXL1, SYNGAP1, SYT2, TGFBR1, TIAM1, UNC13A, WASF2]
GO:0045664	regulation of neuron differentiation	GO_BiologicalProcess-EBI-UniProt-GOA-ACAP-ARAP_16.06.2020_00h00	3.76189e-05	0.00166414	0.000105706	0.000422822	[5, 6, 7, 8, 9]	Group34	11.7493	45	[BIN1, BRINP1, BRSK2, CNTN1, DRAXIN, EDNRB, EPHA4, FMR1, FZD4, GAK, LOC101091160, LRRC4C, MAP2K1, MAPK6, MEF2C, MEIS1, MMD, NEDD4L, NLGN3, NRP1, PACSIN1, PLXNA1, PPFIA2, PROX1, PTK6, RAP1GAP2, RAPGEF2, RIMS2, RNF112, RUFY3, SEMA3A, SEMA3F, SEMA4A, SEMA4G, SEMA6D, SETX, SEZ6, SLIT2, SPAG9, SPOCK1, STYXL1, SYNGAP1, SYT2, TIAM1, UNC13A]
GO:0010975	regulation of neuron projection development	GO_BiologicalProcess-EBI-UniProt-GOA-ACAP-ARAP_16.06.2020_00h00	2.5221e-05	0.00146195	0.000105706	0.000422822	[6, 7, 8, 9, 10, 11]	Group34	12.892	37	[BRSK2, CNTN1, DRAXIN, EPHA4, FMR1, FZD4, GAK, LOC101091160, LRRC4C, MAP2K1, MAPK6, MEF2C, NEDD4L, NLGN3, NRP1, PACSIN1, PLXNA1, PPFIA2, PTK6, RAP1GAP2, RAPGEF2, RIMS2, RUFY3, SEMA3A, SEMA3F, SEMA4A, SEMA4G, SEMA6D, SETX, SEZ6, SLIT2, SPOCK1, STYXL1, SYNGAP1, SYT2, TIAM1, UNC13A]
GO:0120025	plasma membrane bounded cell projection	GO_CellularComponent-EBI-UniProt-GOA-ACAP-ARAP_16.06.2020_00h00	4.53686e-06	0.000586651	1.42267e-07	5.12161e-06	[3]	Group35	9.51178	113	[ABI2, ABLIM3, AGBL2, AKAP3, ANLN, ARRB1, ATP2B4, BIN1, BRINP1, CACNA1G, CCDC120, CCDC141, CDH23, CEP104, CHRM4, CPEB3, CRTAC1, CTTNBP2, CYFIP2, CYLD, DDX58, DLG4, DNAH1, DNM2, EEA1, EPB41L5, EPHA4, EPHA6, EPS8L2, EVL, FMR1, FZD4, GLI1, GPM6A, GPR179, GRIP1, GRM2, GUCY2D, HMCN1, HYDIN, IFT172, IGSF9B, IQCB1, JADE1, KCNC4, KCNE3, KCNN1, KCNQ2, KIF1B, KIF27, KIF3A, KIF5A, LCP1, LDHC, LOC101081807, …
GO:0043005	neuron projection	GO_CellularComponent-EBI-UniProt-GOA-ACAP-ARAP_16.06.2020_00h00	8.41998e-06	0.000832587	1.42267e-07	5.12161e-06	[4]	Group35	10.5491	73	[BIN1, BRINP1, CACNA1G, CCDC141, CDH23, CHRM4, CPEB3, CRTAC1, CTTNBP2, CYFIP2, DLG4, DNM2, EEA1, EPHA4, EPHA6, FMR1, FZD4, GPM6A, GPR179, GRIP1, GRM2, GUCY2D, HMCN1, IGSF9B, IQCB1, KCNC4, KCNE3, KCNN1, KCNQ2, KIF1B, KIF3A, KIF5A, LOC101091160, LOC101091499, MAGI2, MAPK8IP1, MAPK8IP3, MORN4, MYO5A, MYO7A, NCAM1, NFASC, NRCAM, NRP1, OPHN1, PCDH9, PCLO, PPFIA2, PSD, RAP1GAP2, ROBO3, RUFY3, SCN8A, SE…
GO:0097447	dendritic tree	GO_CellularComponent-EBI-UniProt-GOA-ACAP-ARAP_16.06.2020_00h00	0.00135519	0.0239798	1.42267e-07	5.12161e-06	[3, 5]	Group35	11.4173	29	[BRINP1, CHRM4, CTTNBP2, DLG4, DNM2, EPHA4, FMR1, FZD4, GPR179, IGSF9B, KCNE3, KCNN1, KIF5A, MAGI2, MAPK8IP1, MAPK8IP3, OPHN1, PPFIA2, PSD, RUFY3, SEZ6, SLC4A8, STX4, SYNGAP1, SYT7, TANC1, TRIM9, UNC5C, WDR47]
GO:0030424	axon	GO_CellularComponent-EBI-UniProt-GOA-ACAP-ARAP_16.06.2020_00h00	0.000117383	0.00411084	1.42267e-07	5.12161e-06	[5]	Group35	12.1212	36	[BIN1, CCDC141, CRTAC1, DLG4, DNM2, EEA1, EPHA4, FMR1, GPM6A, KCNC4, KCNQ2, KIF1B, KIF3A, LOC101091160, MAPK8IP1, MAPK8IP3, NFASC, NRCAM, NRP1, OPHN1, PCDH9, PCLO, PPFIA2, ROBO3, RUFY3, SCN8A, SEMA3A, SETX, SHTN1, SPTBN1, SYT2, SYT7, TANC1, UNC13A, UNC5C, WDR47]
GO:0030425	dendrite	GO_CellularComponent-EBI-UniProt-GOA-ACAP-ARAP_16.06.2020_00h00	0.00127477	0.0238099	1.42267e-07	5.12161e-06	[4, 5, 6]	Group35	11.4625	29	[BRINP1, CHRM4, CTTNBP2, DLG4, DNM2, EPHA4, FMR1, FZD4, GPR179, IGSF9B, KCNE3, KCNN1, KIF5A, MAGI2, MAPK8IP1, MAPK8IP3, OPHN1, PPFIA2, PSD, RUFY3, SEZ6, SLC4A8, STX4, SYNGAP1, SYT7, TANC1, TRIM9, UNC5C, WDR47]
GO:0048666	neuron development	GO_BiologicalProcess-EBI-UniProt-GOA-ACAP-ARAP_16.06.2020_00h00	6.91906e-07	0.000193849	1.42267e-07	5.12161e-06	[4, 5, 7, 8, 9]	Group35	11.0951	77	[B3GNT2, BRSK2, CCDC141, CDH23, CNTN1, CRTAC1, CYFIP2, DLG4, DRAXIN, DRGX, EDNRB, EGR2, EPHA4, EPHA6, FMR1, FZD4, GAK, GAS7, GPM6A, GRIP1, JADE2, KIF3A, KIF5A, LAMC2, LEP, LOC101091160, LRRC4C, MAP2, MAP2K1, MAPK6, MAPK8IP3, MEF2C, MFSD8, MYO7A, NEDD4L, NFASC, NLGN3, NRCAM, NRP1, PACSIN1, PDE6C, PICALM, PLXNA1, PPFIA2, PSD, PTK6, RAP1GAP2, RAPGEF2, RBFOX2, RIMS2, ROBO3, RUFY3, SEMA3A, SEMA3F, SEM…
GO:0031175	neuron projection development	GO_BiologicalProcess-EBI-UniProt-GOA-ACAP-ARAP_16.06.2020_00h00	1.14167e-05	0.000959577	1.42267e-07	5.12161e-06	[5, 6, 8, 9, 10]	Group35	10.8333	65	[B3GNT2, BRSK2, CCDC141, CDH23, CNTN1, CRTAC1, CYFIP2, DLG4, DRAXIN, DRGX, EGR2, EPHA4, EPHA6, FMR1, FZD4, GAK, GAS7, GPM6A, GRIP1, JADE2, KIF3A, KIF5A, LAMC2, LOC101091160, LRRC4C, MAP2K1, MAPK6, MAPK8IP3, MEF2C, MYO7A, NEDD4L, NFASC, NLGN3, NRCAM, NRP1, PACSIN1, PICALM, PLXNA1, PPFIA2, PSD, PTK6, RAP1GAP2, RAPGEF2, RBFOX2, RIMS2, ROBO3, RUFY3, SEMA3A, SEMA3F, SEMA4A, SEMA4G, SEMA5A, SEMA6D, SET…
GO:0043025	neuronal cell body	GO_CellularComponent-EBI-UniProt-GOA-ACAP-ARAP_16.06.2020_00h00	0.000841127	0.0178979	1.53727e-07	2.76708e-06	[3]	Group36	13.3758	21	[BRINP1, FMR1, HCFC1, IGSF9B, KCNC4, KCNE3, KCNN1, KIF5A, LOC101091160, LRP6, MYO5A, PICALM, RUFY3, SEZ6, SHTN1, SLC4A8, SPTBN2, SYT7, TANC1, TTBK1, UNC5C]
GO:0045202	synapse	GO_CellularComponent-EBI-UniProt-GOA-ACAP-ARAP_16.06.2020_00h00	3.01483e-06	0.000460721	1.53727e-07	2.76708e-06	[3]	Group36	10.5541	80	[ABLIM3, AGRN, ARHGAP32, ASIC1, ATP1A3, BEGAIN, BIN1, CACNA1B, CACNA1G, CACNB2, CAP2, CASK, CHRM4, CNTN1, COL4A5, CPEB3, CTTNBP2, CYFIP2, DLG4, DLGAP1, DNM2, EPHA4, ERBIN, FCHSD1, FMR1, FXYD6, FZD4, GRIA4, GRIP1, GRM2, HIP1, IGSF9B, KCNC4, KCNN1, KIF1B, LRP6, LRRC4C, MAPK8IP1, MEF2C, MYO5A, MYO7A, NETO1, NLGN3, NRP1, OPHN1, PACSIN1, PCLO, PDPK1, PICALM, PPFIA2, PSD, PTPRD, RAB3C, RAPSN, RIMS2, RI…
GO:0098794	postsynapse	GO_CellularComponent-EBI-UniProt-GOA-ACAP-ARAP_16.06.2020_00h00	0.00222181	0.032762	1.53727e-07	2.76708e-06	[2, 4]	Group36	10.5263	34	[ARHGAP32, CAP2, CHRM4, CNTN1, CTTNBP2, DLG4, DNM2, EPHA4, ERBIN, FMR1, FXYD6, GRIA4, HIP1, KCNN1, LRRC4C, MEF2C, MYO5A, NETO1, NLGN3, NRP1, OPHN1, PCLO, PDPK1, PPFIA2, PSD, RAPSN, RNF112, SEZ6, SPTBN1, SPTBN2, STX4, SYNGAP1, TSC1, WASF3]
GO:0043005	neuron projection	GO_CellularComponent-EBI-UniProt-GOA-ACAP-ARAP_16.06.2020_00h00	8.41998e-06	0.000832587	1.53727e-07	2.76708e-06	[4]	Group36	10.5491	73	[BIN1, BRINP1, CACNA1G, CCDC141, CDH23, CHRM4, CPEB3, CRTAC1, CTTNBP2, CYFIP2, DLG4, DNM2, EEA1, EPHA4, EPHA6, FMR1, FZD4, GPM6A, GPR179, GRIP1, GRM2, GUCY2D, HMCN1, IGSF9B, IQCB1, KCNC4, KCNE3, KCNN1, KCNQ2, KIF1B, KIF3A, KIF5A, LOC101091160, LOC101091499, MAGI2, MAPK8IP1, MAPK8IP3, MORN4, MYO5A, MYO7A, NCAM1, NFASC, NRCAM, NRP1, OPHN1, PCDH9, PCLO, PPFIA2, PSD, RAP1GAP2, ROBO3, RUFY3, SCN8A, SE…
GO:0097447	dendritic tree	GO_CellularComponent-EBI-UniProt-GOA-ACAP-ARAP_16.06.2020_00h00	0.00135519	0.0239798	1.53727e-07	2.76708e-06	[3, 5]	Group36	11.4173	29	[BRINP1, CHRM4, CTTNBP2, DLG4, DNM2, EPHA4, FMR1, FZD4, GPR179, IGSF9B, KCNE3, KCNN1, KIF5A, MAGI2, MAPK8IP1, MAPK8IP3, OPHN1, PPFIA2, PSD, RUFY3, SEZ6, SLC4A8, STX4, SYNGAP1, SYT7, TANC1, TRIM9, UNC5C, WDR47]
GO:0030425	dendrite	GO_CellularComponent-EBI-UniProt-GOA-ACAP-ARAP_16.06.2020_00h00	0.00127477	0.0238099	1.53727e-07	2.76708e-06	[4, 5, 6]	Group36	11.4625	29	[BRINP1, CHRM4, CTTNBP2, DLG4, DNM2, EPHA4, FMR1, FZD4, GPR179, IGSF9B, KCNE3, KCNN1, KIF5A, MAGI2, MAPK8IP1, MAPK8IP3, OPHN1, PPFIA2, PSD, RUFY3, SEZ6, SLC4A8, STX4, SYNGAP1, SYT7, TANC1, TRIM9, UNC5C, WDR47]
GO:0044309	neuron spine	GO_CellularComponent-EBI-UniProt-GOA-ACAP-ARAP_16.06.2020_00h00	0.000861624	0.0178814	1.53727e-07	2.76708e-06	[5]	Group36	17.9104	12	[CTTNBP2, DLG4, DNM2, EEA1, EPHA4, FMR1, KCNN1, OPHN1, PPFIA2, PSD, SEZ6, STX4]
GO:0050808	synapse organization	GO_BiologicalProcess-EBI-UniProt-GOA-ACAP-ARAP_16.06.2020_00h00	0.00421862	0.0479155	1.53727e-07	2.76708e-06	[5]	Group36	10.687	28	[ADGRB2, CACNB2, COL4A5, DLG4, EPHA4, GNPAT, IGSF9B, LOC101091160, LRRC4C, MAGI2, MEF2C, MYO5A, NFASC, NLGN3, NRP1, PCLO, PPFIA2, PTPRD, SEMA3F, SEZ6, SPEM1, SPTBN2, SYNGAP1, TANC1, TSC1, UNC13A, WASF2, WASF3]
GO:0043197	dendritic spine	GO_CellularComponent-EBI-UniProt-GOA-ACAP-ARAP_16.06.2020_00h00	0.00197705	0.0307724	1.53727e-07	2.76708e-06	[3, 5, 6, 7]	Group36	17.1875	11	[CTTNBP2, DLG4, DNM2, EPHA4, FMR1, KCNN1, OPHN1, PPFIA2, PSD, SEZ6, STX4]
GO:0019899	enzyme binding	GO_MolecularFunction-EBI-UniProt-GOA-ACAP-ARAP_16.06.2020_00h00	0.000819487	0.0178903	0.000250675	0.000694178	[3]	Group37	8.27169	123	[ANLN, ARFGEF3, ARHGEF4, ARHGEF6, ARRB1, ATP2B4, BCOR, BIN1, BRSK2, CAP2, CDK12, CHM, CNTLN, CTTNBP2NL, CUL4B, CUL9, CYLD, DCUN1D4, DDX58, DENND4A, DLG4, DOCK8, DOCK9, EGR2, EPHA4, EPS8L2, EXPH5, FBXW5, FGD4, FZD4, GBF1, GCM1, GFRAL, HDAC9, HNRNPU, IGSF9B, IKBKB, IQCB1, IQGAP2, IQSEC3, ISG15, JAK2, JAK3, KALRN, KANSL1L, KAT2B, LCP1, LDB3, LOC101090497, LOC101091160, LRRC14, MADD, MAGI2, MAP2K1, M…
GO:0005085	guanyl-nucleotide exchange factor activity	GO_BiologicalProcess-EBI-UniProt-GOA-ACAP-ARAP_16.06.2020_00h00	6.58792e-05	0.00251688	0.000250675	0.000694178	[4]	Group37	14.3646	26	[ARFGEF3, ARHGEF4, ARHGEF6, DENND4A, DOCK8, DOCK9, EPHA4, EPS8L2, FGD4, GBF1, IQSEC3, KALRN, MADD, PLCE1, PLEKHG2, PLEKHG4, PSD, RALGPS1, RAPGEF2, RAPGEF6, RASGRP3, RASGRP4, RIC1, SOS1, ST5, TIAM1]
GO:0051020	GTPase binding	GO_MolecularFunction-EBI-UniProt-GOA-ACAP-ARAP_16.06.2020_00h00	6.02394e-05	0.00241101	0.000250675	0.000694178	[4]	Group37	11.3527	47	[ANLN, ARFGEF3, ARHGEF4, ARHGEF6, CHM, DENND4A, DOCK8, DOCK9, EPHA4, EPS8L2, EXPH5, FGD4, GBF1, IQGAP2, IQSEC3, KALRN, LCP1, MADD, MYO5A, NCKAP1, NPC1L1, PEX5L, PICALM, PLCE1, PLEKHG2, PLEKHG4, PSD, RABGAP1, RABGAP1L, RALGPS1, RAPGEF2, RAPGEF6, RASGRP3, RASGRP4, RIC1, RIMS2, RIMS3, RPH3A, SOS1, SPTBN1, ST5, STXBP6, SYTL4, TBC1D13, TBC1D5, TIAM1, UNC13D]
GO:0005088	Ras guanyl-nucleotide exchange factor activity	GO_BiologicalProcess-EBI-UniProt-GOA-ACAP-ARAP_16.06.2020_00h00	0.000276157	0.00814422	0.000250675	0.000694178	[5]	Group37	17.4419	15	[DENND4A, EPHA4, EPS8L2, FGD4, KALRN, MADD, PLEKHG2, RALGPS1, RAPGEF2, RASGRP3, RASGRP4, RIC1, SOS1, ST5, TIAM1]
GO:0007264	small GTPase mediated signal transduction	GO_BiologicalProcess-EBI-UniProt-GOA-ACAP-ARAP_16.06.2020_00h00	0.00134899	0.024124	0.000250675	0.000694178	[4, 5, 6]	Group37	10.5714	37	[ARFGEF3, ARHGAP26, ARHGAP28, ARHGAP32, ARRB1, CHM, CNKSR1, DOCK8, DOCK9, EPS8L2, GBF1, IQSEC3, KALRN, LOC101086801, LOC101093762, MADD, NCKAP1, NRP1, PLCE1, PSD, RAB3C, RALGPS1, RAP1GAP, RAP1GAP2, RAPGEF2, RAPGEF6, RASA4B, RASGRP3, RASGRP4, SIPA1L2, SLIT2, SOS1, STAMBP, STARD8, SYNGAP1, TIAM1, WASF2]
GO:0031267	small GTPase binding	GO_MolecularFunction-EBI-UniProt-GOA-ACAP-ARAP_16.06.2020_00h00	0.000441968	0.01143	0.000250675	0.000694178	[5]	Group37	11.4379	35	[ANLN, CHM, DENND4A, EPHA4, EPS8L2, EXPH5, FGD4, IQGAP2, KALRN, MADD, MYO5A, NCKAP1, NPC1L1, PEX5L, PICALM, PLCE1, PLEKHG2, RABGAP1, RABGAP1L, RALGPS1, RAPGEF2, RASGRP3, RASGRP4, RIC1, RIMS2, RIMS3, RPH3A, SOS1, ST5, STXBP6, SYTL4, TBC1D13, TBC1D5, TIAM1, UNC13D]
GO:0017016	Ras GTPase binding	GO_MolecularFunction-EBI-UniProt-GOA-ACAP-ARAP_16.06.2020_00h00	0.000461535	0.0117552	0.000250675	0.000694178	[6]	Group37	11.5254	34	[ANLN, CHM, DENND4A, EPHA4, EPS8L2, EXPH5, FGD4, IQGAP2, KALRN, MADD, MYO5A, NCKAP1, NPC1L1, PICALM, PLCE1, PLEKHG2, RABGAP1, RABGAP1L, RALGPS1, RAPGEF2, RASGRP3, RASGRP4, RIC1, RIMS2, RIMS3, RPH3A, SOS1, ST5, STXBP6, SYTL4, TBC1D13, TBC1D5, TIAM1, UNC13D]
GO:0017137	Rab GTPase binding	GO_MolecularFunction-EBI-UniProt-GOA-ACAP-ARAP_16.06.2020_00h00	0.000605552	0.0143371	0.000250675	0.000694178	[7]	Group37	14.7541	18	[CHM, DENND4A, EXPH5, MADD, MYO5A, NPC1L1, PICALM, RABGAP1, RABGAP1L, RIC1, RIMS2, RIMS3, RPH3A, ST5, SYTL4, TBC1D13, TBC1D5, UNC13D]
GO:0046578	regulation of Ras protein signal transduction	GO_BiologicalProcess-EBI-UniProt-GOA-ACAP-ARAP_16.06.2020_00h00	0.00230193	0.0333581	0.000250675	0.000694178	[6, 7, 8]	Group37	13.4921	17	[ARFGEF3, ARRB1, EPS8L2, GBF1, IQSEC3, KALRN, LOC101086801, MADD, NRP1, PLCE1, PSD, RALGPS1, RASA4B, RASGRP4, STAMBP, STARD8, SYNGAP1]
GO:0045202	synapse	GO_CellularComponent-EBI-UniProt-GOA-ACAP-ARAP_16.06.2020_00h00	3.01483e-06	0.000460721	9.67953e-06	5.80772e-05	[3]	Group38	10.5541	80	[ABLIM3, AGRN, ARHGAP32, ASIC1, ATP1A3, BEGAIN, BIN1, CACNA1B, CACNA1G, CACNB2, CAP2, CASK, CHRM4, CNTN1, COL4A5, CPEB3, CTTNBP2, CYFIP2, DLG4, DLGAP1, DNM2, EPHA4, ERBIN, FCHSD1, FMR1, FXYD6, FZD4, GRIA4, GRIP1, GRM2, HIP1, IGSF9B, KCNC4, KCNN1, KIF1B, LRP6, LRRC4C, MAPK8IP1, MEF2C, MYO5A, MYO7A, NETO1, NLGN3, NRP1, OPHN1, PACSIN1, PCLO, PDPK1, PICALM, PPFIA2, PSD, PTPRD, RAB3C, RAPSN, RIMS2, RI…
GO:0098793	presynapse	GO_CellularComponent-EBI-UniProt-GOA-ACAP-ARAP_16.06.2020_00h00	6.31323e-05	0.00246803	9.67953e-06	5.80772e-05	[2, 4]	Group38	12.782	34	[BIN1, CACNB2, CNTN1, DLG4, DNM2, EPHA4, FMR1, FXYD6, HIP1, KCNC4, NLGN3, OPHN1, PACSIN1, PCLO, PICALM, PPFIA2, RAB3C, RIMS2, RIMS3, RNF112, RPH3A, SLC17A8, SLC4A8, SLC6A2, SPEM1, SPTBN2, STON2, STX4, SYNJ1, SYNJ2, SYT2, SYT7, TANC1, UNC13A]
GO:0060627	regulation of vesicle-mediated transport	GO_BiologicalProcess-EBI-UniProt-GOA-ACAP-ARAP_16.06.2020_00h00	0.00336612	0.0416062	9.67953e-06	5.80772e-05	[3, 4, 5]	Group38	10.3448	33	[ARRB1, BIN1, CACNA1G, CACNB2, CASK, CBLL1, FMR1, HIP1, HNRNPK, ITGAM, LOC101085539, MAGI2, MYO18A, NLGN3, OPHN1, PACSIN1, PCLO, PDPK1, PICALM, PLCG2, PREPL, RAB3C, RIMS2, RIMS3, SLC4A8, STON2, STX4, STXBP6, SYT2, SYT7, SYTL4, TBC1D5, UNC13D]
GO:0099003	vesicle-mediated transport in synapse	GO_BiologicalProcess-EBI-UniProt-GOA-ACAP-ARAP_16.06.2020_00h00	3.58586e-05	0.00172224	9.67953e-06	5.80772e-05	[3, 5]	Group38	15.8621	23	[CACNB2, CASK, DNM2, GRIP1, MAGI2, NLGN3, OPHN1, PACSIN1, PCLO, PICALM, PREPL, RIMS2, RIMS3, SLC17A8, SLC4A8, SPEM1, STON2, STX4, SYNJ1, SYNJ2, SYT2, SYT7, UNC13A]
GO:0099504	synaptic vesicle cycle	GO_BiologicalProcess-EBI-UniProt-GOA-ACAP-ARAP_16.06.2020_00h00	4.86547e-05	0.00209714	9.67953e-06	5.80772e-05	[4, 6]	Group38	15.942	22	[CACNB2, CASK, DNM2, MAGI2, NLGN3, OPHN1, PACSIN1, PCLO, PICALM, PREPL, RIMS2, RIMS3, SLC17A8, SLC4A8, SPEM1, STON2, STX4, SYNJ1, SYNJ2, SYT2, SYT7, UNC13A]
GO:0140238	presynaptic endocytosis	GO_BiologicalProcess-EBI-UniProt-GOA-ACAP-ARAP_16.06.2020_00h00	1.88301e-05	0.00137623	9.67953e-06	5.80772e-05	[4, 6]	Group38	28.2051	11	[DNM2, NLGN3, OPHN1, PACSIN1, PICALM, SPEM1, STON2, SYNJ1, SYNJ2, SYT2, SYT7]
GO:0036465	synaptic vesicle recycling	GO_BiologicalProcess-EBI-UniProt-GOA-ACAP-ARAP_16.06.2020_00h00	5.12478e-05	0.00210116	9.67953e-06	5.80772e-05	[4, 5, 7]	Group38	25.5814	11	[DNM2, NLGN3, OPHN1, PACSIN1, PICALM, SPEM1, STON2, SYNJ1, SYNJ2, SYT2, SYT7]
GO:0099643	signal release from synapse	GO_BiologicalProcess-EBI-UniProt-GOA-ACAP-ARAP_16.06.2020_00h00	0.00385589	0.0450122	9.67953e-06	5.80772e-05	[4, 5, 7]	Group38	14	14	[ASIC1, CACNB2, CASK, KCNC4, MEF2C, PREPL, RIMS2, RIMS3, RPH3A, SLC4A8, STX4, SYT2, SYT7, UNC13A]
GO:0007269	neurotransmitter secretion	GO_BiologicalProcess-EBI-UniProt-GOA-ACAP-ARAP_16.06.2020_00h00	0.00385589	0.0450122	9.67953e-06	5.80772e-05	[4, 5, 6, 7, 8]	Group38	14	14	[ASIC1, CACNB2, CASK, KCNC4, MEF2C, PREPL, RIMS2, RIMS3, RPH3A, SLC4A8, STX4, SYT2, SYT7, UNC13A]
GO:0048488	synaptic vesicle endocytosis	GO_BiologicalProcess-EBI-UniProt-GOA-ACAP-ARAP_16.06.2020_00h00	1.88301e-05	0.00137623	9.67953e-06	5.80772e-05	[5, 6, 7, 8]	Group38	28.2051	11	[DNM2, NLGN3, OPHN1, PACSIN1, PICALM, SPEM1, STON2, SYNJ1, SYNJ2, SYT2, SYT7]
GO:0008092	cytoskeletal protein binding	GO_MolecularFunction-EBI-UniProt-GOA-ACAP-ARAP_16.06.2020_00h00	2.76518e-07	0.000116207	8.45571e-06	6.08811e-05	[3]	Group39	11.2536	79	[ABLIM1, ABLIM3, ANLN, APC, BIN1, CACNB2, CAP2, CDH19, CDH7, CLASP2, CLIP1, CLIP4, CTNNA2, DNM2, DST, EML5, EPB41L5, EPS8L2, EVL, FGD4, FMN1, GAS2L3, GAS7, GLI1, HIP1, HOOK2, HOOK3, HSPH1, IPP, IQGAP2, KCNQ2, KIF13A, KIF1B, KIF27, KIF3A, KIF5A, KIF9, LCP1, LDB3, LIMCH1, LOC101081807, LOC101091499, MAP2, MAPK8IP1, MAPK8IP3, MPRIP, MYO18A, MYO19, MYO5A, MYO7A, MYO9A, NEBL, NPC1L1, NRAP, NRCAM, PACS…
GO:0003779	actin binding	GO_MolecularFunction-EBI-UniProt-GOA-ACAP-ARAP_16.06.2020_00h00	4.87522e-05	0.00204881	8.45571e-06	6.08811e-05	[4]	Group39	12.3779	38	[ABLIM1, ABLIM3, ANLN, BIN1, CACNB2, CAP2, CTNNA2, DST, EPS8L2, EVL, GAS2L3, HIP1, IPP, IQGAP2, LCP1, LDB3, LIMCH1, MPRIP, MYO18A, MYO19, MYO5A, MYO7A, MYO9A, NEBL, NRAP, PHACTR2, PRKCE, RAI14, SHROOM3, SLC6A2, SPTBN1, SPTBN2, SSH1, TLN1, TMEM201, WASF2, WASF3, WIPF2]
GO:0006996	organelle organization	GO_BiologicalProcess-EBI-UniProt-GOA-ACAP-ARAP_16.06.2020_00h00	0.00320488	0.0405068	8.45571e-06	6.08811e-05	[4]	Group39	7.50476	197	[ABI2, ABLIM1, ABLIM3, AFF2, ALS2CL, ANLN, APC, ARFGEF3, ARHGAP26, ARHGAP28, ARRB1, ATAD2B, BCOR, BIN1, BPTF, BRPF3, BRSK2, CABIN1, CAP2, CCDC120, CDC27, CDC42BPA, CDC42BPG, CELF3, CFAP43, CHD8, CLASP2, CLIP1, CLIP4, CLUH, CNTLN, CNTROB, CUL4B, CUL9, CYLD, DCAF1, DCLK2, DCLRE1C, DLG4, DNAH1, DNAJC11, DNM2, DST, EEA1, EPB41L5, EPC1, EVL, EZH1, FAM172A, FANCA, FBXW5, FCHSD1, FGD4, FMN1, FMR1, G3BP2…
GO:0097435	supramolecular fiber organization	GO_BiologicalProcess-EBI-UniProt-GOA-ACAP-ARAP_16.06.2020_00h00	0.0019169	0.0303992	8.45571e-06	6.08811e-05	[4]	Group39	9.67742	48	[ABI2, APC, ARHGAP28, ARRB1, BIN1, CAP2, CLIP1, CLIP4, COL11A1, DDR2, DST, EVL, FCHSD1, FMN1, GAS2L3, HIP1, HOOK2, HOOK3, IFT172, KIAA1211, KLHL24, LCP1, LDB3, LIMCH1, MEF2C, MPRIP, MYO19, MYO7A, NCKAP1, NEBL, NRAP, NRP1, PACSIN1, PCM1, PLEKHG2, PRKCE, PROX1, SERPINF2, SHROOM3, SLIT2, SORBS3, SPTBN1, SPTBN2, SSH1, TGFBR1, TSC1, WASF2, WIPF2]
GO:0005856	cytoskeleton	GO_CellularComponent-EBI-UniProt-GOA-ACAP-ARAP_16.06.2020_00h00	1.93135e-05	0.00129864	8.45571e-06	6.08811e-05	[4, 5]	Group39	9.05716	122	[ABLIM1, ABLIM3, ACACA, ADGRB2, AGBL2, ANLN, APC, ARHGAP32, BIN1, BRSK2, CAP2, CCDC102A, CCDC120, CCDC141, CDC42BPA, CDC42BPG, CEP104, CEP112, CLASP2, CLIP1, CLIP4, CNTLN, CNTROB, CSPP1, CTNNA2, CTTNBP2, CTTNBP2NL, CYLD, DCAF12, DDR2, DDX58, DLG4, DNAH1, DNAH3, DNHD1, DNM2, DPP9, DST, EPB41L5, EVL, FMN1, GAS2L3, GAS7, GEM, GLI1, HIPK1, HMBOX1, HNRNPU, HOOK2, HOOK3, HSPH1, HYDIN, IFFO1, IFT172, IQ…
GO:0030036	actin cytoskeleton organization	GO_BiologicalProcess-EBI-UniProt-GOA-ACAP-ARAP_16.06.2020_00h00	2.29168e-06	0.000385231	8.45571e-06	6.08811e-05	[3, 6]	Group39	11.6959	60	[ABI2, ABLIM3, ANLN, ARFGEF3, ARHGAP26, ARHGAP28, ARRB1, BIN1, BRSK2, CAP2, CDC42BPA, CDC42BPG, EPB41L5, EVL, FCHSD1, FMN1, GAS2L3, HIP1, IKBKB, IQGAP2, IQSEC3, KIAA1211, LCP1, LDB3, LIMCH1, LOC101086801, MEF2C, MPRIP, MYO18A, MYO19, MYO7A, NCKAP1, NEBL, NRAP, NRP1, OPHN1, PACSIN1, PHACTR2, PLEK, PLEKHG2, PRKCE, PROX1, SERPINF2, SHROOM3, SLIT2, SMIM22, SORBS3, SPECC1, SPTA1, SPTBN1, SPTBN2, SSH1,…
GO:0007010	cytoskeleton organization	GO_BiologicalProcess-EBI-UniProt-GOA-ACAP-ARAP_16.06.2020_00h00	1.59088e-07	0.000133713	8.45571e-06	6.08811e-05	[5]	Group39	10.4313	104	[ABI2, ABLIM1, ABLIM3, ANLN, APC, ARFGEF3, ARHGAP26, ARHGAP28, ARRB1, BIN1, BRSK2, CAP2, CCDC120, CDC42BPA, CDC42BPG, CFAP43, CLASP2, CLIP1, CLIP4, CNTLN, CNTROB, CUL9, CYLD, DCLK2, DNAH1, DST, EPB41L5, EVL, FBXW5, FCHSD1, FGD4, FMN1, GAS2L3, HIP1, HNRNPU, HOOK2, HOOK3, HYDIN, IFT172, IKBKB, IQGAP2, IQSEC3, KAT2B, KIAA0753, KIAA1211, KIF3A, KLHL24, LCP1, LDB3, LIMCH1, LOC101081807, LOC101086801, …
GO:0042641	actomyosin	GO_CellularComponent-EBI-UniProt-GOA-ACAP-ARAP_16.06.2020_00h00	0.00202634	0.0312502	8.45571e-06	6.08811e-05	[2, 6, 7]	Group39	18.1818	10	[ABLIM1, ABLIM3, CDC42BPA, KAT2B, LCP1, LDB3, LIMCH1, MYO18A, MYO5A, NEBL]
GO:0007015	actin filament organization	GO_BiologicalProcess-EBI-UniProt-GOA-ACAP-ARAP_16.06.2020_00h00	0.000561783	0.0134908	8.45571e-06	6.08811e-05	[4, 5, 7]	Group39	11.2903	35	[ABI2, ARHGAP28, ARRB1, BIN1, CAP2, EVL, FCHSD1, FMN1, GAS2L3, HIP1, KIAA1211, LCP1, LIMCH1, MPRIP, MYO19, MYO7A, NCKAP1, NEBL, NRAP, NRP1, PACSIN1, PLEKHG2, PRKCE, PROX1, SERPINF2, SHROOM3, SLIT2, SORBS3, SPTBN1, SPTBN2, SSH1, TGFBR1, TSC1, WASF2, WIPF2]
GO:0015629	actin cytoskeleton	GO_CellularComponent-EBI-UniProt-GOA-ACAP-ARAP_16.06.2020_00h00	0.00237071	0.0332097	8.45571e-06	6.08811e-05	[5, 6]	Group39	10.3152	36	[ABLIM1, ABLIM3, ACACA, ANLN, ARHGAP32, CAP2, CCDC102A, CDC42BPA, CTNNA2, CTTNBP2, CTTNBP2NL, DDR2, DDX58, FMN1, GAS2L3, KAT2B, KIF9, LCP1, LDB3, LIMCH1, MPRIP, MYO18A, MYO19, MYO5A, MYO7A, MYO9A, NEBL, OPHN1, PPP1R12A, SHROOM3, SPECC1, SPTA1, SPTBN1, SPTBN2, TSC1, WIPF2]
GO:0031032	actomyosin structure organization	GO_BiologicalProcess-EBI-UniProt-GOA-ACAP-ARAP_16.06.2020_00h00	0.000264126	0.00792849	8.45571e-06	6.08811e-05	[4, 7]	Group39	14.9254	20	[ANLN, ARHGAP28, ARRB1, CDC42BPA, CDC42BPG, EPB41L5, EVL, LDB3, LIMCH1, MEF2C, MYO18A, NEBL, NRAP, NRP1, PROX1, SERPINF2, SORBS3, TGFBR1, TSC1, WASF2]
GO:0110020	regulation of actomyosin structure organization	GO_BiologicalProcess-EBI-UniProt-GOA-ACAP-ARAP_16.06.2020_00h00	0.000991077	0.0196	8.45571e-06	6.08811e-05	[5, 6, 7, 8]	Group39	18.6441	11	[ARHGAP28, EVL, LIMCH1, MEF2C, NRP1, PROX1, SERPINF2, SORBS3, TGFBR1, TSC1, WASF2]
GO:0016817	hydrolase activity, acting on acid anhydrides	GO_MolecularFunction-EBI-UniProt-GOA-ACAP-ARAP_16.06.2020_00h00	0.00412093	0.0474471	0.00828988	0.00828988	[3]	Group40	8.34971	85	[ABCA3, ABCA6, ABCA9, ABCC11, ABCC2, ABCC5, AGAP1, ALPL, ARAP2, ARHGAP20, ARHGAP26, ARHGAP28, ARHGAP32, ARHGAP9, ARRB1, ATAD2B, CARNS1, CCDC102A, CHD6, CHD8, CHM, DEPDC5, DHX32, DHX35, DNAH1, DNAH3, DNHD1, DNM2, DOCK8, EPHA4, FGD4, GEM, GFM2, GIT2, HSPH1, IQGAP2, KIF13A, KIF1B, KIF27, KIF3A, KIF5A, KIF9, LOC101086801, LOC101091160, LOC101093762, MLH1, MMAA, MYO18A, MYO19, MYO5A, MYO7A, MYO9A, NF1…
GO:0098772	molecular function regulator	GO_BiologicalProcess-EBI-UniProt-GOA-ACAP-ARAP_16.06.2020_00h00	0.00326395	0.0406422	0.00828988	0.00828988	[3]	Group40	8.17963	102	[AGAP1, ANOS1, ARAP2, ARFGEF3, ARHGAP20, ARHGAP26, ARHGAP28, ARHGAP32, ARHGAP9, ARHGEF4, ARHGEF6, ARRB1, ATP2B4, BIN1, CARD8, CD109, CHM, DENND4A, DEPDC5, DOCK8, DOCK9, DPEP1, EPHA4, EPS8L2, FGD4, FGF5, FXYD6, GBF1, GCG, GDF5, GEM, GIT2, GRM2, HSPH1, IFNB1, IQSEC3, KALRN, KAT2B, KCNE3, LEP, LOC101086801, LOC101091160, LOC101091743, LOC101093762, LRP6, LYPD6B, MADD, MAP2K1, MGAT5, MYO9A, NEDD4L, N…
GO:0005085	guanyl-nucleotide exchange factor activity	GO_BiologicalProcess-EBI-UniProt-GOA-ACAP-ARAP_16.06.2020_00h00	6.58792e-05	0.00251688	0.00828988	0.00828988	[4]	Group40	14.3646	26	[ARFGEF3, ARHGEF4, ARHGEF6, DENND4A, DOCK8, DOCK9, EPHA4, EPS8L2, FGD4, GBF1, IQSEC3, KALRN, MADD, PLCE1, PLEKHG2, PLEKHG4, PSD, RALGPS1, RAPGEF2, RAPGEF6, RASGRP3, RASGRP4, RIC1, SOS1, ST5, TIAM1]
GO:0016818	hydrolase activity, acting on acid anhydrides, in phosphorus-containing anhydrides	GO_MolecularFunction-EBI-UniProt-GOA-ACAP-ARAP_16.06.2020_00h00	0.00391024	0.0453318	0.00828988	0.00828988	[4]	Group40	8.36614	85	[ABCA3, ABCA6, ABCA9, ABCC11, ABCC2, ABCC5, AGAP1, ALPL, ARAP2, ARHGAP20, ARHGAP26, ARHGAP28, ARHGAP32, ARHGAP9, ARRB1, ATAD2B, CARNS1, CCDC102A, CHD6, CHD8, CHM, DEPDC5, DHX32, DHX35, DNAH1, DNAH3, DNHD1, DNM2, DOCK8, EPHA4, FGD4, GEM, GFM2, GIT2, HSPH1, IQGAP2, KIF13A, KIF1B, KIF27, KIF3A, KIF5A, KIF9, LOC101086801, LOC101091160, LOC101093762, MLH1, MMAA, MYO18A, MYO19, MYO5A, MYO7A, MYO9A, NF1…
GO:0051020	GTPase binding	GO_MolecularFunction-EBI-UniProt-GOA-ACAP-ARAP_16.06.2020_00h00	6.02394e-05	0.00241101	0.00828988	0.00828988	[4]	Group40	11.3527	47	[ANLN, ARFGEF3, ARHGEF4, ARHGEF6, CHM, DENND4A, DOCK8, DOCK9, EPHA4, EPS8L2, EXPH5, FGD4, GBF1, IQGAP2, IQSEC3, KALRN, LCP1, MADD, MYO5A, NCKAP1, NPC1L1, PEX5L, PICALM, PLCE1, PLEKHG2, PLEKHG4, PSD, RABGAP1, RABGAP1L, RALGPS1, RAPGEF2, RAPGEF6, RASGRP3, RASGRP4, RIC1, RIMS2, RIMS3, RPH3A, SOS1, SPTBN1, ST5, STXBP6, SYTL4, TBC1D13, TBC1D5, TIAM1, UNC13D]
GO:0051336	regulation of hydrolase activity	GO_BiologicalProcess-EBI-UniProt-GOA-ACAP-ARAP_16.06.2020_00h00	0.00213804	0.0320898	0.00828988	0.00828988	[4]	Group40	8.79518	73	[AGAP1, ANOS1, ARAP2, ARFGEF3, ARHGAP20, ARHGAP26, ARHGAP28, ARHGAP32, ARHGAP9, ARRB1, BIN1, CARD8, CD109, CHM, CYFIP2, DEPDC5, DOCK8, DPEP1, EPHA4, GIT2, HDAC9, HIP1, IKBKB, IQGAP2, ITK, LOC101086801, LOC101091160, LOC101093762, MAGI2, MEF2C, MGAT5, MYO9A, NF1, NPRL3, NRP1, OASL, OPHN1, PAPLN, PDPK1, PHACTR2, PICALM, PLEKHG4, PLXNA1, PPP1R12A, PPP1R36, PPP1R8, PPP4R4, PPP6R3, PSME4, RABGAP1, RAB…
GO:0007264	small GTPase mediated signal transduction	GO_BiologicalProcess-EBI-UniProt-GOA-ACAP-ARAP_16.06.2020_00h00	0.00134899	0.024124	0.00828988	0.00828988	[4, 5, 6]	Group40	10.5714	37	[ARFGEF3, ARHGAP26, ARHGAP28, ARHGAP32, ARRB1, CHM, CNKSR1, DOCK8, DOCK9, EPS8L2, GBF1, IQSEC3, KALRN, LOC101086801, LOC101093762, MADD, NCKAP1, NRP1, PLCE1, PSD, RAB3C, RALGPS1, RAP1GAP, RAP1GAP2, RAPGEF2, RAPGEF6, RASA4B, RASGRP3, RASGRP4, SIPA1L2, SLIT2, SOS1, STAMBP, STARD8, SYNGAP1, TIAM1, WASF2]
GO:0008047	enzyme activator activity	GO_BiologicalProcess-EBI-UniProt-GOA-ACAP-ARAP_16.06.2020_00h00	0.00129529	0.0239273	0.00828988	0.00828988	[5]	Group40	10.6825	36	[AGAP1, ARAP2, ARHGAP20, ARHGAP26, ARHGAP28, ARHGAP32, ARHGAP9, ARRB1, CARD8, CHM, DEPDC5, GIT2, LOC101086801, LOC101091160, LOC101093762, MAP2K1, MYO9A, NPRL3, NRP1, OPHN1, PDPK1, PRKCE, PSME4, RABGAP1, RABGAP1L, RAP1GAP, RAP1GAP2, RAPGEF2, RASA4B, RASGRP3, SIPA1L2, STARD8, STX4, SYNGAP1, TBC1D13, TBC1D5]
GO:0016462	pyrophosphatase activity	GO_MolecularFunction-EBI-UniProt-GOA-ACAP-ARAP_16.06.2020_00h00	0.00351684	0.0428392	0.00828988	0.00828988	[5]	Group40	8.39921	85	[ABCA3, ABCA6, ABCA9, ABCC11, ABCC2, ABCC5, AGAP1, ALPL, ARAP2, ARHGAP20, ARHGAP26, ARHGAP28, ARHGAP32, ARHGAP9, ARRB1, ATAD2B, CARNS1, CCDC102A, CHD6, CHD8, CHM, DEPDC5, DHX32, DHX35, DNAH1, DNAH3, DNHD1, DNM2, DOCK8, EPHA4, FGD4, GEM, GFM2, GIT2, HSPH1, IQGAP2, KIF13A, KIF1B, KIF27, KIF3A, KIF5A, KIF9, LOC101086801, LOC101091160, LOC101093762, MLH1, MMAA, MYO18A, MYO19, MYO5A, MYO7A, MYO9A, NF1…
GO:0043087	regulation of GTPase activity	GO_BiologicalProcess-EBI-UniProt-GOA-ACAP-ARAP_16.06.2020_00h00	2.27668e-05	0.00136682	0.00828988	0.00828988	[5]	Group40	12.4242	41	[AGAP1, ARAP2, ARHGAP20, ARHGAP26, ARHGAP28, ARHGAP32, ARHGAP9, ARRB1, CHM, DEPDC5, DOCK8, EPHA4, GIT2, IQGAP2, LOC101086801, LOC101091160, LOC101093762, MYO9A, NF1, NPRL3, NRP1, OPHN1, PICALM, PLEKHG4, PLXNA1, RABGAP1, RABGAP1L, RAP1GAP, RAP1GAP2, RAPGEF2, RASA4B, RASGRP3, RIC1, SIPA1L2, SLIT2, STARD8, SYNGAP1, TBC1D13, TBC1D5, TIAM1, TSC1]
GO:0051345	positive regulation of hydrolase activity	GO_BiologicalProcess-EBI-UniProt-GOA-ACAP-ARAP_16.06.2020_00h00	0.000372247	0.0099325	0.00828988	0.00828988	[5]	Group40	10.3814	49	[AGAP1, ARAP2, ARHGAP20, ARHGAP26, ARHGAP28, ARHGAP32, ARHGAP9, ARRB1, CARD8, CHM, CYFIP2, DEPDC5, DOCK8, EPHA4, GIT2, HIP1, ITK, LOC101086801, LOC101091160, LOC101093762, MAGI2, MEF2C, MYO9A, NPRL3, NRP1, OPHN1, PDPK1, PICALM, PLEKHG4, PPP1R12A, PSME4, RABGAP1, RABGAP1L, RAP1GAP, RAP1GAP2, RAPGEF2, RASA4B, RASGRP3, RIC1, S100A9, SIPA1L2, SSBP1, STARD8, SYNGAP1, TBC1D13, TBC1D5, TIAM1, TSC1, TTBK…
GO:0060589	nucleoside-triphosphatase regulator activity	GO_BiologicalProcess-EBI-UniProt-GOA-ACAP-ARAP_16.06.2020_00h00	6.15415e-06	0.00064657	0.00828988	0.00828988	[5]	Group40	14.4737	33	[AGAP1, ARAP2, ARHGAP20, ARHGAP26, ARHGAP28, ARHGAP32, ARHGAP9, ARRB1, CHM, DEPDC5, GIT2, HSPH1, LOC101086801, LOC101091160, LOC101093762, MYO9A, NPRL3, NRP1, OPHN1, RABGAP1, RABGAP1L, RAP1GAP, RAP1GAP2, RAPGEF2, RASA4B, RASGRP3, SIPA1L2, SLIT2, STARD8, SYNGAP1, TBC1D13, TBC1D5, TSC1]
GO:0017111	nucleoside-triphosphatase activity	GO_MolecularFunction-EBI-UniProt-GOA-ACAP-ARAP_16.06.2020_00h00	0.003384	0.0415219	0.00828988	0.00828988	[6]	Group40	8.46233	82	[ABCA3, ABCA6, ABCA9, ABCC11, ABCC2, ABCC5, AGAP1, ARAP2, ARHGAP20, ARHGAP26, ARHGAP28, ARHGAP32, ARHGAP9, ARRB1, ATAD2B, CARNS1, CCDC102A, CHD6, CHD8, CHM, DEPDC5, DHX32, DHX35, DNAH1, DNAH3, DNHD1, DNM2, DOCK8, EPHA4, FGD4, GEM, GFM2, GIT2, HSPH1, IQGAP2, KIF13A, KIF1B, KIF27, KIF3A, KIF5A, KIF9, LOC101086801, LOC101091160, LOC101093762, MLH1, MMAA, MYO18A, MYO19, MYO5A, MYO7A, MYO9A, NF1, NPC1…
GO:0030695	GTPase regulator activity	GO_BiologicalProcess-EBI-UniProt-GOA-ACAP-ARAP_16.06.2020_00h00	4.69706e-06	0.000526384	0.00828988	0.00828988	[6]	Group40	15.122	31	[AGAP1, ARAP2, ARHGAP20, ARHGAP26, ARHGAP28, ARHGAP32, ARHGAP9, ARRB1, CHM, DEPDC5, GIT2, LOC101086801, LOC101091160, LOC101093762, MYO9A, NPRL3, NRP1, OPHN1, RABGAP1, RABGAP1L, RAP1GAP, RAP1GAP2, RAPGEF2, RASA4B, RASGRP3, SIPA1L2, SLIT2, STARD8, SYNGAP1, TBC1D13, TBC1D5]
GO:0043547	positive regulation of GTPase activity	GO_BiologicalProcess-EBI-UniProt-GOA-ACAP-ARAP_16.06.2020_00h00	2.14145e-05	0.00133325	0.00828988	0.00828988	[6]	Group40	13.1387	36	[AGAP1, ARAP2, ARHGAP20, ARHGAP26, ARHGAP28, ARHGAP32, ARHGAP9, ARRB1, CHM, DEPDC5, DOCK8, GIT2, LOC101086801, LOC101091160, LOC101093762, MYO9A, NPRL3, NRP1, OPHN1, PICALM, PLEKHG4, RABGAP1, RABGAP1L, RAP1GAP, RAP1GAP2, RAPGEF2, RASA4B, RASGRP3, RIC1, SIPA1L2, STARD8, SYNGAP1, TBC1D13, TBC1D5, TIAM1, TSC1]
GO:0051056	regulation of small GTPase mediated signal transduction	GO_BiologicalProcess-EBI-UniProt-GOA-ACAP-ARAP_16.06.2020_00h00	2.64192e-05	0.00148035	0.00828988	0.00828988	[5, 6, 7]	Group40	15.7895	24	[ARFGEF3, ARHGAP26, ARHGAP28, ARRB1, EPS8L2, GBF1, IQSEC3, KALRN, LOC101086801, LOC101093762, MADD, NRP1, PLCE1, PSD, RALGPS1, RAP1GAP, RAP1GAP2, RASA4B, RASGRP4, SIPA1L2, SLIT2, STAMBP, STARD8, SYNGAP1]
GO:0005096	GTPase activator activity	GO_BiologicalProcess-EBI-UniProt-GOA-ACAP-ARAP_16.06.2020_00h00	2.174e-06	0.000456812	0.00828988	0.00828988	[6, 7]	Group40	15.9574	30	[AGAP1, ARAP2, ARHGAP20, ARHGAP26, ARHGAP28, ARHGAP32, ARHGAP9, ARRB1, CHM, DEPDC5, GIT2, LOC101086801, LOC101091160, LOC101093762, MYO9A, NPRL3, NRP1, OPHN1, RABGAP1, RABGAP1L, RAP1GAP, RAP1GAP2, RAPGEF2, RASA4B, RASGRP3, SIPA1L2, STARD8, SYNGAP1, TBC1D13, TBC1D5]
GO:0046578	regulation of Ras protein signal transduction	GO_BiologicalProcess-EBI-UniProt-GOA-ACAP-ARAP_16.06.2020_00h00	0.00230193	0.0333581	0.00828988	0.00828988	[6, 7, 8]	Group40	13.4921	17	[ARFGEF3, ARRB1, EPS8L2, GBF1, IQSEC3, KALRN, LOC101086801, MADD, NRP1, PLCE1, PSD, RALGPS1, RASA4B, RASGRP4, STAMBP, STARD8, SYNGAP1]
GO:0048841	regulation of axon extension involved in axon guidance	GO_BiologicalProcess-EBI-UniProt-GOA-ACAP-ARAP_16.06.2020_00h00	0.0014579	0.0252653	1.98325e-06	2.3799e-05	[5, 6, 7, 8, 9, 10, 11, 12, 13, 14, 15]	Group41	28.5714	6	[NRP1, SEMA3A, SEMA3F, SEMA4A, SEMA4G, SEMA6D]
GO:0050771	negative regulation of axonogenesis	GO_BiologicalProcess-EBI-UniProt-GOA-ACAP-ARAP_16.06.2020_00h00	0.000834595	0.0179866	1.98325e-06	2.3799e-05	[6, 7, 8, 9, 10, 11, 12, 13, 14]	Group41	21.9512	9	[DRAXIN, NRP1, SEMA3A, SEMA3F, SEMA4A, SEMA4G, SEMA6D, SLIT2, SYNGAP1]
GO:0021785	branchiomotor neuron axon guidance	GO_BiologicalProcess-EBI-UniProt-GOA-ACAP-ARAP_16.06.2020_00h00	0.000945238	0.018916	1.98325e-06	2.3799e-05	[6, 7, 8, 9, 10, 11, 12, 13, 14, 15]	Group41	75	3	[NRP1, SEMA3A, SEMA3F]
GO:0048843	negative regulation of axon extension involved in axon guidance	GO_BiologicalProcess-EBI-UniProt-GOA-ACAP-ARAP_16.06.2020_00h00	0.000812338	0.0182072	1.98325e-06	2.3799e-05	[5, 6, 7, 8, 9, 10, 11, 12, 13, 14, 15, 16]	Group41	31.5789	6	[NRP1, SEMA3A, SEMA3F, SEMA4A, SEMA4G, SEMA6D]
GO:0007275	multicellular organism development	GO_BiologicalProcess-EBI-UniProt-GOA-ACAP-ARAP_16.06.2020_00h00	0.000622914	0.0145433	1.98325e-06	2.3799e-05	[2, 3]	Group41	7.56197	241	[ADAMTS9, ADGRB2, ADGRV1, ADIPOR2, AKAP3, AKT3, ALOX12, ALPL, ANKRD6, ANOS1, APC, ARNT2, ARNTL, ASXL3, ATP2B4, ATXN1, B3GNT2, BBX, BCOR, BICC1, BIN1, BNC2, BRINP1, BRSK2, BTRC, CARD11, CCDC141, CD109, CDH19, CDH23, CDH7, CHD8, CLDN11, CNTN1, COL11A1, COL12A1, COL27A1, CRTAC1, CSGALNACT1, CTSB, CYFIP2, CYLD, DCAF1, DCLRE1C, DDR2, DHCR7, DLG4, DMRT3, DNM2, DOK4, DRAXIN, DRGX, EBF3, EDNRB, EGR2, EPB…
GO:0009653	anatomical structure morphogenesis	GO_BiologicalProcess-EBI-UniProt-GOA-ACAP-ARAP_16.06.2020_00h00	0.00123182	0.0232662	1.98325e-06	2.3799e-05	[2, 3]	Group41	7.99776	143	[ADAMTS9, ADGRB2, ADIPOR2, AKT3, ALPL, ANKRD6, ASTN2, ASXL3, ATP2B4, B3GNT2, BCOR, BRSK2, BTRC, CAP2, CCDC141, CD109, CDH19, CDH7, COL11A1, COL12A1, COL27A1, CSGALNACT1, CYFIP2, DLG4, DMRT3, DRAXIN, DRGX, EGR2, EPB41L5, EPHA4, EPHA6, ERAP1, EXT2, FER1L5, FMN1, FOXN1, FOXN3, FZD4, GAS7, GCM1, GDF5, GLI1, GNPAT, GPM6A, GREB1L, HDAC9, HIPK1, HNF4A, IFT172, JADE2, KDM6B, KIF3A, KIF5A, KLHL3, LAMA3, L…
GO:0051239	regulation of multicellular organismal process	GO_BiologicalProcess-EBI-UniProt-GOA-ACAP-ARAP_16.06.2020_00h00	0.0018554	0.029704	1.98325e-06	2.3799e-05	[2, 3]	Group41	7.8564	151	[ADAMTS5, ADAMTS9, ADGRB2, ADIPOR2, AKT3, ALOX12, ANKRD6, ARNTL, ARRB1, ATP2B4, BCOR, BEGAIN, BIN1, BRINP1, BRSK2, CACNA1G, CACNA2D1, CACNB2, CARD11, CARD8, CD109, CNTN1, CYLD, DDR2, DDX58, DMRT3, DRAXIN, EDNRB, EGR2, EPB41L5, EPHA4, ERAP1, ERBIN, EVL, FABP4, FANCA, FMR1, FOXN1, FZD4, GAK, GCM1, GDF5, GLI1, HDAC9, HNF4A, HNRNPK, HOOK3, IFNB1, IGSF9B, IKBKB, IL1R2, IL1RL1, IL20RB, IRF1, ISG15, JAD…
GO:0030154	cell differentiation	GO_BiologicalProcess-EBI-UniProt-GOA-ACAP-ARAP_16.06.2020_00h00	7.94978e-05	0.00296968	1.98325e-06	2.3799e-05	[3]	Group41	8.07119	195	[ADAMTS20, ADAMTS9, ADGRV1, ANOS1, APC, ARNTL, B3GNT2, BIN1, BRINP1, BRSK2, CARD11, CCDC141, CD109, CDH23, CDK12, CFAP43, CNTN1, COL11A1, COL12A1, COL27A1, CRTAC1, CTSB, CYFIP2, CYLD, DCAF1, DCLRE1C, DDR2, DHCR7, DLG4, DMRT3, DNAH1, DRAXIN, DRGX, EDNRB, EGR2, ELF2, EPB41L5, EPHA4, EPHA6, EXT2, FABP4, FANCA, FER1L5, FMR1, FOXN1, FZD4, GAK, GAS7, GCM1, GDF5, GLI1, GPM6A, GRIP1, HEATR9, HIPK1, HNF4A…
GO:0048532	anatomical structure arrangement	GO_BiologicalProcess-EBI-UniProt-GOA-ACAP-ARAP_16.06.2020_00h00	0.00358882	0.0434015	1.98325e-06	2.3799e-05	[2, 3, 4]	Group41	36.3636	4	[EGR2, NRP1, SEMA3A, SEMA3F]
GO:0120025	plasma membrane bounded cell projection	GO_CellularComponent-EBI-UniProt-GOA-ACAP-ARAP_16.06.2020_00h00	4.53686e-06	0.000586651	1.98325e-06	2.3799e-05	[3]	Group41	9.51178	113	[ABI2, ABLIM3, AGBL2, AKAP3, ANLN, ARRB1, ATP2B4, BIN1, BRINP1, CACNA1G, CCDC120, CCDC141, CDH23, CEP104, CHRM4, CPEB3, CRTAC1, CTTNBP2, CYFIP2, CYLD, DDX58, DLG4, DNAH1, DNM2, EEA1, EPB41L5, EPHA4, EPHA6, EPS8L2, EVL, FMR1, FZD4, GLI1, GPM6A, GPR179, GRIP1, GRM2, GUCY2D, HMCN1, HYDIN, IFT172, IGSF9B, IQCB1, JADE1, KCNC4, KCNE3, KCNN1, KCNQ2, KIF1B, KIF27, KIF3A, KIF5A, LCP1, LDHC, LOC101081807, …
GO:0000902	cell morphogenesis	GO_BiologicalProcess-EBI-UniProt-GOA-ACAP-ARAP_16.06.2020_00h00	9.049e-05	0.00330682	1.98325e-06	2.3799e-05	[3, 4]	Group41	9.92908	70	[B3GNT2, BRSK2, CAP2, CCDC141, CDH19, CDH7, COL12A1, CYFIP2, DLG4, DRAXIN, DRGX, EGR2, EPB41L5, EPHA4, EPHA6, FZD4, GAS7, GPM6A, JADE2, KIF3A, KIF5A, LAMC2, LOC101091160, LRRC4C, MAP2K1, MAPK8IP3, MEF2C, MYO7A, NBEAL2, NEDD4L, NFASC, NLGN3, NRCAM, NRP1, PACSIN1, PHIP, PICALM, PLXNA1, PPFIA2, PROX1, RADIL, RAPGEF2, RBFOX2, RIMS2, ROBO3, RUFY3, SEMA3A, SEMA3F, SEMA4A, SEMA4G, SEMA5A, SEMA6D, SHROOM…
GO:0032989	cellular component morphogenesis	GO_BiologicalProcess-EBI-UniProt-GOA-ACAP-ARAP_16.06.2020_00h00	2.23467e-06	0.000417386	1.98325e-06	2.3799e-05	[3, 4]	Group41	11.7764	59	[B3GNT2, BRSK2, CCDC141, CYFIP2, DLG4, DRAXIN, DRGX, EGR2, EPHA4, EPHA6, FZD4, GAS7, GNPAT, GPM6A, JADE2, KIF3A, KIF5A, LAMC2, LDB3, LOC101091160, LRRC4C, MAP2K1, MAPK8IP3, MEF2C, NEBL, NEDD4L, NFASC, NLGN3, NRAP, NRCAM, NRP1, PACSIN1, PICALM, PIKFYVE, PLXNA1, PPFIA2, PROX1, RAPGEF2, RBFOX2, RIMS2, ROBO3, RUFY3, SEMA3A, SEMA3F, SEMA4A, SEMA4G, SEMA5A, SEMA6D, SHTN1, SLIT2, SYNGAP1, SYT2, TBPL1, T…
GO:0045595	regulation of cell differentiation	GO_BiologicalProcess-EBI-UniProt-GOA-ACAP-ARAP_16.06.2020_00h00	0.00105515	0.0206246	1.98325e-06	2.3799e-05	[3, 4]	Group41	8.60018	94	[ADAMTS20, ADAMTS9, ADGRV1, APC, ARNTL, BIN1, BRINP1, BRSK2, CARD11, CD109, CDK12, CNTN1, CYLD, DDR2, DRAXIN, EDNRB, EGR2, EPHA4, FANCA, FMR1, FOXN1, FZD4, GAK, GCM1, GDF5, GLI1, HOOK3, HSF4, IFNB1, IKBKB, IQCB1, IRF1, ISG15, JADE2, LEP, LOC101091160, LOC101091499, LRRC4C, MAP2K1, MAPK6, MAPK8IP3, MEF2C, MEIS1, MEIS2, MMD, NAP1L1, NEDD4L, NLGN3, NOCT, NRP1, NSMF, PACSIN1, PCM1, PLAG1, PLXNA1, PPF…
GO:0048468	cell development	GO_BiologicalProcess-EBI-UniProt-GOA-ACAP-ARAP_16.06.2020_00h00	0.000131086	0.0044071	1.98325e-06	2.3799e-05	[3, 4]	Group41	8.68629	121	[ARNTL, B3GNT2, BIN1, BRINP1, BRSK2, CCDC141, CDH23, CFAP43, CNTN1, COL11A1, COL12A1, COL27A1, CRTAC1, CYFIP2, DLG4, DNAH1, DRAXIN, DRGX, EDNRB, EGR2, EPB41L5, EPHA4, EPHA6, FMR1, FZD4, GAK, GAS7, GPM6A, GRIP1, HNF4A, HOOK3, HSF4, HYDIN, IKBKB, JADE2, KIF3A, KIF5A, KLHL40, LAMC2, LDB3, LEP, LOC101091160, LRRC4C, MAP2, MAP2K1, MAPK6, MAPK8IP3, MEF2C, MEIS1, MFSD8, MMD, MYO7A, NAP1L1, NBEAL2, NEBL,…
GO:0048731	system development	GO_BiologicalProcess-EBI-UniProt-GOA-ACAP-ARAP_16.06.2020_00h00	0.000201483	0.00639042	1.98325e-06	2.3799e-05	[3, 4]	Group41	7.77166	226	[ADAMTS9, ADGRB2, ADGRV1, ADIPOR2, AKT3, ALOX12, ALPL, ANKRD6, ANOS1, ARNT2, ARNTL, ASXL3, ATP2B4, ATXN1, B3GNT2, BBX, BCOR, BICC1, BIN1, BNC2, BRINP1, BRSK2, BTRC, CARD11, CCDC141, CD109, CDH23, CHD8, CLDN11, CNTN1, COL11A1, COL12A1, COL27A1, CRTAC1, CSGALNACT1, CTSB, CYFIP2, CYLD, DCAF1, DCLRE1C, DDR2, DHCR7, DLG4, DMRT3, DNM2, DOK4, DRAXIN, DRGX, EDNRB, EGR2, EPB41L5, EPHA4, EPHA6, ERAP1, FANC…
GO:0051128	regulation of cellular component organization	GO_BiologicalProcess-EBI-UniProt-GOA-ACAP-ARAP_16.06.2020_00h00	0.000927726	0.0187892	1.98325e-06	2.3799e-05	[3, 4]	Group41	8.23373	124	[ADGRB2, ANLN, APC, ARHGAP28, ARRB1, ATAD2B, BCOR, BIN1, BRSK2, CBLL1, CDC27, CLASP2, CLIP1, CNTN1, CNTROB, CUL9, CYLD, DDR2, DNM2, DRAXIN, EPB41L5, EPHA4, EPS8L2, EVL, FBXW5, FCHSD1, FGD4, FMN1, FMR1, FZD4, G3BP2, GAK, GCG, GCM1, HCFC1, HIP1, HMBOX1, HNF4A, HNRNPK, HNRNPU, ICE1, IKBKB, IQGAP2, KAT2B, KIAA1211, KIF9, LCP1, LIMCH1, LOC101091160, LRRC4C, MAD2L1BP, MAGI2, MAP2K1, MAPK6, MEF2C, MFF, …
GO:2000026	regulation of multicellular organismal development	GO_BiologicalProcess-EBI-UniProt-GOA-ACAP-ARAP_16.06.2020_00h00	0.00213397	0.0323171	1.98325e-06	2.3799e-05	[3, 4]	Group41	8.25472	105	[ADAMTS9, ADGRB2, AKT3, ANKRD6, ARNTL, ATP2B4, BCOR, BIN1, BRINP1, BRSK2, CARD11, CD109, CNTN1, CYLD, DDR2, DMRT3, DRAXIN, EDNRB, EGR2, EPHA4, ERAP1, FANCA, FMR1, FOXN1, FZD4, GAK, GCM1, GDF5, GLI1, HDAC9, HNF4A, HOOK3, IFNB1, IKBKB, IRF1, ISG15, JADE2, LAMA3, LEP, LOC101091160, LRRC4C, MAP2K1, MAPK6, MAPK8IP3, MEF2C, MEIS1, MEIS2, MMD, MYSM1, NAP1L1, NEDD4L, NLGN3, NOCT, NRP1, NSMF, PACSIN1, PCM…
GO:0030030	cell projection organization	GO_BiologicalProcess-EBI-UniProt-GOA-ACAP-ARAP_16.06.2020_00h00	3.71347e-05	0.00168712	1.98325e-06	2.3799e-05	[4]	Group41	9.53878	91	[ABLIM1, ABLIM3, ANLN, B3GNT2, BRSK2, CCDC141, CDH23, CFAP43, CNTN1, CNTROB, CRTAC1, CYFIP2, CYLD, DLG4, DNAH1, DRAXIN, DRGX, EGR2, EPHA4, EPHA6, EPS8L2, EVL, FGD4, FMR1, FZD4, GAK, GAS7, GPM6A, GRIP1, HYDIN, IFT172, IQCB1, JADE2, KIF27, KIF3A, KIF5A, LAMC2, LOC101091160, LRRC4C, MAP2K1, MAPK6, MAPK8IP3, MEF2C, MYO7A, NCKAP1, NEDD4L, NFASC, NLGN3, NRCAM, NRP1, PACSIN1, PCM1, PICALM, PLCE1, PLXNA1…
GO:0030215	semaphorin receptor binding	GO_MolecularFunction-EBI-UniProt-GOA-ACAP-ARAP_16.06.2020_00h00	0.0014579	0.0252653	1.98325e-06	2.3799e-05	[4]	Group41	28.5714	6	[SEMA3A, SEMA3F, SEMA4A, SEMA4G, SEMA5A, SEMA6D]
GO:0043005	neuron projection	GO_CellularComponent-EBI-UniProt-GOA-ACAP-ARAP_16.06.2020_00h00	8.41998e-06	0.000832587	1.98325e-06	2.3799e-05	[4]	Group41	10.5491	73	[BIN1, BRINP1, CACNA1G, CCDC141, CDH23, CHRM4, CPEB3, CRTAC1, CTTNBP2, CYFIP2, DLG4, DNM2, EEA1, EPHA4, EPHA6, FMR1, FZD4, GPM6A, GPR179, GRIP1, GRM2, GUCY2D, HMCN1, IGSF9B, IQCB1, KCNC4, KCNE3, KCNN1, KCNQ2, KIF1B, KIF3A, KIF5A, LOC101091160, LOC101091499, MAGI2, MAPK8IP1, MAPK8IP3, MORN4, MYO5A, MYO7A, NCAM1, NFASC, NRCAM, NRP1, OPHN1, PCDH9, PCLO, PPFIA2, PSD, RAP1GAP2, ROBO3, RUFY3, SCN8A, SE…
GO:0000904	cell morphogenesis involved in differentiation	GO_BiologicalProcess-EBI-UniProt-GOA-ACAP-ARAP_16.06.2020_00h00	0.00176526	0.0288098	1.98325e-06	2.3799e-05	[4, 5]	Group41	9.7166	48	[B3GNT2, BRSK2, CCDC141, COL12A1, CYFIP2, DLG4, DRAXIN, DRGX, EGR2, EPB41L5, EPHA4, EPHA6, FZD4, KIF3A, KIF5A, LAMC2, LRRC4C, MAP2K1, MAPK8IP3, MEF2C, MYO7A, NBEAL2, NEDD4L, NFASC, NLGN3, NRCAM, NRP1, PICALM, PLXNA1, PPFIA2, PROX1, RADIL, RAPGEF2, RBFOX2, ROBO3, RUFY3, SEMA3A, SEMA3F, SEMA4A, SEMA4G, SEMA5A, SEMA6D, SLIT2, SYNGAP1, TIAM1, UNC13D, UNC5C, UNC5D]
GO:0007399	nervous system development	GO_BiologicalProcess-EBI-UniProt-GOA-ACAP-ARAP_16.06.2020_00h00	1.40611e-07	0.000236367	1.98325e-06	2.3799e-05	[4, 5]	Group41	9.67514	137	[ADGRB2, AKT3, ANOS1, ARNT2, ARNTL, ATXN1, B3GNT2, BIN1, BRINP1, BRSK2, CCDC141, CDH23, CHD8, CLDN11, CNTN1, CRTAC1, CYFIP2, DLG4, DMRT3, DOK4, DRAXIN, DRGX, EDNRB, EGR2, EPHA4, EPHA6, FMR1, FZD4, GAK, GAL3ST1, GAS7, GCM1, GFRAL, GLI1, GNPAT, GPM6A, GRIP1, HIPK1, HOOK3, HYDIN, IFT172, JADE2, KIF27, KIF3A, KIF5A, LAMC2, LEP, LOC101091160, LOC101091499, LRP6, LRRC4C, MAGI2, MAP2, MAP2K1, MAPK6, MAP…
GO:0031344	regulation of cell projection organization	GO_BiologicalProcess-EBI-UniProt-GOA-ACAP-ARAP_16.06.2020_00h00	2.8839e-05	0.00156382	1.98325e-06	2.3799e-05	[4, 5]	Group41	11.6915	47	[ANLN, BRSK2, CNTN1, CNTROB, CYLD, DRAXIN, EPHA4, EPS8L2, EVL, FMR1, FZD4, GAK, LOC101091160, LRRC4C, MAP2K1, MAPK6, MEF2C, NCKAP1, NEDD4L, NLGN3, NRP1, PACSIN1, PLCE1, PLXNA1, PPFIA2, PTK6, RAP1GAP2, RAPGEF2, RIMS2, RUFY3, SEMA3A, SEMA3F, SEMA4A, SEMA4G, SEMA6D, SETX, SEZ6, SH3YL1, SLIT2, SPOCK1, STYXL1, SYNGAP1, SYT2, TGFBR1, TIAM1, UNC13A, WASF2]
GO:0032990	cell part morphogenesis	GO_BiologicalProcess-EBI-UniProt-GOA-ACAP-ARAP_16.06.2020_00h00	3.44531e-05	0.0017034	1.98325e-06	2.3799e-05	[4, 5]	Group41	11.3636	50	[B3GNT2, BRSK2, CCDC141, CYFIP2, DLG4, DRAXIN, DRGX, EGR2, EPHA4, EPHA6, FZD4, GAS7, GPM6A, JADE2, KIF3A, KIF5A, LAMC2, LOC101091160, LRRC4C, MAP2K1, MAPK8IP3, NEDD4L, NFASC, NLGN3, NRCAM, NRP1, PACSIN1, PICALM, PLXNA1, PPFIA2, RAPGEF2, RBFOX2, RIMS2, ROBO3, RUFY3, SEMA3A, SEMA3F, SEMA4A, SEMA4G, SEMA5A, SEMA6D, SHTN1, SLIT2, SYNGAP1, SYT2, TIAM1, UNC13A, UNC5C, UNC5D, WASF2]
GO:0060284	regulation of cell development	GO_BiologicalProcess-EBI-UniProt-GOA-ACAP-ARAP_16.06.2020_00h00	9.11757e-05	0.00326099	1.98325e-06	2.3799e-05	[4, 5]	Group41	10.4056	59	[ARNTL, BIN1, BRINP1, BRSK2, CNTN1, DRAXIN, EDNRB, EGR2, EPHA4, FMR1, FZD4, GAK, HOOK3, IKBKB, JADE2, LOC101091160, LRRC4C, MAP2K1, MAPK6, MAPK8IP3, MEF2C, MEIS1, MMD, NAP1L1, NEDD4L, NLGN3, NRP1, NSMF, PACSIN1, PCM1, PLAG1, PLXNA1, PPFIA2, PROX1, PTK6, RAP1GAP2, RAPGEF2, RIMS2, RNF112, RUFY3, SEMA3A, SEMA3F, SEMA4A, SEMA4G, SEMA6D, SETX, SEZ6, SHTN1, SLIT2, SPAG9, SPOCK1, STYXL1, SYNGAP1, SYT2, …
GO:0007417	central nervous system development	GO_BiologicalProcess-EBI-UniProt-GOA-ACAP-ARAP_16.06.2020_00h00	0.000351794	0.00953815	1.98325e-06	2.3799e-05	[4, 5, 6]	Group41	9.98249	57	[AKT3, ARNT2, BIN1, CCDC141, CHD8, CNTN1, CRTAC1, DMRT3, DRAXIN, DRGX, EGR2, EPHA4, FZD4, GCM1, GLI1, GNPAT, HOOK3, HYDIN, IFT172, KIF27, KIF3A, LEP, LOC101091160, LRP6, MAP2, MAP2K1, MAPK8IP3, MEIS1, MTF1, NAV2, NLGN3, NRP1, PCM1, PROX1, PTCH1, RBFOX2, RBPJ, RFX8, SEMA3A, SEMA3F, SEMA6D, SEZ6, SLIT2, SOS1, SPTBN2, STK36, SUN1, SYNJ1, SYNJ2, TACC1, TENM4, TSC1, UNC5C, UNC5D, WASF3, WDR47, ZNF76]
GO:0010720	positive regulation of cell development	GO_BiologicalProcess-EBI-UniProt-GOA-ACAP-ARAP_16.06.2020_00h00	0.00378395	0.0447945	1.98325e-06	2.3799e-05	[4, 5, 6]	Group41	10.356	32	[BIN1, BRINP1, CNTN1, EGR2, FZD4, JADE2, LOC101091160, MAP2K1, MAPK6, MAPK8IP3, MEF2C, MMD, NAP1L1, NRP1, NSMF, PACSIN1, PLAG1, PLXNA1, PROX1, PTK6, RIMS2, RNF112, SEMA3A, SETX, SHTN1, SPAG9, STYXL1, SYT2, TENM4, TIAM1, UNC13A, UNC13D]
GO:0022008	neurogenesis	GO_BiologicalProcess-EBI-UniProt-GOA-ACAP-ARAP_16.06.2020_00h00	1.36385e-06	0.000327519	1.98325e-06	2.3799e-05	[4, 5, 6]	Group41	10	103	[ANOS1, ARNTL, B3GNT2, BIN1, BRINP1, BRSK2, CCDC141, CDH23, CNTN1, CRTAC1, CYFIP2, DLG4, DMRT3, DRAXIN, DRGX, EDNRB, EGR2, EPHA4, EPHA6, FMR1, FZD4, GAK, GAS7, GCM1, GPM6A, GRIP1, HIPK1, HOOK3, IFT172, JADE2, KIF3A, KIF5A, LAMC2, LEP, LOC101091160, LOC101091499, LRRC4C, MAP2, MAP2K1, MAPK6, MAPK8IP3, MEF2C, MEIS1, MFSD8, MMD, MYO7A, NAP1L1, NAV2, NEDD4L, NFASC, NLGN3, NRCAM, NRP1, NSMF, PACSIN1, …
GO:0031345	negative regulation of cell projection organization	GO_BiologicalProcess-EBI-UniProt-GOA-ACAP-ARAP_16.06.2020_00h00	0.000339141	0.00950159	1.98325e-06	2.3799e-05	[4, 5, 6]	Group41	16.4948	16	[DRAXIN, EPHA4, EVL, GAK, NLGN3, NRP1, RAP1GAP2, RAPGEF2, SEMA3A, SEMA3F, SEMA4A, SEMA4G, SEMA6D, SLIT2, SPOCK1, SYNGAP1]
GO:0048858	cell projection morphogenesis	GO_BiologicalProcess-EBI-UniProt-GOA-ACAP-ARAP_16.06.2020_00h00	1.36308e-05	0.00109111	1.98325e-06	2.3799e-05	[4, 5, 6]	Group41	11.7647	50	[B3GNT2, BRSK2, CCDC141, CYFIP2, DLG4, DRAXIN, DRGX, EGR2, EPHA4, EPHA6, FZD4, GAS7, GPM6A, JADE2, KIF3A, KIF5A, LAMC2, LOC101091160, LRRC4C, MAP2K1, MAPK8IP3, NEDD4L, NFASC, NLGN3, NRCAM, NRP1, PACSIN1, PICALM, PLXNA1, PPFIA2, RAPGEF2, RBFOX2, RIMS2, ROBO3, RUFY3, SEMA3A, SEMA3F, SEMA4A, SEMA4G, SEMA5A, SEMA6D, SHTN1, SLIT2, SYNGAP1, SYT2, TIAM1, UNC13A, UNC5C, UNC5D, WASF2]
GO:0051960	regulation of nervous system development	GO_BiologicalProcess-EBI-UniProt-GOA-ACAP-ARAP_16.06.2020_00h00	1.44199e-05	0.00110181	1.98325e-06	2.3799e-05	[4, 5, 6]	Group41	10.9155	62	[ADGRB2, ARNTL, BIN1, BRINP1, BRSK2, CNTN1, DRAXIN, EDNRB, EGR2, EPHA4, FMR1, FZD4, GAK, GLI1, HOOK3, JADE2, LOC101091160, LRRC4C, MAP2K1, MAPK6, MAPK8IP3, MEF2C, MEIS1, MMD, NAP1L1, NEDD4L, NLGN3, NRP1, NSMF, PACSIN1, PCM1, PLAG1, PLXNA1, PPFIA2, PROX1, PTK6, PTPRD, RAP1GAP2, RAPGEF2, RFX8, RIMS2, RNF112, RUFY3, SEMA3A, SEMA3F, SEMA4A, SEMA4G, SEMA6D, SETX, SEZ6, SHTN1, SLIT2, SPAG9, SPOCK1, STY…
GO:0051961	negative regulation of nervous system development	GO_BiologicalProcess-EBI-UniProt-GOA-ACAP-ARAP_16.06.2020_00h00	0.00306362	0.0393125	1.98325e-06	2.3799e-05	[3, 4, 5, 6, 7]	Group41	12.069	21	[BRINP1, DRAXIN, EDNRB, EPHA4, GAK, HOOK3, MEIS1, NLGN3, NRP1, PCM1, RAP1GAP2, RAPGEF2, RFX8, SEMA3A, SEMA3F, SEMA4A, SEMA4G, SEMA6D, SLIT2, SPOCK1, SYNGAP1]
GO:0051962	positive regulation of nervous system development	GO_BiologicalProcess-EBI-UniProt-GOA-ACAP-ARAP_16.06.2020_00h00	0.000391044	0.010271	1.98325e-06	2.3799e-05	[3, 4, 5, 6, 7]	Group41	11.5132	35	[ADGRB2, BIN1, BRINP1, CNTN1, EGR2, FZD4, GLI1, JADE2, LOC101091160, MAP2K1, MAPK6, MAPK8IP3, MEF2C, MMD, NAP1L1, NLGN3, NRP1, NSMF, PACSIN1, PLAG1, PLXNA1, PROX1, PTK6, RIMS2, RNF112, SEMA3A, SETX, SHTN1, SPAG9, STYXL1, SYT2, TENM4, TIAM1, UNC13A, WASF3]
GO:0071526	semaphorin-plexin signaling pathway	GO_BiologicalProcess-EBI-UniProt-GOA-ACAP-ARAP_16.06.2020_00h00	0.00080378	0.0182588	1.98325e-06	2.3799e-05	[4, 5, 6]	Group41	24.2424	8	[NRP1, PLXNA1, SEMA3A, SEMA3F, SEMA4A, SEMA4G, SEMA5A, SEMA6D]
GO:0120036	plasma membrane bounded cell projection organization	GO_BiologicalProcess-EBI-UniProt-GOA-ACAP-ARAP_16.06.2020_00h00	3.04511e-05	0.00159963	1.98325e-06	2.3799e-05	[5]	Group41	9.61539	90	[ABLIM1, ABLIM3, ANLN, B3GNT2, BRSK2, CCDC141, CDH23, CFAP43, CNTN1, CNTROB, CRTAC1, CYFIP2, CYLD, DLG4, DNAH1, DRAXIN, DRGX, EGR2, EPHA4, EPHA6, EPS8L2, EVL, FGD4, FMR1, FZD4, GAK, GAS7, GPM6A, GRIP1, HYDIN, IFT172, IQCB1, JADE2, KIF27, KIF3A, KIF5A, LAMC2, LOC101091160, LRRC4C, MAP2K1, MAPK6, MAPK8IP3, MEF2C, MYO7A, NCKAP1, NEDD4L, NFASC, NLGN3, NRCAM, NRP1, PACSIN1, PCM1, PICALM, PLCE1, PLXNA1…
GO:0007420	brain development	GO_BiologicalProcess-EBI-UniProt-GOA-ACAP-ARAP_16.06.2020_00h00	0.00262485	0.035299	1.98325e-06	2.3799e-05	[4, 5, 6, 7]	Group41	9.90338	41	[AKT3, ARNT2, CCDC141, CHD8, CNTN1, CRTAC1, DRAXIN, EGR2, FZD4, GLI1, GNPAT, HOOK3, HYDIN, IFT172, KIF27, KIF3A, LOC101091160, LRP6, MAP2K1, MAPK8IP3, MEIS1, NRP1, PCM1, PROX1, PTCH1, RBFOX2, RBPJ, SEMA3A, SEMA6D, SEZ6, SLIT2, SOS1, SPTBN2, STK36, SUN1, SYNJ1, SYNJ2, TACC1, TSC1, UNC5C, WDR47]
GO:0048486	parasympathetic nervous system development	GO_BiologicalProcess-EBI-UniProt-GOA-ACAP-ARAP_16.06.2020_00h00	0.00171858	0.0286033	1.98325e-06	2.3799e-05	[4, 5, 6, 7]	Group41	33.3333	5	[EGR2, NAV2, NRP1, SEMA3A, SEMA3F]
GO:0120035	regulation of plasma membrane bounded cell projection organization	GO_BiologicalProcess-EBI-UniProt-GOA-ACAP-ARAP_16.06.2020_00h00	2.09279e-05	0.00135307	1.98325e-06	2.3799e-05	[5, 6]	Group41	11.8388	47	[ANLN, BRSK2, CNTN1, CNTROB, CYLD, DRAXIN, EPHA4, EPS8L2, EVL, FMR1, FZD4, GAK, LOC101091160, LRRC4C, MAP2K1, MAPK6, MEF2C, NCKAP1, NEDD4L, NLGN3, NRP1, PACSIN1, PLCE1, PLXNA1, PPFIA2, PTK6, RAP1GAP2, RAPGEF2, RIMS2, RUFY3, SEMA3A, SEMA3F, SEMA4A, SEMA4G, SEMA6D, SETX, SEZ6, SH3YL1, SLIT2, SPOCK1, STYXL1, SYNGAP1, SYT2, TGFBR1, TIAM1, UNC13A, WASF2]
GO:0021604	cranial nerve structural organization	GO_BiologicalProcess-EBI-UniProt-GOA-ACAP-ARAP_16.06.2020_00h00	0.000466566	0.0117059	1.98325e-06	2.3799e-05	[3, 4, 5, 6, 8, 9]	Group41	57.1429	4	[EGR2, NRP1, SEMA3A, SEMA3F]
GO:0010771	negative regulation of cell morphogenesis involved in differentiation	GO_BiologicalProcess-EBI-UniProt-GOA-ACAP-ARAP_16.06.2020_00h00	0.000853956	0.0179437	1.98325e-06	2.3799e-05	[5, 6, 7]	Group41	18.9655	11	[DRAXIN, NLGN3, NRP1, RAPGEF2, SEMA3A, SEMA3F, SEMA4A, SEMA4G, SEMA6D, SLIT2, SYNGAP1]
GO:0021783	preganglionic parasympathetic fiber development	GO_BiologicalProcess-EBI-UniProt-GOA-ACAP-ARAP_16.06.2020_00h00	0.000818596	0.0181061	1.98325e-06	2.3799e-05	[4, 5, 6, 7, 8]	Group41	38.4615	5	[EGR2, NAV2, NRP1, SEMA3A, SEMA3F]
GO:0048699	generation of neurons	GO_BiologicalProcess-EBI-UniProt-GOA-ACAP-ARAP_16.06.2020_00h00	4.79144e-07	0.000161088	1.98325e-06	2.3799e-05	[5, 6, 7]	Group41	10.3448	99	[ANOS1, ARNTL, B3GNT2, BIN1, BRINP1, BRSK2, CCDC141, CDH23, CNTN1, CRTAC1, CYFIP2, DLG4, DMRT3, DRAXIN, DRGX, EDNRB, EGR2, EPHA4, EPHA6, FMR1, FZD4, GAK, GAS7, GPM6A, GRIP1, HIPK1, HOOK3, IFT172, JADE2, KIF3A, KIF5A, LAMC2, LEP, LOC101091160, LOC101091499, LRRC4C, MAP2, MAP2K1, MAPK6, MAPK8IP3, MEF2C, MEIS1, MFSD8, MMD, MYO7A, NAP1L1, NEDD4L, NFASC, NLGN3, NRCAM, NRP1, NSMF, PACSIN1, PCM1, PDE6C,…
GO:0120039	plasma membrane bounded cell projection morphogenesis	GO_BiologicalProcess-EBI-UniProt-GOA-ACAP-ARAP_16.06.2020_00h00	1.12303e-05	0.00099359	1.98325e-06	2.3799e-05	[5, 6, 7]	Group41	11.8483	50	[B3GNT2, BRSK2, CCDC141, CYFIP2, DLG4, DRAXIN, DRGX, EGR2, EPHA4, EPHA6, FZD4, GAS7, GPM6A, JADE2, KIF3A, KIF5A, LAMC2, LOC101091160, LRRC4C, MAP2K1, MAPK8IP3, NEDD4L, NFASC, NLGN3, NRCAM, NRP1, PACSIN1, PICALM, PLXNA1, PPFIA2, RAPGEF2, RBFOX2, RIMS2, ROBO3, RUFY3, SEMA3A, SEMA3F, SEMA4A, SEMA4G, SEMA5A, SEMA6D, SHTN1, SLIT2, SYNGAP1, SYT2, TIAM1, UNC13A, UNC5C, UNC5D, WASF2]
GO:0030182	neuron differentiation	GO_BiologicalProcess-EBI-UniProt-GOA-ACAP-ARAP_16.06.2020_00h00	1.68394e-07	9.43567e-05	1.98325e-06	2.3799e-05	[4, 6, 7, 8]	Group41	10.8235	92	[ANOS1, B3GNT2, BIN1, BRINP1, BRSK2, CCDC141, CDH23, CNTN1, CRTAC1, CYFIP2, DLG4, DMRT3, DRAXIN, DRGX, EDNRB, EGR2, EPHA4, EPHA6, FMR1, FZD4, GAK, GAS7, GPM6A, GRIP1, HIPK1, IFT172, JADE2, KIF3A, KIF5A, LAMC2, LEP, LOC101091160, LOC101091499, LRRC4C, MAP2, MAP2K1, MAPK6, MAPK8IP3, MEF2C, MEIS1, MFSD8, MMD, MYO7A, NEDD4L, NFASC, NLGN3, NRCAM, NRP1, PACSIN1, PDE6C, PICALM, PLXNA1, PPFIA2, PROX1, PS…
GO:0021636	trigeminal nerve morphogenesis	GO_BiologicalProcess-EBI-UniProt-GOA-ACAP-ARAP_16.06.2020_00h00	0.000247971	0.00757888	1.98325e-06	2.3799e-05	[4, 5, 6, 8, 9]	Group41	100	3	[NRP1, SEMA3A, SEMA3F]
GO:0048666	neuron development	GO_BiologicalProcess-EBI-UniProt-GOA-ACAP-ARAP_16.06.2020_00h00	6.91906e-07	0.000193849	1.98325e-06	2.3799e-05	[4, 5, 7, 8, 9]	Group41	11.0951	77	[B3GNT2, BRSK2, CCDC141, CDH23, CNTN1, CRTAC1, CYFIP2, DLG4, DRAXIN, DRGX, EDNRB, EGR2, EPHA4, EPHA6, FMR1, FZD4, GAK, GAS7, GPM6A, GRIP1, JADE2, KIF3A, KIF5A, LAMC2, LEP, LOC101091160, LRRC4C, MAP2, MAP2K1, MAPK6, MAPK8IP3, MEF2C, MFSD8, MYO7A, NEDD4L, NFASC, NLGN3, NRCAM, NRP1, PACSIN1, PDE6C, PICALM, PLXNA1, PPFIA2, PSD, PTK6, RAP1GAP2, RAPGEF2, RBFOX2, RIMS2, ROBO3, RUFY3, SEMA3A, SEMA3F, SEM…
GO:0035290	trunk segmentation	GO_BiologicalProcess-EBI-UniProt-GOA-ACAP-ARAP_16.06.2020_00h00	0.000945238	0.018916	1.98325e-06	2.3799e-05	[5, 6, 7, 8]	Group41	75	3	[NRP1, SEMA3A, SEMA3F]
GO:0050767	regulation of neurogenesis	GO_BiologicalProcess-EBI-UniProt-GOA-ACAP-ARAP_16.06.2020_00h00	4.56041e-06	0.000547575	1.98325e-06	2.3799e-05	[5, 6, 7, 8]	Group41	11.6564	57	[ARNTL, BIN1, BRINP1, BRSK2, CNTN1, DRAXIN, EDNRB, EGR2, EPHA4, FMR1, FZD4, GAK, HOOK3, JADE2, LOC101091160, LRRC4C, MAP2K1, MAPK6, MAPK8IP3, MEF2C, MEIS1, MMD, NAP1L1, NEDD4L, NLGN3, NRP1, NSMF, PACSIN1, PCM1, PLAG1, PLXNA1, PPFIA2, PROX1, PTK6, RAP1GAP2, RAPGEF2, RIMS2, RNF112, RUFY3, SEMA3A, SEMA3F, SEMA4A, SEMA4G, SEMA6D, SETX, SEZ6, SHTN1, SLIT2, SPAG9, SPOCK1, STYXL1, SYNGAP1, SYT2, TENM4, …
GO:0050768	negative regulation of neurogenesis	GO_BiologicalProcess-EBI-UniProt-GOA-ACAP-ARAP_16.06.2020_00h00	0.00234242	0.0333696	1.98325e-06	2.3799e-05	[4, 5, 6, 7, 8, 9]	Group41	12.5786	20	[BRINP1, DRAXIN, EDNRB, EPHA4, GAK, HOOK3, MEIS1, NLGN3, NRP1, PCM1, RAP1GAP2, RAPGEF2, SEMA3A, SEMA3F, SEMA4A, SEMA4G, SEMA6D, SLIT2, SPOCK1, SYNGAP1]
GO:0050769	positive regulation of neurogenesis	GO_BiologicalProcess-EBI-UniProt-GOA-ACAP-ARAP_16.06.2020_00h00	0.000517276	0.0127874	1.98325e-06	2.3799e-05	[4, 5, 6, 7, 8, 9]	Group41	11.8321	31	[BIN1, BRINP1, CNTN1, EGR2, FZD4, JADE2, LOC101091160, MAP2K1, MAPK6, MAPK8IP3, MEF2C, MMD, NAP1L1, NRP1, NSMF, PACSIN1, PLAG1, PLXNA1, PROX1, PTK6, RIMS2, RNF112, SEMA3A, SETX, SHTN1, SPAG9, STYXL1, SYT2, TENM4, TIAM1, UNC13A]
GO:0021559	trigeminal nerve development	GO_BiologicalProcess-EBI-UniProt-GOA-ACAP-ARAP_16.06.2020_00h00	0.000466566	0.0117059	1.98325e-06	2.3799e-05	[5, 7, 8]	Group41	57.1429	4	[DRGX, NRP1, SEMA3A, SEMA3F]
GO:0008038	neuron recognition	GO_BiologicalProcess-EBI-UniProt-GOA-ACAP-ARAP_16.06.2020_00h00	0.00384301	0.0451755	1.98325e-06	2.3799e-05	[3, 5, 6, 8, 9, 10]	Group41	21.2121	7	[CCDC141, CRTAC1, EPHA4, NRCAM, NRP1, ROBO3, SEMA3A]
GO:0021637	trigeminal nerve structural organization	GO_BiologicalProcess-EBI-UniProt-GOA-ACAP-ARAP_16.06.2020_00h00	0.000247971	0.00757888	1.98325e-06	2.3799e-05	[4, 5, 6, 7, 9, 10]	Group41	100	3	[NRP1, SEMA3A, SEMA3F]
GO:0021561	facial nerve development	GO_BiologicalProcess-EBI-UniProt-GOA-ACAP-ARAP_16.06.2020_00h00	0.00151673	0.0260166	1.98325e-06	2.3799e-05	[5, 6, 7, 8, 9]	Group41	44.4444	4	[EGR2, NRP1, SEMA3A, SEMA3F]
GO:0021610	facial nerve morphogenesis	GO_BiologicalProcess-EBI-UniProt-GOA-ACAP-ARAP_16.06.2020_00h00	0.00151673	0.0260166	1.98325e-06	2.3799e-05	[4, 5, 6, 7, 8, 9, 10]	Group41	44.4444	4	[EGR2, NRP1, SEMA3A, SEMA3F]
GO:0045664	regulation of neuron differentiation	GO_BiologicalProcess-EBI-UniProt-GOA-ACAP-ARAP_16.06.2020_00h00	3.76189e-05	0.00166414	1.98325e-06	2.3799e-05	[5, 6, 7, 8, 9]	Group41	11.7493	45	[BIN1, BRINP1, BRSK2, CNTN1, DRAXIN, EDNRB, EPHA4, FMR1, FZD4, GAK, LOC101091160, LRRC4C, MAP2K1, MAPK6, MEF2C, MEIS1, MMD, NEDD4L, NLGN3, NRP1, PACSIN1, PLXNA1, PPFIA2, PROX1, PTK6, RAP1GAP2, RAPGEF2, RIMS2, RNF112, RUFY3, SEMA3A, SEMA3F, SEMA4A, SEMA4G, SEMA6D, SETX, SEZ6, SLIT2, SPAG9, SPOCK1, STYXL1, SYNGAP1, SYT2, TIAM1, UNC13A]
GO:0031175	neuron projection development	GO_BiologicalProcess-EBI-UniProt-GOA-ACAP-ARAP_16.06.2020_00h00	1.14167e-05	0.000959577	1.98325e-06	2.3799e-05	[5, 6, 8, 9, 10]	Group41	10.8333	65	[B3GNT2, BRSK2, CCDC141, CDH23, CNTN1, CRTAC1, CYFIP2, DLG4, DRAXIN, DRGX, EGR2, EPHA4, EPHA6, FMR1, FZD4, GAK, GAS7, GPM6A, GRIP1, JADE2, KIF3A, KIF5A, LAMC2, LOC101091160, LRRC4C, MAP2K1, MAPK6, MAPK8IP3, MEF2C, MYO7A, NEDD4L, NFASC, NLGN3, NRCAM, NRP1, PACSIN1, PICALM, PLXNA1, PPFIA2, PSD, PTK6, RAP1GAP2, RAPGEF2, RBFOX2, RIMS2, ROBO3, RUFY3, SEMA3A, SEMA3F, SEMA4A, SEMA4G, SEMA5A, SEMA6D, SET…
GO:0048667	cell morphogenesis involved in neuron differentiation	GO_BiologicalProcess-EBI-UniProt-GOA-ACAP-ARAP_16.06.2020_00h00	0.000346032	0.00953573	1.98325e-06	2.3799e-05	[5, 6, 8, 9, 10]	Group41	10.992	41	[B3GNT2, BRSK2, CCDC141, CYFIP2, DLG4, DRAXIN, DRGX, EGR2, EPHA4, EPHA6, KIF3A, KIF5A, LAMC2, LRRC4C, MAP2K1, MAPK8IP3, MEF2C, MYO7A, NEDD4L, NFASC, NLGN3, NRCAM, NRP1, PICALM, PLXNA1, PPFIA2, RAPGEF2, RBFOX2, ROBO3, RUFY3, SEMA3A, SEMA3F, SEMA4A, SEMA4G, SEMA5A, SEMA6D, SLIT2, SYNGAP1, TIAM1, UNC5C, UNC5D]
GO:0021612	facial nerve structural organization	GO_BiologicalProcess-EBI-UniProt-GOA-ACAP-ARAP_16.06.2020_00h00	0.000466566	0.0117059	1.98325e-06	2.3799e-05	[4, 5, 6, 7, 8, 9, 10, 11]	Group41	57.1429	4	[EGR2, NRP1, SEMA3A, SEMA3F]
GO:0045665	negative regulation of neuron differentiation	GO_BiologicalProcess-EBI-UniProt-GOA-ACAP-ARAP_16.06.2020_00h00	0.00230193	0.0333581	1.98325e-06	2.3799e-05	[5, 6, 7, 8, 9, 10]	Group41	13.4921	17	[DRAXIN, EDNRB, EPHA4, GAK, MEIS1, NLGN3, NRP1, RAP1GAP2, RAPGEF2, SEMA3A, SEMA3F, SEMA4A, SEMA4G, SEMA6D, SLIT2, SPOCK1, SYNGAP1]
GO:0060666	dichotomous subdivision of terminal units involved in salivary gland branching	GO_BiologicalProcess-EBI-UniProt-GOA-ACAP-ARAP_16.06.2020_00h00	0.00225233	0.0329232	1.98325e-06	2.3799e-05	[5, 6, 7, 8, 9, 10]	Group41	60	3	[NRP1, PLXNA1, SEMA3A]
GO:0016358	dendrite development	GO_BiologicalProcess-EBI-UniProt-GOA-ACAP-ARAP_16.06.2020_00h00	0.00133211	0.0240783	1.98325e-06	2.3799e-05	[3, 6, 7, 9, 10, 11]	Group41	13.4752	19	[DLG4, EPHA4, FMR1, GRIP1, LAMC2, LOC101091160, MAPK6, MEF2C, NEDD4L, NLGN3, NRP1, PACSIN1, PICALM, PPFIA2, RAPGEF2, RBFOX2, SEMA3A, SEZ6, SYNGAP1]
GO:0097485	neuron projection guidance	GO_BiologicalProcess-EBI-UniProt-GOA-ACAP-ARAP_16.06.2020_00h00	3.67637e-05	0.00171666	1.98325e-06	2.3799e-05	[3, 4, 5, 7, 8, 9, 10, 11, 12]	Group41	14.8571	26	[B3GNT2, CCDC141, CYFIP2, DRAXIN, DRGX, EGR2, EPHA4, EPHA6, KIF3A, KIF5A, LAMC2, MAPK8IP3, NFASC, NRCAM, NRP1, PLXNA1, ROBO3, SEMA3A, SEMA3F, SEMA4A, SEMA4G, SEMA5A, SEMA6D, SLIT2, UNC5C, UNC5D]
GO:1901166	neural crest cell migration involved in autonomic nervous system development	GO_BiologicalProcess-EBI-UniProt-GOA-ACAP-ARAP_16.06.2020_00h00	0.0042942	0.0481236	1.98325e-06	2.3799e-05	[5, 6, 7, 8, 9, 10, 11]	Group41	50	3	[NRP1, SEMA3A, SEMA3F]
GO:0007411	axon guidance	GO_BiologicalProcess-EBI-UniProt-GOA-ACAP-ARAP_16.06.2020_00h00	3.32455e-05	0.0016935	1.98325e-06	2.3799e-05	[4, 5, 6, 7, 8, 9, 10, 11, 12, 13]	Group41	14.9425	26	[B3GNT2, CCDC141, CYFIP2, DRAXIN, DRGX, EGR2, EPHA4, EPHA6, KIF3A, KIF5A, LAMC2, MAPK8IP3, NFASC, NRCAM, NRP1, PLXNA1, ROBO3, SEMA3A, SEMA3F, SEMA4A, SEMA4G, SEMA5A, SEMA6D, SLIT2, UNC5C, UNC5D]
GO:0010975	regulation of neuron projection development	GO_BiologicalProcess-EBI-UniProt-GOA-ACAP-ARAP_16.06.2020_00h00	2.5221e-05	0.00146195	1.98325e-06	2.3799e-05	[6, 7, 8, 9, 10, 11]	Group41	12.892	37	[BRSK2, CNTN1, DRAXIN, EPHA4, FMR1, FZD4, GAK, LOC101091160, LRRC4C, MAP2K1, MAPK6, MEF2C, NEDD4L, NLGN3, NRP1, PACSIN1, PLXNA1, PPFIA2, PTK6, RAP1GAP2, RAPGEF2, RIMS2, RUFY3, SEMA3A, SEMA3F, SEMA4A, SEMA4G, SEMA6D, SETX, SEZ6, SLIT2, SPOCK1, STYXL1, SYNGAP1, SYT2, TIAM1, UNC13A]
GO:0010977	negative regulation of neuron projection development	GO_BiologicalProcess-EBI-UniProt-GOA-ACAP-ARAP_16.06.2020_00h00	0.000119726	0.00410735	1.98325e-06	2.3799e-05	[5, 6, 7, 8, 9, 10, 11, 12]	Group41	18.75	15	[DRAXIN, EPHA4, GAK, NLGN3, NRP1, RAP1GAP2, RAPGEF2, SEMA3A, SEMA3F, SEMA4A, SEMA4G, SEMA6D, SLIT2, SPOCK1, SYNGAP1]
GO:0036484	trunk neural crest cell migration	GO_BiologicalProcess-EBI-UniProt-GOA-ACAP-ARAP_16.06.2020_00h00	0.000945238	0.018916	1.98325e-06	2.3799e-05	[6, 7, 8, 9, 10, 11]	Group41	75	3	[NRP1, SEMA3A, SEMA3F]
GO:0048812	neuron projection morphogenesis	GO_BiologicalProcess-EBI-UniProt-GOA-ACAP-ARAP_16.06.2020_00h00	1.08658e-05	0.00101474	1.98325e-06	2.3799e-05	[6, 7, 8, 9, 10, 11]	Group41	11.9512	49	[B3GNT2, BRSK2, CCDC141, CYFIP2, DLG4, DRAXIN, DRGX, EGR2, EPHA4, EPHA6, FZD4, GAS7, GPM6A, JADE2, KIF3A, KIF5A, LAMC2, LOC101091160, LRRC4C, MAP2K1, MAPK8IP3, NEDD4L, NFASC, NLGN3, NRCAM, NRP1, PACSIN1, PICALM, PLXNA1, PPFIA2, RAPGEF2, RBFOX2, RIMS2, ROBO3, RUFY3, SEMA3A, SEMA3F, SEMA4A, SEMA4G, SEMA5A, SEMA6D, SHTN1, SLIT2, SYNGAP1, SYT2, TIAM1, UNC13A, UNC5C, UNC5D]
GO:1902284	neuron projection extension involved in neuron projection guidance	GO_BiologicalProcess-EBI-UniProt-GOA-ACAP-ARAP_16.06.2020_00h00	0.000671438	0.0154615	1.98325e-06	2.3799e-05	[4, 5, 6, 7, 8, 9, 10, 11, 12, 13]	Group41	28	7	[NRP1, SEMA3A, SEMA3F, SEMA4A, SEMA4G, SEMA6D, SLIT2]
GO:1902285	semaphorin-plexin signaling pathway involved in neuron projection guidance	GO_BiologicalProcess-EBI-UniProt-GOA-ACAP-ARAP_16.06.2020_00h00	0.00151673	0.0260166	1.98325e-06	2.3799e-05	[4, 5, 6, 7, 8, 9, 10, 11, 12, 13]	Group41	44.4444	4	[NRP1, PLXNA1, SEMA3A, SEMA3F]
GO:0061564	axon development	GO_BiologicalProcess-EBI-UniProt-GOA-ACAP-ARAP_16.06.2020_00h00	0.0025835	0.0350231	1.98325e-06	2.3799e-05	[6, 7, 9, 10, 11]	Group41	10.4294	34	[B3GNT2, BRSK2, CCDC141, CRTAC1, CYFIP2, DRAXIN, DRGX, EGR2, EPHA4, EPHA6, KIF3A, KIF5A, LAMC2, LRRC4C, MAP2K1, MAPK8IP3, NFASC, NRCAM, NRP1, PICALM, PLXNA1, ROBO3, RUFY3, SEMA3A, SEMA3F, SEMA4A, SEMA4G, SEMA5A, SEMA6D, SLIT2, SYNGAP1, TIAM1, UNC5C, UNC5D]
GO:0097491	sympathetic neuron projection guidance	GO_BiologicalProcess-EBI-UniProt-GOA-ACAP-ARAP_16.06.2020_00h00	0.000945238	0.018916	1.98325e-06	2.3799e-05	[4, 5, 6, 8, 9, 10, 11, 12, 13]	Group41	75	3	[NRP1, SEMA3A, SEMA3F]
GO:0007409	axonogenesis	GO_BiologicalProcess-EBI-UniProt-GOA-ACAP-ARAP_16.06.2020_00h00	0.00131542	0.0240349	1.98325e-06	2.3799e-05	[6, 7, 8, 9, 10, 11, 12]	Group41	10.9635	33	[B3GNT2, BRSK2, CCDC141, CYFIP2, DRAXIN, DRGX, EGR2, EPHA4, EPHA6, KIF3A, KIF5A, LAMC2, LRRC4C, MAP2K1, MAPK8IP3, NFASC, NRCAM, NRP1, PICALM, PLXNA1, ROBO3, RUFY3, SEMA3A, SEMA3F, SEMA4A, SEMA4G, SEMA5A, SEMA6D, SLIT2, SYNGAP1, TIAM1, UNC5C, UNC5D]
GO:0097490	sympathetic neuron projection extension	GO_BiologicalProcess-EBI-UniProt-GOA-ACAP-ARAP_16.06.2020_00h00	0.000945238	0.018916	1.98325e-06	2.3799e-05	[5, 6, 7, 8, 9, 10, 11, 12, 13]	Group41	75	3	[NRP1, SEMA3A, SEMA3F]
GO:1902667	regulation of axon guidance	GO_BiologicalProcess-EBI-UniProt-GOA-ACAP-ARAP_16.06.2020_00h00	0.00174868	0.0288189	1.98325e-06	2.3799e-05	[4, 5, 6, 7, 8, 9, 10, 11, 12, 13, 14]	Group41	24.1379	7	[NRP1, SEMA3A, SEMA3F, SEMA4A, SEMA4G, SEMA6D, SLIT2]
GO:0008045	motor neuron axon guidance	GO_BiologicalProcess-EBI-UniProt-GOA-ACAP-ARAP_16.06.2020_00h00	0.00140164	0.0245432	1.98325e-06	2.3799e-05	[5, 6, 7, 8, 9, 10, 11, 12, 13, 14]	Group41	25	7	[EGR2, EPHA4, LAMC2, NRP1, SEMA3A, SEMA3F, SLIT2]
GO:0030517	negative regulation of axon extension	GO_BiologicalProcess-EBI-UniProt-GOA-ACAP-ARAP_16.06.2020_00h00	0.00140164	0.0245432	1.98325e-06	2.3799e-05	[4, 5, 6, 7, 8, 9, 10, 11, 12, 13, 14, 15]	Group41	25	7	[DRAXIN, NRP1, SEMA3A, SEMA3F, SEMA4A, SEMA4G, SEMA6D]
GO:0036486	ventral trunk neural crest cell migration	GO_BiologicalProcess-EBI-UniProt-GOA-ACAP-ARAP_16.06.2020_00h00	0.000945238	0.018916	1.98325e-06	2.3799e-05	[7, 8, 9, 10, 11, 12]	Group41	75	3	[NRP1, SEMA3A, SEMA3F]
GO:0048846	axon extension involved in axon guidance	GO_BiologicalProcess-EBI-UniProt-GOA-ACAP-ARAP_16.06.2020_00h00	0.000671438	0.0154615	1.98325e-06	2.3799e-05	[5, 6, 7, 8, 9, 10, 11, 12, 13, 14]	Group41	28	7	[NRP1, SEMA3A, SEMA3F, SEMA4A, SEMA4G, SEMA6D, SLIT2]
GO:0050770	regulation of axonogenesis	GO_BiologicalProcess-EBI-UniProt-GOA-ACAP-ARAP_16.06.2020_00h00	0.00266009	0.0352095	1.98325e-06	2.3799e-05	[6, 7, 8, 9, 10, 11, 12, 13]	Group41	13.6752	16	[BRSK2, DRAXIN, EPHA4, LRRC4C, MAP2K1, NRP1, PLXNA1, RUFY3, SEMA3A, SEMA3F, SEMA4A, SEMA4G, SEMA6D, SLIT2, SYNGAP1, TIAM1]
GO:1902287	semaphorin-plexin signaling pathway involved in axon guidance	GO_BiologicalProcess-EBI-UniProt-GOA-ACAP-ARAP_16.06.2020_00h00	0.000886675	0.0181768	1.98325e-06	2.3799e-05	[5, 6, 7, 8, 9, 10, 11, 12, 13, 14]	Group41	50	4	[NRP1, PLXNA1, SEMA3A, SEMA3F]
GO:1902668	negative regulation of axon guidance	GO_BiologicalProcess-EBI-UniProt-GOA-ACAP-ARAP_16.06.2020_00h00	0.000142834	0.00470791	1.98325e-06	2.3799e-05	[4, 5, 6, 7, 8, 9, 10, 11, 12, 13, 14, 15]	Group41	35	7	[NRP1, SEMA3A, SEMA3F, SEMA4A, SEMA4G, SEMA6D, SLIT2]
