# Supplementary material for: CRFK and Primary Macrophages Transcriptomes in Response to Feline Coronavirus Infection Differ Significantly
Source: Front Genet. 2020 Dec 3;11:584744. doi: 10.3389/fgene.2020.584744 (PMC7745755; doi:10.3389/fgene.2020.584744)
Supplement: Supplementary file 5 [file Table_4.XLS]

## Sheet: ClueGO Results
GOID	GOTerm	Ontology Source	Term PValue	Term PValue Corrected with Benjamini-Hochberg	Group PValue	Group PValue Corrected with Benjamini-Hochberg	GOLevels	GOGroups	% Associated Genes	Nr. Genes	Associated Genes Found
GO:0005829	cytosol	GO_CellularComponent-EBI-UniProt-GOA-ACAP-ARAP_16.06.2020_00h00	0.00753889	0.0361372	0.00753889	0.0092142	[2, 3]	Group00	5.70796	129	[ABI1, ABR, ADARB1, AFAP1, AFMID, AGBL5, AGO2, AK5, ALS2, ANKRD1, ANKRD12, AP1B1, APAF1, ARHGEF10L, ARHGEF7, BAG6, CAPRIN2, CASK, CASP12, CAST, CB3H15orf39, CCDC91, CCHCR1, CD109, CDC42BPG, CDCA2, CDK19, CENPE, CHUK, CKAP2L, CMIP, CPTP, DOCK3, ECT2, EFR3B, EHBP1, EIF4G1, EPB41L5, EPS8L1, EVI5, FBXW11, FGF13, FMNL1, G3BP2, GBA2, GGACT, GIPC1, GLI1, IL1A, IRF7, IRF9, KLF12, LGALS9, LIF, LOC10108052…
GO:0019904	protein domain specific binding	GO_MolecularFunction-EBI-UniProt-GOA-ACAP-ARAP_16.06.2020_00h00	0.00536412	0.0285176	0.00536412	0.0076136	[3]	Group01	7.59804	31	[ABI1, ABI2, ACTN2, ATP2B4, CENPJ, CEP250, CIT, CRIM1, EPB41L2, EPB41L5, LOC101091160, LPAR1, LYN, MEF2C, MYO1D, MYPN, NFE2L1, PLEKHA2, PRKDC, PROX1, RAPGEF2, RB1, RUFY1, RXRA, SGIP1, SYNJ2, TCF7L2, TRPS1, ZBTB21, ZFYVE9, ZMYND8]
GO:0070059	intrinsic apoptotic signaling pathway in response to endoplasmic reticulum stress	GO_BiologicalProcess-EBI-UniProt-GOA-ACAP-ARAP_16.06.2020_00h00	0.0100313	0.0436482	0.0100313	0.0113174	[5, 6, 7]	Group02	15	6	[APAF1, BAG6, BRSK2, HERPUD1, LOC101091160, OPA1]
GO:0070887	cellular response to chemical stimulus	GO_BiologicalProcess-EBI-UniProt-GOA-ACAP-ARAP_16.06.2020_00h00	0.0104058	0.0446138	0.0104058	0.0114464	[3]	Group03	5.78378	107	[ABCD4, ABCG4, ACKR3, ACTN2, ADGRA2, AGRN, ALDH1A2, ANKRD1, ANO1, APLP1, ARHGEF2, ARNTL, ATP2B4, ATXN3, BAG6, BRSK2, BST1, CARF, CASK, CD109, CD63, CHD6, CHRDL1, CHRM1, CHUK, CILP, CMKLR1, CMPK2, COL1A1, COL3A1, COL4A6, CREB3L2, CSF2, CSF3, CXCL10, CXCL8, DLG4, DNMT3A, DPEP1, ECT2, EGR3, EPB41L5, FERMT2, FGFR3, FICD, FOSB, FUT8, GCLM, GIPC1, GREM2, HDAC9, HERPUD1, IFIH1, IL13RA2, IL15RA, IL1A, IR…
GO:0071560	cellular response to transforming growth factor beta stimulus	GO_BiologicalProcess-EBI-UniProt-GOA-ACAP-ARAP_16.06.2020_00h00	0.0105331	0.0447656	0.0105331	0.0113038	[4, 6]	Group04	9.33333	14	[ANKRD1, CD109, CILP, COL3A1, EPB41L5, FERMT2, FUT8, GIPC1, LRRC32, MEF2C, SMURF1, SOX6, WNT4, ZFYVE9]
GO:0098590	plasma membrane region	GO_CellularComponent-EBI-UniProt-GOA-ACAP-ARAP_16.06.2020_00h00	0.00105219	0.00864213	0.00105219	0.00197005	[3, 4]	Group05	7.53769	45	[ACKR3, ADAM22, ANK3, ANO1, ARHGEF2, CACNG4, CASK, CHRM1, CHRNA5, CIT, DLG4, ECT2, EPB41L5, EPS15L1, EPS8L1, FAP, FCHSD2, FXYD6, ITSN2, KCNQ1, LOC101100223, LRRC4C, MAPK8IP3, MYLK, NOS1, NUMB, OSCP1, PACSIN1, PSD, PTPRS, RAPGEF2, RIMS2, RIMS3, RIMS4, SELE, SGIP1, SHROOM3, SLC34A3, SLC51B, SLCO1C1, SNAP25, TBC1D5, TEK, THY1, TPM1]
GO:1903025	regulation of RNA polymerase II regulatory region sequence-specific DNA binding	GO_BiologicalProcess-EBI-UniProt-GOA-ACAP-ARAP_16.06.2020_00h00	0.00950407	0.0426225	0.00950407	0.0111514	[6]	Group06	30	3	[HAND1, LIF, ZBTB7C]
GO:1990778	protein localization to cell periphery	GO_BiologicalProcess-EBI-UniProt-GOA-ACAP-ARAP_16.06.2020_00h00	0.0106027	0.044931	0.0106027	0.0112414	[5]	Group07	8.33333	19	[ACTN2, ADAM22, ANK3, ATP2B4, ATP2C2, CACNG4, CLIP1, DLG4, EFR3B, EPB41L2, FAM126B, LGI1, NUMB, RAPGEF2, SNAP25, TNF, TSPAN14, WDR19, ZDHHC23]
GO:0007064	mitotic sister chromatid cohesion	GO_BiologicalProcess-EBI-UniProt-GOA-ACAP-ARAP_16.06.2020_00h00	0.0085369	0.0392483	0.0085369	0.010152	[4, 5, 6, 7, 8, 9]	Group08	22.2222	4	[POGZ, RB1, SLF2, SMC1A]
GO:0008327	methyl-CpG binding	GO_MolecularFunction-EBI-UniProt-GOA-ACAP-ARAP_16.06.2020_00h00	0.0104209	0.044548	0.0104209	0.0113215	[4, 5, 6]	Group09	21.0526	4	[MBD1, TET3, ZBTB21, ZBTB38]
GO:0009615	response to virus	GO_BiologicalProcess-EBI-UniProt-GOA-ACAP-ARAP_16.06.2020_00h00	0.00753114	0.0362188	0.00753114	0.00933437	[3, 5]	Group10	9.43396	15	[ABCC9, AGBL5, BST2, CREBZF, CXCL10, DHX58, FOXP3, IFI6, IFIH1, IRF7, LOC101088440, MAP3K14, RRP1B, TNF, ZMYND11]
GO:0032060	bleb assembly	GO_BiologicalProcess-EBI-UniProt-GOA-ACAP-ARAP_16.06.2020_00h00	0.00950407	0.0426225	0.00950407	0.0111514	[7]	Group11	30	3	[LPAR1, LPAR3, MYLK]
GO:0032587	ruffle membrane	GO_CellularComponent-EBI-UniProt-GOA-ACAP-ARAP_16.06.2020_00h00	0.00595727	0.0305597	0.00595727	0.00794302	[3, 4, 5, 6]	Group12	16.6667	6	[ARHGEF2, EPB41L5, EPS8L1, PACSIN1, PSD, TPM1]
GO:0035721	intraciliary retrograde transport	GO_BiologicalProcess-EBI-UniProt-GOA-ACAP-ARAP_16.06.2020_00h00	0.00475701	0.0260478	0.00475701	0.00697695	[6, 7, 8, 9, 10, 11]	Group13	37.5	3	[DYNC2H1, IFT140, WDR19]
GO:0017080	sodium channel regulator activity	GO_BiologicalProcess-EBI-UniProt-GOA-ACAP-ARAP_16.06.2020_00h00	0.00689034	0.0338043	0.00689034	0.00878768	[5, 8, 9, 10, 11, 12]	Group14	23.5294	4	[FGF13, FXYD6, NEDD4L, PTPN3]
GO:0045651	positive regulation of macrophage differentiation	GO_BiologicalProcess-EBI-UniProt-GOA-ACAP-ARAP_16.06.2020_00h00	0.0126201	0.0498663	0.0126201	0.0130655	[6, 7, 8, 9, 10, 11, 12]	Group15	27.2727	3	[IL34, LIF, RB1]
GO:0017124	SH3 domain binding	GO_MolecularFunction-EBI-UniProt-GOA-ACAP-ARAP_16.06.2020_00h00	0.00204618	0.0143134	0.00204618	0.00367477	[4]	Group16	16	8	[ABI1, ABI2, LOC101091160, LYN, MYPN, RUFY1, SGIP1, SYNJ2]
GO:0005543	phospholipid binding	GO_MolecularFunction-EBI-UniProt-GOA-ACAP-ARAP_16.06.2020_00h00	0.00313759	0.0199442	0.00313759	0.00511312	[3, 4]	Group17	8.33333	26	[ACTN2, CPTP, FCHSD2, FERMT2, KCNQ1, LOC101091160, LOC101100223, LPAR1, OPA1, PACSIN1, PACSIN3, PITPNM2, PLA2G4A, PLEKHA2, PLEKHA4, PLEKHA5, PSD, PTAFR, RAPGEF2, RUBCNL, SGIP1, SYT3, SYTL2, THY1, WDFY3, ZFYVE9]
GO:0005654	nucleoplasm	GO_CellularComponent-EBI-UniProt-GOA-ACAP-ARAP_16.06.2020_00h00	0.00957478	0.0424192	0.00957478	0.0109426	[2, 5, 6, 7]	Group18	5.63973	134	[ADARB1, AGO2, ALDH1L2, ANKRD1, ANKRD12, ANO1, ARNTL, BAG6, BCOR, BCORL1, BNC2, BRCC3, CAPRIN2, CCDC91, CDCA2, CDK12, CDK19, CENPE, CENPJ, CHD6, CHEK2, CLASRP, CMIP, CREBZF, DCAF1, DNMT3A, DPEP1, DPF1, ECT2, EHBP1, EMSY, EPB41L2, EPB41L5, EYA1, FERMT2, FKBP5, FOSB, FOXP3, FYTTD1, GATAD2B, GLI1, HAND1, HDAC9, HOXD4, INO80E, IQCB1, IRF7, KANSL3, KLF12, KLHDC3, LCOR, LOC101080520, LOC101090497, LOC1…
GO:0051646	mitochondrion localization	GO_BiologicalProcess-EBI-UniProt-GOA-ACAP-ARAP_16.06.2020_00h00	0.0102243	0.0440943	0.0102243	0.0113891	[4]	Group19	17.2414	5	[FGD4, KIF1B, MEF2A, RHOT1, TRAK1]
GO:0018210	peptidyl-threonine modification	GO_BiologicalProcess-EBI-UniProt-GOA-ACAP-ARAP_16.06.2020_00h00	0.00517407	0.0276076	0.00517407	0.00746423	[7, 8]	Group20	12.0482	10	[CDC42BPA, CDC42BPG, CIT, DCAF1, EIF4G1, PRKD1, ROCK2, RPTOR, TTK, VRK1]
GO:0018107	peptidyl-threonine phosphorylation	GO_BiologicalProcess-EBI-UniProt-GOA-ACAP-ARAP_16.06.2020_00h00	0.0027164	0.0178089	0.00517407	0.00746423	[7, 8, 9]	Group20	13.1579	10	[CDC42BPA, CDC42BPG, CIT, DCAF1, EIF4G1, PRKD1, ROCK2, RPTOR, TTK, VRK1]
GO:0033554	cellular response to stress	GO_BiologicalProcess-EBI-UniProt-GOA-ACAP-ARAP_16.06.2020_00h00	0.000534872	0.00562578	0.000534872	0.00114802	[3]	Group21	6.67739	83	[ACKR3, ANKRD1, ANO1, APAF1, ARHGEF10L, ARNTL, ATXN3, BAG6, BRCC3, BRSK2, CHD6, CHEK2, CREB3L2, CXCL8, ECT2, EDN1, EIF4G1, EYA1, EYA4, FICD, FUT8, HERPUD1, IL1A, KDM2A, LOC101080520, LOC101090649, LOC101091160, LOC101096984, LYN, MAP2K6, MAP3K14, MAP3K8, MAPK8IP3, MAPKAPK5, MCM9, MEF2C, MGME1, MSH3, MYLK, NDNF, NDRG1, NEK4, NFE2L1, NR4A2, NR4A3, OPA1, OXR1, PAK4, PHLPP2, PPP1R15B, PRKDC, PRKRA, P…
GO:0080135	regulation of cellular response to stress	GO_BiologicalProcess-EBI-UniProt-GOA-ACAP-ARAP_16.06.2020_00h00	0.00410395	0.0236219	0.000534872	0.00114802	[3, 4, 5]	Group21	7.60369	33	[ACKR3, ANKRD1, ARNTL, BAG6, BRCC3, EDN1, EYA1, EYA4, FICD, FUT8, HERPUD1, LOC101091160, LOC101096984, LYN, MAPK8IP3, NEK4, NFE2L1, NR4A3, OPA1, OXR1, PPP1R15B, PRKDC, PTPRS, SCARF1, SLF2, SPAG9, THY1, TNF, TNFRSF19, TRIM32, VASH1, VPS13C, ZMYND11]
GO:0099645	neurotransmitter receptor localization to postsynaptic specialization membrane	GO_BiologicalProcess-EBI-UniProt-GOA-ACAP-ARAP_16.06.2020_00h00	0.00689034	0.0338043	0.00689034	0.00878768	[4, 6, 7, 8, 9]	Group22	23.5294	4	[ADAM22, CACNG4, DLG4, LGI1]
GO:0099633	protein localization to postsynaptic specialization membrane	GO_BiologicalProcess-EBI-UniProt-GOA-ACAP-ARAP_16.06.2020_00h00	0.00689034	0.0338043	0.00689034	0.00878768	[6, 7, 8]	Group22	23.5294	4	[ADAM22, CACNG4, DLG4, LGI1]
GO:1902547	regulation of cellular response to vascular endothelial growth factor stimulus	GO_BiologicalProcess-EBI-UniProt-GOA-ACAP-ARAP_16.06.2020_00h00	0.00323984	0.0204166	0.00323984	0.00509118	[4, 5, 7]	Group23	28.5714	4	[ADGRA2, ATP2B4, CD63, LOC101091160]
GO:1902548	negative regulation of cellular response to vascular endothelial growth factor stimulus	GO_BiologicalProcess-EBI-UniProt-GOA-ACAP-ARAP_16.06.2020_00h00	0.00688965	0.0339147	0.00323984	0.00509118	[4, 5, 6, 7, 8]	Group23	33.3333	3	[ADGRA2, ATP2B4, LOC101091160]
GO:0004035	alkaline phosphatase activity	GO_BiologicalProcess-EBI-UniProt-GOA-ACAP-ARAP_16.06.2020_00h00	0.0030795	0.0196604	0.0030795	0.00511314	[7]	Group24	42.8571	3	[MEF2C, SEMA4D, TNF]
GO:0010692	regulation of alkaline phosphatase activity	GO_BiologicalProcess-EBI-UniProt-GOA-ACAP-ARAP_16.06.2020_00h00	0.000944189	0.00807254	0.0030795	0.00511314	[6, 8, 9]	Group24	60	3	[MEF2C, SEMA4D, TNF]
GO:0030866	cortical actin cytoskeleton organization	GO_BiologicalProcess-EBI-UniProt-GOA-ACAP-ARAP_16.06.2020_00h00	0.000297515	0.00371766	0.00263541	0.00463832	[4, 7]	Group25	24.1379	7	[CIT, ECT2, EPB41L1, EPB41L2, FMNL1, ROCK2, TNF]
GO:0030865	cortical cytoskeleton organization	GO_BiologicalProcess-EBI-UniProt-GOA-ACAP-ARAP_16.06.2020_00h00	0.00263541	0.0173557	0.00263541	0.00463832	[6]	Group25	17.0732	7	[CIT, ECT2, EPB41L1, EPB41L2, FMNL1, ROCK2, TNF]
GO:0033089	positive regulation of T cell differentiation in thymus	GO_BiologicalProcess-EBI-UniProt-GOA-ACAP-ARAP_16.06.2020_00h00	0.0030795	0.0196604	0.00323984	0.00509118	[7, 8, 9, 10, 11, 12, 13]	Group26	42.8571	3	[EGR3, FOXP3, LOC101096984]
GO:0002544	chronic inflammatory response	GO_BiologicalProcess-EBI-UniProt-GOA-ACAP-ARAP_16.06.2020_00h00	0.00688965	0.0339147	0.00323984	0.00509118	[5]	Group26	33.3333	3	[FOXP3, LOC101096984, TNF]
GO:0043169	cation binding	GO_MolecularFunction-EBI-UniProt-GOA-ACAP-ARAP_16.06.2020_00h00	0.0036403	0.0219017	0.0036403	0.00552321	[3]	Group27	5.77889	138	[ABLIM1, ACTN2, ADSS, AGBL5, AGFG1, AGO2, AGRN, ANKMY1, APLP1, ARHGEF2, ATP11B, ATP11C, ATP8B3, ATP8B4, ATP9A, ATP9B, BAZ2B, BNC2, BRSK2, CALN1, CARNS1, CDC42BPA, CDC42BPG, CHRNA5, CIT, CLIP1, CPXM2, DGKG, DHX58, DIDO1, DPEP1, DPF1, EGR3, EPS15L1, EYA1, EYA4, FBLN2, FGD3, FGD4, GATAD2B, GPD2, HDAC9, IFIH1, IL1A, ITGB1BP2, ITSN2, KCNIP1, KDM2A, LDB3, LIMS1, LMO7, LOC101086263, LOC101086587, LOC101…
GO:0046872	metal ion binding	GO_MolecularFunction-EBI-UniProt-GOA-ACAP-ARAP_16.06.2020_00h00	0.00227748	0.0156323	0.0036403	0.00552321	[4]	Group27	5.8646	136	[ABLIM1, ACTN2, ADSS, AGBL5, AGFG1, AGO2, AGRN, ANKMY1, APLP1, ARHGEF2, ATP11B, ATP11C, ATP8B3, ATP8B4, ATP9A, ATP9B, BAZ2B, BNC2, BRSK2, CALN1, CARNS1, CDC42BPA, CDC42BPG, CIT, CLIP1, CPXM2, DGKG, DHX58, DIDO1, DPEP1, DPF1, EGR3, EPS15L1, EYA1, EYA4, FBLN2, FGD3, FGD4, GATAD2B, GPD2, HDAC9, IFIH1, IL1A, ITGB1BP2, ITSN2, KCNIP1, KDM2A, LDB3, LIMS1, LMO7, LOC101086263, LOC101086587, LOC101093705, …
GO:0048017	inositol lipid-mediated signaling	GO_BiologicalProcess-EBI-UniProt-GOA-ACAP-ARAP_16.06.2020_00h00	0.00646492	0.0324801	0.00646492	0.00849124	[4, 5, 6]	Group28	10.6195	12	[CSF3, EDN1, LOC101091160, MAZ, PI4KB, PLCD3, PLCH2, PLXNB1, PRR5L, PTAFR, SEMA4D, TEK]
GO:0048015	phosphatidylinositol-mediated signaling	GO_BiologicalProcess-EBI-UniProt-GOA-ACAP-ARAP_16.06.2020_00h00	0.00561158	0.0293005	0.00646492	0.00849124	[5, 6, 7]	Group28	10.8108	12	[CSF3, EDN1, LOC101091160, MAZ, PI4KB, PLCD3, PLCH2, PLXNB1, PRR5L, PTAFR, SEMA4D, TEK]
GO:0016043	cellular component organization	GO_BiologicalProcess-EBI-UniProt-GOA-ACAP-ARAP_16.06.2020_00h00	1.37942e-10	2.01672e-07	1.37942e-10	3.03473e-09	[3]	Group29	6.5287	265	[A4GALT, ABI1, ABI2, ABLIM1, ABR, ACTA1, ACTC1, ACTN2, ADARB1, ADGRB2, ADGRG6, AFAP1, AGFG1, AGO2, ALDH1A2, ALS2, ALS2CL, ANK3, APAF1, ARHGAP6, ARHGEF10L, ARHGEF15, ARHGEF2, ARHGEF7, ATP11B, ATP11C, ATP8B3, ATP8B4, ATP9A, ATP9B, BAG6, BCOR, BRCC3, BRSK2, BST1, CAPRIN2, CCDC40, CD63, CDC42BPA, CDC42BPG, CDC6, CDKL5, CENPE, CENPJ, CEP250, CGNL1, CHEK2, CIT, CLASP1, CLASP2, CLIP1, CNTRL, COL1A1, COL…
GO:0051128	regulation of cellular component organization	GO_BiologicalProcess-EBI-UniProt-GOA-ACAP-ARAP_16.06.2020_00h00	3.48786e-07	2.83292e-05	1.37942e-10	3.03473e-09	[3, 4]	Group29	7.43692	112	[ACTN2, ADGRB2, AFAP1, APAF1, ARHGEF10L, ARHGEF15, ARHGEF2, BCOR, BRSK2, BST1, CAPRIN2, CD63, CDC6, CDKL5, CENPE, CENPJ, CEP250, CGNL1, CLASP1, CLASP2, CLIP1, CNTRL, CPTP, CSF2, CSF3, CXCL10, DCUN1D3, DLG5, ECT2, EDN1, EIF4G1, EPB41L5, EPS8L1, FAP, FCHSD2, FGD4, FOXP3, G3BP2, GBA2, IFT140, IL1A, ITSN2, KIAA1211, LGI1, LIF, LOC101080520, LOC101091160, LPAR1, LPAR3, LRRC24, LRRC4C, LYN, MAPKAPK5, M…
GO:0006996	organelle organization	GO_BiologicalProcess-EBI-UniProt-GOA-ACAP-ARAP_16.06.2020_00h00	3.44944e-07	2.96652e-05	1.37942e-10	3.03473e-09	[4]	Group29	6.62857	174	[ABI1, ABI2, ABLIM1, ABR, ACTA1, ACTC1, ACTN2, ADGRG6, AFAP1, AGFG1, ALS2, ALS2CL, ANK3, ARHGAP6, ARHGEF10L, ARHGEF2, ATP8B4, BAG6, BCOR, BRCC3, BRSK2, BST1, CCDC40, CDC42BPA, CDC42BPG, CDC6, CDKL5, CENPE, CENPJ, CEP250, CGNL1, CHEK2, CIT, CLASP1, CLASP2, CLIP1, CNTRL, CSF2, CSF3, DCAF1, DLG4, DNMT3A, DPF1, DYNC2H1, ECT2, EDN1, EHBP1, EPB41L1, EPB41L2, EPB41L5, ESPNL, EYA1, EYA4, FCHSD2, FGD3, FG…
GO:0070161	anchoring junction	GO_CellularComponent-EBI-UniProt-GOA-ACAP-ARAP_16.06.2020_00h00	0.00242029	0.0163063	0.0010208	0.00195283	[3]	Group30	7.94045	32	[ACTN2, AFAP1, ANK3, CASK, DLG5, ECT2, EPB41L5, FERMT2, FRMD4A, FRMD4B, GJC1, ITGB4, LDB3, LIMS1, LOC101086587, LOC101086801, LOC101100223, MAGI1, NDRG1, NRAP, PDLIM3, PDLIM7, PIKFYVE, PLEC, PRKD1, RAPGEF2, SHROOM3, SORBS3, TEK, TIAM1, TLN2, TNS1]
GO:0005912	adherens junction	GO_CellularComponent-EBI-UniProt-GOA-ACAP-ARAP_16.06.2020_00h00	0.00431615	0.02427	0.0010208	0.00195283	[5]	Group30	11.7021	11	[DLG5, EPB41L5, FRMD4A, FRMD4B, LDB3, LOC101100223, MAGI1, NDRG1, PDLIM3, PDLIM7, SHROOM3]
GO:0051393	alpha-actinin binding	GO_MolecularFunction-EBI-UniProt-GOA-ACAP-ARAP_16.06.2020_00h00	8.19576e-06	0.000244535	0.0010208	0.00195283	[5]	Group30	33.3333	8	[LDB3, LOC101086587, MAGI1, MYOM3, MYPN, NRAP, PDLIM3, PDLIM7]
GO:0071696	ectodermal placode development	GO_BiologicalProcess-EBI-UniProt-GOA-ACAP-ARAP_16.06.2020_00h00	0.0126201	0.0498663	0.0126201	0.0130655	[3]	Group31	27.2727	3	[EDA, LOC101090649, PROX1]
GO:0071697	ectodermal placode morphogenesis	GO_BiologicalProcess-EBI-UniProt-GOA-ACAP-ARAP_16.06.2020_00h00	0.00950407	0.0426225	0.0126201	0.0130655	[3, 4]	Group31	30	3	[EDA, LOC101090649, PROX1]
GO:0060788	ectodermal placode formation	GO_BiologicalProcess-EBI-UniProt-GOA-ACAP-ARAP_16.06.2020_00h00	0.00950407	0.0426225	0.0126201	0.0130655	[3, 4, 5]	Group31	30	3	[EDA, LOC101090649, PROX1]
GO:0098644	complex of collagen trimers	GO_CellularComponent-EBI-UniProt-GOA-ACAP-ARAP_16.06.2020_00h00	0.00546825	0.0289659	0.00546825	0.00763819	[3, 4, 5]	Group32	25	4	[COL1A1, COL3A1, COL4A6, LUM]
GO:0098643	banded collagen fibril	GO_CellularComponent-EBI-UniProt-GOA-ACAP-ARAP_16.06.2020_00h00	0.00950407	0.0426225	0.00546825	0.00763819	[4, 5, 6]	Group32	30	3	[COL1A1, COL3A1, LUM]
GO:0005583	fibrillar collagen trimer	GO_CellularComponent-EBI-UniProt-GOA-ACAP-ARAP_16.06.2020_00h00	0.00950407	0.0426225	0.00546825	0.00763819	[3, 5, 6, 7]	Group32	30	3	[COL1A1, COL3A1, LUM]
GO:0005938	cell cortex	GO_CellularComponent-EBI-UniProt-GOA-ACAP-ARAP_16.06.2020_00h00	0.000815583	0.0074061	4.15676e-05	0.000121931	[3]	Group33	10.7784	18	[CLASP1, CLASP2, CLIP1, CNKSR1, DLG4, EPB41L2, EXOC3L4, EXOC6B, FRY, GIPC1, LOC101086179, LOC101100223, MYO9B, PRKD1, RIMS2, RIMS3, SELE, SHROOM3]
GO:0099568	cytoplasmic region	GO_CellularComponent-EBI-UniProt-GOA-ACAP-ARAP_16.06.2020_00h00	0.000898713	0.00777466	4.15676e-05	0.000121931	[3]	Group33	11.3475	16	[ACTA1, AP3M2, CCDC40, CDKL5, CLASP1, CLASP2, DRC3, DYNC2H1, EPB41L2, GLI1, IFT140, KIF1B, MAPK8IP3, RIMS2, RIMS3, TRAK1]
GO:0099738	cell cortex region	GO_CellularComponent-EBI-UniProt-GOA-ACAP-ARAP_16.06.2020_00h00	0.00879189	0.040168	4.15676e-05	0.000121931	[4]	Group33	17.8571	5	[CLASP1, CLASP2, EPB41L2, RIMS2, RIMS3]
GO:0044087	regulation of cellular component biogenesis	GO_BiologicalProcess-EBI-UniProt-GOA-ACAP-ARAP_16.06.2020_00h00	0.00250929	0.0166754	0.000467562	0.00102864	[3, 4]	Group34	7.21154	45	[ADGRB2, ARHGEF10L, ARHGEF2, CDKL5, CENPJ, CGNL1, CLIP1, CPTP, CSF2, CSF3, DLG5, ECT2, EDN1, EIF4G1, EPB41L5, EPS8L1, FCHSD2, G3BP2, GBA2, IFT140, KIAA1211, LOC101091160, LPAR1, LRRC24, MEF2C, NAV3, PIKFYVE, PLCE1, PPHLN1, PROX1, PTPRS, RAPGEF2, RNF4, ROCK2, SAMD8, SEMA4D, SLF2, SLITRK5, SMC1A, SORBS3, SSH1, TEK, THY1, TNF, WNT4]
GO:0070925	organelle assembly	GO_BiologicalProcess-EBI-UniProt-GOA-ACAP-ARAP_16.06.2020_00h00	0.00479069	0.0261343	0.000467562	0.00102864	[5]	Group34	7.11806	41	[ABLIM1, ACTA1, ACTN2, AGFG1, ARHGEF2, CCDC40, CDKL5, CENPE, CENPJ, CEP250, CHEK2, CLASP1, CLASP2, CSF2, DYNC2H1, EDN1, G3BP2, IFT140, IFT81, IQCB1, LDB3, MBD1, MEF2A, MEF2C, MYOM3, MYPN, NOCT, NRAP, PIKFYVE, POGZ, PROX1, PTPRS, RNF4, SMC1A, SMURF1, TNF, TPM1, TTBK2, WDR19, WDR62, ZNF207]
GO:1902115	regulation of organelle assembly	GO_BiologicalProcess-EBI-UniProt-GOA-ACAP-ARAP_16.06.2020_00h00	0.00300438	0.0193498	0.000467562	0.00102864	[4, 5, 6]	Group34	10.7692	14	[ARHGEF2, CDKL5, CENPJ, CSF2, EDN1, G3BP2, IFT140, MEF2C, PIKFYVE, PROX1, PTPRS, RNF4, SMC1A, TNF]
GO:1904949	ATPase complex	GO_CellularComponent-EBI-UniProt-GOA-ACAP-ARAP_16.06.2020_00h00	0.00953928	0.0425196	0.00953928	0.0110455	[3]	Group35	12.5	8	[DPF1, GATAD2B, INO80E, PBRM1, SMARCC2, SMARCD1, SRCAP, SS18]
GO:0070603	SWI/SNF superfamily-type complex	GO_CellularComponent-EBI-UniProt-GOA-ACAP-ARAP_16.06.2020_00h00	0.00648591	0.032474	0.00953928	0.0110455	[4, 7, 8, 9]	Group35	13.3333	8	[DPF1, GATAD2B, INO80E, PBRM1, SMARCC2, SMARCD1, SRCAP, SS18]
GO:0071564	npBAF complex	GO_CellularComponent-EBI-UniProt-GOA-ACAP-ARAP_16.06.2020_00h00	0.00950407	0.0426225	0.00953928	0.0110455	[5, 8, 9, 10]	Group35	30	3	[SMARCC2, SMARCD1, SS18]
GO:0007399	nervous system development	GO_BiologicalProcess-EBI-UniProt-GOA-ACAP-ARAP_16.06.2020_00h00	3.54249e-09	1.72637e-06	3.54249e-09	4.45342e-08	[4, 5]	Group36	8.05085	114	[ABI1, ABR, ADAM22, ADARB1, ADGRA2, ADGRB2, ADGRG6, ALDH1A2, ALS2, APAF1, ARHGEF15, ARHGEF2, ARNTL, BAG6, BRSK2, CAPRIN2, CDKL5, CDON, DLG4, DLG5, DPF1, DYNC2H1, ECT2, EGR3, EIF4G1, ETV1, EYA1, FRY, GAS7, GBA2, GLI1, IFT140, IGDCC4, IL34, ITSN2, LGI1, LGI4, LIF, LOC101090649, LOC101091160, LPAR1, LPAR3, LRRC24, LRRC4C, LUZP1, LYN, MAP2, MAPK8IP3, MAST1, MEF2C, MTHFR, MYPN, MYRF, NAV2, NAV3, NDNF,…
GO:0007417	central nervous system development	GO_BiologicalProcess-EBI-UniProt-GOA-ACAP-ARAP_16.06.2020_00h00	0.00688571	0.0340098	3.54249e-09	4.45342e-08	[4, 5, 6]	Group36	7.00525	40	[ABR, ADARB1, ADGRA2, ALDH1A2, APAF1, BAG6, CDON, DLG5, DYNC2H1, GBA2, GLI1, IL34, LIF, LOC101090649, LOC101091160, MAP2, MAPK8IP3, MAST1, MYRF, NAV2, NFE2L1, NR4A2, NR4A3, NUMB, OGDH, PEX5, PRKDC, PROX1, PTPRS, RARB, RERE, SLC8A3, SLITRK5, SMARCC2, SOX6, SYNJ2, TACC1, VCAN, WDR62, WNT4]
GO:0030900	forebrain development	GO_BiologicalProcess-EBI-UniProt-GOA-ACAP-ARAP_16.06.2020_00h00	0.00452516	0.0253478	3.54249e-09	4.45342e-08	[3, 5, 6, 7, 8]	Group36	8.71369	21	[ALDH1A2, APAF1, CDON, DYNC2H1, GLI1, LOC101090649, LOC101091160, MAPK8IP3, NR4A2, NR4A3, NUMB, OGDH, PEX5, PROX1, PTPRS, RARB, SLITRK5, SMARCC2, TACC1, WDR62, WNT4]
GO:0005905	clathrin-coated pit	GO_CellularComponent-EBI-UniProt-GOA-ACAP-ARAP_16.06.2020_00h00	0.000305164	0.00374916	7.65394e-05	0.000198102	[3, 4, 5]	Group37	21.0526	8	[ACKR3, EPS15L1, FCHSD2, ITSN2, NUMB, SELE, SGIP1, TBC1D5]
GO:0030118	clathrin coat	GO_CellularComponent-EBI-UniProt-GOA-ACAP-ARAP_16.06.2020_00h00	0.00780435	0.0370453	7.65394e-05	0.000198102	[4, 5]	Group37	15.7895	6	[AP1B1, AP3M2, EPS15L1, SGIP1, SYNRG, TBC1D5]
GO:0030131	clathrin adaptor complex	GO_CellularComponent-EBI-UniProt-GOA-ACAP-ARAP_16.06.2020_00h00	0.0125542	0.0498758	7.65394e-05	0.000198102	[4, 5, 6]	Group37	20	4	[AP1B1, AP3M2, SGIP1, TBC1D5]
GO:0019932	second-messenger-mediated signaling	GO_BiologicalProcess-EBI-UniProt-GOA-ACAP-ARAP_16.06.2020_00h00	0.0125421	0.0499635	0.0125421	0.0131394	[4, 5, 6]	Group38	7.82918	22	[ACKR3, ADGRB2, ADGRG6, APLP1, ATP2B4, BST1, CMKLR1, CXCL10, EDN1, INPP5A, LOC101080520, LPAR1, MRVI1, NDNF, NOS1, PDE10A, PDE4D, RAPGEF2, RAPGEF4, RCAN1, RCAN3, TNF]
GO:0043949	regulation of cAMP-mediated signaling	GO_BiologicalProcess-EBI-UniProt-GOA-ACAP-ARAP_16.06.2020_00h00	0.000301061	0.0037301	0.0125421	0.0131394	[5, 6, 7, 8, 9]	Group38	28.5714	6	[APLP1, ATP2B4, NOS1, PDE10A, PDE4D, RAPGEF2]
GO:0106070	regulation of adenylate cyclase-activating G protein-coupled receptor signaling pathway	GO_BiologicalProcess-EBI-UniProt-GOA-ACAP-ARAP_16.06.2020_00h00	0.00182283	0.0130636	0.0125421	0.0131394	[5, 6, 7, 8, 9, 10]	Group38	50	3	[APLP1, ATP2B4, NOS1]
GO:0048384	retinoic acid receptor signaling pathway	GO_BiologicalProcess-EBI-UniProt-GOA-ACAP-ARAP_16.06.2020_00h00	0.0125542	0.0498758	0.0137074	0.0140262	[4, 5, 6]	Group39	20	4	[ALDH1A2, DHRS3, RARB, RXRA]
GO:0003007	heart morphogenesis	GO_BiologicalProcess-EBI-UniProt-GOA-ACAP-ARAP_16.06.2020_00h00	0.0115779	0.04715	0.0137074	0.0140262	[4, 5, 6, 7]	Group39	8.98204	15	[ADGRG6, ALDH1A2, ANKRD1, CCDC40, DHRS3, EYA1, HAND1, LOC101086587, LOC101090649, MEF2C, MYOM3, PROX1, RARB, RXRA, TPM1]
GO:0055012	ventricular cardiac muscle cell differentiation	GO_BiologicalProcess-EBI-UniProt-GOA-ACAP-ARAP_16.06.2020_00h00	0.000205757	0.00275979	0.0137074	0.0140262	[6, 7, 8, 9]	Group39	38.4615	5	[MEF2A, MEF2C, PROX1, RARB, RXRA]
GO:0005088	Ras guanyl-nucleotide exchange factor activity	GO_BiologicalProcess-EBI-UniProt-GOA-ACAP-ARAP_16.06.2020_00h00	3.80909e-07	2.78445e-05	3.52006e-07	2.0651e-06	[5]	Group40	19.7674	17	[ALS2, ARHGEF10L, ARHGEF15, ARHGEF2, ARHGEF3, DENND1A, ECT2, EPS8L1, FGD3, FGD4, MADD, RAPGEF2, RAPGEF4, SBF2, ST5, TIAM1, TIAM2]
GO:0017112	Rab guanyl-nucleotide exchange factor activity	GO_BiologicalProcess-EBI-UniProt-GOA-ACAP-ARAP_16.06.2020_00h00	0.00635401	0.032033	3.52006e-07	2.0651e-06	[6]	Group40	19.2308	5	[ALS2, DENND1A, MADD, SBF2, ST5]
GO:0017137	Rab GTPase binding	GO_MolecularFunction-EBI-UniProt-GOA-ACAP-ARAP_16.06.2020_00h00	0.00165293	0.0122669	3.52006e-07	2.0651e-06	[7]	Group40	11.4754	14	[ALS2, DENND1A, EVI5, MADD, NDRG1, RIMS2, RIMS3, RIMS4, SBF2, ST5, SYTL2, TBC1D22A, TBC1D5, TBCK]
GO:0008104	protein localization	GO_BiologicalProcess-EBI-UniProt-GOA-ACAP-ARAP_16.06.2020_00h00	0.0029138	0.0188495	1.24017e-05	4.54728e-05	[3]	Group41	6.08229	102	[ACTN2, ADAM22, AGRN, ALS2, ANK3, ANKRD1, ANO1, AP1B1, AP3M2, AP4S1, ARL5B, ARNTL, ATP2B4, ATP2C2, BAG6, BRSK2, CACNG4, CCHCR1, CD63, CENPJ, CEP250, CGNL1, CLIP1, COL1A1, COPZ2, CPTP, DHX58, DLG4, DLG5, DYNC2H1, ECT2, EFR3B, EPB41L2, EPB41L5, EVI5, EXOC3L4, FAM126B, FERMT2, FOXP3, FRMD4A, FYTTD1, GIPC1, GOLGB1, HDAC9, HERPUD1, IFIH1, IFT140, IFT81, IL1A, IPO13, LGALS9, LGI1, LIF, LOC101100223, LR…
GO:0016192	vesicle-mediated transport	GO_BiologicalProcess-EBI-UniProt-GOA-ACAP-ARAP_16.06.2020_00h00	0.00347584	0.0210858	1.24017e-05	4.54728e-05	[2, 4]	Group41	6.5641	64	[ABR, ACKR3, ACTN2, ALS2, ANK3, AP1B1, AP3M2, AP4S1, ARL5B, ATP9A, ATP9B, CACNA1G, CACNG4, CASK, CCDC91, CD63, CF1H1orf43, CHRNA5, COPZ2, CXCL8, EPS15L1, EVI5, EXOC3L4, EXOC6B, FCHSD2, GIPC1, GRK3, GRK4, ITSN2, LOC101086179, LYN, MAPK8IP3, NR4A3, NUMB, OLR1, OPHN1, PACSIN1, PACSIN3, PIKFYVE, PRKD1, RAPGEF4, RIMS2, RIMS3, RIMS4, RUBCNL, RUFY1, SCARF1, SEC24C, SELE, SGIP1, SMAP1, SNAP25, SPAG9, SPE…
GO:0051649	establishment of localization in cell	GO_BiologicalProcess-EBI-UniProt-GOA-ACAP-ARAP_16.06.2020_00h00	0.0101337	0.0438329	1.24017e-05	4.54728e-05	[3]	Group41	5.99711	83	[ABR, ACTN2, ALS2, ANO1, AP1B1, AP3M2, AP4S1, ARHGEF2, ARL5B, ARNTL, BRSK2, CASK, CCDC91, CCHCR1, CD63, CENPE, CHRNA5, CLASP1, CLASP2, CLIP1, CLMN, COPZ2, CXCL10, DYNC2H1, ECT2, EPS15L1, EVI5, FYTTD1, GIPC1, HERPUD1, IFT140, IFT81, IPO13, ITSN2, KCNQ1, KIF1B, LOC101100223, LYN, MAPK8IP3, MEF2C, MYO1D, NOS1, NR4A3, NUMB, NUP93, OPHN1, PACSIN1, PEX5, PEX6, PIKFYVE, PLCD3, PLCH2, PPFIA2, PRKD1, PRR5…
GO:0006897	endocytosis	GO_BiologicalProcess-EBI-UniProt-GOA-ACAP-ARAP_16.06.2020_00h00	0.00203847	0.0143281	1.24017e-05	4.54728e-05	[3, 5]	Group41	8.38323	28	[ACKR3, AP3M2, ATP9A, ATP9B, CACNG4, CD63, CXCL8, EPS15L1, FCHSD2, GRK3, GRK4, ITSN2, NUMB, OLR1, OPHN1, PACSIN1, PACSIN3, RUFY1, SCARF1, SELE, SGIP1, SMAP1, SNAP25, SPEM1, SYNJ2, TBC1D5, TMPRSS2, XKR4]
GO:0007267	cell-cell signaling	GO_BiologicalProcess-EBI-UniProt-GOA-ACAP-ARAP_16.06.2020_00h00	0.0082786	0.0386687	0.00272748	0.00461573	[2, 3]	Group42	6.29235	65	[ABR, ADARB1, ADGRA2, AGRN, ALS2, ANO1, ARHGEF7, ARNTL, BRSK2, CACNA1G, CACNG4, CAPRIN2, CASK, CCNY, CHRM1, CHRNA5, COL1A1, CPTP, DHX58, DIXDC1, DLG4, EDA, EDN1, EGR3, FERMT2, FOXP3, GIPC1, GJC1, GLI1, GRM2, HDAC9, IFIH1, IL1A, KCNQ1, KIF1B, LGALS9, LIF, LOC101090649, LOC101091160, LRRC32, LRRC4C, LYN, MCC, MEF2C, NFKB1, NOS1, OPHN1, PLEKHA4, PNOC, PTPRS, RAPGEF4, RIMS2, RIMS3, SLC8A3, SLITRK5, S…
GO:0045202	synapse	GO_CellularComponent-EBI-UniProt-GOA-ACAP-ARAP_16.06.2020_00h00	0.00850515	0.0392256	0.00272748	0.00461573	[3]	Group42	6.59631	50	[ABR, ADAM22, ADARB1, AGRN, ALS2, ARHGEF2, CACNA1G, CACNG4, CASK, CDKL5, CHRM1, CHRNA5, DLG4, DLG5, DLGAP3, EGR3, FXYD6, GIPC1, GJC1, GRM2, ITSN2, KIF1B, LGI1, LRRC4C, LZTS3, MEF2C, MYPN, NOS1, NUMB, OPHN1, PACSIN1, PNOC, PPFIA2, PPFIA4, PPFIBP2, PSD, PTPRS, RAPGEF4, RIMS2, RIMS3, RIMS4, SLC8A3, SLITRK5, SNAP25, SPEM1, SYNJ2, SYT3, TANC1, TIAM1, TIAM2]
GO:0099003	vesicle-mediated transport in synapse	GO_BiologicalProcess-EBI-UniProt-GOA-ACAP-ARAP_16.06.2020_00h00	0.00791879	0.0372259	0.00272748	0.00461573	[3, 5]	Group42	9.65517	14	[CASK, CHRNA5, GIPC1, ITSN2, NUMB, OPHN1, PACSIN1, RAPGEF4, RIMS2, RIMS3, SNAP25, SPEM1, SYNJ2, SYT3]
GO:0099504	synaptic vesicle cycle	GO_BiologicalProcess-EBI-UniProt-GOA-ACAP-ARAP_16.06.2020_00h00	0.0124785	0.0498458	0.00272748	0.00461573	[4, 6]	Group42	9.42029	13	[CASK, CHRNA5, GIPC1, ITSN2, OPHN1, PACSIN1, RAPGEF4, RIMS2, RIMS3, SNAP25, SPEM1, SYNJ2, SYT3]
GO:0010927	cellular component assembly involved in morphogenesis	GO_BiologicalProcess-EBI-UniProt-GOA-ACAP-ARAP_16.06.2020_00h00	2.89759e-05	0.000564836	0.00696128	0.00875133	[3, 4, 5]	Group43	17.8082	13	[ACTA1, ACTN2, AGFG1, EDN1, LDB3, MEF2A, MEF2C, MYOM3, MYPN, NRAP, PIKFYVE, PROX1, TPM1]
GO:0070925	organelle assembly	GO_BiologicalProcess-EBI-UniProt-GOA-ACAP-ARAP_16.06.2020_00h00	0.00479069	0.0261343	0.00696128	0.00875133	[5]	Group43	7.11806	41	[ABLIM1, ACTA1, ACTN2, AGFG1, ARHGEF2, CCDC40, CDKL5, CENPE, CENPJ, CEP250, CHEK2, CLASP1, CLASP2, CSF2, DYNC2H1, EDN1, G3BP2, IFT140, IFT81, IQCB1, LDB3, MBD1, MEF2A, MEF2C, MYOM3, MYPN, NOCT, NRAP, PIKFYVE, POGZ, PROX1, PTPRS, RNF4, SMC1A, SMURF1, TNF, TPM1, TTBK2, WDR19, WDR62, ZNF207]
GO:1902115	regulation of organelle assembly	GO_BiologicalProcess-EBI-UniProt-GOA-ACAP-ARAP_16.06.2020_00h00	0.00300438	0.0193498	0.00696128	0.00875133	[4, 5, 6]	Group43	10.7692	14	[ARHGEF2, CDKL5, CENPJ, CSF2, EDN1, G3BP2, IFT140, MEF2C, PIKFYVE, PROX1, PTPRS, RNF4, SMC1A, TNF]
GO:0030239	myofibril assembly	GO_BiologicalProcess-EBI-UniProt-GOA-ACAP-ARAP_16.06.2020_00h00	7.93701e-06	0.000246892	0.00696128	0.00875133	[4, 5, 6, 7, 8]	Group43	23.4043	11	[ACTA1, ACTN2, EDN1, LDB3, MEF2A, MEF2C, MYOM3, MYPN, NRAP, PROX1, TPM1]
GO:0043435	response to corticotropin-releasing hormone	GO_BiologicalProcess-EBI-UniProt-GOA-ACAP-ARAP_16.06.2020_00h00	0.000944189	0.00807254	0.00579171	0.0079636	[5, 6, 7]	Group44	60	3	[NR4A1, NR4A2, NR4A3]
GO:0071376	cellular response to corticotropin-releasing hormone stimulus	GO_BiologicalProcess-EBI-UniProt-GOA-ACAP-ARAP_16.06.2020_00h00	0.000944189	0.00807254	0.00579171	0.0079636	[6, 7, 8]	Group44	60	3	[NR4A1, NR4A2, NR4A3]
GO:0035259	glucocorticoid receptor binding	GO_MolecularFunction-EBI-UniProt-GOA-ACAP-ARAP_16.06.2020_00h00	0.000283656	0.00357505	0.00579171	0.0079636	[7, 8]	Group44	50	4	[NR4A1, NR4A2, NR4A3, TACC1]
GO:0004879	nuclear receptor activity	GO_BiologicalProcess-EBI-UniProt-GOA-ACAP-ARAP_16.06.2020_00h00	0.0100313	0.0436482	0.00579171	0.0079636	[4, 5, 6, 8, 9, 10, 11, 12, 13]	Group44	15	6	[NR4A1, NR4A2, NR4A3, RARB, RXRA, THRB]
GO:0008134	transcription factor binding	GO_MolecularFunction-EBI-UniProt-GOA-ACAP-ARAP_16.06.2020_00h00	0.000321886	0.00382599	0.000186426	0.000420655	[3]	Group45	8.42572	38	[ANKRD1, ARNTL, BCOR, CHD6, CRTC1, DCAF1, DNMT3A, FOXP3, HAND1, HDAC9, LOC101080520, LOC101090497, LOC101090649, MEF2A, MEF2C, MEIS2, MGA, MIER1, NFIA, NFKB1, NR4A1, NR4A2, NR4A3, PRKDC, PROX1, RARB, RB1, RERE, RNF4, RPTOR, RXRA, SORBS3, TACC1, TAF1, TCF12, TCF7L2, THRB, WWP2]
GO:0060537	muscle tissue development	GO_BiologicalProcess-EBI-UniProt-GOA-ACAP-ARAP_16.06.2020_00h00	0.000838076	0.00747114	0.000186426	0.000420655	[4]	Group45	9.44882	24	[ACTN2, ALDH1A2, ANKRD1, ARNTL, CDON, EDN1, EYA1, GJC1, GLI1, HAND1, LOC101086587, LOC101090649, MEF2A, MEF2C, MYLK, MYOM3, NR4A1, NRAP, PROX1, RARB, RB1, RXRA, SOX6, TPM1]
GO:0140297	DNA-binding transcription factor binding	GO_MolecularFunction-EBI-UniProt-GOA-ACAP-ARAP_16.06.2020_00h00	0.00431391	0.0243511	0.000186426	0.000420655	[4]	Group45	8.75	21	[ANKRD1, ARNTL, CRTC1, DCAF1, FOXP3, HAND1, HDAC9, LOC101090649, MEF2A, MEF2C, MGA, MIER1, NR4A1, NR4A2, NR4A3, PROX1, RB1, RXRA, TACC1, TCF12, TCF7L2]
GO:0014706	striated muscle tissue development	GO_BiologicalProcess-EBI-UniProt-GOA-ACAP-ARAP_16.06.2020_00h00	0.000831047	0.00745393	0.000186426	0.000420655	[5]	Group45	9.62343	23	[ACTN2, ALDH1A2, ANKRD1, ARNTL, CDON, EDN1, EYA1, GJC1, GLI1, HAND1, LOC101086587, LOC101090649, MEF2A, MEF2C, MYOM3, NR4A1, NRAP, PROX1, RARB, RB1, RXRA, SOX6, TPM1]
GO:0016043	cellular component organization	GO_BiologicalProcess-EBI-UniProt-GOA-ACAP-ARAP_16.06.2020_00h00	1.37942e-10	2.01672e-07	1.37942e-10	3.03473e-09	[3]	Group46	6.5287	265	[A4GALT, ABI1, ABI2, ABLIM1, ABR, ACTA1, ACTC1, ACTN2, ADARB1, ADGRB2, ADGRG6, AFAP1, AGFG1, AGO2, ALDH1A2, ALS2, ALS2CL, ANK3, APAF1, ARHGAP6, ARHGEF10L, ARHGEF15, ARHGEF2, ARHGEF7, ATP11B, ATP11C, ATP8B3, ATP8B4, ATP9A, ATP9B, BAG6, BCOR, BRCC3, BRSK2, BST1, CAPRIN2, CCDC40, CD63, CDC42BPA, CDC42BPG, CDC6, CDKL5, CENPE, CENPJ, CEP250, CGNL1, CHEK2, CIT, CLASP1, CLASP2, CLIP1, CNTRL, COL1A1, COL…
GO:0006996	organelle organization	GO_BiologicalProcess-EBI-UniProt-GOA-ACAP-ARAP_16.06.2020_00h00	3.44944e-07	2.96652e-05	1.37942e-10	3.03473e-09	[4]	Group46	6.62857	174	[ABI1, ABI2, ABLIM1, ABR, ACTA1, ACTC1, ACTN2, ADGRG6, AFAP1, AGFG1, ALS2, ALS2CL, ANK3, ARHGAP6, ARHGEF10L, ARHGEF2, ATP8B4, BAG6, BCOR, BRCC3, BRSK2, BST1, CCDC40, CDC42BPA, CDC42BPG, CDC6, CDKL5, CENPE, CENPJ, CEP250, CGNL1, CHEK2, CIT, CLASP1, CLASP2, CLIP1, CNTRL, CSF2, CSF3, DCAF1, DLG4, DNMT3A, DPF1, DYNC2H1, ECT2, EDN1, EHBP1, EPB41L1, EPB41L2, EPB41L5, ESPNL, EYA1, EYA4, FCHSD2, FGD3, FG…
GO:0033043	regulation of organelle organization	GO_BiologicalProcess-EBI-UniProt-GOA-ACAP-ARAP_16.06.2020_00h00	0.000731649	0.0069011	1.37942e-10	3.03473e-09	[4, 5]	Group46	7.109	60	[ACTN2, AFAP1, ARHGEF10L, ARHGEF2, BCOR, BST1, CDC6, CDKL5, CENPE, CENPJ, CEP250, CGNL1, CLASP1, CLASP2, CLIP1, CNTRL, CSF2, CSF3, ECT2, EDN1, FCHSD2, FGD4, FOXP3, G3BP2, GBA2, IFT140, IL1A, KIAA1211, LIF, LPAR1, MAPKAPK5, MEF2C, MIER1, MTHFR, NAV3, NFE2L1, NOS1, OPA1, PIKFYVE, PLXNB1, PPHLN1, PROX1, PTPRS, RB1, RNF4, ROCK2, SLF2, SMC1A, SMURF1, SORBS3, SSH1, TEK, TNF, TNFSF10, TTBK2, TTK, USP44,…
GO:0007010	cytoskeleton organization	GO_BiologicalProcess-EBI-UniProt-GOA-ACAP-ARAP_16.06.2020_00h00	1.87127e-09	1.3679e-06	1.37942e-10	3.03473e-09	[5]	Group46	8.92678	89	[ABI1, ABI2, ABLIM1, ABR, ACTA1, ACTC1, ACTN2, AFAP1, AGFG1, ANK3, ARHGAP6, ARHGEF10L, ARHGEF2, BRSK2, BST1, CCDC40, CDC42BPA, CDC42BPG, CENPE, CENPJ, CEP250, CGNL1, CHEK2, CIT, CLASP1, CLASP2, CLIP1, CNTRL, CSF3, ECT2, EDN1, EHBP1, EPB41L1, EPB41L2, EPB41L5, ESPNL, FCHSD2, FGD3, FGD4, FMNL1, GBA2, KIAA1211, LDB3, LOC101086587, LOC101086801, LOC101100223, LPAR1, MAP2, MAST1, MEF2A, MEF2C, MYO1D, …
GO:0003015	heart process	GO_BiologicalProcess-EBI-UniProt-GOA-ACAP-ARAP_16.06.2020_00h00	0.00774769	0.0368962	0.00774769	0.00933968	[4]	Group47	10	13	[ABCC9, ACTC1, ATP2B4, CACNA1G, EDN1, GJC1, KCNQ1, MAP2K6, MEF2A, NOS1, PDE4D, THRB, TPM1]
GO:0060047	heart contraction	GO_BiologicalProcess-EBI-UniProt-GOA-ACAP-ARAP_16.06.2020_00h00	0.00425096	0.0241825	0.00774769	0.00933968	[5]	Group47	10.7438	13	[ABCC9, ACTC1, ATP2B4, CACNA1G, EDN1, GJC1, KCNQ1, MAP2K6, MEF2A, NOS1, PDE4D, THRB, TPM1]
GO:0008016	regulation of heart contraction	GO_BiologicalProcess-EBI-UniProt-GOA-ACAP-ARAP_16.06.2020_00h00	0.00689052	0.0336921	0.00774769	0.00933968	[5, 6]	Group47	11	11	[ABCC9, ATP2B4, CACNA1G, EDN1, GJC1, KCNQ1, MEF2A, NOS1, PDE4D, THRB, TPM1]
GO:0010460	positive regulation of heart rate	GO_BiologicalProcess-EBI-UniProt-GOA-ACAP-ARAP_16.06.2020_00h00	0.0126201	0.0498663	0.00774769	0.00933968	[4, 5, 6, 7, 8]	Group47	27.2727	3	[EDN1, KCNQ1, TPM1]
GO:0042578	phosphoric ester hydrolase activity	GO_MolecularFunction-EBI-UniProt-GOA-ACAP-ARAP_16.06.2020_00h00	2.33777e-05	0.000474696	2.33777e-05	7.34727e-05	[4]	Group48	9.25508	41	[EYA1, EYA4, INPP4A, INPP5A, LPAR1, MEF2C, MTMR1, MTMR11, MYO1D, NOCT, PDE10A, PDE4D, PDE7B, PDP1, PFKFB4, PHACTR2, PHLPP2, PLCB4, PLCD3, PLCE1, PLCH2, PLCXD2, PLPP5, PPP1R15B, PPP6R2, PSPH, PTPN3, PTPN5, PTPRC, PTPRF, PTPRS, RCAN1, RCAN3, RRP1B, SBF2, SELE, SEMA4D, SSH1, SYNJ2, TDP1, TNF]
GO:0008081	phosphoric diester hydrolase activity	GO_MolecularFunction-EBI-UniProt-GOA-ACAP-ARAP_16.06.2020_00h00	0.00431615	0.02427	2.33777e-05	7.34727e-05	[5]	Group48	11.7021	11	[LPAR1, PDE10A, PDE4D, PDE7B, PLCB4, PLCD3, PLCE1, PLCH2, PLCXD2, SELE, TDP1]
GO:0004629	phospholipase C activity	GO_MolecularFunction-EBI-UniProt-GOA-ACAP-ARAP_16.06.2020_00h00	0.00516399	0.0276548	2.33777e-05	7.34727e-05	[6]	Group48	17.1429	6	[LPAR1, PLCB4, PLCD3, PLCE1, PLCH2, SELE]
GO:0004435	phosphatidylinositol phospholipase C activity	GO_MolecularFunction-EBI-UniProt-GOA-ACAP-ARAP_16.06.2020_00h00	0.0085369	0.0392483	2.33777e-05	7.34727e-05	[7]	Group48	22.2222	4	[PLCB4, PLCD3, PLCE1, PLCH2]
GO:0008092	cytoskeletal protein binding	GO_MolecularFunction-EBI-UniProt-GOA-ACAP-ARAP_16.06.2020_00h00	1.74829e-08	4.26e-06	6.35511e-09	6.21388e-08	[3]	Group49	9.54416	67	[ABLIM1, ACTC1, ACTN2, AGBL5, ANKRD1, ARHGEF2, CENPE, CENPJ, CLASP1, CLASP2, CLIP1, CLMN, CNTRL, COBLL1, DLG5, EML5, EPB41L1, EPB41L2, EPB41L5, EPS8L1, ESPNL, FERMT2, FGD4, FMNL1, GAS7, GIPC1, GLI1, IFT81, KIF1B, LDB3, LOC101085080, LOC101086587, MAGI1, MAP2, MAPK8IP3, MAST1, MAZ, MYH7B, MYO1D, MYO9B, MYOM3, MYPN, NAV3, NDRG1, NFKB1, NRAP, OPA1, PACSIN1, PACSIN3, PDLIM3, PDLIM7, PHACTR2, PLEC, PT…
GO:0003779	actin binding	GO_MolecularFunction-EBI-UniProt-GOA-ACAP-ARAP_16.06.2020_00h00	0.000567262	0.0058404	6.35511e-09	6.21388e-08	[4]	Group49	9.12052	28	[ABLIM1, ACTN2, CLMN, COBLL1, EPB41L1, EPB41L2, EPS8L1, ESPNL, FERMT2, FMNL1, GIPC1, LDB3, LOC101085080, LOC101086587, MYH7B, MYO1D, MYO9B, MYOM3, NRAP, PDLIM3, PDLIM7, PHACTR2, PLEC, SHROOM3, SSH1, TLN2, TPM1, VASH1]
GO:0043292	contractile fiber	GO_CellularComponent-EBI-UniProt-GOA-ACAP-ARAP_16.06.2020_00h00	5.82981e-07	3.70573e-05	6.35511e-09	6.21388e-08	[3, 4, 5]	Group49	16.8067	20	[ABCC9, ACTA1, ACTC1, ACTN2, ANKRD1, ATP2B4, ITGB1BP2, LDB3, LOC101085080, LOC101086587, MYH7B, MYOM3, MYPN, NOS1, NRAP, PDLIM3, PDLIM7, PLEC, TPM1, TRIM32]
GO:0030016	myofibril	GO_CellularComponent-EBI-UniProt-GOA-ACAP-ARAP_16.06.2020_00h00	9.60249e-07	5.39955e-05	6.35511e-09	6.21388e-08	[4, 5, 6]	Group49	16.9643	19	[ABCC9, ACTA1, ACTC1, ACTN2, ANKRD1, ATP2B4, ITGB1BP2, LDB3, LOC101085080, LOC101086587, MYH7B, MYOM3, MYPN, NOS1, NRAP, PDLIM3, PDLIM7, TPM1, TRIM32]
GO:0031589	cell-substrate adhesion	GO_BiologicalProcess-EBI-UniProt-GOA-ACAP-ARAP_16.06.2020_00h00	0.0125956	0.0499046	0.000794417	0.00158883	[3]	Group50	8.18966	19	[ACTN2, ATXN3, BST1, CASK, CD63, COL1A1, COL3A1, EDA, EPB41L5, FBLN2, FERMT2, ITGB4, LIMS1, NDNF, SORBS3, TEK, THY1, TIAM1, WNT4]
GO:0007229	integrin-mediated signaling pathway	GO_BiologicalProcess-EBI-UniProt-GOA-ACAP-ARAP_16.06.2020_00h00	0.00180292	0.0130489	0.000794417	0.00158883	[4, 5, 6]	Group50	13.8889	10	[CD63, COL3A1, FERMT2, FUT8, ITGA7, ITGAL, ITGB4, LAMA3, LIMS1, THY1]
GO:0150115	cell-substrate junction organization	GO_BiologicalProcess-EBI-UniProt-GOA-ACAP-ARAP_16.06.2020_00h00	0.00154939	0.011798	0.000794417	0.00158883	[5]	Group50	15.2542	9	[ACTN2, EPB41L5, FERMT2, ITGB4, PLEC, TEK, THY1, TNS1, WNT4]
GO:0007044	cell-substrate junction assembly	GO_BiologicalProcess-EBI-UniProt-GOA-ACAP-ARAP_16.06.2020_00h00	0.00136858	0.0106998	0.000794417	0.00158883	[6]	Group50	15.5172	9	[ACTN2, EPB41L5, FERMT2, ITGB4, PLEC, TEK, THY1, TNS1, WNT4]
GO:0007422	peripheral nervous system development	GO_BiologicalProcess-EBI-UniProt-GOA-ACAP-ARAP_16.06.2020_00h00	0.00263541	0.0173557	0.00263541	0.00463832	[4, 5, 6]	Group51	17.0732	7	[ADAM22, ADGRB2, ADGRG6, EGR3, ETV1, LGI4, NDRG1]
GO:0032292	peripheral nervous system axon ensheathment	GO_BiologicalProcess-EBI-UniProt-GOA-ACAP-ARAP_16.06.2020_00h00	0.00546825	0.0289659	0.00263541	0.00463832	[4, 7, 8]	Group51	25	4	[ADAM22, ADGRG6, LGI4, NDRG1]
GO:0014044	Schwann cell development	GO_BiologicalProcess-EBI-UniProt-GOA-ACAP-ARAP_16.06.2020_00h00	0.0104209	0.044548	0.00263541	0.00463832	[5, 6, 7, 8, 9, 10]	Group51	21.0526	4	[ADAM22, ADGRG6, LGI4, NDRG1]
GO:0022011	myelination in peripheral nervous system	GO_BiologicalProcess-EBI-UniProt-GOA-ACAP-ARAP_16.06.2020_00h00	0.00546825	0.0289659	0.00263541	0.00463832	[5, 6, 7, 8, 9, 10, 11]	Group51	25	4	[ADAM22, ADGRG6, LGI4, NDRG1]
GO:0018209	peptidyl-serine modification	GO_BiologicalProcess-EBI-UniProt-GOA-ACAP-ARAP_16.06.2020_00h00	0.00591298	0.0305469	0.00591298	0.00800527	[7, 8]	Group52	8.65801	20	[ATP2B4, BRSK2, CAPRIN2, CHUK, CSF3, EIF4G1, LIF, LOC101088440, MAST1, MAST2, MKNK1, NDNF, NOS1, PAQR3, PRKDC, RPTOR, TNF, TTBK2, TTK, VRK1]
GO:0018105	peptidyl-serine phosphorylation	GO_BiologicalProcess-EBI-UniProt-GOA-ACAP-ARAP_16.06.2020_00h00	0.00579727	0.0300554	0.00591298	0.00800527	[7, 8, 9]	Group52	8.83721	19	[ATP2B4, BRSK2, CAPRIN2, CHUK, CSF3, EIF4G1, LIF, LOC101088440, MAST1, MAST2, MKNK1, NOS1, PAQR3, PRKDC, RPTOR, TNF, TTBK2, TTK, VRK1]
GO:0033135	regulation of peptidyl-serine phosphorylation	GO_BiologicalProcess-EBI-UniProt-GOA-ACAP-ARAP_16.06.2020_00h00	0.0122012	0.0488718	0.00591298	0.00800527	[7, 8, 9, 10]	Group52	10.6383	10	[ATP2B4, CAPRIN2, CSF3, EIF4G1, LIF, LOC101088440, NOS1, PAQR3, RPTOR, TNF]
GO:0033138	positive regulation of peptidyl-serine phosphorylation	GO_BiologicalProcess-EBI-UniProt-GOA-ACAP-ARAP_16.06.2020_00h00	0.00559647	0.0293263	0.00591298	0.00800527	[7, 8, 9, 10, 11]	Group52	12.6761	9	[ATP2B4, CAPRIN2, CSF3, EIF4G1, LIF, LOC101088440, NOS1, RPTOR, TNF]
GO:0042578	phosphoric ester hydrolase activity	GO_MolecularFunction-EBI-UniProt-GOA-ACAP-ARAP_16.06.2020_00h00	2.33777e-05	0.000474696	1.21595e-05	4.65235e-05	[4]	Group53	9.25508	41	[EYA1, EYA4, INPP4A, INPP5A, LPAR1, MEF2C, MTMR1, MTMR11, MYO1D, NOCT, PDE10A, PDE4D, PDE7B, PDP1, PFKFB4, PHACTR2, PHLPP2, PLCB4, PLCD3, PLCE1, PLCH2, PLCXD2, PLPP5, PPP1R15B, PPP6R2, PSPH, PTPN3, PTPN5, PTPRC, PTPRF, PTPRS, RCAN1, RCAN3, RRP1B, SBF2, SELE, SEMA4D, SSH1, SYNJ2, TDP1, TNF]
GO:0008081	phosphoric diester hydrolase activity	GO_MolecularFunction-EBI-UniProt-GOA-ACAP-ARAP_16.06.2020_00h00	0.00431615	0.02427	1.21595e-05	4.65235e-05	[5]	Group53	11.7021	11	[LPAR1, PDE10A, PDE4D, PDE7B, PLCB4, PLCD3, PLCE1, PLCH2, PLCXD2, SELE, TDP1]
GO:0016311	dephosphorylation	GO_BiologicalProcess-EBI-UniProt-GOA-ACAP-ARAP_16.06.2020_00h00	0.00048291	0.00519128	1.21595e-05	4.65235e-05	[5]	Group53	8.66142	33	[CDCA2, EYA1, EYA4, FBXW11, INPP1, INPP4A, INPP5A, MEF2C, MTMR1, MTMR11, MYO1D, NOCT, PDP1, PFKFB4, PHACTR2, PHLPP2, PLPP5, PPP1R15B, PPP6R2, PSPH, PTPN3, PTPN5, PTPRC, PTPRF, PTPRS, RCAN1, RCAN3, RRP1B, SBF2, SEMA4D, SSH1, SYNJ2, TNF]
GO:0016791	phosphatase activity	GO_BiologicalProcess-EBI-UniProt-GOA-ACAP-ARAP_16.06.2020_00h00	0.000883114	0.00773121	1.21595e-05	4.65235e-05	[6]	Group53	8.64553	30	[EYA1, EYA4, INPP4A, INPP5A, MEF2C, MTMR1, MTMR11, MYO1D, NOCT, PDP1, PFKFB4, PHACTR2, PHLPP2, PLPP5, PPP1R15B, PPP6R2, PSPH, PTPN3, PTPN5, PTPRC, PTPRF, PTPRS, RCAN1, RCAN3, RRP1B, SBF2, SEMA4D, SSH1, SYNJ2, TNF]
GO:0007267	cell-cell signaling	GO_BiologicalProcess-EBI-UniProt-GOA-ACAP-ARAP_16.06.2020_00h00	0.0082786	0.0386687	0.000762354	0.00156017	[2, 3]	Group54	6.29235	65	[ABR, ADARB1, ADGRA2, AGRN, ALS2, ANO1, ARHGEF7, ARNTL, BRSK2, CACNA1G, CACNG4, CAPRIN2, CASK, CCNY, CHRM1, CHRNA5, COL1A1, CPTP, DHX58, DIXDC1, DLG4, EDA, EDN1, EGR3, FERMT2, FOXP3, GIPC1, GJC1, GLI1, GRM2, HDAC9, IFIH1, IL1A, KCNQ1, KIF1B, LGALS9, LIF, LOC101090649, LOC101091160, LRRC32, LRRC4C, LYN, MCC, MEF2C, NFKB1, NOS1, OPHN1, PLEKHA4, PNOC, PTPRS, RAPGEF4, RIMS2, RIMS3, SLC8A3, SLITRK5, S…
GO:0032879	regulation of localization	GO_BiologicalProcess-EBI-UniProt-GOA-ACAP-ARAP_16.06.2020_00h00	0.000766479	0.00718329	0.000762354	0.00156017	[2, 3]	Group54	6.28303	107	[ABR, ACTA1, ACTN2, ADARB1, ADGRA2, AGO2, ANKRD1, ANO1, ARHGEF2, ARHGEF7, ARNTL, ATP2B4, ATP2C2, BRSK2, BST1, CACNA1G, CACNG4, CASK, CCDC40, CD63, CENPJ, CEP250, CFAP69, CHRM1, CHRNA5, CMKLR1, COL1A1, CPTP, CXCL10, DHX58, DLG5, DPEP1, ECT2, EDN1, EPB41L2, EPB41L5, FOXP3, FRMD4A, FXYD6, GIPC1, HDAC9, IFIH1, IL1A, KCNIP1, KCNQ1, LAMA3, LGALS9, LIF, LOC101091160, LRRC32, LYN, MAPK8IP3, MAZ, MCC, MEF…
GO:0045202	synapse	GO_CellularComponent-EBI-UniProt-GOA-ACAP-ARAP_16.06.2020_00h00	0.00850515	0.0392256	0.000762354	0.00156017	[3]	Group54	6.59631	50	[ABR, ADAM22, ADARB1, AGRN, ALS2, ARHGEF2, CACNA1G, CACNG4, CASK, CDKL5, CHRM1, CHRNA5, DLG4, DLG5, DLGAP3, EGR3, FXYD6, GIPC1, GJC1, GRM2, ITSN2, KIF1B, LGI1, LRRC4C, LZTS3, MEF2C, MYPN, NOS1, NUMB, OPHN1, PACSIN1, PNOC, PPFIA2, PPFIA4, PPFIBP2, PSD, PTPRS, RAPGEF4, RIMS2, RIMS3, RIMS4, SLC8A3, SLITRK5, SNAP25, SPEM1, SYNJ2, SYT3, TANC1, TIAM1, TIAM2]
GO:0051046	regulation of secretion	GO_BiologicalProcess-EBI-UniProt-GOA-ACAP-ARAP_16.06.2020_00h00	0.0121392	0.0487569	0.000762354	0.00156017	[4, 5]	Group54	7.15935	31	[ABR, ANKRD1, ANO1, ARHGEF7, ARNTL, BRSK2, CACNA1G, CASK, CHRNA5, CPTP, DHX58, EDN1, FOXP3, FRMD4A, GIPC1, HDAC9, IFIH1, IL1A, KCNQ1, LGALS9, LIF, LRRC32, LYN, MEF2C, RAPGEF4, RHBDF2, RIMS2, RIMS3, SYT3, TCF7L2, TNF]
GO:1903530	regulation of secretion by cell	GO_BiologicalProcess-EBI-UniProt-GOA-ACAP-ARAP_16.06.2020_00h00	0.00920796	0.0416781	0.000762354	0.00156017	[3, 4, 5, 6]	Group54	7.37101	30	[ABR, ANKRD1, ANO1, ARHGEF7, ARNTL, BRSK2, CACNA1G, CASK, CHRNA5, CPTP, DHX58, EDN1, FOXP3, FRMD4A, GIPC1, HDAC9, IFIH1, IL1A, LGALS9, LIF, LRRC32, LYN, MEF2C, RAPGEF4, RHBDF2, RIMS2, RIMS3, SYT3, TCF7L2, TNF]
GO:0071216	cellular response to biotic stimulus	GO_BiologicalProcess-EBI-UniProt-GOA-ACAP-ARAP_16.06.2020_00h00	0.000922742	0.00793558	0.00431987	0.0064432	[3]	Group55	11.7188	15	[ANKRD1, CMPK2, CXCL10, CXCL8, IL1A, LOC101091160, LYN, MEF2C, NFKB1, NUGGC, PPP1R15B, PTAFR, SMC1A, TNF, TRIM41]
GO:0002237	response to molecule of bacterial origin	GO_BiologicalProcess-EBI-UniProt-GOA-ACAP-ARAP_16.06.2020_00h00	0.00989801	0.043326	0.00431987	0.0064432	[4, 6]	Group55	9.14634	15	[ABR, ANKRD1, CMPK2, CXCL10, CXCL8, IL1A, LOC101091160, LYN, MEF2C, NFKB1, NOCT, NUGGC, PTAFR, TNF, TRIM41]
GO:0032496	response to lipopolysaccharide	GO_BiologicalProcess-EBI-UniProt-GOA-ACAP-ARAP_16.06.2020_00h00	0.00598349	0.0305869	0.00431987	0.0064432	[4, 5, 7]	Group55	9.67742	15	[ABR, ANKRD1, CMPK2, CXCL10, CXCL8, IL1A, LOC101091160, LYN, MEF2C, NFKB1, NOCT, NUGGC, PTAFR, TNF, TRIM41]
GO:0071219	cellular response to molecule of bacterial origin	GO_BiologicalProcess-EBI-UniProt-GOA-ACAP-ARAP_16.06.2020_00h00	0.00233458	0.0159493	0.00431987	0.0064432	[4, 5, 7]	Group55	11.5044	13	[ANKRD1, CMPK2, CXCL10, CXCL8, IL1A, LOC101091160, LYN, MEF2C, NFKB1, NUGGC, PTAFR, TNF, TRIM41]
GO:0071222	cellular response to lipopolysaccharide	GO_BiologicalProcess-EBI-UniProt-GOA-ACAP-ARAP_16.06.2020_00h00	0.00198807	0.0141095	0.00431987	0.0064432	[5, 6, 8]	Group55	11.7117	13	[ANKRD1, CMPK2, CXCL10, CXCL8, IL1A, LOC101091160, LYN, MEF2C, NFKB1, NUGGC, PTAFR, TNF, TRIM41]
GO:0019932	second-messenger-mediated signaling	GO_BiologicalProcess-EBI-UniProt-GOA-ACAP-ARAP_16.06.2020_00h00	0.0125421	0.0499635	0.0125421	0.0131394	[4, 5, 6]	Group56	7.82918	22	[ACKR3, ADGRB2, ADGRG6, APLP1, ATP2B4, BST1, CMKLR1, CXCL10, EDN1, INPP5A, LOC101080520, LPAR1, MRVI1, NDNF, NOS1, PDE10A, PDE4D, RAPGEF2, RAPGEF4, RCAN1, RCAN3, TNF]
GO:0048016	inositol phosphate-mediated signaling	GO_BiologicalProcess-EBI-UniProt-GOA-ACAP-ARAP_16.06.2020_00h00	0.0013552	0.0106521	0.0125421	0.0131394	[5, 6, 7]	Group56	17.0213	8	[ADGRB2, ATP2B4, EDN1, INPP5A, LOC101080520, RCAN1, RCAN3, TNF]
GO:0043949	regulation of cAMP-mediated signaling	GO_BiologicalProcess-EBI-UniProt-GOA-ACAP-ARAP_16.06.2020_00h00	0.000301061	0.0037301	0.0125421	0.0131394	[5, 6, 7, 8, 9]	Group56	28.5714	6	[APLP1, ATP2B4, NOS1, PDE10A, PDE4D, RAPGEF2]
GO:0097720	calcineurin-mediated signaling	GO_BiologicalProcess-EBI-UniProt-GOA-ACAP-ARAP_16.06.2020_00h00	0.00683574	0.0338775	0.0125421	0.0131394	[6, 7, 8]	Group56	16.2162	6	[ADGRB2, ATP2B4, LOC101080520, RCAN1, RCAN3, TNF]
GO:0033173	calcineurin-NFAT signaling cascade	GO_BiologicalProcess-EBI-UniProt-GOA-ACAP-ARAP_16.06.2020_00h00	0.00595727	0.0305597	0.0125421	0.0131394	[6, 7, 8, 9]	Group56	16.6667	6	[ADGRB2, ATP2B4, LOC101080520, RCAN1, RCAN3, TNF]
GO:0030258	lipid modification	GO_BiologicalProcess-EBI-UniProt-GOA-ACAP-ARAP_16.06.2020_00h00	0.00101122	0.00849657	0.00683976	0.00885145	[4, 5]	Group57	9.85915	21	[DGKD, DGKG, EFR3B, FAM126B, FGFR3, GBA2, INPP1, INPP5A, LOC101091160, LYN, MTMR1, MTMR11, NR4A3, PEX5, PI4KB, PIKFYVE, PLPP5, RB1, SOCS5, SYNJ2, TEK]
GO:0046834	lipid phosphorylation	GO_BiologicalProcess-EBI-UniProt-GOA-ACAP-ARAP_16.06.2020_00h00	0.000188521	0.00257587	0.00683976	0.00885145	[5, 6]	Group57	14.9425	13	[DGKD, DGKG, EFR3B, FAM126B, FGFR3, INPP1, LOC101091160, LYN, PI4KB, PIKFYVE, RB1, SOCS5, TEK]
GO:0046488	phosphatidylinositol metabolic process	GO_BiologicalProcess-EBI-UniProt-GOA-ACAP-ARAP_16.06.2020_00h00	0.00415185	0.023804	0.00683976	0.00885145	[6, 7]	Group57	10.0671	15	[EFR3B, FAM126B, FGFR3, INPP1, INPP4A, INPP5A, LOC101091160, LYN, MTMR1, MTMR11, PI4KB, PIKFYVE, SOCS5, SYNJ2, TEK]
GO:0043550	regulation of lipid kinase activity	GO_BiologicalProcess-EBI-UniProt-GOA-ACAP-ARAP_16.06.2020_00h00	0.0100313	0.0436482	0.00683976	0.00885145	[5, 6, 7, 8, 9]	Group57	15	6	[FGFR3, LOC101091160, LYN, RB1, SOCS5, TEK]
GO:0046854	phosphatidylinositol phosphorylation	GO_BiologicalProcess-EBI-UniProt-GOA-ACAP-ARAP_16.06.2020_00h00	0.00145004	0.0112167	0.00683976	0.00885145	[6, 7, 8]	Group57	14.2857	10	[EFR3B, FAM126B, FGFR3, INPP1, LOC101091160, LYN, PI4KB, PIKFYVE, SOCS5, TEK]
GO:0051020	GTPase binding	GO_MolecularFunction-EBI-UniProt-GOA-ACAP-ARAP_16.06.2020_00h00	2.48197e-05	0.000497073	2.48197e-05	7.53148e-05	[4]	Group58	9.42029	39	[ABR, ALS2, ARHGEF10L, ARHGEF15, ARHGEF2, ARHGEF3, ARHGEF7, DENND1A, DOCK10, DOCK3, ECT2, EPS8L1, EVI5, FGD3, FGD4, FMNL1, IPO13, ITSN2, MADD, MYO9B, NDRG1, PLCE1, PSD, RAPGEF2, RAPGEF4, RIMS2, RIMS3, RIMS4, RNF152, ROCK2, SBF2, SPATA13, ST5, SYTL2, TBC1D22A, TBC1D5, TBCK, TIAM1, TIAM2]
GO:0031267	small GTPase binding	GO_MolecularFunction-EBI-UniProt-GOA-ACAP-ARAP_16.06.2020_00h00	1.72758e-05	0.000420953	2.48197e-05	7.53148e-05	[5]	Group58	10.4575	32	[ALS2, ARHGEF10L, ARHGEF15, ARHGEF2, ARHGEF3, DENND1A, ECT2, EPS8L1, EVI5, FGD3, FGD4, FMNL1, IPO13, MADD, MYO9B, NDRG1, PLCE1, RAPGEF2, RAPGEF4, RIMS2, RIMS3, RIMS4, RNF152, ROCK2, SBF2, ST5, SYTL2, TBC1D22A, TBC1D5, TBCK, TIAM1, TIAM2]
GO:0017016	Ras GTPase binding	GO_MolecularFunction-EBI-UniProt-GOA-ACAP-ARAP_16.06.2020_00h00	2.11914e-05	0.000455614	2.48197e-05	7.53148e-05	[6]	Group58	10.5085	31	[ALS2, ARHGEF10L, ARHGEF15, ARHGEF2, ARHGEF3, DENND1A, ECT2, EPS8L1, EVI5, FGD3, FGD4, FMNL1, IPO13, MADD, MYO9B, NDRG1, PLCE1, RAPGEF2, RAPGEF4, RIMS2, RIMS3, RIMS4, ROCK2, SBF2, ST5, SYTL2, TBC1D22A, TBC1D5, TBCK, TIAM1, TIAM2]
GO:0017112	Rab guanyl-nucleotide exchange factor activity	GO_BiologicalProcess-EBI-UniProt-GOA-ACAP-ARAP_16.06.2020_00h00	0.00635401	0.032033	2.48197e-05	7.53148e-05	[6]	Group58	19.2308	5	[ALS2, DENND1A, MADD, SBF2, ST5]
GO:0017137	Rab GTPase binding	GO_MolecularFunction-EBI-UniProt-GOA-ACAP-ARAP_16.06.2020_00h00	0.00165293	0.0122669	2.48197e-05	7.53148e-05	[7]	Group58	11.4754	14	[ALS2, DENND1A, EVI5, MADD, NDRG1, RIMS2, RIMS3, RIMS4, SBF2, ST5, SYTL2, TBC1D22A, TBC1D5, TBCK]
GO:0070161	anchoring junction	GO_CellularComponent-EBI-UniProt-GOA-ACAP-ARAP_16.06.2020_00h00	0.00242029	0.0163063	0.00269837	0.00465602	[3]	Group59	7.94045	32	[ACTN2, AFAP1, ANK3, CASK, DLG5, ECT2, EPB41L5, FERMT2, FRMD4A, FRMD4B, GJC1, ITGB4, LDB3, LIMS1, LOC101086587, LOC101086801, LOC101100223, MAGI1, NDRG1, NRAP, PDLIM3, PDLIM7, PIKFYVE, PLEC, PRKD1, RAPGEF2, SHROOM3, SORBS3, TEK, TIAM1, TLN2, TNS1]
GO:0030055	cell-substrate junction	GO_CellularComponent-EBI-UniProt-GOA-ACAP-ARAP_16.06.2020_00h00	0.00178729	0.0130651	0.00269837	0.00465602	[4]	Group59	11.3821	14	[ACTN2, AFAP1, EPB41L5, FERMT2, ITGB4, LIMS1, LOC101086587, LOC101086801, NRAP, PDLIM7, PLEC, SORBS3, TLN2, TNS1]
GO:0005912	adherens junction	GO_CellularComponent-EBI-UniProt-GOA-ACAP-ARAP_16.06.2020_00h00	0.00431615	0.02427	0.00269837	0.00465602	[5]	Group59	11.7021	11	[DLG5, EPB41L5, FRMD4A, FRMD4B, LDB3, LOC101100223, MAGI1, NDRG1, PDLIM3, PDLIM7, SHROOM3]
GO:0005925	focal adhesion	GO_CellularComponent-EBI-UniProt-GOA-ACAP-ARAP_16.06.2020_00h00	0.00342185	0.0211087	0.00269837	0.00465602	[5]	Group59	11.0169	13	[ACTN2, AFAP1, EPB41L5, FERMT2, ITGB4, LIMS1, LOC101086587, LOC101086801, PDLIM7, PLEC, SORBS3, TLN2, TNS1]
GO:0150115	cell-substrate junction organization	GO_BiologicalProcess-EBI-UniProt-GOA-ACAP-ARAP_16.06.2020_00h00	0.00154939	0.011798	0.00269837	0.00465602	[5]	Group59	15.2542	9	[ACTN2, EPB41L5, FERMT2, ITGB4, PLEC, TEK, THY1, TNS1, WNT4]
GO:0007044	cell-substrate junction assembly	GO_BiologicalProcess-EBI-UniProt-GOA-ACAP-ARAP_16.06.2020_00h00	0.00136858	0.0106998	0.00269837	0.00465602	[6]	Group59	15.5172	9	[ACTN2, EPB41L5, FERMT2, ITGB4, PLEC, TEK, THY1, TNS1, WNT4]
GO:0008092	cytoskeletal protein binding	GO_MolecularFunction-EBI-UniProt-GOA-ACAP-ARAP_16.06.2020_00h00	1.74829e-08	4.26e-06	2.26274e-07	1.42229e-06	[3]	Group60	9.54416	67	[ABLIM1, ACTC1, ACTN2, AGBL5, ANKRD1, ARHGEF2, CENPE, CENPJ, CLASP1, CLASP2, CLIP1, CLMN, CNTRL, COBLL1, DLG5, EML5, EPB41L1, EPB41L2, EPB41L5, EPS8L1, ESPNL, FERMT2, FGD4, FMNL1, GAS7, GIPC1, GLI1, IFT81, KIF1B, LDB3, LOC101085080, LOC101086587, MAGI1, MAP2, MAPK8IP3, MAST1, MAZ, MYH7B, MYO1D, MYO9B, MYOM3, MYPN, NAV3, NDRG1, NFKB1, NRAP, OPA1, PACSIN1, PACSIN3, PDLIM3, PDLIM7, PHACTR2, PLEC, PT…
GO:0043228	non-membrane-bounded organelle	GO_CellularComponent-EBI-UniProt-GOA-ACAP-ARAP_16.06.2020_00h00	0.000187318	0.00258357	2.26274e-07	1.42229e-06	[3]	Group60	6.01152	167	[ABCC9, ABLIM1, ACTA1, ACTC1, ACTN2, ADARB1, ADGRB2, AFAP1, AGBL5, AGO2, AK5, ALS2, ANKRD1, ARHGEF2, ARNTL, ATP2B4, BRSK2, CAPRIN2, CARF, CASK, CCDC40, CCHCR1, CDC42BPA, CDC42BPG, CDC6, CDCA2, CDK12, CDKL5, CENPE, CENPJ, CEP112, CEP250, CGN, CGNL1, CHEK2, CIT, CKAP2L, CLASP1, CLASP2, CLIP1, CNTRL, DCAF1, DLG4, DLG5, DNMT3A, DPF1, DRC3, DYNC2H1, ECT2, EDA, EFR3B, EHBP1, EPB41L1, EPB41L2, EPB41L5, …
GO:0043232	intracellular non-membrane-bounded organelle	GO_CellularComponent-EBI-UniProt-GOA-ACAP-ARAP_16.06.2020_00h00	0.00025713	0.00332676	2.26274e-07	1.42229e-06	[3, 4]	Group60	5.97983	166	[ABCC9, ABLIM1, ACTA1, ACTC1, ACTN2, ADARB1, ADGRB2, AFAP1, AGBL5, AGO2, AK5, ALS2, ANKRD1, ARHGEF2, ARNTL, ATP2B4, BRSK2, CAPRIN2, CARF, CASK, CCDC40, CCHCR1, CDC42BPA, CDC42BPG, CDC6, CDCA2, CDK12, CDKL5, CENPE, CENPJ, CEP112, CEP250, CGN, CGNL1, CHEK2, CIT, CKAP2L, CLASP1, CLASP2, CLIP1, CNTRL, DCAF1, DLG4, DLG5, DNMT3A, DPF1, DRC3, DYNC2H1, ECT2, EDA, EFR3B, EHBP1, EPB41L1, EPB41L2, EPB41L5, …
GO:0005856	cytoskeleton	GO_CellularComponent-EBI-UniProt-GOA-ACAP-ARAP_16.06.2020_00h00	9.97191e-07	5.3996e-05	2.26274e-07	1.42229e-06	[4, 5]	Group60	7.49814	101	[ABLIM1, ACTA1, ACTC1, ADGRB2, AFAP1, AGBL5, AK5, ALS2, ARHGEF2, BRSK2, CAPRIN2, CCDC40, CCHCR1, CDC42BPA, CDC42BPG, CDC6, CDKL5, CENPE, CENPJ, CEP112, CEP250, CGN, CGNL1, CIT, CKAP2L, CLASP1, CLASP2, CLIP1, CNTRL, DLG4, DLG5, DRC3, DYNC2H1, ECT2, EFR3B, EHBP1, EPB41L1, EPB41L2, EPB41L5, FBXW11, FERMT2, FRMD4A, FRMD4B, GAS7, GLI1, IFT140, IFT81, IQCB1, ITSN2, KIF1B, LDB3, LOC101085080, LOC1010865…
GO:0007010	cytoskeleton organization	GO_BiologicalProcess-EBI-UniProt-GOA-ACAP-ARAP_16.06.2020_00h00	1.87127e-09	1.3679e-06	2.26274e-07	1.42229e-06	[5]	Group60	8.92678	89	[ABI1, ABI2, ABLIM1, ABR, ACTA1, ACTC1, ACTN2, AFAP1, AGFG1, ANK3, ARHGAP6, ARHGEF10L, ARHGEF2, BRSK2, BST1, CCDC40, CDC42BPA, CDC42BPG, CENPE, CENPJ, CEP250, CGNL1, CHEK2, CIT, CLASP1, CLASP2, CLIP1, CNTRL, CSF3, ECT2, EDN1, EHBP1, EPB41L1, EPB41L2, EPB41L5, ESPNL, FCHSD2, FGD3, FGD4, FMNL1, GBA2, KIAA1211, LDB3, LOC101086587, LOC101086801, LOC101100223, LPAR1, MAP2, MAST1, MEF2A, MEF2C, MYO1D, …
GO:0015630	microtubule cytoskeleton	GO_CellularComponent-EBI-UniProt-GOA-ACAP-ARAP_16.06.2020_00h00	0.00383173	0.0225887	2.26274e-07	1.42229e-06	[5, 6]	Group60	6.76692	54	[ACTA1, ADGRB2, AGBL5, AK5, ALS2, ARHGEF2, BRSK2, CAPRIN2, CCHCR1, CDC42BPG, CDC6, CDKL5, CENPE, CENPJ, CEP112, CEP250, CKAP2L, CLASP1, CLASP2, CLIP1, CNTRL, DLG5, DYNC2H1, ECT2, EHBP1, FBXW11, IFT140, IFT81, IQCB1, ITSN2, KIF1B, LOC101093537, MAP2, MAZ, NAV3, NCKAP5L, NDRG1, OPA1, PDE4D, PRKACB, RB1, REEP1, RNF4, ROCK2, SMC1A, SPAG5, SPAG9, SPTAN1, SS18, TBCK, TEK, TTBK2, TTK, WDR62]
GO:0101005	ubiquitinyl hydrolase activity	GO_MolecularFunction-EBI-UniProt-GOA-ACAP-ARAP_16.06.2020_00h00	0.00517407	0.0276076	0.0220439	0.0222973	[3]	Group61	12.0482	10	[ATXN3, BRCC3, TANK, USP16, USP18, USP3, USP44, USP48, USP54, ZRANB1]
GO:0070646	protein modification by small protein removal	GO_BiologicalProcess-EBI-UniProt-GOA-ACAP-ARAP_16.06.2020_00h00	0.0120289	0.0488508	0.0220439	0.0222973	[5, 6, 7, 8]	Group61	10.1852	11	[ATXN3, BRCC3, TANK, TRIM21, USP16, USP18, USP3, USP44, USP48, USP54, ZRANB1]
GO:0008242	omega peptidase activity	GO_BiologicalProcess-EBI-UniProt-GOA-ACAP-ARAP_16.06.2020_00h00	0.0078046	0.0369266	0.0220439	0.0222973	[7, 8]	Group61	11.3636	10	[ATXN3, BRCC3, TANK, USP16, USP18, USP3, USP44, USP48, USP54, ZRANB1]
GO:0016579	protein deubiquitination	GO_BiologicalProcess-EBI-UniProt-GOA-ACAP-ARAP_16.06.2020_00h00	0.00431615	0.02427	0.0220439	0.0222973	[6, 7, 8, 9]	Group61	11.7021	11	[ATXN3, BRCC3, TANK, TRIM21, USP16, USP18, USP3, USP44, USP48, USP54, ZRANB1]
GO:0019783	ubiquitin-like protein-specific protease activity	GO_BiologicalProcess-EBI-UniProt-GOA-ACAP-ARAP_16.06.2020_00h00	0.0098164	0.0432276	0.0220439	0.0222973	[8, 9]	Group61	10.989	10	[ATXN3, BRCC3, TANK, USP16, USP18, USP3, USP44, USP48, USP54, ZRANB1]
GO:0036459	thiol-dependent ubiquitinyl hydrolase activity	GO_BiologicalProcess-EBI-UniProt-GOA-ACAP-ARAP_16.06.2020_00h00	0.00474356	0.0260717	0.0220439	0.0222973	[8, 9, 10]	Group61	12.1951	10	[ATXN3, BRCC3, TANK, USP16, USP18, USP3, USP44, USP48, USP54, ZRANB1]
GO:1902905	positive regulation of supramolecular fiber organization	GO_BiologicalProcess-EBI-UniProt-GOA-ACAP-ARAP_16.06.2020_00h00	0.0124785	0.0498458	5.71242e-07	2.95702e-06	[4, 5, 6]	Group62	9.42029	13	[ACTN2, ARHGEF10L, CLIP1, CSF3, EDN1, FCHSD2, KIAA1211, LPAR1, NAV3, PROX1, RB1, SORBS3, WNT4]
GO:0031032	actomyosin structure organization	GO_BiologicalProcess-EBI-UniProt-GOA-ACAP-ARAP_16.06.2020_00h00	1.22397e-08	3.57888e-06	5.71242e-07	2.95702e-06	[4, 7]	Group62	17.9104	24	[ACTA1, ACTN2, ARHGEF10L, CDC42BPA, CDC42BPG, CGNL1, CIT, ECT2, EDN1, EPB41L1, EPB41L2, EPB41L5, LDB3, LPAR1, MEF2A, MEF2C, MYOM3, MYPN, NRAP, PROX1, ROCK2, SORBS3, TPM1, WNT4]
GO:0051493	regulation of cytoskeleton organization	GO_BiologicalProcess-EBI-UniProt-GOA-ACAP-ARAP_16.06.2020_00h00	0.00138497	0.0107703	5.71242e-07	2.95702e-06	[5, 6]	Group62	8.31099	31	[ACTN2, AFAP1, ARHGEF10L, ARHGEF2, BST1, CENPJ, CEP250, CGNL1, CLASP1, CLASP2, CLIP1, CNTRL, CSF3, ECT2, EDN1, FCHSD2, GBA2, KIAA1211, LPAR1, MEF2C, NAV3, PLXNB1, PROX1, RNF4, ROCK2, SMC1A, SORBS3, SSH1, TEK, TTBK2, WNT4]
GO:0051495	positive regulation of cytoskeleton organization	GO_BiologicalProcess-EBI-UniProt-GOA-ACAP-ARAP_16.06.2020_00h00	0.00470296	0.0259462	5.71242e-07	2.95702e-06	[5, 6, 7]	Group62	9.93377	15	[ACTN2, ARHGEF10L, CENPJ, CLIP1, CSF3, EDN1, FCHSD2, KIAA1211, LPAR1, NAV3, PROX1, ROCK2, SORBS3, TEK, WNT4]
GO:0110020	regulation of actomyosin structure organization	GO_BiologicalProcess-EBI-UniProt-GOA-ACAP-ARAP_16.06.2020_00h00	0.00154939	0.011798	5.71242e-07	2.95702e-06	[5, 6, 7, 8]	Group62	15.2542	9	[ARHGEF10L, CGNL1, ECT2, EDN1, LPAR1, MEF2C, PROX1, SORBS3, WNT4]
GO:0060297	regulation of sarcomere organization	GO_BiologicalProcess-EBI-UniProt-GOA-ACAP-ARAP_16.06.2020_00h00	0.00039129	0.00446926	5.71242e-07	2.95702e-06	[4, 5, 6, 7, 8, 9, 10]	Group62	75	3	[EDN1, MEF2C, PROX1]
GO:0097190	apoptotic signaling pathway	GO_BiologicalProcess-EBI-UniProt-GOA-ACAP-ARAP_16.06.2020_00h00	0.00334508	0.0208107	0.00334508	0.00516434	[3, 4, 5]	Group63	7.8481	31	[ACKR3, APAF1, BAG6, BRSK2, CASP12, CHEK2, CSF2, DIDO1, EYA1, EYA4, FGFR3, GCLM, HERPUD1, IFI6, IL1A, LOC101091160, LOC101096984, MADD, MAZ, NR4A2, OPA1, PRKDC, PRKRA, RHOT1, TNF, TNFSF10, TRIM32, TRPS1, UACA, WNT4, ZMYND11]
GO:1901099	negative regulation of signal transduction in absence of ligand	GO_BiologicalProcess-EBI-UniProt-GOA-ACAP-ARAP_16.06.2020_00h00	0.00364837	0.0218603	0.00334508	0.00516434	[4, 5, 6, 7]	Group63	21.7391	5	[CSF2, EYA1, EYA4, IFI6, TNF]
GO:2001233	regulation of apoptotic signaling pathway	GO_BiologicalProcess-EBI-UniProt-GOA-ACAP-ARAP_16.06.2020_00h00	0.0113527	0.0468862	0.00334508	0.00516434	[4, 5, 6, 7]	Group63	8.01527	21	[ACKR3, APAF1, CSF2, EYA1, EYA4, GCLM, HERPUD1, IFI6, LOC101091160, LOC101096984, MADD, MAZ, NR4A2, OPA1, PRKRA, TNF, TNFSF10, TRIM32, TRPS1, WNT4, ZMYND11]
GO:2001234	negative regulation of apoptotic signaling pathway	GO_BiologicalProcess-EBI-UniProt-GOA-ACAP-ARAP_16.06.2020_00h00	0.00753114	0.0362188	0.00334508	0.00516434	[4, 5, 6, 7, 8]	Group63	9.43396	15	[ACKR3, CSF2, EYA1, EYA4, GCLM, HERPUD1, IFI6, LOC101096984, MAZ, NR4A2, OPA1, TNF, TRIM32, WNT4, ZMYND11]
GO:2001239	regulation of extrinsic apoptotic signaling pathway in absence of ligand	GO_BiologicalProcess-EBI-UniProt-GOA-ACAP-ARAP_16.06.2020_00h00	0.00750428	0.0362088	0.00334508	0.00516434	[5, 6, 7, 8, 9]	Group63	18.5185	5	[CSF2, EYA1, EYA4, IFI6, TNF]
GO:2001240	negative regulation of extrinsic apoptotic signaling pathway in absence of ligand	GO_BiologicalProcess-EBI-UniProt-GOA-ACAP-ARAP_16.06.2020_00h00	0.00364837	0.0218603	0.00334508	0.00516434	[5, 6, 7, 8, 9, 10]	Group63	21.7391	5	[CSF2, EYA1, EYA4, IFI6, TNF]
GO:0008092	cytoskeletal protein binding	GO_MolecularFunction-EBI-UniProt-GOA-ACAP-ARAP_16.06.2020_00h00	1.74829e-08	4.26e-06	3.94702e-11	1.15779e-09	[3]	Group64	9.54416	67	[ABLIM1, ACTC1, ACTN2, AGBL5, ANKRD1, ARHGEF2, CENPE, CENPJ, CLASP1, CLASP2, CLIP1, CLMN, CNTRL, COBLL1, DLG5, EML5, EPB41L1, EPB41L2, EPB41L5, EPS8L1, ESPNL, FERMT2, FGD4, FMNL1, GAS7, GIPC1, GLI1, IFT81, KIF1B, LDB3, LOC101085080, LOC101086587, MAGI1, MAP2, MAPK8IP3, MAST1, MAZ, MYH7B, MYO1D, MYO9B, MYOM3, MYPN, NAV3, NDRG1, NFKB1, NRAP, OPA1, PACSIN1, PACSIN3, PDLIM3, PDLIM7, PHACTR2, PLEC, PT…
GO:0032886	regulation of microtubule-based process	GO_BiologicalProcess-EBI-UniProt-GOA-ACAP-ARAP_16.06.2020_00h00	0.00996256	0.0434784	3.94702e-11	1.15779e-09	[3, 4]	Group64	9.39597	14	[ACTA1, ARHGEF2, CCDC40, CENPJ, CEP250, CLASP1, CLASP2, CLIP1, GBA2, NAV3, RNF4, ROCK2, SMC1A, TTBK2]
GO:0015631	tubulin binding	GO_MolecularFunction-EBI-UniProt-GOA-ACAP-ARAP_16.06.2020_00h00	0.00336216	0.0208283	3.94702e-11	1.15779e-09	[4]	Group64	8.64662	23	[AGBL5, ARHGEF2, CENPE, CENPJ, CLASP1, CLASP2, CLIP1, EML5, FGD4, GLI1, IFT81, KIF1B, MAP2, MAST1, MAZ, NAV3, NDRG1, OPA1, REEP1, SGIP1, TTBK2, TTLL5, ZNF207]
GO:0008017	microtubule binding	GO_MolecularFunction-EBI-UniProt-GOA-ACAP-ARAP_16.06.2020_00h00	0.00164966	0.0123051	3.94702e-11	1.15779e-09	[5]	Group64	9.89583	19	[ARHGEF2, CENPE, CLASP1, CLASP2, CLIP1, EML5, FGD4, GLI1, KIF1B, MAP2, MAST1, MAZ, NAV3, NDRG1, OPA1, REEP1, SGIP1, TTBK2, ZNF207]
GO:0031109	microtubule polymerization or depolymerization	GO_BiologicalProcess-EBI-UniProt-GOA-ACAP-ARAP_16.06.2020_00h00	0.00947708	0.0426323	3.94702e-11	1.15779e-09	[4, 7]	Group64	11.6883	9	[ARHGEF2, CENPJ, CLASP1, CLASP2, CLIP1, GBA2, NAV3, NCKAP5L, TTBK2]
GO:0051493	regulation of cytoskeleton organization	GO_BiologicalProcess-EBI-UniProt-GOA-ACAP-ARAP_16.06.2020_00h00	0.00138497	0.0107703	3.94702e-11	1.15779e-09	[5, 6]	Group64	8.31099	31	[ACTN2, AFAP1, ARHGEF10L, ARHGEF2, BST1, CENPJ, CEP250, CGNL1, CLASP1, CLASP2, CLIP1, CNTRL, CSF3, ECT2, EDN1, FCHSD2, GBA2, KIAA1211, LPAR1, MEF2C, NAV3, PLXNB1, PROX1, RNF4, ROCK2, SMC1A, SORBS3, SSH1, TEK, TTBK2, WNT4]
GO:0031110	regulation of microtubule polymerization or depolymerization	GO_BiologicalProcess-EBI-UniProt-GOA-ACAP-ARAP_16.06.2020_00h00	0.0111658	0.0465083	3.94702e-11	1.15779e-09	[5, 6, 7, 8]	Group64	13.2075	7	[ARHGEF2, CLASP1, CLASP2, CLIP1, GBA2, NAV3, TTBK2]
GO:0016192	vesicle-mediated transport	GO_BiologicalProcess-EBI-UniProt-GOA-ACAP-ARAP_16.06.2020_00h00	0.00347584	0.0210858	0.000833227	0.00162942	[2, 4]	Group65	6.5641	64	[ABR, ACKR3, ACTN2, ALS2, ANK3, AP1B1, AP3M2, AP4S1, ARL5B, ATP9A, ATP9B, CACNA1G, CACNG4, CASK, CCDC91, CD63, CF1H1orf43, CHRNA5, COPZ2, CXCL8, EPS15L1, EVI5, EXOC3L4, EXOC6B, FCHSD2, GIPC1, GRK3, GRK4, ITSN2, LOC101086179, LYN, MAPK8IP3, NR4A3, NUMB, OLR1, OPHN1, PACSIN1, PACSIN3, PIKFYVE, PRKD1, RAPGEF4, RIMS2, RIMS3, RIMS4, RUBCNL, RUFY1, SCARF1, SEC24C, SELE, SGIP1, SMAP1, SNAP25, SPAG9, SPE…
GO:0005905	clathrin-coated pit	GO_CellularComponent-EBI-UniProt-GOA-ACAP-ARAP_16.06.2020_00h00	0.000305164	0.00374916	0.000833227	0.00162942	[3, 4, 5]	Group65	21.0526	8	[ACKR3, EPS15L1, FCHSD2, ITSN2, NUMB, SELE, SGIP1, TBC1D5]
GO:0006897	endocytosis	GO_BiologicalProcess-EBI-UniProt-GOA-ACAP-ARAP_16.06.2020_00h00	0.00203847	0.0143281	0.000833227	0.00162942	[3, 5]	Group65	8.38323	28	[ACKR3, AP3M2, ATP9A, ATP9B, CACNG4, CD63, CXCL8, EPS15L1, FCHSD2, GRK3, GRK4, ITSN2, NUMB, OLR1, OPHN1, PACSIN1, PACSIN3, RUFY1, SCARF1, SELE, SGIP1, SMAP1, SNAP25, SPEM1, SYNJ2, TBC1D5, TMPRSS2, XKR4]
GO:0030118	clathrin coat	GO_CellularComponent-EBI-UniProt-GOA-ACAP-ARAP_16.06.2020_00h00	0.00780435	0.0370453	0.000833227	0.00162942	[4, 5]	Group65	15.7895	6	[AP1B1, AP3M2, EPS15L1, SGIP1, SYNRG, TBC1D5]
GO:0043112	receptor metabolic process	GO_BiologicalProcess-EBI-UniProt-GOA-ACAP-ARAP_16.06.2020_00h00	8.5936e-05	0.00139598	0.000833227	0.00162942	[4, 5]	Group65	13.913	16	[ACKR3, ALS2, CACNG4, CD63, CXCL8, EDN1, FUT8, GRK3, GRK4, NUMB, SELE, SMURF1, SNAP25, TBC1D5, TNF, ZNRF3]
GO:0006898	receptor-mediated endocytosis	GO_BiologicalProcess-EBI-UniProt-GOA-ACAP-ARAP_16.06.2020_00h00	0.00159022	0.0120461	0.000833227	0.00162942	[4, 6]	Group65	11.1111	15	[ACKR3, CACNG4, CD63, CXCL8, FCHSD2, GRK3, GRK4, ITSN2, NUMB, SCARF1, SELE, SGIP1, SMAP1, SNAP25, TBC1D5]
GO:0031623	receptor internalization	GO_BiologicalProcess-EBI-UniProt-GOA-ACAP-ARAP_16.06.2020_00h00	0.00071167	0.0068004	0.000833227	0.00162942	[5, 6, 7]	Group65	15.625	10	[ACKR3, CACNG4, CD63, CXCL8, GRK3, GRK4, NUMB, SELE, SNAP25, TBC1D5]
GO:0008092	cytoskeletal protein binding	GO_MolecularFunction-EBI-UniProt-GOA-ACAP-ARAP_16.06.2020_00h00	1.74829e-08	4.26e-06	4.32951e-08	2.93075e-07	[3]	Group66	9.54416	67	[ABLIM1, ACTC1, ACTN2, AGBL5, ANKRD1, ARHGEF2, CENPE, CENPJ, CLASP1, CLASP2, CLIP1, CLMN, CNTRL, COBLL1, DLG5, EML5, EPB41L1, EPB41L2, EPB41L5, EPS8L1, ESPNL, FERMT2, FGD4, FMNL1, GAS7, GIPC1, GLI1, IFT81, KIF1B, LDB3, LOC101085080, LOC101086587, MAGI1, MAP2, MAPK8IP3, MAST1, MAZ, MYH7B, MYO1D, MYO9B, MYOM3, MYPN, NAV3, NDRG1, NFKB1, NRAP, OPA1, PACSIN1, PACSIN3, PDLIM3, PDLIM7, PHACTR2, PLEC, PT…
GO:0099081	supramolecular polymer	GO_CellularComponent-EBI-UniProt-GOA-ACAP-ARAP_16.06.2020_00h00	8.6598e-05	0.00137615	4.32951e-08	2.93075e-07	[3]	Group66	8.65979	42	[ABCC9, ACTA1, ACTC1, ACTN2, ANKRD1, ARHGEF2, ATP2B4, CENPE, CLASP1, CLASP2, CLIP1, COL1A1, COL3A1, COL4A6, DYNC2H1, EHBP1, ITGB1BP2, LDB3, LOC101085080, LOC101086587, LUM, MAP2, MAZ, MYH7B, MYO9B, MYOM3, MYPN, NAV3, NCKAP5L, NDRG1, NOS1, NRAP, PDLIM3, PDLIM7, PLEC, REEP1, RNF4, SPAG5, SS18, TEK, TPM1, TRIM32]
GO:0043292	contractile fiber	GO_CellularComponent-EBI-UniProt-GOA-ACAP-ARAP_16.06.2020_00h00	5.82981e-07	3.70573e-05	4.32951e-08	2.93075e-07	[3, 4, 5]	Group66	16.8067	20	[ABCC9, ACTA1, ACTC1, ACTN2, ANKRD1, ATP2B4, ITGB1BP2, LDB3, LOC101085080, LOC101086587, MYH7B, MYOM3, MYPN, NOS1, NRAP, PDLIM3, PDLIM7, PLEC, TPM1, TRIM32]
GO:0099512	supramolecular fiber	GO_CellularComponent-EBI-UniProt-GOA-ACAP-ARAP_16.06.2020_00h00	0.000135055	0.00195495	4.32951e-08	2.93075e-07	[4]	Group66	8.5595	41	[ABCC9, ACTA1, ACTC1, ACTN2, ANKRD1, ARHGEF2, ATP2B4, CENPE, CLASP1, CLASP2, CLIP1, COL1A1, COL3A1, DYNC2H1, EHBP1, ITGB1BP2, LDB3, LOC101085080, LOC101086587, LUM, MAP2, MAZ, MYH7B, MYO9B, MYOM3, MYPN, NAV3, NCKAP5L, NDRG1, NOS1, NRAP, PDLIM3, PDLIM7, PLEC, REEP1, RNF4, SPAG5, SS18, TEK, TPM1, TRIM32]
GO:0030016	myofibril	GO_CellularComponent-EBI-UniProt-GOA-ACAP-ARAP_16.06.2020_00h00	9.60249e-07	5.39955e-05	4.32951e-08	2.93075e-07	[4, 5, 6]	Group66	16.9643	19	[ABCC9, ACTA1, ACTC1, ACTN2, ANKRD1, ATP2B4, ITGB1BP2, LDB3, LOC101085080, LOC101086587, MYH7B, MYOM3, MYPN, NOS1, NRAP, PDLIM3, PDLIM7, TPM1, TRIM32]
GO:0030017	sarcomere	GO_CellularComponent-EBI-UniProt-GOA-ACAP-ARAP_16.06.2020_00h00	2.16814e-05	0.000452831	4.32951e-08	2.93075e-07	[2, 5, 6, 7]	Group66	15.534	16	[ABCC9, ACTA1, ACTC1, ACTN2, ANKRD1, ATP2B4, ITGB1BP2, LDB3, LOC101086587, MYOM3, MYPN, NOS1, NRAP, PDLIM3, PDLIM7, TRIM32]
GO:0031674	I band	GO_CellularComponent-EBI-UniProt-GOA-ACAP-ARAP_16.06.2020_00h00	8.60324e-05	0.00138219	4.32951e-08	2.93075e-07	[2, 3, 6, 7, 8]	Group66	17.1429	12	[ACTN2, ANKRD1, ATP2B4, ITGB1BP2, LDB3, LOC101086587, MYOM3, MYPN, NOS1, NRAP, PDLIM3, PDLIM7]
GO:0030018	Z disc	GO_CellularComponent-EBI-UniProt-GOA-ACAP-ARAP_16.06.2020_00h00	0.000142118	0.00203703	4.32951e-08	2.93075e-07	[2, 3, 4, 7, 8, 9]	Group66	17.4603	11	[ACTN2, ATP2B4, ITGB1BP2, LDB3, LOC101086587, MYOM3, MYPN, NOS1, NRAP, PDLIM3, PDLIM7]
GO:0097035	regulation of membrane lipid distribution	GO_BiologicalProcess-EBI-UniProt-GOA-ACAP-ARAP_16.06.2020_00h00	0.000448894	0.00493446	0.00323245	0.00517192	[3, 5]	Group67	18	9	[ATP11B, ATP11C, ATP8B3, ATP8B4, ATP9A, ATP9B, GBA2, LOC101086263, XKR4]
GO:0015748	organophosphate ester transport	GO_BiologicalProcess-EBI-UniProt-GOA-ACAP-ARAP_16.06.2020_00h00	0.00965145	0.0426296	0.00323245	0.00517192	[5]	Group67	10.084	12	[ATP11B, ATP11C, ATP8B3, ATP8B4, ATP9A, ATP9B, CPTP, LOC101086263, OSBPL8, PITPNM2, SLC35B2, XKR4]
GO:0034204	lipid translocation	GO_BiologicalProcess-EBI-UniProt-GOA-ACAP-ARAP_16.06.2020_00h00	0.00100841	0.00852192	0.00323245	0.00517192	[4, 5, 6]	Group67	17.7778	8	[ATP11B, ATP11C, ATP8B3, ATP8B4, ATP9A, ATP9B, LOC101086263, XKR4]
GO:0005319	lipid transporter activity	GO_BiologicalProcess-EBI-UniProt-GOA-ACAP-ARAP_16.06.2020_00h00	0.000446695	0.00494749	0.00323245	0.00517192	[5, 6]	Group67	13.0841	14	[ABCA9, ATP11B, ATP11C, ATP8B3, ATP8B4, ATP9A, ATP9B, CPTP, LOC101086263, OSBPL8, PITPNM2, SLC51B, SLCO1C1, SLCO2B1]
GO:0015914	phospholipid transport	GO_BiologicalProcess-EBI-UniProt-GOA-ACAP-ARAP_16.06.2020_00h00	0.000605699	0.00606529	0.00323245	0.00517192	[5, 6, 7]	Group67	14.8649	11	[ATP11B, ATP11C, ATP8B3, ATP8B4, ATP9A, ATP9B, CPTP, LOC101086263, OSBPL8, PITPNM2, XKR4]
GO:0140303	intramembrane lipid transporter activity	GO_BiologicalProcess-EBI-UniProt-GOA-ACAP-ARAP_16.06.2020_00h00	0.000567921	0.0058063	0.00323245	0.00517192	[5, 6, 7]	Group67	21.875	7	[ATP11B, ATP11C, ATP8B3, ATP8B4, ATP9A, ATP9B, LOC101086263]
GO:0045332	phospholipid translocation	GO_BiologicalProcess-EBI-UniProt-GOA-ACAP-ARAP_16.06.2020_00h00	0.00227542	0.0156918	0.00323245	0.00517192	[5, 6, 7, 8]	Group67	17.5	7	[ATP11B, ATP11C, ATP8B4, ATP9A, ATP9B, LOC101086263, XKR4]
GO:0140326	ATPase-coupled intramembrane lipid transporter activity	GO_BiologicalProcess-EBI-UniProt-GOA-ACAP-ARAP_16.06.2020_00h00	5.9692e-05	0.0010267	0.00323245	0.00517192	[6, 7, 8]	Group67	30.4348	7	[ATP11B, ATP11C, ATP8B3, ATP8B4, ATP9A, ATP9B, LOC101086263]
GO:0008092	cytoskeletal protein binding	GO_MolecularFunction-EBI-UniProt-GOA-ACAP-ARAP_16.06.2020_00h00	1.74829e-08	4.26e-06	1.8718e-12	1.64719e-10	[3]	Group68	9.54416	67	[ABLIM1, ACTC1, ACTN2, AGBL5, ANKRD1, ARHGEF2, CENPE, CENPJ, CLASP1, CLASP2, CLIP1, CLMN, CNTRL, COBLL1, DLG5, EML5, EPB41L1, EPB41L2, EPB41L5, EPS8L1, ESPNL, FERMT2, FGD4, FMNL1, GAS7, GIPC1, GLI1, IFT81, KIF1B, LDB3, LOC101085080, LOC101086587, MAGI1, MAP2, MAPK8IP3, MAST1, MAZ, MYH7B, MYO1D, MYO9B, MYOM3, MYPN, NAV3, NDRG1, NFKB1, NRAP, OPA1, PACSIN1, PACSIN3, PDLIM3, PDLIM7, PHACTR2, PLEC, PT…
GO:0099081	supramolecular polymer	GO_CellularComponent-EBI-UniProt-GOA-ACAP-ARAP_16.06.2020_00h00	8.6598e-05	0.00137615	1.8718e-12	1.64719e-10	[3]	Group68	8.65979	42	[ABCC9, ACTA1, ACTC1, ACTN2, ANKRD1, ARHGEF2, ATP2B4, CENPE, CLASP1, CLASP2, CLIP1, COL1A1, COL3A1, COL4A6, DYNC2H1, EHBP1, ITGB1BP2, LDB3, LOC101085080, LOC101086587, LUM, MAP2, MAZ, MYH7B, MYO9B, MYOM3, MYPN, NAV3, NCKAP5L, NDRG1, NOS1, NRAP, PDLIM3, PDLIM7, PLEC, REEP1, RNF4, SPAG5, SS18, TEK, TPM1, TRIM32]
GO:0003779	actin binding	GO_MolecularFunction-EBI-UniProt-GOA-ACAP-ARAP_16.06.2020_00h00	0.000567262	0.0058404	1.8718e-12	1.64719e-10	[4]	Group68	9.12052	28	[ABLIM1, ACTN2, CLMN, COBLL1, EPB41L1, EPB41L2, EPS8L1, ESPNL, FERMT2, FMNL1, GIPC1, LDB3, LOC101085080, LOC101086587, MYH7B, MYO1D, MYO9B, MYOM3, NRAP, PDLIM3, PDLIM7, PHACTR2, PLEC, SHROOM3, SSH1, TLN2, TPM1, VASH1]
GO:0015631	tubulin binding	GO_MolecularFunction-EBI-UniProt-GOA-ACAP-ARAP_16.06.2020_00h00	0.00336216	0.0208283	1.8718e-12	1.64719e-10	[4]	Group68	8.64662	23	[AGBL5, ARHGEF2, CENPE, CENPJ, CLASP1, CLASP2, CLIP1, EML5, FGD4, GLI1, IFT81, KIF1B, MAP2, MAST1, MAZ, NAV3, NDRG1, OPA1, REEP1, SGIP1, TTBK2, TTLL5, ZNF207]
GO:0099512	supramolecular fiber	GO_CellularComponent-EBI-UniProt-GOA-ACAP-ARAP_16.06.2020_00h00	0.000135055	0.00195495	1.8718e-12	1.64719e-10	[4]	Group68	8.5595	41	[ABCC9, ACTA1, ACTC1, ACTN2, ANKRD1, ARHGEF2, ATP2B4, CENPE, CLASP1, CLASP2, CLIP1, COL1A1, COL3A1, DYNC2H1, EHBP1, ITGB1BP2, LDB3, LOC101085080, LOC101086587, LUM, MAP2, MAZ, MYH7B, MYO9B, MYOM3, MYPN, NAV3, NCKAP5L, NDRG1, NOS1, NRAP, PDLIM3, PDLIM7, PLEC, REEP1, RNF4, SPAG5, SS18, TEK, TPM1, TRIM32]
GO:0005856	cytoskeleton	GO_CellularComponent-EBI-UniProt-GOA-ACAP-ARAP_16.06.2020_00h00	9.97191e-07	5.3996e-05	1.8718e-12	1.64719e-10	[4, 5]	Group68	7.49814	101	[ABLIM1, ACTA1, ACTC1, ADGRB2, AFAP1, AGBL5, AK5, ALS2, ARHGEF2, BRSK2, CAPRIN2, CCDC40, CCHCR1, CDC42BPA, CDC42BPG, CDC6, CDKL5, CENPE, CENPJ, CEP112, CEP250, CGN, CGNL1, CIT, CKAP2L, CLASP1, CLASP2, CLIP1, CNTRL, DLG4, DLG5, DRC3, DYNC2H1, ECT2, EFR3B, EHBP1, EPB41L1, EPB41L2, EPB41L5, FBXW11, FERMT2, FRMD4A, FRMD4B, GAS7, GLI1, IFT140, IFT81, IQCB1, ITSN2, KIF1B, LDB3, LOC101085080, LOC1010865…
GO:0007010	cytoskeleton organization	GO_BiologicalProcess-EBI-UniProt-GOA-ACAP-ARAP_16.06.2020_00h00	1.87127e-09	1.3679e-06	1.8718e-12	1.64719e-10	[5]	Group68	8.92678	89	[ABI1, ABI2, ABLIM1, ABR, ACTA1, ACTC1, ACTN2, AFAP1, AGFG1, ANK3, ARHGAP6, ARHGEF10L, ARHGEF2, BRSK2, BST1, CCDC40, CDC42BPA, CDC42BPG, CENPE, CENPJ, CEP250, CGNL1, CHEK2, CIT, CLASP1, CLASP2, CLIP1, CNTRL, CSF3, ECT2, EDN1, EHBP1, EPB41L1, EPB41L2, EPB41L5, ESPNL, FCHSD2, FGD3, FGD4, FMNL1, GBA2, KIAA1211, LDB3, LOC101086587, LOC101086801, LOC101100223, LPAR1, MAP2, MAST1, MEF2A, MEF2C, MYO1D, …
GO:0008017	microtubule binding	GO_MolecularFunction-EBI-UniProt-GOA-ACAP-ARAP_16.06.2020_00h00	0.00164966	0.0123051	1.8718e-12	1.64719e-10	[5]	Group68	9.89583	19	[ARHGEF2, CENPE, CLASP1, CLASP2, CLIP1, EML5, FGD4, GLI1, KIF1B, MAP2, MAST1, MAZ, NAV3, NDRG1, OPA1, REEP1, SGIP1, TTBK2, ZNF207]
GO:0048518	positive regulation of biological process	GO_BiologicalProcess-EBI-UniProt-GOA-ACAP-ARAP_16.06.2020_00h00	2.59152e-05	0.000512001	0.000137554	0.000318546	[1, 2, 3]	Group69	5.87198	233	[ABI1, ABR, ACKR3, ACTC1, ACTN2, ADARB1, ADGRA2, ADGRB2, AGO2, ALDH1A2, ALS2, ANKRD1, ANO1, APAF1, ARHGEF10L, ARHGEF2, ARHGEF3, ARHGEF7, ARNTL, ATP11C, ATP2B4, ATP2C2, BAG6, BRCC3, BST1, BTN1A1, CACNA1G, CAPRIN2, CARF, CASK, CCNY, CD63, CDC6, CDCA2, CDK12, CDKL5, CDON, CENPE, CENPJ, CEP250, CFAP69, CHD6, CHEK2, CHRM1, CHUK, CIT, CLIP1, CMKLR1, COL1A1, CREB3L2, CRTC1, CSF2, CSF3, CXCL10, CXCL8, DC…
GO:0019222	regulation of metabolic process	GO_BiologicalProcess-EBI-UniProt-GOA-ACAP-ARAP_16.06.2020_00h00	0.00623861	0.0316696	0.000137554	0.000318546	[2, 3]	Group69	5.33132	247	[ABI1, ACKR3, ACTC1, ACTN2, ADARB1, AGO2, ALDH1A2, ALS2, ANKRD1, APAF1, ARHGEF10L, ARHGEF2, ARNTL, ATP2B4, BAG6, BCOR, BNC2, BRCC3, BST1, BTN1A1, CAPRIN2, CARF, CASK, CAST, CCNY, CD109, CD63, CDCA2, CDK12, CDON, CENPE, CENPJ, CHD6, CHEK2, CHUK, CIITA, CILP, CMKLR1, COL1A1, COL6A3, CPTP, CREB3L2, CREBZF, CREM, CRIM1, CRTC1, CSF2, CSF3, DCAF1, DCUN1D3, DHX58, DNMT3A, DPEP1, DPF1, ECT2, EDA, EDN1, E…
GO:0050794	regulation of cellular process	GO_BiologicalProcess-EBI-UniProt-GOA-ACAP-ARAP_16.06.2020_00h00	9.71996e-05	0.00151176	0.000137554	0.000318546	[2, 3]	Group69	5.28512	418	[ABI1, ABR, ACKR3, ACTA1, ACTN2, ADARB1, ADGRA2, ADGRB2, ADGRG6, AFAP1, AFDN, AGO2, AGRN, ALDH1A2, ALS2, ANK3, ANKRD1, ANKS1A, ANO1, APAF1, APLP1, ARHGAP20, ARHGAP6, ARHGEF10L, ARHGEF15, ARHGEF2, ARHGEF3, ARHGEF7, ARNTL, ATP11C, ATP2B4, ATXN3, BAG6, BCOR, BNC2, BRCC3, BRSK2, BST1, BTN1A1, CACNA1G, CACNG4, CAPRIN2, CARF, CASK, CASP12, CAST, CCDC40, CCNY, CD109, CD63, CDC42BPA, CDC42BPG, CDC6, CDCA…
GO:0007165	signal transduction	GO_BiologicalProcess-EBI-UniProt-GOA-ACAP-ARAP_16.06.2020_00h00	0.00154368	0.0118782	0.000137554	0.000318546	[2, 3, 4]	Group69	5.52192	228	[ABR, ACKR3, ACTN2, ADGRA2, ADGRB2, ADGRG6, AFAP1, AFDN, AGRN, ALDH1A2, ANK3, ANKRD1, ANKS1A, APAF1, APLP1, ARHGAP20, ARHGAP6, ARHGEF10L, ARHGEF2, ARHGEF3, ARHGEF7, ARNTL, ATP2B4, BAG6, BRCC3, BRSK2, BST1, BTN1A1, CACNG4, CAPRIN2, CASP12, CCNY, CD109, CD63, CDC42BPA, CDC42BPG, CDK12, CDON, CENPJ, CGNL1, CHEK2, CHRDL1, CHRM1, CHRNA5, CHUK, CILP, CIT, CMKLR1, CNKSR1, COL1A1, COL3A1, COL4A6, CREB3L2…
GO:0048522	positive regulation of cellular process	GO_BiologicalProcess-EBI-UniProt-GOA-ACAP-ARAP_16.06.2020_00h00	1.26227e-05	0.00032376	0.000137554	0.000318546	[2, 3, 4]	Group69	6.0022	218	[ABI1, ABR, ACKR3, ACTN2, ADGRA2, ADGRB2, AGO2, ALDH1A2, ALS2, ANKRD1, ANO1, APAF1, ARHGEF10L, ARHGEF2, ARHGEF3, ARHGEF7, ARNTL, ATP11C, ATP2B4, BAG6, BRCC3, BST1, CACNA1G, CAPRIN2, CARF, CASK, CCNY, CD63, CDC6, CDCA2, CDK12, CDKL5, CDON, CENPE, CENPJ, CEP250, CFAP69, CHD6, CHEK2, CHUK, CIT, CLIP1, CMKLR1, COL1A1, CREB3L2, CRTC1, CSF2, CSF3, CXCL10, DCUN1D3, DHX58, DLG5, DPF1, DYNC2H1, ECT2, EDA,…
GO:0031323	regulation of cellular metabolic process	GO_BiologicalProcess-EBI-UniProt-GOA-ACAP-ARAP_16.06.2020_00h00	0.00765828	0.0365896	0.000137554	0.000318546	[3, 4]	Group69	5.35969	225	[ABI1, ACKR3, ACTN2, ADARB1, AGO2, ALS2, ANKRD1, APAF1, ARHGEF10L, ARHGEF2, ARNTL, ATP2B4, BAG6, BCOR, BNC2, BRCC3, BST1, CAPRIN2, CARF, CASK, CAST, CCNY, CD109, CD63, CDCA2, CDK12, CDON, CENPE, CENPJ, CHD6, CHEK2, CHUK, CIITA, CMKLR1, COL1A1, COL6A3, CPTP, CREB3L2, CREBZF, CREM, CRIM1, CRTC1, CSF2, CSF3, DCAF1, DCUN1D3, DNMT3A, DPEP1, DPF1, ECT2, EDA, EDN1, EGR3, EGR4, EIF4G1, EMSY, ETS1, ETV1, …
GO:0051171	regulation of nitrogen compound metabolic process	GO_BiologicalProcess-EBI-UniProt-GOA-ACAP-ARAP_16.06.2020_00h00	0.00745181	0.0361945	0.000137554	0.000318546	[3, 4]	Group69	5.39043	214	[ABI1, ACKR3, ACTN2, ADARB1, AGO2, ALS2, ANKRD1, APAF1, ARHGEF10L, ARHGEF2, ARNTL, ATP2B4, BAG6, BCOR, BNC2, BRCC3, BST1, CAPRIN2, CARF, CASK, CAST, CCNY, CD109, CDCA2, CDK12, CDON, CENPE, CENPJ, CHD6, CHEK2, CHUK, CIITA, CMKLR1, COL1A1, COL6A3, CREB3L2, CREBZF, CREM, CRIM1, CRTC1, CSF2, CSF3, DCAF1, DCUN1D3, DNMT3A, DPEP1, DPF1, ECT2, EDA, EDN1, EGR3, EGR4, EIF4G1, EMSY, ETS1, ETV1, EYA1, EYA4, …
GO:0060255	regulation of macromolecule metabolic process	GO_BiologicalProcess-EBI-UniProt-GOA-ACAP-ARAP_16.06.2020_00h00	0.00128351	0.0101983	0.000137554	0.000318546	[3, 4]	Group69	5.51053	238	[ABI1, ACKR3, ACTC1, ACTN2, ADARB1, AGO2, ALDH1A2, ALS2, ANKRD1, APAF1, ARHGEF10L, ARHGEF2, ARNTL, ATP2B4, BAG6, BCOR, BNC2, BRCC3, BST1, BTN1A1, CAPRIN2, CARF, CASK, CAST, CCNY, CD109, CD63, CDCA2, CDK12, CDON, CENPE, CENPJ, CHD6, CHEK2, CHUK, CIITA, CILP, CMKLR1, COL1A1, COL6A3, CPTP, CREB3L2, CREBZF, CREM, CRIM1, CRTC1, CSF2, CSF3, DCAF1, DCUN1D3, DHX58, DNMT3A, DPEP1, DPF1, ECT2, EDA, EDN1, E…
GO:0044093	positive regulation of molecular function	GO_BiologicalProcess-EBI-UniProt-GOA-ACAP-ARAP_16.06.2020_00h00	0.000681066	0.00655078	8.1773e-05	0.00019989	[3]	Group70	6.73077	77	[ABI1, ABR, ACTN2, AGFG1, ALS2, APAF1, ARHGAP20, ARHGAP6, ARHGEF10L, ARHGEF2, ARHGEF7, ATP2B4, CAPRIN2, CCNY, CENPE, CHUK, CRTC1, CSF3, DCUN1D3, ECT2, EDA, EDN1, EIF4G1, EPB41L5, EVI5, FGF13, FGFR3, GCLM, LOC100302541, LOC101086801, LOC101091160, LPAR1, LPAR3, LYN, MADD, MAP2K6, MAP3K14, MAP3K8, MAPK8IP3, MAPKAPK5, MEF2C, MSH3, MYO9B, NCAPH, NEK4, NR4A2, OPHN1, PAK4, PLCE1, PLXNB1, PPP1R15B, PRKR…
GO:0050790	regulation of catalytic activity	GO_BiologicalProcess-EBI-UniProt-GOA-ACAP-ARAP_16.06.2020_00h00	0.0126459	0.0498338	8.1773e-05	0.00019989	[3]	Group70	5.87467	90	[ABI1, ABR, ADARB1, AGFG1, ALS2, APAF1, ARHGAP20, ARHGAP6, ARHGEF10L, ARHGEF15, ARHGEF7, ATP2B4, BRCC3, CAST, CCNY, CD109, CDK12, CENPE, COL6A3, CRIM1, DCUN1D3, DPEP1, ECT2, EDN1, EVI5, FGF13, FGFR3, GCLM, HDAC9, IFI6, LOC100302541, LOC101086801, LOC101091160, LPAR1, LPAR3, LYN, MADD, MAP2K6, MAP3K14, MAP3K8, MAPK8IP3, MAPKAPK5, MEF2C, MSH3, MYO1D, MYO9B, NCAPH, NEK4, NF1, NFKB1, NOS1, NR4A1, NR4…
GO:0098772	molecular function regulator	GO_BiologicalProcess-EBI-UniProt-GOA-ACAP-ARAP_16.06.2020_00h00	0.000146288	0.00207643	8.1773e-05	0.00019989	[3]	Group70	6.89655	86	[ABI1, ABR, AGFG1, ALS2, APAF1, ARHGAP20, ARHGAP6, ARHGEF10L, ARHGEF15, ARHGEF2, ARHGEF3, ARHGEF7, ATP2B4, BRCC3, CACNG4, CAST, CCNY, CD109, COL6A3, CRIM1, CSF2, CSF3, CXCL10, CXCL8, DENND1A, DOCK10, DOCK3, DPEP1, ECT2, EDN1, EPS8L1, EVI5, FGD3, FGD4, FGF13, FXYD6, GCLM, GREM2, GRM2, IL1A, IL34, ITSN2, KCNIP1, LIF, LOC100302541, LOC101086801, LOC101088440, LOC101091160, MADD, MAP3K14, MYO9B, NCAP…
GO:0005085	guanyl-nucleotide exchange factor activity	GO_BiologicalProcess-EBI-UniProt-GOA-ACAP-ARAP_16.06.2020_00h00	1.11925e-06	5.84407e-05	8.1773e-05	0.00019989	[4]	Group70	13.8122	25	[ABR, ALS2, ARHGEF10L, ARHGEF15, ARHGEF2, ARHGEF3, ARHGEF7, DENND1A, DOCK10, DOCK3, ECT2, EPS8L1, FGD3, FGD4, ITSN2, MADD, PLCE1, PSD, RAPGEF2, RAPGEF4, SBF2, SPATA13, ST5, TIAM1, TIAM2]
GO:0043085	positive regulation of catalytic activity	GO_BiologicalProcess-EBI-UniProt-GOA-ACAP-ARAP_16.06.2020_00h00	0.00179456	0.013053	8.1773e-05	0.00019989	[4]	Group70	6.79825	62	[ABI1, ABR, AGFG1, ALS2, APAF1, ARHGAP20, ARHGAP6, ARHGEF10L, ARHGEF7, ATP2B4, CCNY, CENPE, DCUN1D3, ECT2, EDN1, EVI5, FGF13, FGFR3, GCLM, LOC100302541, LOC101086801, LOC101091160, LPAR1, LPAR3, LYN, MADD, MAP2K6, MAP3K14, MAP3K8, MAPK8IP3, MAPKAPK5, MEF2C, MSH3, MYO9B, NCAPH, NEK4, NR4A2, OPHN1, PAK4, PLCE1, PLXNB1, PPP1R15B, PRKRA, PROX1, RAPGEF2, RPTOR, SELE, SEMA4D, SMAP1, SPAG9, TANK, TBC1D2…
GO:0051020	GTPase binding	GO_MolecularFunction-EBI-UniProt-GOA-ACAP-ARAP_16.06.2020_00h00	2.48197e-05	0.000497073	8.1773e-05	0.00019989	[4]	Group70	9.42029	39	[ABR, ALS2, ARHGEF10L, ARHGEF15, ARHGEF2, ARHGEF3, ARHGEF7, DENND1A, DOCK10, DOCK3, ECT2, EPS8L1, EVI5, FGD3, FGD4, FMNL1, IPO13, ITSN2, MADD, MYO9B, NDRG1, PLCE1, PSD, RAPGEF2, RAPGEF4, RIMS2, RIMS3, RIMS4, RNF152, ROCK2, SBF2, SPATA13, ST5, SYTL2, TBC1D22A, TBC1D5, TBCK, TIAM1, TIAM2]
GO:0051336	regulation of hydrolase activity	GO_BiologicalProcess-EBI-UniProt-GOA-ACAP-ARAP_16.06.2020_00h00	0.00346801	0.0212144	8.1773e-05	0.00019989	[4]	Group70	6.74699	56	[ABR, AGFG1, ALS2, APAF1, ARHGAP20, ARHGAP6, ARHGEF10L, ARHGEF7, CAST, CD109, COL6A3, CRIM1, DPEP1, ECT2, EVI5, FGFR3, HDAC9, IFI6, LOC100302541, LOC101086801, LOC101091160, LPAR1, LYN, MEF2C, MSH3, MYO1D, MYO9B, NCAPH, NF1, NOS1, NR4A1, OPHN1, PHACTR2, PLXNB1, PLXNB3, PPP1R15B, PPP6R2, RAPGEF2, RCAN1, RCAN3, RRP1B, SBF2, SELE, SEMA4D, SMAP1, TANK, TBC1D22A, TBC1D5, TBCK, THY1, TIAM1, TIAM2, TNF,…
GO:0008047	enzyme activator activity	GO_BiologicalProcess-EBI-UniProt-GOA-ACAP-ARAP_16.06.2020_00h00	0.0084766	0.0392177	8.1773e-05	0.00019989	[5]	Group70	7.71513	26	[ABI1, ABR, AGFG1, ALS2, APAF1, ARHGAP20, ARHGAP6, ARHGEF10L, ECT2, EVI5, FGF13, LOC101086801, LOC101091160, MYO9B, NCAPH, OPHN1, PRKRA, RAPGEF2, RPTOR, SMAP1, TANK, TBC1D22A, TBC1D5, TBCK, THY1, TIAM2]
GO:0051345	positive regulation of hydrolase activity	GO_BiologicalProcess-EBI-UniProt-GOA-ACAP-ARAP_16.06.2020_00h00	0.000770626	0.00717615	8.1773e-05	0.00019989	[5]	Group70	8.05085	38	[ABR, AGFG1, ALS2, APAF1, ARHGAP20, ARHGAP6, ARHGEF10L, ARHGEF7, ECT2, EVI5, FGFR3, LOC100302541, LOC101086801, LOC101091160, LPAR1, LYN, MEF2C, MSH3, MYO9B, NCAPH, OPHN1, PLXNB1, PPP1R15B, RAPGEF2, SELE, SEMA4D, SMAP1, TANK, TBC1D22A, TBC1D5, TBCK, THY1, TIAM1, TIAM2, TNF, TNFSF10, UACA, WNT4]
GO:0008092	cytoskeletal protein binding	GO_MolecularFunction-EBI-UniProt-GOA-ACAP-ARAP_16.06.2020_00h00	1.74829e-08	4.26e-06	6.903e-10	1.01244e-08	[3]	Group71	9.54416	67	[ABLIM1, ACTC1, ACTN2, AGBL5, ANKRD1, ARHGEF2, CENPE, CENPJ, CLASP1, CLASP2, CLIP1, CLMN, CNTRL, COBLL1, DLG5, EML5, EPB41L1, EPB41L2, EPB41L5, EPS8L1, ESPNL, FERMT2, FGD4, FMNL1, GAS7, GIPC1, GLI1, IFT81, KIF1B, LDB3, LOC101085080, LOC101086587, MAGI1, MAP2, MAPK8IP3, MAST1, MAZ, MYH7B, MYO1D, MYO9B, MYOM3, MYPN, NAV3, NDRG1, NFKB1, NRAP, OPA1, PACSIN1, PACSIN3, PDLIM3, PDLIM7, PHACTR2, PLEC, PT…
GO:0006996	organelle organization	GO_BiologicalProcess-EBI-UniProt-GOA-ACAP-ARAP_16.06.2020_00h00	3.44944e-07	2.96652e-05	6.903e-10	1.01244e-08	[4]	Group71	6.62857	174	[ABI1, ABI2, ABLIM1, ABR, ACTA1, ACTC1, ACTN2, ADGRG6, AFAP1, AGFG1, ALS2, ALS2CL, ANK3, ARHGAP6, ARHGEF10L, ARHGEF2, ATP8B4, BAG6, BCOR, BRCC3, BRSK2, BST1, CCDC40, CDC42BPA, CDC42BPG, CDC6, CDKL5, CENPE, CENPJ, CEP250, CGNL1, CHEK2, CIT, CLASP1, CLASP2, CLIP1, CNTRL, CSF2, CSF3, DCAF1, DLG4, DNMT3A, DPF1, DYNC2H1, ECT2, EDN1, EHBP1, EPB41L1, EPB41L2, EPB41L5, ESPNL, EYA1, EYA4, FCHSD2, FGD3, FG…
GO:0097435	supramolecular fiber organization	GO_BiologicalProcess-EBI-UniProt-GOA-ACAP-ARAP_16.06.2020_00h00	0.000282533	0.00359185	6.903e-10	1.01244e-08	[4]	Group71	8.26613	41	[ABI1, ABI2, ACTA1, ACTC1, ACTN2, AGFG1, ARHGAP6, ARHGEF10L, ARHGEF2, CENPJ, CGNL1, CLIP1, COL1A1, COL3A1, CSF3, EDN1, ESPNL, FCHSD2, GBA2, KIAA1211, LDB3, LPAR1, LUM, MEF2A, MEF2C, MYO1D, MYOM3, MYPN, NAV3, NCKAP5L, NRAP, PACSIN1, PDLIM3, PROX1, RB1, SHROOM3, SORBS3, SSH1, TPM1, TTBK2, WNT4]
GO:0005856	cytoskeleton	GO_CellularComponent-EBI-UniProt-GOA-ACAP-ARAP_16.06.2020_00h00	9.97191e-07	5.3996e-05	6.903e-10	1.01244e-08	[4, 5]	Group71	7.49814	101	[ABLIM1, ACTA1, ACTC1, ADGRB2, AFAP1, AGBL5, AK5, ALS2, ARHGEF2, BRSK2, CAPRIN2, CCDC40, CCHCR1, CDC42BPA, CDC42BPG, CDC6, CDKL5, CENPE, CENPJ, CEP112, CEP250, CGN, CGNL1, CIT, CKAP2L, CLASP1, CLASP2, CLIP1, CNTRL, DLG4, DLG5, DRC3, DYNC2H1, ECT2, EFR3B, EHBP1, EPB41L1, EPB41L2, EPB41L5, FBXW11, FERMT2, FRMD4A, FRMD4B, GAS7, GLI1, IFT140, IFT81, IQCB1, ITSN2, KIF1B, LDB3, LOC101085080, LOC1010865…
GO:0030036	actin cytoskeleton organization	GO_BiologicalProcess-EBI-UniProt-GOA-ACAP-ARAP_16.06.2020_00h00	4.58804e-08	7.45302e-06	6.903e-10	1.01244e-08	[3, 6]	Group71	10.3314	53	[ABI1, ABI2, ABR, ACTA1, ACTC1, ACTN2, ARHGAP6, ARHGEF10L, ARHGEF2, BRSK2, BST1, CDC42BPA, CDC42BPG, CGNL1, CIT, CSF3, ECT2, EDN1, EHBP1, EPB41L1, EPB41L2, EPB41L5, ESPNL, FCHSD2, FMNL1, GBA2, KIAA1211, LDB3, LOC101086587, LOC101086801, LPAR1, MEF2A, MEF2C, MYO1D, MYOM3, MYPN, NRAP, OPHN1, PACSIN1, PDLIM3, PDLIM7, PHACTR2, PROX1, ROCK2, SHROOM3, SORBS3, SSH1, TBCK, TEK, TNF, TPM1, TRIM32, WNT4]
GO:0033043	regulation of organelle organization	GO_BiologicalProcess-EBI-UniProt-GOA-ACAP-ARAP_16.06.2020_00h00	0.000731649	0.0069011	6.903e-10	1.01244e-08	[4, 5]	Group71	7.109	60	[ACTN2, AFAP1, ARHGEF10L, ARHGEF2, BCOR, BST1, CDC6, CDKL5, CENPE, CENPJ, CEP250, CGNL1, CLASP1, CLASP2, CLIP1, CNTRL, CSF2, CSF3, ECT2, EDN1, FCHSD2, FGD4, FOXP3, G3BP2, GBA2, IFT140, IL1A, KIAA1211, LIF, LPAR1, MAPKAPK5, MEF2C, MIER1, MTHFR, NAV3, NFE2L1, NOS1, OPA1, PIKFYVE, PLXNB1, PPHLN1, PROX1, PTPRS, RB1, RNF4, ROCK2, SLF2, SMC1A, SMURF1, SORBS3, SSH1, TEK, TNF, TNFSF10, TTBK2, TTK, USP44,…
GO:0007010	cytoskeleton organization	GO_BiologicalProcess-EBI-UniProt-GOA-ACAP-ARAP_16.06.2020_00h00	1.87127e-09	1.3679e-06	6.903e-10	1.01244e-08	[5]	Group71	8.92678	89	[ABI1, ABI2, ABLIM1, ABR, ACTA1, ACTC1, ACTN2, AFAP1, AGFG1, ANK3, ARHGAP6, ARHGEF10L, ARHGEF2, BRSK2, BST1, CCDC40, CDC42BPA, CDC42BPG, CENPE, CENPJ, CEP250, CGNL1, CHEK2, CIT, CLASP1, CLASP2, CLIP1, CNTRL, CSF3, ECT2, EDN1, EHBP1, EPB41L1, EPB41L2, EPB41L5, ESPNL, FCHSD2, FGD3, FGD4, FMNL1, GBA2, KIAA1211, LDB3, LOC101086587, LOC101086801, LOC101100223, LPAR1, MAP2, MAST1, MEF2A, MEF2C, MYO1D, …
GO:0007015	actin filament organization	GO_BiologicalProcess-EBI-UniProt-GOA-ACAP-ARAP_16.06.2020_00h00	0.00566148	0.0294558	6.903e-10	1.01244e-08	[4, 5, 7]	Group71	8.06452	25	[ABI1, ABI2, ACTA1, ACTC1, ACTN2, ARHGAP6, ARHGEF10L, ARHGEF2, CGNL1, CSF3, ESPNL, FCHSD2, GBA2, KIAA1211, LPAR1, MYO1D, MYOM3, NRAP, PACSIN1, PDLIM3, PROX1, SHROOM3, SORBS3, SSH1, WNT4]
GO:0051493	regulation of cytoskeleton organization	GO_BiologicalProcess-EBI-UniProt-GOA-ACAP-ARAP_16.06.2020_00h00	0.00138497	0.0107703	6.903e-10	1.01244e-08	[5, 6]	Group71	8.31099	31	[ACTN2, AFAP1, ARHGEF10L, ARHGEF2, BST1, CENPJ, CEP250, CGNL1, CLASP1, CLASP2, CLIP1, CNTRL, CSF3, ECT2, EDN1, FCHSD2, GBA2, KIAA1211, LPAR1, MEF2C, NAV3, PLXNB1, PROX1, RNF4, ROCK2, SMC1A, SORBS3, SSH1, TEK, TTBK2, WNT4]
GO:0032879	regulation of localization	GO_BiologicalProcess-EBI-UniProt-GOA-ACAP-ARAP_16.06.2020_00h00	0.000766479	0.00718329	7.4174e-05	0.000197797	[2, 3]	Group72	6.28303	107	[ABR, ACTA1, ACTN2, ADARB1, ADGRA2, AGO2, ANKRD1, ANO1, ARHGEF2, ARHGEF7, ARNTL, ATP2B4, ATP2C2, BRSK2, BST1, CACNA1G, CACNG4, CASK, CCDC40, CD63, CENPJ, CEP250, CFAP69, CHRM1, CHRNA5, CMKLR1, COL1A1, CPTP, CXCL10, DHX58, DLG5, DPEP1, ECT2, EDN1, EPB41L2, EPB41L5, FOXP3, FRMD4A, FXYD6, GIPC1, HDAC9, IFIH1, IL1A, KCNIP1, KCNQ1, LAMA3, LGALS9, LIF, LOC101091160, LRRC32, LYN, MAPK8IP3, MAZ, MCC, MEF…
GO:0040012	regulation of locomotion	GO_BiologicalProcess-EBI-UniProt-GOA-ACAP-ARAP_16.06.2020_00h00	0.00045969	0.00497827	7.4174e-05	0.000197797	[2, 3]	Group72	7.743	47	[ABR, ACTA1, ADARB1, ADGRA2, AGO2, ARHGEF2, ATP2B4, BST1, CFAP69, CHRM1, CMKLR1, COL1A1, CXCL10, CXCL8, DLG5, DPEP1, EDN1, EPB41L5, HDAC9, LAMA3, LOC101091160, LYN, MAPK8IP3, MAZ, MCC, MEF2C, MYLK, NAV3, NR4A3, NUMB, PLXNB3, PROX1, PRR5L, SEMA3B, SEMA3G, SEMA4A, SEMA4D, SPAG9, TEK, THY1, TIAM1, TPM1, TRIM32, TTBK2, VASH1, WNT4, ZMYND8]
GO:0048870	cell motility	GO_BiologicalProcess-EBI-UniProt-GOA-ACAP-ARAP_16.06.2020_00h00	0.00161662	0.0121205	7.4174e-05	0.000197797	[2, 3]	Group72	6.67311	69	[ABR, ACKR3, ACTA1, ADARB1, ADGRA2, AGO2, ARHGEF2, ATP2B4, BST1, CCDC40, CD63, CDC42BPA, CFAP69, CMKLR1, COL1A1, CXCL10, CXCL8, DLG5, DPEP1, EDN1, EGR3, EPB41L5, FAP, FMNL1, FUT8, GIPC1, HDAC9, ITGB4, LAMA3, LOC100302541, LOC101080520, LOC101091160, LPAR1, LYN, MAPK8IP3, MAZ, MCC, MEF2C, MYLK, NAV3, NDNF, NR4A2, NR4A3, NUMB, OGDH, PEX5, PLXNB3, PROX1, PRR5L, RERE, SELE, SEMA3B, SEMA3G, SEMA4A, SE…
GO:0051239	regulation of multicellular organismal process	GO_BiologicalProcess-EBI-UniProt-GOA-ACAP-ARAP_16.06.2020_00h00	9.55061e-06	0.000268519	7.4174e-05	0.000197797	[2, 3]	Group72	6.71176	129	[ABCC9, ABR, ADGRA2, ADGRB2, AGO2, ARHGEF15, ARHGEF2, ARNTL, ATP11C, ATP2B4, BAG6, BCOR, BRSK2, BTN1A1, CACNA1G, CACNG4, CAPRIN2, CD109, CDKL5, CDON, CMKLR1, COL1A1, CPTP, CSF2, CSF3, CXCL10, CXCL8, DHRS3, DHX58, DLG5, ECT2, EDN1, EGR3, EIF4G1, EPB41L5, EYA1, FOXP3, GJC1, GLI1, HDAC9, IFIH1, IL1A, IL34, IRF7, ITSN2, KCNQ1, LAMA3, LGALS9, LGI4, LIF, LOC101080520, LOC101090649, LOC101091160, LOC101…
GO:0016477	cell migration	GO_BiologicalProcess-EBI-UniProt-GOA-ACAP-ARAP_16.06.2020_00h00	0.00067226	0.00655229	7.4174e-05	0.000197797	[3, 4]	Group72	6.99677	65	[ABR, ACKR3, ADARB1, ADGRA2, AGO2, ARHGEF2, ATP2B4, BST1, CD63, CDC42BPA, CMKLR1, COL1A1, CXCL10, CXCL8, DLG5, DPEP1, EDN1, EGR3, EPB41L5, FAP, FMNL1, FUT8, GIPC1, HDAC9, ITGB4, LAMA3, LOC100302541, LOC101080520, LOC101091160, LPAR1, LYN, MAPK8IP3, MAZ, MCC, MEF2C, MYLK, NAV3, NDNF, NR4A2, NR4A3, NUMB, OGDH, PEX5, PLXNB3, PROX1, PRR5L, RERE, SELE, SEMA3B, SEMA3G, SEMA4A, SEMA4D, SPAG9, TEK, THY1,…
GO:0051270	regulation of cellular component movement	GO_BiologicalProcess-EBI-UniProt-GOA-ACAP-ARAP_16.06.2020_00h00	0.000778551	0.00720406	7.4174e-05	0.000197797	[3, 4]	Group72	7.55627	47	[ABR, ACTA1, ADARB1, ADGRA2, AGO2, ARHGEF2, ATP2B4, BST1, CCDC40, CFAP69, CMKLR1, COL1A1, CXCL10, DLG5, DPEP1, EDN1, EPB41L5, HDAC9, LAMA3, LOC101091160, LYN, MAPK8IP3, MAZ, MCC, MEF2C, MYLK, NAV3, NR4A3, NUMB, PDE4D, PLXNB3, PROX1, PRR5L, SEMA3B, SEMA3G, SEMA4A, SEMA4D, SPAG9, TEK, THY1, TIAM1, TPM1, TRIM32, TTBK2, VASH1, WNT4, ZMYND8]
GO:2000145	regulation of cell motility	GO_BiologicalProcess-EBI-UniProt-GOA-ACAP-ARAP_16.06.2020_00h00	0.000558376	0.00583104	7.4174e-05	0.000197797	[3, 4, 5]	Group72	7.77202	45	[ABR, ACTA1, ADARB1, ADGRA2, AGO2, ARHGEF2, ATP2B4, BST1, CFAP69, CMKLR1, COL1A1, CXCL10, DLG5, DPEP1, EDN1, EPB41L5, HDAC9, LAMA3, LOC101091160, LYN, MAPK8IP3, MAZ, MCC, MEF2C, MYLK, NAV3, NR4A3, NUMB, PLXNB3, PROX1, PRR5L, SEMA3B, SEMA3G, SEMA4A, SEMA4D, SPAG9, TEK, THY1, TIAM1, TPM1, TRIM32, TTBK2, VASH1, WNT4, ZMYND8]
GO:0051046	regulation of secretion	GO_BiologicalProcess-EBI-UniProt-GOA-ACAP-ARAP_16.06.2020_00h00	0.0121392	0.0487569	7.4174e-05	0.000197797	[4, 5]	Group72	7.15935	31	[ABR, ANKRD1, ANO1, ARHGEF7, ARNTL, BRSK2, CACNA1G, CASK, CHRNA5, CPTP, DHX58, EDN1, FOXP3, FRMD4A, GIPC1, HDAC9, IFIH1, IL1A, KCNQ1, LGALS9, LIF, LRRC32, LYN, MEF2C, RAPGEF4, RHBDF2, RIMS2, RIMS3, SYT3, TCF7L2, TNF]
GO:0030334	regulation of cell migration	GO_BiologicalProcess-EBI-UniProt-GOA-ACAP-ARAP_16.06.2020_00h00	0.000521513	0.00552501	7.4174e-05	0.000197797	[4, 5, 6]	Group72	7.90441	43	[ABR, ADARB1, ADGRA2, AGO2, ARHGEF2, ATP2B4, BST1, CMKLR1, COL1A1, CXCL10, DLG5, DPEP1, EDN1, EPB41L5, HDAC9, LAMA3, LOC101091160, LYN, MAPK8IP3, MAZ, MCC, MEF2C, MYLK, NAV3, NR4A3, NUMB, PLXNB3, PROX1, PRR5L, SEMA3B, SEMA3G, SEMA4A, SEMA4D, SPAG9, TEK, THY1, TIAM1, TPM1, TRIM32, TTBK2, VASH1, WNT4, ZMYND8]
GO:0048519	negative regulation of biological process	GO_BiologicalProcess-EBI-UniProt-GOA-ACAP-ARAP_16.06.2020_00h00	0.00394958	0.0230051	1.77871e-05	6.02024e-05	[1, 2, 3]	Group73	5.54252	189	[ABR, ACKR3, ACTN2, ADARB1, ADGRA2, ADGRB2, AGO2, ALDH1A2, ANKRD1, APLP1, ARHGEF15, ARHGEF2, ARNTL, ATP2B4, BAG6, BCOR, BRCC3, CAPRIN2, CASK, CAST, CD109, CDC6, CDK12, CENPJ, CGNL1, CHEK2, CHRDL1, CILP, CLMN, CMKLR1, COL1A1, COL3A1, COL6A3, CPTP, CREBZF, CRIM1, CSF2, CXCL10, CXCL8, DCAF1, DCUN1D3, DHRS3, DHX58, DLG5, DNMT3A, DPEP1, DPF1, EDN1, EGR3, EIF4G1, EPB41L5, EYA1, EYA4, FAM3A, FAP, FBXW11…
GO:0019222	regulation of metabolic process	GO_BiologicalProcess-EBI-UniProt-GOA-ACAP-ARAP_16.06.2020_00h00	0.00623861	0.0316696	1.77871e-05	6.02024e-05	[2, 3]	Group73	5.33132	247	[ABI1, ACKR3, ACTC1, ACTN2, ADARB1, AGO2, ALDH1A2, ALS2, ANKRD1, APAF1, ARHGEF10L, ARHGEF2, ARNTL, ATP2B4, BAG6, BCOR, BNC2, BRCC3, BST1, BTN1A1, CAPRIN2, CARF, CASK, CAST, CCNY, CD109, CD63, CDCA2, CDK12, CDON, CENPE, CENPJ, CHD6, CHEK2, CHUK, CIITA, CILP, CMKLR1, COL1A1, COL6A3, CPTP, CREB3L2, CREBZF, CREM, CRIM1, CRTC1, CSF2, CSF3, DCAF1, DCUN1D3, DHX58, DNMT3A, DPEP1, DPF1, ECT2, EDA, EDN1, E…
GO:0048583	regulation of response to stimulus	GO_BiologicalProcess-EBI-UniProt-GOA-ACAP-ARAP_16.06.2020_00h00	4.83237e-05	0.000872213	1.77871e-05	6.02024e-05	[2, 3]	Group73	6.29459	150	[ABR, ACKR3, ADGRA2, AFAP1, ANKRD1, ANKS1A, ANO1, APAF1, APLP1, ARHGEF2, ARHGEF3, ARNTL, ATP2B4, BAG6, BRCC3, BRSK2, BST1, BTN1A1, CACNG4, CAPRIN2, CASK, CASP12, CCNY, CD109, CD63, CDK12, CDON, CENPJ, CGNL1, CHRDL1, CILP, CMKLR1, COL1A1, COL3A1, CSF2, CSF3, CXCL10, CXCL8, DHRS3, DHX58, DLG5, DYNC2H1, EDA, EDN1, EPS8L1, EYA1, EYA4, FBXW11, FGFR3, FICD, FOXP3, FUT8, GCLM, GIPC1, GLI1, GREM2, HERPUD…
GO:0051239	regulation of multicellular organismal process	GO_BiologicalProcess-EBI-UniProt-GOA-ACAP-ARAP_16.06.2020_00h00	9.55061e-06	0.000268519	1.77871e-05	6.02024e-05	[2, 3]	Group73	6.71176	129	[ABCC9, ABR, ADGRA2, ADGRB2, AGO2, ARHGEF15, ARHGEF2, ARNTL, ATP11C, ATP2B4, BAG6, BCOR, BRSK2, BTN1A1, CACNA1G, CACNG4, CAPRIN2, CD109, CDKL5, CDON, CMKLR1, COL1A1, CPTP, CSF2, CSF3, CXCL10, CXCL8, DHRS3, DHX58, DLG5, ECT2, EDN1, EGR3, EIF4G1, EPB41L5, EYA1, FOXP3, GJC1, GLI1, HDAC9, IFIH1, IL1A, IL34, IRF7, ITSN2, KCNQ1, LAMA3, LGALS9, LGI4, LIF, LOC101080520, LOC101090649, LOC101091160, LOC101…
GO:0048523	negative regulation of cellular process	GO_BiologicalProcess-EBI-UniProt-GOA-ACAP-ARAP_16.06.2020_00h00	0.00102803	0.00858849	1.77871e-05	6.02024e-05	[2, 3, 4]	Group73	5.74639	179	[ABR, ACKR3, ACTN2, ADARB1, ADGRA2, AGO2, ALDH1A2, ANKRD1, APLP1, ARHGEF15, ARHGEF2, ARNTL, ATP2B4, BAG6, BCOR, BRCC3, CAPRIN2, CASK, CAST, CD109, CDC6, CDK12, CENPJ, CGNL1, CHEK2, CHRDL1, CILP, CLMN, COL1A1, COL6A3, CPTP, CREBZF, CRIM1, CSF2, CXCL10, CXCL8, DCAF1, DCUN1D3, DHRS3, DHX58, DLG5, DNMT3A, DPEP1, DPF1, EDN1, EGR3, EIF4G1, EPB41L5, EYA1, EYA4, FAM3A, FAP, FBXW11, FOXP3, FRMD4A, GATAD2B…
GO:0048585	negative regulation of response to stimulus	GO_BiologicalProcess-EBI-UniProt-GOA-ACAP-ARAP_16.06.2020_00h00	0.0104237	0.0444299	1.77871e-05	6.02024e-05	[2, 3, 4]	Group73	6.25621	63	[ABR, ACKR3, ADGRA2, APLP1, ARNTL, ATP2B4, CASK, CD109, CGNL1, CHRDL1, CILP, COL3A1, CSF2, CXCL8, DHRS3, DHX58, DLG5, EYA1, EYA4, FBXW11, FOXP3, GCLM, GLI1, GREM2, HERPUD1, IFI6, LIF, LOC101091160, LOC101095312, LOC101096984, LYN, MAZ, MCC, NFKB1, NR4A2, NR4A3, OPA1, OXR1, PAQR3, PDE10A, PDE4D, PPP1R15B, PRKACB, PTPRS, RB1, RNF152, SEMA3B, SEMA3G, SEMA4A, SEMA4D, SMURF1, SOCS5, TANK, TCF7L2, THY1…
GO:0031323	regulation of cellular metabolic process	GO_BiologicalProcess-EBI-UniProt-GOA-ACAP-ARAP_16.06.2020_00h00	0.00765828	0.0365896	1.77871e-05	6.02024e-05	[3, 4]	Group73	5.35969	225	[ABI1, ACKR3, ACTN2, ADARB1, AGO2, ALS2, ANKRD1, APAF1, ARHGEF10L, ARHGEF2, ARNTL, ATP2B4, BAG6, BCOR, BNC2, BRCC3, BST1, CAPRIN2, CARF, CASK, CAST, CCNY, CD109, CD63, CDCA2, CDK12, CDON, CENPE, CENPJ, CHD6, CHEK2, CHUK, CIITA, CMKLR1, COL1A1, COL6A3, CPTP, CREB3L2, CREBZF, CREM, CRIM1, CRTC1, CSF2, CSF3, DCAF1, DCUN1D3, DNMT3A, DPEP1, DPF1, ECT2, EDA, EDN1, EGR3, EGR4, EIF4G1, EMSY, ETS1, ETV1, …
GO:0051171	regulation of nitrogen compound metabolic process	GO_BiologicalProcess-EBI-UniProt-GOA-ACAP-ARAP_16.06.2020_00h00	0.00745181	0.0361945	1.77871e-05	6.02024e-05	[3, 4]	Group73	5.39043	214	[ABI1, ACKR3, ACTN2, ADARB1, AGO2, ALS2, ANKRD1, APAF1, ARHGEF10L, ARHGEF2, ARNTL, ATP2B4, BAG6, BCOR, BNC2, BRCC3, BST1, CAPRIN2, CARF, CASK, CAST, CCNY, CD109, CDCA2, CDK12, CDON, CENPE, CENPJ, CHD6, CHEK2, CHUK, CIITA, CMKLR1, COL1A1, COL6A3, CREB3L2, CREBZF, CREM, CRIM1, CRTC1, CSF2, CSF3, DCAF1, DCUN1D3, DNMT3A, DPEP1, DPF1, ECT2, EDA, EDN1, EGR3, EGR4, EIF4G1, EMSY, ETS1, ETV1, EYA1, EYA4, …
GO:0060255	regulation of macromolecule metabolic process	GO_BiologicalProcess-EBI-UniProt-GOA-ACAP-ARAP_16.06.2020_00h00	0.00128351	0.0101983	1.77871e-05	6.02024e-05	[3, 4]	Group73	5.51053	238	[ABI1, ACKR3, ACTC1, ACTN2, ADARB1, AGO2, ALDH1A2, ALS2, ANKRD1, APAF1, ARHGEF10L, ARHGEF2, ARNTL, ATP2B4, BAG6, BCOR, BNC2, BRCC3, BST1, BTN1A1, CAPRIN2, CARF, CASK, CAST, CCNY, CD109, CD63, CDCA2, CDK12, CDON, CENPE, CENPJ, CHD6, CHEK2, CHUK, CIITA, CILP, CMKLR1, COL1A1, COL6A3, CPTP, CREB3L2, CREBZF, CREM, CRIM1, CRTC1, CSF2, CSF3, DCAF1, DCUN1D3, DHX58, DNMT3A, DPEP1, DPF1, ECT2, EDA, EDN1, E…
GO:0045927	positive regulation of growth	GO_BiologicalProcess-EBI-UniProt-GOA-ACAP-ARAP_16.06.2020_00h00	0.00199	0.014055	5.87527e-05	0.000166782	[2, 3, 4]	Group74	10.5263	16	[CDKL5, EDN1, EIF4G1, GLI1, ITSN2, LGI1, LPAR3, MEF2C, PEX5, PROX1, RIMS2, RPTOR, SEMA4D, SMURF1, SYT3, TRIM32]
GO:0001558	regulation of cell growth	GO_BiologicalProcess-EBI-UniProt-GOA-ACAP-ARAP_16.06.2020_00h00	0.00365651	0.0218196	5.87527e-05	0.000166782	[3, 4, 5]	Group74	9.2233	19	[CAPRIN2, CDKL5, DCUN1D3, EDN1, EIF4G1, ITSN2, LGI1, LPAR3, PTPRS, RB1, RIMS2, RPTOR, SEMA3B, SEMA3G, SEMA4A, SEMA4D, SMURF1, SYT3, TRIM32]
GO:0048639	positive regulation of developmental growth	GO_BiologicalProcess-EBI-UniProt-GOA-ACAP-ARAP_16.06.2020_00h00	0.00561158	0.0293005	5.87527e-05	0.000166782	[3, 4, 5]	Group74	10.8108	12	[CDKL5, EDN1, GLI1, ITSN2, LPAR3, MEF2C, PEX5, PROX1, RIMS2, SEMA4D, SMURF1, SYT3]
GO:0030307	positive regulation of cell growth	GO_BiologicalProcess-EBI-UniProt-GOA-ACAP-ARAP_16.06.2020_00h00	0.000561728	0.00582444	5.87527e-05	0.000166782	[3, 4, 5, 6]	Group74	14.1176	12	[CDKL5, EDN1, EIF4G1, ITSN2, LGI1, LPAR3, RIMS2, RPTOR, SEMA4D, SMURF1, SYT3, TRIM32]
GO:0010720	positive regulation of cell development	GO_BiologicalProcess-EBI-UniProt-GOA-ACAP-ARAP_16.06.2020_00h00	3.12138e-06	0.000117012	5.87527e-05	0.000166782	[4, 5, 6]	Group74	11.0032	34	[ARHGEF2, CAPRIN2, CDKL5, CDON, DLG5, ECT2, EDN1, EIF4G1, IL34, ITSN2, LIF, LIMS1, LOC101091160, LPAR3, LYN, MAPK8IP3, MEF2C, NDNF, NUMB, PACSIN1, PLXNB1, PLXNB3, PROX1, RIMS2, SCARF1, SEMA4D, SMURF1, SPAG9, SYT3, TCF12, TIAM1, TIAM2, TNF, TRIM32]
GO:0045666	positive regulation of neuron differentiation	GO_BiologicalProcess-EBI-UniProt-GOA-ACAP-ARAP_16.06.2020_00h00	4.42553e-07	3.08101e-05	5.87527e-05	0.000166782	[5, 6, 7, 8, 9, 10]	Group74	13.7755	27	[ARHGEF2, CAPRIN2, CDKL5, CDON, DLG5, ECT2, EIF4G1, ITSN2, LOC101091160, LPAR3, LYN, MEF2C, NDNF, PACSIN1, PLXNB1, PLXNB3, PROX1, RIMS2, SCARF1, SEMA4D, SMURF1, SPAG9, SYT3, TCF12, TIAM1, TIAM2, TRIM32]
GO:0010976	positive regulation of neuron projection development	GO_BiologicalProcess-EBI-UniProt-GOA-ACAP-ARAP_16.06.2020_00h00	0.000119943	0.00178936	5.87527e-05	0.000166782	[5, 6, 7, 8, 9, 10, 11, 12]	Group74	12.5874	18	[CAPRIN2, CDKL5, DLG5, ITSN2, LOC101091160, LPAR3, LYN, NDNF, PACSIN1, PLXNB1, PLXNB3, RIMS2, SCARF1, SEMA4D, SMURF1, SYT3, TIAM1, TIAM2]
GO:1903859	regulation of dendrite extension	GO_BiologicalProcess-EBI-UniProt-GOA-ACAP-ARAP_16.06.2020_00h00	0.00425649	0.0241201	5.87527e-05	0.000166782	[4, 5, 6, 7, 8, 9, 10, 11, 12, 13, 14]	Group74	26.6667	4	[ITSN2, RIMS2, SMURF1, SYT3]
GO:1903861	positive regulation of dendrite extension	GO_BiologicalProcess-EBI-UniProt-GOA-ACAP-ARAP_16.06.2020_00h00	0.00323984	0.0204166	5.87527e-05	0.000166782	[4, 5, 6, 7, 8, 9, 10, 11, 12, 13, 14, 15]	Group74	28.5714	4	[ITSN2, RIMS2, SMURF1, SYT3]
GO:0048384	retinoic acid receptor signaling pathway	GO_BiologicalProcess-EBI-UniProt-GOA-ACAP-ARAP_16.06.2020_00h00	0.0125542	0.0498758	5.53395e-06	2.21358e-05	[4, 5, 6]	Group75	20	4	[ALDH1A2, DHRS3, RARB, RXRA]
GO:0035051	cardiocyte differentiation	GO_BiologicalProcess-EBI-UniProt-GOA-ACAP-ARAP_16.06.2020_00h00	0.00160085	0.0120642	5.53395e-06	2.21358e-05	[4, 5, 6, 7]	Group75	13.253	11	[ACTN2, EDN1, LOC101090649, MEF2A, MEF2C, MYOM3, NRAP, PROX1, RARB, RXRA, SOX6]
GO:0030239	myofibril assembly	GO_BiologicalProcess-EBI-UniProt-GOA-ACAP-ARAP_16.06.2020_00h00	7.93701e-06	0.000246892	5.53395e-06	2.21358e-05	[4, 5, 6, 7, 8]	Group75	23.4043	11	[ACTA1, ACTN2, EDN1, LDB3, MEF2A, MEF2C, MYOM3, MYPN, NRAP, PROX1, TPM1]
GO:0048738	cardiac muscle tissue development	GO_BiologicalProcess-EBI-UniProt-GOA-ACAP-ARAP_16.06.2020_00h00	5.09252e-05	0.000886342	5.53395e-06	2.21358e-05	[5, 6, 7]	Group75	13.4328	18	[ACTN2, ALDH1A2, ANKRD1, EDN1, GJC1, GLI1, HAND1, LOC101086587, LOC101090649, MEF2A, MEF2C, MYOM3, NRAP, PROX1, RARB, RXRA, SOX6, TPM1]
GO:0055007	cardiac muscle cell differentiation	GO_BiologicalProcess-EBI-UniProt-GOA-ACAP-ARAP_16.06.2020_00h00	0.000218296	0.00290136	5.53395e-06	2.21358e-05	[5, 6, 7, 8]	Group75	16.6667	11	[ACTN2, EDN1, LOC101090649, MEF2A, MEF2C, MYOM3, NRAP, PROX1, RARB, RXRA, SOX6]
GO:0110020	regulation of actomyosin structure organization	GO_BiologicalProcess-EBI-UniProt-GOA-ACAP-ARAP_16.06.2020_00h00	0.00154939	0.011798	5.53395e-06	2.21358e-05	[5, 6, 7, 8]	Group75	15.2542	9	[ARHGEF10L, CGNL1, ECT2, EDN1, LPAR1, MEF2C, PROX1, SORBS3, WNT4]
GO:0045214	sarcomere organization	GO_BiologicalProcess-EBI-UniProt-GOA-ACAP-ARAP_16.06.2020_00h00	8.41033e-05	0.00139726	5.53395e-06	2.21358e-05	[5, 6, 7, 8, 9]	Group75	25	8	[ACTN2, EDN1, LDB3, MEF2C, MYOM3, MYPN, PROX1, TPM1]
GO:0060297	regulation of sarcomere organization	GO_BiologicalProcess-EBI-UniProt-GOA-ACAP-ARAP_16.06.2020_00h00	0.00039129	0.00446926	5.53395e-06	2.21358e-05	[4, 5, 6, 7, 8, 9, 10]	Group75	75	3	[EDN1, MEF2C, PROX1]
GO:0055003	cardiac myofibril assembly	GO_BiologicalProcess-EBI-UniProt-GOA-ACAP-ARAP_16.06.2020_00h00	0.00425649	0.0241201	5.53395e-06	2.21358e-05	[5, 6, 7, 8, 9, 10]	Group75	26.6667	4	[MEF2A, MYOM3, NRAP, PROX1]
GO:0055012	ventricular cardiac muscle cell differentiation	GO_BiologicalProcess-EBI-UniProt-GOA-ACAP-ARAP_16.06.2020_00h00	0.000205757	0.00275979	5.53395e-06	2.21358e-05	[6, 7, 8, 9]	Group75	38.4615	5	[MEF2A, MEF2C, PROX1, RARB, RXRA]
GO:0050772	positive regulation of axonogenesis	GO_BiologicalProcess-EBI-UniProt-GOA-ACAP-ARAP_16.06.2020_00h00	0.0111658	0.0465083	2.9719e-06	1.37646e-05	[6, 7, 8, 9, 10, 11, 12, 13, 14]	Group76	13.2075	7	[CDKL5, LPAR3, PLXNB1, PLXNB3, SEMA4D, TIAM1, TIAM2]
GO:0022604	regulation of cell morphogenesis	GO_BiologicalProcess-EBI-UniProt-GOA-ACAP-ARAP_16.06.2020_00h00	0.00110652	0.00893778	2.9719e-06	1.37646e-05	[4, 5]	Group76	8.85246	27	[BRSK2, CAPRIN2, CDKL5, FMNL1, ITSN2, LIMS1, LPAR1, LPAR3, LRRC4C, NEDD4L, PLXNB1, PLXNB3, PPFIA2, PTPRS, RAPGEF2, RIMS2, SEMA3B, SEMA3G, SEMA4A, SEMA4D, SMURF1, SYT3, THY1, TIAM1, TIAM2, TPM1, ZRANB1]
GO:0031346	positive regulation of cell projection organization	GO_BiologicalProcess-EBI-UniProt-GOA-ACAP-ARAP_16.06.2020_00h00	0.000240519	0.00313963	2.9719e-06	1.37646e-05	[4, 5, 6]	Group76	10.7317	22	[CAPRIN2, CDKL5, CENPJ, DLG5, EPS8L1, ITSN2, LOC101091160, LPAR3, LYN, NAV3, NDNF, PACSIN1, PLCE1, PLXNB1, PLXNB3, RIMS2, SCARF1, SEMA4D, SMURF1, SYT3, TIAM1, TIAM2]
GO:0071526	semaphorin-plexin signaling pathway	GO_BiologicalProcess-EBI-UniProt-GOA-ACAP-ARAP_16.06.2020_00h00	0.00381319	0.0225704	2.9719e-06	1.37646e-05	[4, 5, 6]	Group76	18.1818	6	[PLXNB1, PLXNB3, SEMA3B, SEMA3G, SEMA4A, SEMA4D]
GO:0010769	regulation of cell morphogenesis involved in differentiation	GO_BiologicalProcess-EBI-UniProt-GOA-ACAP-ARAP_16.06.2020_00h00	0.000874286	0.0077467	2.9719e-06	1.37646e-05	[5, 6]	Group76	10.4396	19	[BRSK2, CAPRIN2, CDKL5, LIMS1, LPAR3, LRRC4C, NEDD4L, PLXNB1, PLXNB3, PPFIA2, PTPRS, RAPGEF2, SEMA3B, SEMA3G, SEMA4A, SEMA4D, THY1, TIAM1, TIAM2]
GO:0045666	positive regulation of neuron differentiation	GO_BiologicalProcess-EBI-UniProt-GOA-ACAP-ARAP_16.06.2020_00h00	4.42553e-07	3.08101e-05	2.9719e-06	1.37646e-05	[5, 6, 7, 8, 9, 10]	Group76	13.7755	27	[ARHGEF2, CAPRIN2, CDKL5, CDON, DLG5, ECT2, EIF4G1, ITSN2, LOC101091160, LPAR3, LYN, MEF2C, NDNF, PACSIN1, PLXNB1, PLXNB3, PROX1, RIMS2, SCARF1, SEMA4D, SMURF1, SPAG9, SYT3, TCF12, TIAM1, TIAM2, TRIM32]
GO:0010976	positive regulation of neuron projection development	GO_BiologicalProcess-EBI-UniProt-GOA-ACAP-ARAP_16.06.2020_00h00	0.000119943	0.00178936	2.9719e-06	1.37646e-05	[5, 6, 7, 8, 9, 10, 11, 12]	Group76	12.5874	18	[CAPRIN2, CDKL5, DLG5, ITSN2, LOC101091160, LPAR3, LYN, NDNF, PACSIN1, PLXNB1, PLXNB3, RIMS2, SCARF1, SEMA4D, SMURF1, SYT3, TIAM1, TIAM2]
GO:0061564	axon development	GO_BiologicalProcess-EBI-UniProt-GOA-ACAP-ARAP_16.06.2020_00h00	0.00287638	0.0187735	2.9719e-06	1.37646e-05	[6, 7, 9, 10, 11]	Group76	8.28221	27	[ADARB1, BRSK2, CDKL5, ETV1, IGDCC4, LGI1, LPAR3, LRRC4C, MAPK8IP3, MYPN, NR4A2, NR4A3, NUMB, PLXNB1, PLXNB3, PTPRS, ROBO3, SCARF1, SEMA3B, SEMA3G, SEMA4A, SEMA4D, SLITRK5, THY1, TIAM1, TIAM2, TRIM32]
GO:0007409	axonogenesis	GO_BiologicalProcess-EBI-UniProt-GOA-ACAP-ARAP_16.06.2020_00h00	0.00389327	0.0228593	2.9719e-06	1.37646e-05	[6, 7, 8, 9, 10, 11, 12]	Group76	8.30565	25	[ADARB1, BRSK2, CDKL5, ETV1, IGDCC4, LGI1, LPAR3, LRRC4C, MAPK8IP3, MYPN, NR4A2, NR4A3, NUMB, PLXNB1, PLXNB3, PTPRS, ROBO3, SEMA3B, SEMA3G, SEMA4A, SEMA4D, SLITRK5, THY1, TIAM1, TIAM2]
GO:0050770	regulation of axonogenesis	GO_BiologicalProcess-EBI-UniProt-GOA-ACAP-ARAP_16.06.2020_00h00	0.00110058	0.00893915	2.9719e-06	1.37646e-05	[6, 7, 8, 9, 10, 11, 12, 13]	Group76	11.9658	14	[BRSK2, CDKL5, LPAR3, LRRC4C, PLXNB1, PLXNB3, PTPRS, SEMA3B, SEMA3G, SEMA4A, SEMA4D, THY1, TIAM1, TIAM2]
GO:0010927	cellular component assembly involved in morphogenesis	GO_BiologicalProcess-EBI-UniProt-GOA-ACAP-ARAP_16.06.2020_00h00	2.89759e-05	0.000564836	3.74703e-07	2.06087e-06	[3, 4, 5]	Group77	17.8082	13	[ACTA1, ACTN2, AGFG1, EDN1, LDB3, MEF2A, MEF2C, MYOM3, MYPN, NRAP, PIKFYVE, PROX1, TPM1]
GO:0042692	muscle cell differentiation	GO_BiologicalProcess-EBI-UniProt-GOA-ACAP-ARAP_16.06.2020_00h00	0.000458414	0.0050015	3.74703e-07	2.06087e-06	[4]	Group77	10.0437	23	[ACTA1, ACTN2, CDON, CXCL10, EDN1, LDB3, LOC101080520, LOC101090649, MEF2A, MEF2C, MYOM3, MYPN, NRAP, PROX1, RARB, RB1, RXRA, SOX6, SPAG9, TANC1, TPM1, TRIM32, WNT4]
GO:0097435	supramolecular fiber organization	GO_BiologicalProcess-EBI-UniProt-GOA-ACAP-ARAP_16.06.2020_00h00	0.000282533	0.00359185	3.74703e-07	2.06087e-06	[4]	Group77	8.26613	41	[ABI1, ABI2, ACTA1, ACTC1, ACTN2, AGFG1, ARHGAP6, ARHGEF10L, ARHGEF2, CENPJ, CGNL1, CLIP1, COL1A1, COL3A1, CSF3, EDN1, ESPNL, FCHSD2, GBA2, KIAA1211, LDB3, LPAR1, LUM, MEF2A, MEF2C, MYO1D, MYOM3, MYPN, NAV3, NCKAP5L, NRAP, PACSIN1, PDLIM3, PROX1, RB1, SHROOM3, SORBS3, SSH1, TPM1, TTBK2, WNT4]
GO:0030036	actin cytoskeleton organization	GO_BiologicalProcess-EBI-UniProt-GOA-ACAP-ARAP_16.06.2020_00h00	4.58804e-08	7.45302e-06	3.74703e-07	2.06087e-06	[3, 6]	Group77	10.3314	53	[ABI1, ABI2, ABR, ACTA1, ACTC1, ACTN2, ARHGAP6, ARHGEF10L, ARHGEF2, BRSK2, BST1, CDC42BPA, CDC42BPG, CGNL1, CIT, CSF3, ECT2, EDN1, EHBP1, EPB41L1, EPB41L2, EPB41L5, ESPNL, FCHSD2, FMNL1, GBA2, KIAA1211, LDB3, LOC101086587, LOC101086801, LPAR1, MEF2A, MEF2C, MYO1D, MYOM3, MYPN, NRAP, OPHN1, PACSIN1, PDLIM3, PDLIM7, PHACTR2, PROX1, ROCK2, SHROOM3, SORBS3, SSH1, TBCK, TEK, TNF, TPM1, TRIM32, WNT4]
GO:0055001	muscle cell development	GO_BiologicalProcess-EBI-UniProt-GOA-ACAP-ARAP_16.06.2020_00h00	0.00154857	0.0118535	3.74703e-07	2.06087e-06	[4, 5]	Group77	12.037	13	[ACTA1, ACTN2, EDN1, LDB3, LOC101080520, LOC101090649, MEF2A, MEF2C, MYOM3, MYPN, NRAP, PROX1, TPM1]
GO:0051146	striated muscle cell differentiation	GO_BiologicalProcess-EBI-UniProt-GOA-ACAP-ARAP_16.06.2020_00h00	2.23814e-05	0.000460867	3.74703e-07	2.06087e-06	[5]	Group77	12.5714	22	[ACTA1, ACTN2, CDON, CXCL10, EDN1, LDB3, LOC101080520, LOC101090649, MEF2A, MEF2C, MYOM3, MYPN, NRAP, PROX1, RARB, RB1, RXRA, SOX6, SPAG9, TANC1, TPM1, TRIM32]
GO:0031032	actomyosin structure organization	GO_BiologicalProcess-EBI-UniProt-GOA-ACAP-ARAP_16.06.2020_00h00	1.22397e-08	3.57888e-06	3.74703e-07	2.06087e-06	[4, 7]	Group77	17.9104	24	[ACTA1, ACTN2, ARHGEF10L, CDC42BPA, CDC42BPG, CGNL1, CIT, ECT2, EDN1, EPB41L1, EPB41L2, EPB41L5, LDB3, LPAR1, MEF2A, MEF2C, MYOM3, MYPN, NRAP, PROX1, ROCK2, SORBS3, TPM1, WNT4]
GO:0055002	striated muscle cell development	GO_BiologicalProcess-EBI-UniProt-GOA-ACAP-ARAP_16.06.2020_00h00	0.000618709	0.00611184	3.74703e-07	2.06087e-06	[5, 6]	Group77	13.2653	13	[ACTA1, ACTN2, EDN1, LDB3, LOC101080520, LOC101090649, MEF2A, MEF2C, MYOM3, MYPN, NRAP, PROX1, TPM1]
GO:0030239	myofibril assembly	GO_BiologicalProcess-EBI-UniProt-GOA-ACAP-ARAP_16.06.2020_00h00	7.93701e-06	0.000246892	3.74703e-07	2.06087e-06	[4, 5, 6, 7, 8]	Group77	23.4043	11	[ACTA1, ACTN2, EDN1, LDB3, MEF2A, MEF2C, MYOM3, MYPN, NRAP, PROX1, TPM1]
GO:0110020	regulation of actomyosin structure organization	GO_BiologicalProcess-EBI-UniProt-GOA-ACAP-ARAP_16.06.2020_00h00	0.00154939	0.011798	3.74703e-07	2.06087e-06	[5, 6, 7, 8]	Group77	15.2542	9	[ARHGEF10L, CGNL1, ECT2, EDN1, LPAR1, MEF2C, PROX1, SORBS3, WNT4]
GO:0045214	sarcomere organization	GO_BiologicalProcess-EBI-UniProt-GOA-ACAP-ARAP_16.06.2020_00h00	8.41033e-05	0.00139726	3.74703e-07	2.06087e-06	[5, 6, 7, 8, 9]	Group77	25	8	[ACTN2, EDN1, LDB3, MEF2C, MYOM3, MYPN, PROX1, TPM1]
GO:0048646	anatomical structure formation involved in morphogenesis	GO_BiologicalProcess-EBI-UniProt-GOA-ACAP-ARAP_16.06.2020_00h00	8.43854e-05	0.0013862	1.50254e-05	5.28893e-05	[2, 3, 4]	Group78	7.7957	58	[ABI1, ACKR3, ACTA1, ACTN2, ADGRA2, ADGRB2, ADGRG6, AGFG1, AGO2, ALDH1A2, APAF1, ATP2B4, CD109, CDON, COL1A1, CXCL10, CXCL8, EDA, EDN1, EGR3, EPB41L5, EYA1, HAND1, HDAC9, IL1A, ITGA7, ITGB4, LAMA3, LDB3, LOC101080520, LOC101090649, LOC101091160, LUZP1, MEF2A, MEF2C, MTHFR, MYOM3, MYPN, NDNF, NR4A3, NRAP, PAK4, PIKFYVE, PLCD3, PRKACB, PRKDC, PROX1, ROBO4, SHROOM3, SPEM1, TANC1, TEK, THBS2, THY1, T…
GO:0061061	muscle structure development	GO_BiologicalProcess-EBI-UniProt-GOA-ACAP-ARAP_16.06.2020_00h00	3.82754e-05	0.000717419	1.50254e-05	5.28893e-05	[3]	Group78	9.43878	37	[ACTA1, ACTN2, ADARB1, ANKRD1, ARNTL, CDON, CXCL10, EDN1, ETV1, GLI1, HAND1, LDB3, LIF, LOC101080520, LOC101086587, LOC101090649, MEF2A, MEF2C, MYLK, MYOM3, MYPN, NR4A1, NRAP, PDLIM3, PDLIM7, PROX1, RARB, RB1, RXRA, SOX6, SPAG9, TANC1, TCF7L2, TNF, TPM1, TRIM32, WNT4]
GO:0035295	tube development	GO_BiologicalProcess-EBI-UniProt-GOA-ACAP-ARAP_16.06.2020_00h00	0.00180758	0.0130181	1.50254e-05	5.28893e-05	[3, 4]	Group78	7.14286	50	[ACKR3, ADGRA2, ADGRB2, AGO2, ALDH1A2, APAF1, ATP2B4, BAG6, CCDC40, CXCL10, CXCL8, DLG5, EDA, EDN1, EGR3, EPB41L5, EYA1, GJC1, GLI1, HAND1, HDAC9, IFT140, IL1A, LIF, LOC101090649, LOC101091160, LUZP1, MAPK8IP3, MEF2C, MTHFR, MYLK, NDNF, NFIA, NR4A3, PAK4, PLCD3, PRKACB, PROX1, RARB, RB1, ROBO4, SHROOM3, TEK, THBS2, THRB, THY1, TNF, VASH1, WDR19, WNT4]
GO:0048729	tissue morphogenesis	GO_BiologicalProcess-EBI-UniProt-GOA-ACAP-ARAP_16.06.2020_00h00	0.00171879	0.0126275	1.50254e-05	5.28893e-05	[3, 4]	Group78	7.96253	34	[ACTC1, ADARB1, ALDH1A2, ANKRD1, APAF1, BRSK2, CCDC40, COL6A3, CXCL10, DLG5, EDN1, EPB41L5, EYA1, HAND1, ITGB4, LAMA3, LIF, LOC101086587, LOC101090649, LUZP1, MEF2C, MTHFR, MYLK, MYOM3, NR4A3, PLEKHA4, PRKACB, PROX1, RXRA, SHROOM3, TNF, TPM1, WNT4, ZNRF3]
GO:0035239	tube morphogenesis	GO_BiologicalProcess-EBI-UniProt-GOA-ACAP-ARAP_16.06.2020_00h00	0.00829737	0.038633	1.50254e-05	5.28893e-05	[3, 4, 5]	Group78	6.96429	39	[ACKR3, ADGRA2, ADGRB2, AGO2, APAF1, ATP2B4, CCDC40, CXCL10, CXCL8, DLG5, EDA, EDN1, EGR3, EPB41L5, EYA1, GJC1, HAND1, HDAC9, IL1A, LOC101090649, LOC101091160, LUZP1, MEF2C, MTHFR, MYLK, NDNF, NR4A3, PAK4, PLCD3, PRKACB, PROX1, ROBO4, SHROOM3, TEK, THBS2, THY1, TNF, VASH1, WNT4]
GO:0060537	muscle tissue development	GO_BiologicalProcess-EBI-UniProt-GOA-ACAP-ARAP_16.06.2020_00h00	0.000838076	0.00747114	1.50254e-05	5.28893e-05	[4]	Group78	9.44882	24	[ACTN2, ALDH1A2, ANKRD1, ARNTL, CDON, EDN1, EYA1, GJC1, GLI1, HAND1, LOC101086587, LOC101090649, MEF2A, MEF2C, MYLK, MYOM3, NR4A1, NRAP, PROX1, RARB, RB1, RXRA, SOX6, TPM1]
GO:0007517	muscle organ development	GO_BiologicalProcess-EBI-UniProt-GOA-ACAP-ARAP_16.06.2020_00h00	0.00328353	0.0206031	1.50254e-05	5.28893e-05	[4, 5, 6]	Group78	9.31373	19	[ADARB1, ANKRD1, ARNTL, CDON, EDN1, ETV1, GLI1, HAND1, LIF, LOC101086587, MEF2C, MYLK, MYOM3, NR4A1, PROX1, RB1, RXRA, SOX6, TPM1]
GO:0003007	heart morphogenesis	GO_BiologicalProcess-EBI-UniProt-GOA-ACAP-ARAP_16.06.2020_00h00	0.0115779	0.04715	1.50254e-05	5.28893e-05	[4, 5, 6, 7]	Group78	8.98204	15	[ADGRG6, ALDH1A2, ANKRD1, CCDC40, DHRS3, EYA1, HAND1, LOC101086587, LOC101090649, MEF2C, MYOM3, PROX1, RARB, RXRA, TPM1]
GO:0048644	muscle organ morphogenesis	GO_BiologicalProcess-EBI-UniProt-GOA-ACAP-ARAP_16.06.2020_00h00	0.000272175	0.00349052	1.50254e-05	5.28893e-05	[4, 5, 6, 7]	Group78	17.5439	10	[ADARB1, ANKRD1, HAND1, LIF, LOC101086587, MYLK, MYOM3, PROX1, RXRA, TPM1]
GO:0048738	cardiac muscle tissue development	GO_BiologicalProcess-EBI-UniProt-GOA-ACAP-ARAP_16.06.2020_00h00	5.09252e-05	0.000886342	1.50254e-05	5.28893e-05	[5, 6, 7]	Group78	13.4328	18	[ACTN2, ALDH1A2, ANKRD1, EDN1, GJC1, GLI1, HAND1, LOC101086587, LOC101090649, MEF2A, MEF2C, MYOM3, NRAP, PROX1, RARB, RXRA, SOX6, TPM1]
GO:0060415	muscle tissue morphogenesis	GO_BiologicalProcess-EBI-UniProt-GOA-ACAP-ARAP_16.06.2020_00h00	0.00060655	0.00603249	1.50254e-05	5.28893e-05	[4, 5, 6, 7, 8]	Group78	17.3077	9	[ADARB1, ANKRD1, HAND1, LOC101086587, MYLK, MYOM3, PROX1, RXRA, TPM1]
GO:0019899	enzyme binding	GO_MolecularFunction-EBI-UniProt-GOA-ACAP-ARAP_16.06.2020_00h00	1.82111e-06	7.60705e-05	3.75243e-06	1.57245e-05	[3]	Group79	7.26295	108	[ABR, AGO2, ALS2, ANKRD1, AP1B1, ARHGEF10L, ARHGEF15, ARHGEF2, ARHGEF3, ARHGEF7, ATP2B4, ATXN3, BAG6, BCOR, BRSK2, CCNY, CDC6, CDK12, CENPJ, CEP250, CHEK2, COL1A1, COL3A1, CSF3, DCUN1D3, DENND1A, DLG4, DOCK10, DOCK3, ECT2, EPS8L1, EVI5, FAP, FGD3, FGD4, FMNL1, FOXP3, GCLM, HAND1, HDAC9, IPO13, IQCB1, ITSN2, KCNQ1, LDB3, LOC101080520, LOC101090497, LOC101091160, MADD, MAP2K6, MAPK8IP3, MAST2, MCM9…
GO:0098772	molecular function regulator	GO_BiologicalProcess-EBI-UniProt-GOA-ACAP-ARAP_16.06.2020_00h00	0.000146288	0.00207643	3.75243e-06	1.57245e-05	[3]	Group79	6.89655	86	[ABI1, ABR, AGFG1, ALS2, APAF1, ARHGAP20, ARHGAP6, ARHGEF10L, ARHGEF15, ARHGEF2, ARHGEF3, ARHGEF7, ATP2B4, BRCC3, CACNG4, CAST, CCNY, CD109, COL6A3, CRIM1, CSF2, CSF3, CXCL10, CXCL8, DENND1A, DOCK10, DOCK3, DPEP1, ECT2, EDN1, EPS8L1, EVI5, FGD3, FGD4, FGF13, FXYD6, GCLM, GREM2, GRM2, IL1A, IL34, ITSN2, KCNIP1, LIF, LOC100302541, LOC101086801, LOC101088440, LOC101091160, MADD, MAP3K14, MYO9B, NCAP…
GO:0005085	guanyl-nucleotide exchange factor activity	GO_BiologicalProcess-EBI-UniProt-GOA-ACAP-ARAP_16.06.2020_00h00	1.11925e-06	5.84407e-05	3.75243e-06	1.57245e-05	[4]	Group79	13.8122	25	[ABR, ALS2, ARHGEF10L, ARHGEF15, ARHGEF2, ARHGEF3, ARHGEF7, DENND1A, DOCK10, DOCK3, ECT2, EPS8L1, FGD3, FGD4, ITSN2, MADD, PLCE1, PSD, RAPGEF2, RAPGEF4, SBF2, SPATA13, ST5, TIAM1, TIAM2]
GO:0051020	GTPase binding	GO_MolecularFunction-EBI-UniProt-GOA-ACAP-ARAP_16.06.2020_00h00	2.48197e-05	0.000497073	3.75243e-06	1.57245e-05	[4]	Group79	9.42029	39	[ABR, ALS2, ARHGEF10L, ARHGEF15, ARHGEF2, ARHGEF3, ARHGEF7, DENND1A, DOCK10, DOCK3, ECT2, EPS8L1, EVI5, FGD3, FGD4, FMNL1, IPO13, ITSN2, MADD, MYO9B, NDRG1, PLCE1, PSD, RAPGEF2, RAPGEF4, RIMS2, RIMS3, RIMS4, RNF152, ROCK2, SBF2, SPATA13, ST5, SYTL2, TBC1D22A, TBC1D5, TBCK, TIAM1, TIAM2]
GO:0005088	Ras guanyl-nucleotide exchange factor activity	GO_BiologicalProcess-EBI-UniProt-GOA-ACAP-ARAP_16.06.2020_00h00	3.80909e-07	2.78445e-05	3.75243e-06	1.57245e-05	[5]	Group79	19.7674	17	[ALS2, ARHGEF10L, ARHGEF15, ARHGEF2, ARHGEF3, DENND1A, ECT2, EPS8L1, FGD3, FGD4, MADD, RAPGEF2, RAPGEF4, SBF2, ST5, TIAM1, TIAM2]
GO:0031267	small GTPase binding	GO_MolecularFunction-EBI-UniProt-GOA-ACAP-ARAP_16.06.2020_00h00	1.72758e-05	0.000420953	3.75243e-06	1.57245e-05	[5]	Group79	10.4575	32	[ALS2, ARHGEF10L, ARHGEF15, ARHGEF2, ARHGEF3, DENND1A, ECT2, EPS8L1, EVI5, FGD3, FGD4, FMNL1, IPO13, MADD, MYO9B, NDRG1, PLCE1, RAPGEF2, RAPGEF4, RIMS2, RIMS3, RIMS4, RNF152, ROCK2, SBF2, ST5, SYTL2, TBC1D22A, TBC1D5, TBCK, TIAM1, TIAM2]
GO:0005089	Rho guanyl-nucleotide exchange factor activity	GO_BiologicalProcess-EBI-UniProt-GOA-ACAP-ARAP_16.06.2020_00h00	3.97208e-06	0.000141638	3.75243e-06	1.57245e-05	[6]	Group79	25	11	[ALS2, ARHGEF10L, ARHGEF15, ARHGEF2, ARHGEF3, ECT2, EPS8L1, FGD3, FGD4, TIAM1, TIAM2]
GO:0017016	Ras GTPase binding	GO_MolecularFunction-EBI-UniProt-GOA-ACAP-ARAP_16.06.2020_00h00	2.11914e-05	0.000455614	3.75243e-06	1.57245e-05	[6]	Group79	10.5085	31	[ALS2, ARHGEF10L, ARHGEF15, ARHGEF2, ARHGEF3, DENND1A, ECT2, EPS8L1, EVI5, FGD3, FGD4, FMNL1, IPO13, MADD, MYO9B, NDRG1, PLCE1, RAPGEF2, RAPGEF4, RIMS2, RIMS3, RIMS4, ROCK2, SBF2, ST5, SYTL2, TBC1D22A, TBC1D5, TBCK, TIAM1, TIAM2]
GO:0017112	Rab guanyl-nucleotide exchange factor activity	GO_BiologicalProcess-EBI-UniProt-GOA-ACAP-ARAP_16.06.2020_00h00	0.00635401	0.032033	3.75243e-06	1.57245e-05	[6]	Group79	19.2308	5	[ALS2, DENND1A, MADD, SBF2, ST5]
GO:0017048	Rho GTPase binding	GO_MolecularFunction-EBI-UniProt-GOA-ACAP-ARAP_16.06.2020_00h00	0.000778866	0.00716165	3.75243e-06	1.57245e-05	[7]	Group79	12.3894	14	[ALS2, ARHGEF10L, ARHGEF15, ARHGEF2, ARHGEF3, ECT2, EPS8L1, FGD3, FGD4, FMNL1, MYO9B, ROCK2, TIAM1, TIAM2]
GO:0017137	Rab GTPase binding	GO_MolecularFunction-EBI-UniProt-GOA-ACAP-ARAP_16.06.2020_00h00	0.00165293	0.0122669	3.75243e-06	1.57245e-05	[7]	Group79	11.4754	14	[ALS2, DENND1A, EVI5, MADD, NDRG1, RIMS2, RIMS3, RIMS4, SBF2, ST5, SYTL2, TBC1D22A, TBC1D5, TBCK]
GO:0030676	Rac guanyl-nucleotide exchange factor activity	GO_BiologicalProcess-EBI-UniProt-GOA-ACAP-ARAP_16.06.2020_00h00	0.000307809	0.00375014	3.75243e-06	1.57245e-05	[7]	Group79	35.7143	5	[ALS2, ARHGEF2, EPS8L1, TIAM1, TIAM2]
GO:0050771	negative regulation of axonogenesis	GO_BiologicalProcess-EBI-UniProt-GOA-ACAP-ARAP_16.06.2020_00h00	0.0112992	0.0467973	7.96236e-05	0.000200196	[6, 7, 8, 9, 10, 11, 12, 13, 14]	Group80	14.6341	6	[PTPRS, SEMA3B, SEMA3G, SEMA4A, SEMA4D, THY1]
GO:0050772	positive regulation of axonogenesis	GO_BiologicalProcess-EBI-UniProt-GOA-ACAP-ARAP_16.06.2020_00h00	0.0111658	0.0465083	7.96236e-05	0.000200196	[6, 7, 8, 9, 10, 11, 12, 13, 14]	Group80	13.2075	7	[CDKL5, LPAR3, PLXNB1, PLXNB3, SEMA4D, TIAM1, TIAM2]
GO:0048843	negative regulation of axon extension involved in axon guidance	GO_BiologicalProcess-EBI-UniProt-GOA-ACAP-ARAP_16.06.2020_00h00	0.0104209	0.044548	7.96236e-05	0.000200196	[5, 6, 7, 8, 9, 10, 11, 12, 13, 14, 15, 16]	Group80	21.0526	4	[SEMA3B, SEMA3G, SEMA4A, SEMA4D]
GO:0001558	regulation of cell growth	GO_BiologicalProcess-EBI-UniProt-GOA-ACAP-ARAP_16.06.2020_00h00	0.00365651	0.0218196	7.96236e-05	0.000200196	[3, 4, 5]	Group80	9.2233	19	[CAPRIN2, CDKL5, DCUN1D3, EDN1, EIF4G1, ITSN2, LGI1, LPAR3, PTPRS, RB1, RIMS2, RPTOR, SEMA3B, SEMA3G, SEMA4A, SEMA4D, SMURF1, SYT3, TRIM32]
GO:0061430	bone trabecula morphogenesis	GO_BiologicalProcess-EBI-UniProt-GOA-ACAP-ARAP_16.06.2020_00h00	0.00475701	0.0260478	7.96236e-05	0.000200196	[4, 5]	Group80	37.5	3	[COL1A1, PLXNB1, SEMA4D]
GO:0071526	semaphorin-plexin signaling pathway	GO_BiologicalProcess-EBI-UniProt-GOA-ACAP-ARAP_16.06.2020_00h00	0.00381319	0.0225704	7.96236e-05	0.000200196	[4, 5, 6]	Group80	18.1818	6	[PLXNB1, PLXNB3, SEMA3B, SEMA3G, SEMA4A, SEMA4D]
GO:0010769	regulation of cell morphogenesis involved in differentiation	GO_BiologicalProcess-EBI-UniProt-GOA-ACAP-ARAP_16.06.2020_00h00	0.000874286	0.0077467	7.96236e-05	0.000200196	[5, 6]	Group80	10.4396	19	[BRSK2, CAPRIN2, CDKL5, LIMS1, LPAR3, LRRC4C, NEDD4L, PLXNB1, PLXNB3, PPFIA2, PTPRS, RAPGEF2, SEMA3B, SEMA3G, SEMA4A, SEMA4D, THY1, TIAM1, TIAM2]
GO:0048762	mesenchymal cell differentiation	GO_BiologicalProcess-EBI-UniProt-GOA-ACAP-ARAP_16.06.2020_00h00	0.00423555	0.0241889	7.96236e-05	0.000200196	[4, 5, 6, 7]	Group80	10.3704	14	[ALDH1A2, COL1A1, DLG5, EDN1, EPB41L5, LOC101091160, MEF2C, SEMA3B, SEMA3G, SEMA4A, SEMA4D, TCF7L2, TIAM1, WNT4]
GO:0010977	negative regulation of neuron projection development	GO_BiologicalProcess-EBI-UniProt-GOA-ACAP-ARAP_16.06.2020_00h00	0.0120496	0.0486646	7.96236e-05	0.000200196	[5, 6, 7, 8, 9, 10, 11, 12]	Group80	11.25	9	[LPAR1, PAQR3, PTPRS, RAPGEF2, SEMA3B, SEMA3G, SEMA4A, SEMA4D, THY1]
GO:0030517	negative regulation of axon extension	GO_BiologicalProcess-EBI-UniProt-GOA-ACAP-ARAP_16.06.2020_00h00	0.00879189	0.040168	7.96236e-05	0.000200196	[4, 5, 6, 7, 8, 9, 10, 11, 12, 13, 14, 15]	Group80	17.8571	5	[PTPRS, SEMA3B, SEMA3G, SEMA4A, SEMA4D]
GO:0050770	regulation of axonogenesis	GO_BiologicalProcess-EBI-UniProt-GOA-ACAP-ARAP_16.06.2020_00h00	0.00110058	0.00893915	7.96236e-05	0.000200196	[6, 7, 8, 9, 10, 11, 12, 13]	Group80	11.9658	14	[BRSK2, CDKL5, LPAR3, LRRC4C, PLXNB1, PLXNB3, PTPRS, SEMA3B, SEMA3G, SEMA4A, SEMA4D, THY1, TIAM1, TIAM2]
GO:1902668	negative regulation of axon guidance	GO_BiologicalProcess-EBI-UniProt-GOA-ACAP-ARAP_16.06.2020_00h00	0.0125542	0.0498758	7.96236e-05	0.000200196	[4, 5, 6, 7, 8, 9, 10, 11, 12, 13, 14, 15]	Group80	20	4	[SEMA3B, SEMA3G, SEMA4A, SEMA4D]
GO:0010927	cellular component assembly involved in morphogenesis	GO_BiologicalProcess-EBI-UniProt-GOA-ACAP-ARAP_16.06.2020_00h00	2.89759e-05	0.000564836	0.00114939	0.00210722	[3, 4, 5]	Group81	17.8082	13	[ACTA1, ACTN2, AGFG1, EDN1, LDB3, MEF2A, MEF2C, MYOM3, MYPN, NRAP, PIKFYVE, PROX1, TPM1]
GO:0055001	muscle cell development	GO_BiologicalProcess-EBI-UniProt-GOA-ACAP-ARAP_16.06.2020_00h00	0.00154857	0.0118535	0.00114939	0.00210722	[4, 5]	Group81	12.037	13	[ACTA1, ACTN2, EDN1, LDB3, LOC101080520, LOC101090649, MEF2A, MEF2C, MYOM3, MYPN, NRAP, PROX1, TPM1]
GO:0035051	cardiocyte differentiation	GO_BiologicalProcess-EBI-UniProt-GOA-ACAP-ARAP_16.06.2020_00h00	0.00160085	0.0120642	0.00114939	0.00210722	[4, 5, 6, 7]	Group81	13.253	11	[ACTN2, EDN1, LOC101090649, MEF2A, MEF2C, MYOM3, NRAP, PROX1, RARB, RXRA, SOX6]
GO:0055002	striated muscle cell development	GO_BiologicalProcess-EBI-UniProt-GOA-ACAP-ARAP_16.06.2020_00h00	0.000618709	0.00611184	0.00114939	0.00210722	[5, 6]	Group81	13.2653	13	[ACTA1, ACTN2, EDN1, LDB3, LOC101080520, LOC101090649, MEF2A, MEF2C, MYOM3, MYPN, NRAP, PROX1, TPM1]
GO:0030239	myofibril assembly	GO_BiologicalProcess-EBI-UniProt-GOA-ACAP-ARAP_16.06.2020_00h00	7.93701e-06	0.000246892	0.00114939	0.00210722	[4, 5, 6, 7, 8]	Group81	23.4043	11	[ACTA1, ACTN2, EDN1, LDB3, MEF2A, MEF2C, MYOM3, MYPN, NRAP, PROX1, TPM1]
GO:0055006	cardiac cell development	GO_BiologicalProcess-EBI-UniProt-GOA-ACAP-ARAP_16.06.2020_00h00	0.00227542	0.0156918	0.00114939	0.00210722	[4, 5, 6, 7, 8]	Group81	17.5	7	[ACTN2, EDN1, LOC101090649, MEF2A, MYOM3, NRAP, PROX1]
GO:0055007	cardiac muscle cell differentiation	GO_BiologicalProcess-EBI-UniProt-GOA-ACAP-ARAP_16.06.2020_00h00	0.000218296	0.00290136	0.00114939	0.00210722	[5, 6, 7, 8]	Group81	16.6667	11	[ACTN2, EDN1, LOC101090649, MEF2A, MEF2C, MYOM3, NRAP, PROX1, RARB, RXRA, SOX6]
GO:0014866	skeletal myofibril assembly	GO_BiologicalProcess-EBI-UniProt-GOA-ACAP-ARAP_16.06.2020_00h00	0.0030795	0.0196604	0.00114939	0.00210722	[5, 6, 7, 8, 9]	Group81	42.8571	3	[ACTA1, MYOM3, PROX1]
GO:0055013	cardiac muscle cell development	GO_BiologicalProcess-EBI-UniProt-GOA-ACAP-ARAP_16.06.2020_00h00	0.00195456	0.0139393	0.00114939	0.00210722	[5, 6, 7, 8, 9]	Group81	17.9487	7	[ACTN2, EDN1, LOC101090649, MEF2A, MYOM3, NRAP, PROX1]
GO:0030240	skeletal muscle thin filament assembly	GO_BiologicalProcess-EBI-UniProt-GOA-ACAP-ARAP_16.06.2020_00h00	0.00182283	0.0130636	0.00114939	0.00210722	[5, 6, 7, 8, 9, 10]	Group81	50	3	[ACTA1, MYOM3, PROX1]
GO:0055003	cardiac myofibril assembly	GO_BiologicalProcess-EBI-UniProt-GOA-ACAP-ARAP_16.06.2020_00h00	0.00425649	0.0241201	0.00114939	0.00210722	[5, 6, 7, 8, 9, 10]	Group81	26.6667	4	[MEF2A, MYOM3, NRAP, PROX1]
GO:0055012	ventricular cardiac muscle cell differentiation	GO_BiologicalProcess-EBI-UniProt-GOA-ACAP-ARAP_16.06.2020_00h00	0.000205757	0.00275979	0.00114939	0.00210722	[6, 7, 8, 9]	Group81	38.4615	5	[MEF2A, MEF2C, PROX1, RARB, RXRA]
GO:0008134	transcription factor binding	GO_MolecularFunction-EBI-UniProt-GOA-ACAP-ARAP_16.06.2020_00h00	0.000321886	0.00382599	0.0378604	0.0378604	[3]	Group82	8.42572	38	[ANKRD1, ARNTL, BCOR, CHD6, CRTC1, DCAF1, DNMT3A, FOXP3, HAND1, HDAC9, LOC101080520, LOC101090497, LOC101090649, MEF2A, MEF2C, MEIS2, MGA, MIER1, NFIA, NFKB1, NR4A1, NR4A2, NR4A3, PRKDC, PROX1, RARB, RB1, RERE, RNF4, RPTOR, RXRA, SORBS3, TACC1, TAF1, TCF12, TCF7L2, THRB, WWP2]
GO:0009891	positive regulation of biosynthetic process	GO_BiologicalProcess-EBI-UniProt-GOA-ACAP-ARAP_16.06.2020_00h00	0.00362761	0.0219156	0.0378604	0.0378604	[3, 4, 5]	Group82	6.18412	88	[ACTN2, AGO2, ANKRD1, ARHGEF10L, ARHGEF2, ARNTL, CAPRIN2, CARF, CASK, CDK12, CDON, CENPJ, CHD6, CHEK2, CHUK, COL1A1, CREB3L2, CRTC1, CSF3, DPF1, EDN1, EGR3, EGR4, EIF4G1, ETV1, EYA1, FBXW11, FOSB, FOXP3, GIPC1, GLI1, GLIS1, HAND1, HOXD4, IL1A, IRF7, KLF12, LIF, LOC101080520, LOC101090497, LOC101090649, LOC101091160, LUM, MAPKAPK5, MAZ, MED25, MEF2A, MEF2C, MEIS2, MGA, MYRF, NEK4, NFE2L1, NFIA, NF…
GO:0140297	DNA-binding transcription factor binding	GO_MolecularFunction-EBI-UniProt-GOA-ACAP-ARAP_16.06.2020_00h00	0.00431391	0.0243511	0.0378604	0.0378604	[4]	Group82	8.75	21	[ANKRD1, ARNTL, CRTC1, DCAF1, FOXP3, HAND1, HDAC9, LOC101090649, MEF2A, MEF2C, MGA, MIER1, NR4A1, NR4A2, NR4A3, PROX1, RB1, RXRA, TACC1, TCF12, TCF7L2]
GO:0003690	double-stranded DNA binding	GO_MolecularFunction-EBI-UniProt-GOA-ACAP-ARAP_16.06.2020_00h00	0.0120491	0.048797	0.0378604	0.0378604	[5]	Group82	6.46831	50	[ARNTL, BCOR, BNC2, CARF, CDC6, CREB3L2, DNMT3A, ETV1, FOSB, FOXP3, GLI1, GLIS1, HAND1, HOXD4, IRF7, IRF9, KLF12, LIF, LOC101080520, LOC101090497, LOC101090649, MAZ, MCM9, MEF2A, MEF2C, MEIS2, MGA, MND1, MSH3, NFE2L1, NFIA, NFKB1, NR4A1, NR4A2, NR4A3, ORC3, POLA1, PRKDC, PROX1, RARB, RB1, RXRA, SOX6, TCF12, TCF7L2, TDP1, THRB, TRPS1, ZBTB7C, ZMYND11]
GO:0010557	positive regulation of macromolecule biosynthetic process	GO_BiologicalProcess-EBI-UniProt-GOA-ACAP-ARAP_16.06.2020_00h00	0.00213008	0.0147591	0.0378604	0.0378604	[4, 5, 6]	Group82	6.32818	86	[ACTN2, AGO2, ANKRD1, ARHGEF10L, ARHGEF2, ARNTL, CAPRIN2, CARF, CASK, CDK12, CDON, CENPJ, CHD6, CHEK2, CHUK, COL1A1, CREB3L2, CRTC1, CSF3, DPF1, EDN1, EGR3, EGR4, EIF4G1, ETV1, EYA1, FBXW11, FOSB, FOXP3, GLI1, GLIS1, HAND1, HOXD4, IL1A, IRF7, KLF12, LIF, LOC101080520, LOC101090497, LOC101090649, LOC101091160, LUM, MAPKAPK5, MAZ, MED25, MEF2A, MEF2C, MEIS2, MGA, MYRF, NEK4, NFE2L1, NFIA, NFIB, NFK…
GO:0031328	positive regulation of cellular biosynthetic process	GO_BiologicalProcess-EBI-UniProt-GOA-ACAP-ARAP_16.06.2020_00h00	0.00390963	0.0228635	0.0378604	0.0378604	[4, 5, 6]	Group82	6.17898	87	[ACTN2, AGO2, ANKRD1, ARHGEF10L, ARHGEF2, ARNTL, CAPRIN2, CARF, CASK, CDK12, CDON, CENPJ, CHD6, CHEK2, CHUK, COL1A1, CREB3L2, CRTC1, CSF3, DPF1, EDN1, EGR3, EGR4, EIF4G1, ETV1, EYA1, FBXW11, FOSB, FOXP3, GIPC1, GLI1, GLIS1, HAND1, HOXD4, IL1A, IRF7, KLF12, LIF, LOC101080520, LOC101090497, LOC101090649, LOC101091160, LUM, MAPKAPK5, MAZ, MED25, MEF2A, MEF2C, MEIS2, MGA, MYRF, NEK4, NFE2L1, NFIA, NF…
GO:0045935	positive regulation of nucleobase-containing compound metabolic process	GO_BiologicalProcess-EBI-UniProt-GOA-ACAP-ARAP_16.06.2020_00h00	0.000973358	0.00827355	0.0378604	0.0378604	[4, 5, 6]	Group82	6.47059	88	[ACTN2, AGO2, ANKRD1, ARHGEF10L, ARHGEF2, ARNTL, BRCC3, CAPRIN2, CARF, CASK, CDK12, CDON, CENPJ, CHD6, CHEK2, CHUK, COL1A1, CREB3L2, CRTC1, CSF3, DPF1, EDN1, EGR3, EGR4, ETV1, EYA1, EYA4, FBXW11, FOSB, FOXP3, GLI1, GLIS1, HAND1, HOXD4, IL1A, IRF7, KLF12, LIF, LOC101080520, LOC101090497, LOC101090649, LOC101091160, LUM, MAPKAPK5, MAZ, MED25, MEF2A, MEF2C, MEIS2, MGA, MYRF, NEK4, NFE2L1, NFIA, NFIB…
GO:0051254	positive regulation of RNA metabolic process	GO_BiologicalProcess-EBI-UniProt-GOA-ACAP-ARAP_16.06.2020_00h00	0.000573091	0.00581847	0.0378604	0.0378604	[4, 5, 6, 7, 8]	Group82	6.64557	84	[ACTN2, AGO2, ANKRD1, ARHGEF10L, ARHGEF2, ARNTL, CAPRIN2, CARF, CASK, CDK12, CDON, CENPJ, CHD6, CHEK2, CHUK, COL1A1, CREB3L2, CRTC1, CSF3, DPF1, EDN1, EGR3, EGR4, ETV1, EYA1, FBXW11, FOSB, FOXP3, GLI1, GLIS1, HAND1, HOXD4, IL1A, IRF7, KLF12, LIF, LOC101080520, LOC101090497, LOC101090649, LOC101091160, LUM, MAZ, MED25, MEF2A, MEF2C, MEIS2, MGA, MYRF, NEK4, NFE2L1, NFIA, NFIB, NFKB1, NOS1, NR4A1, N…
GO:1902680	positive regulation of RNA biosynthetic process	GO_BiologicalProcess-EBI-UniProt-GOA-ACAP-ARAP_16.06.2020_00h00	0.000223221	0.00294008	0.0378604	0.0378604	[5, 6, 7, 8, 9]	Group82	6.86518	83	[ACTN2, AGO2, ANKRD1, ARHGEF10L, ARHGEF2, ARNTL, CAPRIN2, CARF, CASK, CDK12, CDON, CENPJ, CHD6, CHEK2, CHUK, COL1A1, CREB3L2, CRTC1, CSF3, DPF1, EDN1, EGR3, EGR4, ETV1, EYA1, FBXW11, FOSB, FOXP3, GLI1, GLIS1, HAND1, HOXD4, IL1A, IRF7, KLF12, LIF, LOC101080520, LOC101090497, LOC101090649, LOC101091160, LUM, MAZ, MED25, MEF2A, MEF2C, MEIS2, MGA, MYRF, NEK4, NFE2L1, NFIA, NFIB, NFKB1, NOS1, NR4A1, N…
GO:0045893	positive regulation of transcription, DNA-templated	GO_BiologicalProcess-EBI-UniProt-GOA-ACAP-ARAP_16.06.2020_00h00	0.000599257	0.00604217	0.0378604	0.0378604	[5, 6, 7, 8, 9, 10, 11]	Group82	6.74157	78	[AGO2, ARHGEF10L, ARHGEF2, ARNTL, CAPRIN2, CARF, CASK, CDK12, CDON, CHD6, CHEK2, CHUK, COL1A1, CREB3L2, CRTC1, CSF3, DPF1, EDN1, EGR3, EGR4, ETV1, EYA1, FBXW11, FOSB, FOXP3, GLI1, GLIS1, HAND1, HOXD4, IL1A, IRF7, KLF12, LIF, LOC101080520, LOC101090497, LOC101090649, LOC101091160, LUM, MAZ, MED25, MEF2A, MEF2C, MEIS2, MGA, MYRF, NEK4, NFE2L1, NFIA, NFIB, NFKB1, NOS1, NR4A1, NR4A2, NR4A3, PRKDC, PR…
GO:1903508	positive regulation of nucleic acid-templated transcription	GO_BiologicalProcess-EBI-UniProt-GOA-ACAP-ARAP_16.06.2020_00h00	0.000223221	0.00294008	0.0378604	0.0378604	[6, 7, 8, 9, 10]	Group82	6.86518	83	[ACTN2, AGO2, ANKRD1, ARHGEF10L, ARHGEF2, ARNTL, CAPRIN2, CARF, CASK, CDK12, CDON, CENPJ, CHD6, CHEK2, CHUK, COL1A1, CREB3L2, CRTC1, CSF3, DPF1, EDN1, EGR3, EGR4, ETV1, EYA1, FBXW11, FOSB, FOXP3, GLI1, GLIS1, HAND1, HOXD4, IL1A, IRF7, KLF12, LIF, LOC101080520, LOC101090497, LOC101090649, LOC101091160, LUM, MAZ, MED25, MEF2A, MEF2C, MEIS2, MGA, MYRF, NEK4, NFE2L1, NFIA, NFIB, NFKB1, NOS1, NR4A1, N…
GO:0006357	regulation of transcription by RNA polymerase II	GO_BiologicalProcess-EBI-UniProt-GOA-ACAP-ARAP_16.06.2020_00h00	0.00984662	0.0432305	0.0378604	0.0378604	[6, 7, 8, 9, 10, 11]	Group82	5.96299	87	[AGO2, ANKRD1, ARHGEF10L, ARHGEF2, ARNTL, ATP2B4, BCOR, BNC2, CAPRIN2, CARF, CASK, CDK12, CDON, CHD6, CHUK, CREB3L2, CRTC1, CSF3, DCAF1, DNMT3A, DPF1, EDN1, EGR3, EGR4, ETS1, ETV1, EYA1, FOSB, FOXP3, GATAD2B, GLI1, GLIS1, HAND1, HDAC9, HOXD4, IL1A, IRF7, IRF9, KLF12, LIF, LOC101080520, LOC101090497, LOC101090649, LOC101091160, LUM, MAZ, MBD1, MED25, MEF2A, MEF2C, MEIS2, MGA, MIER1, NFE2L1, NFIA, …
GO:0045944	positive regulation of transcription by RNA polymerase II	GO_BiologicalProcess-EBI-UniProt-GOA-ACAP-ARAP_16.06.2020_00h00	0.000418104	0.00470206	0.0378604	0.0378604	[6, 7, 8, 9, 10, 11, 12]	Group82	7.09677	66	[AGO2, ARHGEF10L, ARHGEF2, ARNTL, CAPRIN2, CARF, CASK, CDK12, CDON, CHD6, CHUK, CREB3L2, CRTC1, CSF3, DPF1, EDN1, EGR3, EGR4, ETV1, EYA1, FOSB, FOXP3, GLI1, GLIS1, HAND1, HOXD4, IL1A, IRF7, KLF12, LIF, LOC101080520, LOC101090497, LOC101091160, LUM, MED25, MEF2A, MEF2C, MEIS2, MGA, NFE2L1, NFIA, NFIB, NFKB1, NOS1, NR4A1, NR4A2, NR4A3, PRKDC, PROX1, RARB, RB1, RNF4, RRP1B, RXRA, SOX6, SS18, TAF1, T…
GO:0009653	anatomical structure morphogenesis	GO_BiologicalProcess-EBI-UniProt-GOA-ACAP-ARAP_16.06.2020_00h00	2.07491e-08	4.3336e-06	1.07159e-06	5.23891e-06	[2, 3]	Group83	7.43848	133	[ABI1, ABR, ACKR3, ACTA1, ACTC1, ACTN2, ADARB1, ADGRA2, ADGRB2, ADGRG6, AGFG1, AGO2, ALDH1A2, ALS2, ANKRD1, APAF1, ARHGEF15, ARHGEF2, ATP2B4, BCOR, BRSK2, CAPRIN2, CCDC40, CD109, CDKL5, CDON, COL1A1, COL6A3, COL8A2, CXCL10, CXCL8, DHRS3, DLG4, DLG5, DYNC2H1, ECT2, EDA, EDN1, EGR3, EPB41L5, ETV1, EYA1, FERMT2, FMNL1, FRY, FRYL, GAS7, GJC1, GLI1, GREM2, HAND1, HDAC9, IFT140, IGDCC4, IL1A, ITGA7, IT…
GO:0048646	anatomical structure formation involved in morphogenesis	GO_BiologicalProcess-EBI-UniProt-GOA-ACAP-ARAP_16.06.2020_00h00	8.43854e-05	0.0013862	1.07159e-06	5.23891e-06	[2, 3, 4]	Group83	7.7957	58	[ABI1, ACKR3, ACTA1, ACTN2, ADGRA2, ADGRB2, ADGRG6, AGFG1, AGO2, ALDH1A2, APAF1, ATP2B4, CD109, CDON, COL1A1, CXCL10, CXCL8, EDA, EDN1, EGR3, EPB41L5, EYA1, HAND1, HDAC9, IL1A, ITGA7, ITGB4, LAMA3, LDB3, LOC101080520, LOC101090649, LOC101091160, LUZP1, MEF2A, MEF2C, MTHFR, MYOM3, MYPN, NDNF, NR4A3, NRAP, PAK4, PIKFYVE, PLCD3, PRKACB, PRKDC, PROX1, ROBO4, SHROOM3, SPEM1, TANC1, TEK, THBS2, THY1, T…
GO:0061061	muscle structure development	GO_BiologicalProcess-EBI-UniProt-GOA-ACAP-ARAP_16.06.2020_00h00	3.82754e-05	0.000717419	1.07159e-06	5.23891e-06	[3]	Group83	9.43878	37	[ACTA1, ACTN2, ADARB1, ANKRD1, ARNTL, CDON, CXCL10, EDN1, ETV1, GLI1, HAND1, LDB3, LIF, LOC101080520, LOC101086587, LOC101090649, MEF2A, MEF2C, MYLK, MYOM3, MYPN, NR4A1, NRAP, PDLIM3, PDLIM7, PROX1, RARB, RB1, RXRA, SOX6, SPAG9, TANC1, TCF7L2, TNF, TPM1, TRIM32, WNT4]
GO:0022603	regulation of anatomical structure morphogenesis	GO_BiologicalProcess-EBI-UniProt-GOA-ACAP-ARAP_16.06.2020_00h00	2.13013e-05	0.000451341	1.07159e-06	5.23891e-06	[3, 4]	Group83	8.33333	55	[ABR, ADGRA2, ADGRB2, AGO2, ATP2B4, BCOR, BRSK2, CAPRIN2, CDKL5, CXCL10, CXCL8, EDN1, EYA1, FMNL1, GLI1, HDAC9, IL1A, ITSN2, LIF, LIMS1, LOC101080520, LOC101091160, LPAR1, LPAR3, LRRC4C, MEF2C, NEDD4L, PAK4, PLEKHA4, PLXNB1, PLXNB3, PPFIA2, PROX1, PTPRS, RAPGEF2, RIMS2, RXRA, SEMA3B, SEMA3G, SEMA4A, SEMA4D, SMURF1, SYT3, TEK, THBS2, THRB, THY1, TIAM1, TIAM2, TNF, TPM1, VASH1, WNT4, ZNRF3, ZRANB1]
GO:0035295	tube development	GO_BiologicalProcess-EBI-UniProt-GOA-ACAP-ARAP_16.06.2020_00h00	0.00180758	0.0130181	1.07159e-06	5.23891e-06	[3, 4]	Group83	7.14286	50	[ACKR3, ADGRA2, ADGRB2, AGO2, ALDH1A2, APAF1, ATP2B4, BAG6, CCDC40, CXCL10, CXCL8, DLG5, EDA, EDN1, EGR3, EPB41L5, EYA1, GJC1, GLI1, HAND1, HDAC9, IFT140, IL1A, LIF, LOC101090649, LOC101091160, LUZP1, MAPK8IP3, MEF2C, MTHFR, MYLK, NDNF, NFIA, NR4A3, PAK4, PLCD3, PRKACB, PROX1, RARB, RB1, ROBO4, SHROOM3, TEK, THBS2, THRB, THY1, TNF, VASH1, WDR19, WNT4]
GO:0048729	tissue morphogenesis	GO_BiologicalProcess-EBI-UniProt-GOA-ACAP-ARAP_16.06.2020_00h00	0.00171879	0.0126275	1.07159e-06	5.23891e-06	[3, 4]	Group83	7.96253	34	[ACTC1, ADARB1, ALDH1A2, ANKRD1, APAF1, BRSK2, CCDC40, COL6A3, CXCL10, DLG5, EDN1, EPB41L5, EYA1, HAND1, ITGB4, LAMA3, LIF, LOC101086587, LOC101090649, LUZP1, MEF2C, MTHFR, MYLK, MYOM3, NR4A3, PLEKHA4, PRKACB, PROX1, RXRA, SHROOM3, TNF, TPM1, WNT4, ZNRF3]
GO:0035239	tube morphogenesis	GO_BiologicalProcess-EBI-UniProt-GOA-ACAP-ARAP_16.06.2020_00h00	0.00829737	0.038633	1.07159e-06	5.23891e-06	[3, 4, 5]	Group83	6.96429	39	[ACKR3, ADGRA2, ADGRB2, AGO2, APAF1, ATP2B4, CCDC40, CXCL10, CXCL8, DLG5, EDA, EDN1, EGR3, EPB41L5, EYA1, GJC1, HAND1, HDAC9, IL1A, LOC101090649, LOC101091160, LUZP1, MEF2C, MTHFR, MYLK, NDNF, NR4A3, PAK4, PLCD3, PRKACB, PROX1, ROBO4, SHROOM3, TEK, THBS2, THY1, TNF, VASH1, WNT4]
GO:0048513	animal organ development	GO_BiologicalProcess-EBI-UniProt-GOA-ACAP-ARAP_16.06.2020_00h00	0.00289033	0.0187807	1.07159e-06	5.23891e-06	[3, 4, 5]	Group83	5.90476	124	[ABI1, ABR, ACTC1, ACTN2, ADARB1, ADGRG6, ALDH1A2, ANKRD1, AP1B1, APAF1, ARHGEF15, ARHGEF7, ARNTL, ATP11C, ATP2C2, BAG6, BCOR, BNC2, CCDC40, CD109, CDON, CHRDL1, COL1A1, COL3A1, COL6A3, COL8A2, CRYBB3, CSF2, CSF3, CXCL8, DCAF1, DHRS3, DLG5, DYNC2H1, EDA, EDN1, EGR3, EPB41L5, ETV1, EYA1, FOXP3, GJC1, GLI1, GPD2, GREM2, HAND1, IFT140, IGSF3, IL34, IQCB1, ITGB4, KCNQ1, LAMA3, LDB3, LIF, LOC101086587…
GO:0060537	muscle tissue development	GO_BiologicalProcess-EBI-UniProt-GOA-ACAP-ARAP_16.06.2020_00h00	0.000838076	0.00747114	1.07159e-06	5.23891e-06	[4]	Group83	9.44882	24	[ACTN2, ALDH1A2, ANKRD1, ARNTL, CDON, EDN1, EYA1, GJC1, GLI1, HAND1, LOC101086587, LOC101090649, MEF2A, MEF2C, MYLK, MYOM3, NR4A1, NRAP, PROX1, RARB, RB1, RXRA, SOX6, TPM1]
GO:0072359	circulatory system development	GO_BiologicalProcess-EBI-UniProt-GOA-ACAP-ARAP_16.06.2020_00h00	2.26135e-06	9.18359e-05	1.07159e-06	5.23891e-06	[4, 5]	Group83	8.65248	61	[ACKR3, ACTN2, ADGRA2, ADGRB2, ADGRG6, AGO2, ALDH1A2, ANKRD1, AP1B1, ARHGEF15, ATP2B4, BCOR, CCDC40, COL1A1, COL3A1, CXCL10, CXCL8, DHRS3, DYNC2H1, EDN1, EGR3, EYA1, GJC1, GLI1, HAND1, HDAC9, IFT140, IL1A, KCNQ1, LDB3, LIF, LOC101080520, LOC101086587, LOC101090649, LOC101091160, LUZP1, MEF2A, MEF2C, MYLK, MYOM3, NDNF, NRAP, PAK4, PDLIM3, PDLIM7, PLCD3, PRKDC, PROX1, RARB, RB1, ROBO4, RXRA, SLITRK…
GO:0007507	heart development	GO_BiologicalProcess-EBI-UniProt-GOA-ACAP-ARAP_16.06.2020_00h00	0.000201395	0.0027263	1.07159e-06	5.23891e-06	[4, 5, 6]	Group83	9.09091	33	[ACTN2, ADGRG6, ALDH1A2, ANKRD1, AP1B1, BCOR, CCDC40, COL3A1, DHRS3, DYNC2H1, EDN1, EYA1, GJC1, GLI1, HAND1, IFT140, LDB3, LOC101086587, LOC101090649, LUZP1, MEF2A, MEF2C, MYOM3, NRAP, PDLIM3, PDLIM7, PRKDC, PROX1, RARB, RB1, RXRA, SOX6, TPM1]
GO:0014706	striated muscle tissue development	GO_BiologicalProcess-EBI-UniProt-GOA-ACAP-ARAP_16.06.2020_00h00	0.000831047	0.00745393	1.07159e-06	5.23891e-06	[5]	Group83	9.62343	23	[ACTN2, ALDH1A2, ANKRD1, ARNTL, CDON, EDN1, EYA1, GJC1, GLI1, HAND1, LOC101086587, LOC101090649, MEF2A, MEF2C, MYOM3, NR4A1, NRAP, PROX1, RARB, RB1, RXRA, SOX6, TPM1]
GO:0072358	cardiovascular system development	GO_BiologicalProcess-EBI-UniProt-GOA-ACAP-ARAP_16.06.2020_00h00	0.00105163	0.00868631	1.07159e-06	5.23891e-06	[4, 5, 6]	Group83	7.91667	38	[ACKR3, ADGRA2, ADGRB2, AGO2, ALDH1A2, ARHGEF15, ATP2B4, COL1A1, CXCL10, CXCL8, DYNC2H1, EDN1, EGR3, EYA1, GJC1, HAND1, HDAC9, IL1A, KCNQ1, LIF, LOC101080520, LOC101090649, LOC101091160, LUZP1, MEF2C, MYLK, NDNF, PAK4, PLCD3, PROX1, ROBO4, SLITRK5, TCF7L2, TEK, THBS2, THY1, VASH1, WNT4]
GO:0001944	vasculature development	GO_BiologicalProcess-EBI-UniProt-GOA-ACAP-ARAP_16.06.2020_00h00	0.00247306	0.0165097	1.07159e-06	5.23891e-06	[4, 5, 6, 7]	Group83	7.65957	36	[ACKR3, ADGRA2, ADGRB2, AGO2, ALDH1A2, ARHGEF15, ATP2B4, COL1A1, CXCL10, CXCL8, DYNC2H1, EDN1, EGR3, EYA1, GJC1, HAND1, HDAC9, IL1A, LIF, LOC101080520, LOC101090649, LOC101091160, LUZP1, MEF2C, MYLK, NDNF, PAK4, PLCD3, PROX1, ROBO4, TCF7L2, TEK, THBS2, THY1, VASH1, WNT4]
GO:0001568	blood vessel development	GO_BiologicalProcess-EBI-UniProt-GOA-ACAP-ARAP_16.06.2020_00h00	0.00616361	0.0313979	1.07159e-06	5.23891e-06	[3, 5, 6, 7, 8]	Group83	7.3991	33	[ACKR3, ADGRA2, ADGRB2, AGO2, ALDH1A2, ATP2B4, COL1A1, CXCL10, CXCL8, DYNC2H1, EDN1, EGR3, EYA1, GJC1, HAND1, HDAC9, IL1A, LOC101090649, LOC101091160, LUZP1, MEF2C, MYLK, NDNF, PAK4, PLCD3, PROX1, ROBO4, TCF7L2, TEK, THBS2, THY1, VASH1, WNT4]
GO:0048738	cardiac muscle tissue development	GO_BiologicalProcess-EBI-UniProt-GOA-ACAP-ARAP_16.06.2020_00h00	5.09252e-05	0.000886342	1.07159e-06	5.23891e-06	[5, 6, 7]	Group83	13.4328	18	[ACTN2, ALDH1A2, ANKRD1, EDN1, GJC1, GLI1, HAND1, LOC101086587, LOC101090649, MEF2A, MEF2C, MYOM3, NRAP, PROX1, RARB, RXRA, SOX6, TPM1]
GO:0022402	cell cycle process	GO_BiologicalProcess-EBI-UniProt-GOA-ACAP-ARAP_16.06.2020_00h00	0.000674866	0.00653413	2.129e-05	6.93896e-05	[2, 3]	Group84	7.22433	57	[ANK3, ARHGEF2, ATP2B4, BAG6, BRCC3, BRSK2, CCNY, CDC6, CENPE, CENPJ, CEP250, CHEK2, CIT, CLASP1, CLASP2, CXCL8, DCUN1D3, ECT2, EDN1, EIF4G1, FAP, GIPC1, GLI1, IL1A, KLHL13, LIF, LOC101091160, MND1, MSH3, NCAPG, NCAPH, NFE2L1, NUGGC, ORC3, POGZ, POLA1, PRKDC, PRR11, RB1, RNF4, ROCK2, RPTOR, SLF2, SMARCAD1, SMC1A, SND1, SPAG5, TACC1, TACC3, TCF7L2, TTK, USP16, USP44, WDR62, WNT4, ZNF207, ZWILCH]
GO:0000278	mitotic cell cycle	GO_BiologicalProcess-EBI-UniProt-GOA-ACAP-ARAP_16.06.2020_00h00	0.00332787	0.0207921	2.129e-05	6.93896e-05	[3]	Group84	7.14286	44	[ANK3, ARHGEF2, BRSK2, CCNY, CDC6, CENPE, CEP250, CHEK2, CIT, CLASP1, CLASP2, DCUN1D3, ECT2, EDN1, EIF4G1, FAP, IL1A, MAP2K6, MAP3K14, MAP3K8, MEIS2, NCAPG, NCAPH, NEK4, NFE2L1, PAK4, POGZ, POLA1, PRKDC, PTPN3, RB1, ROCK2, RPTOR, SLF2, SMC1A, TACC1, TACC3, TNF, TTK, USP16, USP44, WDR62, ZNF207, ZWILCH]
GO:0051726	regulation of cell cycle	GO_BiologicalProcess-EBI-UniProt-GOA-ACAP-ARAP_16.06.2020_00h00	4.63843e-06	0.000154122	2.129e-05	6.93896e-05	[3, 4]	Group84	8.51064	60	[ADARB1, ARNTL, ATP2B4, BRCC3, CCNY, CDC6, CDK12, CDK19, CENPE, CENPJ, CEP250, CHEK2, CIT, CXCL8, DCUN1D3, ECT2, EDN1, EIF4G1, FAP, GIPC1, GLI1, IL1A, KLHL13, LIF, LOC101090649, LOC101091160, MADD, MAP2K6, MAP3K14, MAP3K8, MEIS2, NEK4, NFE2L1, NR4A1, NR4A3, NUGGC, PAK4, PRKDC, PROX1, PRR11, PTPN3, RB1, RNF4, ROCK2, RPTOR, SLF2, SMC1A, SND1, SPAG5, TCF7L2, TNF, TRIM21, TRIM32, TTK, USP16, USP44, W…
GO:0051983	regulation of chromosome segregation	GO_BiologicalProcess-EBI-UniProt-GOA-ACAP-ARAP_16.06.2020_00h00	0.0080085	0.037527	2.129e-05	6.93896e-05	[3, 4]	Group84	12	9	[CDC6, CENPE, ECT2, RB1, SLF2, SPAG5, TTK, USP44, ZNF207]
GO:1903047	mitotic cell cycle process	GO_BiologicalProcess-EBI-UniProt-GOA-ACAP-ARAP_16.06.2020_00h00	0.00840616	0.0390152	2.129e-05	6.93896e-05	[3, 4]	Group84	7.18816	34	[ANK3, ARHGEF2, BRSK2, CCNY, CDC6, CENPE, CHEK2, CIT, CLASP1, CLASP2, DCUN1D3, ECT2, EDN1, EIF4G1, IL1A, NCAPG, NCAPH, NFE2L1, POGZ, POLA1, PRKDC, RB1, ROCK2, RPTOR, SLF2, SMC1A, TACC1, TACC3, TTK, USP16, USP44, WDR62, ZNF207, ZWILCH]
GO:0008608	attachment of spindle microtubules to kinetochore	GO_BiologicalProcess-EBI-UniProt-GOA-ACAP-ARAP_16.06.2020_00h00	0.00238358	0.0161333	2.129e-05	6.93896e-05	[3, 4, 5]	Group84	23.8095	5	[CENPE, ECT2, RB1, SPAG5, ZNF207]
GO:0010564	regulation of cell cycle process	GO_BiologicalProcess-EBI-UniProt-GOA-ACAP-ARAP_16.06.2020_00h00	0.000337982	0.00395303	2.129e-05	6.93896e-05	[3, 4, 5]	Group84	8.74036	34	[ATP2B4, BRCC3, CDC6, CENPE, CENPJ, CEP250, CHEK2, CIT, DCUN1D3, ECT2, EDN1, EIF4G1, FAP, GIPC1, GLI1, IL1A, KLHL13, LIF, LOC101091160, NFE2L1, NUGGC, PRKDC, RB1, RNF4, ROCK2, RPTOR, SLF2, SMC1A, SND1, SPAG5, TTK, USP44, WNT4, ZNF207]
GO:0045787	positive regulation of cell cycle	GO_BiologicalProcess-EBI-UniProt-GOA-ACAP-ARAP_16.06.2020_00h00	0.000313581	0.00375783	2.129e-05	6.93896e-05	[3, 4, 5]	Group84	10.3139	23	[CCNY, CDC6, CENPJ, CIT, ECT2, EDN1, EIF4G1, FAP, GIPC1, GLI1, IL1A, LOC101090649, LOC101091160, MEIS2, NR4A3, PROX1, RB1, ROCK2, RPTOR, SLF2, TRIM21, TRIM32, WNT4]
GO:0090068	positive regulation of cell cycle process	GO_BiologicalProcess-EBI-UniProt-GOA-ACAP-ARAP_16.06.2020_00h00	0.00452734	0.0252632	2.129e-05	6.93896e-05	[3, 4, 5, 6]	Group84	9.69697	16	[CDC6, CENPJ, CIT, ECT2, EDN1, EIF4G1, FAP, GIPC1, GLI1, IL1A, LOC101091160, RB1, ROCK2, RPTOR, SLF2, WNT4]
GO:0048285	organelle fission	GO_BiologicalProcess-EBI-UniProt-GOA-ACAP-ARAP_16.06.2020_00h00	0.00745894	0.0361092	2.129e-05	6.93896e-05	[5]	Group84	7.88644	25	[BAG6, CDC6, CENPE, CHEK2, CLASP1, CLASP2, EDN1, FGD4, IL1A, LIF, MND1, MSH3, NCAPG, NCAPH, NFE2L1, OPA1, POGZ, RB1, SLF2, SMC1A, TTK, USP16, USP44, WNT4, ZNF207]
GO:0140014	mitotic nuclear division	GO_BiologicalProcess-EBI-UniProt-GOA-ACAP-ARAP_16.06.2020_00h00	0.00245103	0.0164377	2.129e-05	6.93896e-05	[4, 5, 7]	Group84	9.78261	18	[CDC6, CENPE, CHEK2, CLASP1, CLASP2, EDN1, IL1A, NCAPG, NCAPH, NFE2L1, POGZ, RB1, SLF2, SMC1A, TTK, USP16, USP44, ZNF207]
GO:1902850	microtubule cytoskeleton organization involved in mitosis	GO_BiologicalProcess-EBI-UniProt-GOA-ACAP-ARAP_16.06.2020_00h00	0.0113624	0.0467939	2.129e-05	6.93896e-05	[4, 5, 7]	Group84	10.7527	10	[ARHGEF2, CENPE, CHEK2, CLASP1, CLASP2, SMC1A, TACC1, TACC3, WDR62, ZNF207]
GO:0007052	mitotic spindle organization	GO_BiologicalProcess-EBI-UniProt-GOA-ACAP-ARAP_16.06.2020_00h00	0.00462396	0.0257043	2.129e-05	6.93896e-05	[4, 5, 6, 8]	Group84	13.0435	9	[CENPE, CHEK2, CLASP1, CLASP2, SMC1A, TACC1, TACC3, WDR62, ZNF207]
GO:0000280	nuclear division	GO_BiologicalProcess-EBI-UniProt-GOA-ACAP-ARAP_16.06.2020_00h00	0.00680163	0.0338231	2.129e-05	6.93896e-05	[6]	Group84	8.15603	23	[BAG6, CDC6, CENPE, CHEK2, CLASP1, CLASP2, EDN1, IL1A, LIF, MND1, MSH3, NCAPG, NCAPH, NFE2L1, POGZ, RB1, SLF2, SMC1A, TTK, USP16, USP44, WNT4, ZNF207]
GO:0007088	regulation of mitotic nuclear division	GO_BiologicalProcess-EBI-UniProt-GOA-ACAP-ARAP_16.06.2020_00h00	0.0112623	0.0467768	2.129e-05	6.93896e-05	[4, 5, 6, 7, 8]	Group84	10.2804	11	[CDC6, CENPE, EDN1, IL1A, NFE2L1, RB1, SLF2, SMC1A, TTK, USP44, ZNF207]
GO:0051783	regulation of nuclear division	GO_BiologicalProcess-EBI-UniProt-GOA-ACAP-ARAP_16.06.2020_00h00	0.00488859	0.0265692	2.129e-05	6.93896e-05	[5, 6, 7]	Group84	10.5691	13	[CDC6, CENPE, EDN1, IL1A, LIF, NFE2L1, RB1, SLF2, SMC1A, TTK, USP44, WNT4, ZNF207]
GO:0033047	regulation of mitotic sister chromatid segregation	GO_BiologicalProcess-EBI-UniProt-GOA-ACAP-ARAP_16.06.2020_00h00	0.0100857	0.0437547	2.129e-05	6.93896e-05	[5, 6, 7, 8, 9]	Group84	13.4615	7	[CDC6, CENPE, RB1, SLF2, TTK, USP44, ZNF207]
GO:0050793	regulation of developmental process	GO_BiologicalProcess-EBI-UniProt-GOA-ACAP-ARAP_16.06.2020_00h00	2.92991e-05	0.000563623	1.93235e-10	3.40094e-09	[2, 3]	Group85	6.7807	111	[ABR, ADGRA2, ADGRB2, AGO2, ARHGEF15, ARHGEF2, ARNTL, ATP11C, ATP2B4, BAG6, BCOR, BRSK2, CAPRIN2, CD109, CDK12, CDKL5, CDON, CMKLR1, COL1A1, CSF2, CSF3, CXCL10, CXCL8, DLG5, ECT2, EDN1, EGR3, EIF4G1, EYA1, FMNL1, FOXP3, GLI1, GLIS1, HDAC9, IL1A, IL34, IQCB1, ITSN2, LAMA3, LGI4, LIF, LIMS1, LOC101080520, LOC101090649, LOC101091160, LOC101096984, LPAR1, LPAR3, LRRC24, LRRC4C, LYN, MAPK8IP3, MEF2C, …
GO:0016043	cellular component organization	GO_BiologicalProcess-EBI-UniProt-GOA-ACAP-ARAP_16.06.2020_00h00	1.37942e-10	2.01672e-07	1.93235e-10	3.40094e-09	[3]	Group85	6.5287	265	[A4GALT, ABI1, ABI2, ABLIM1, ABR, ACTA1, ACTC1, ACTN2, ADARB1, ADGRB2, ADGRG6, AFAP1, AGFG1, AGO2, ALDH1A2, ALS2, ALS2CL, ANK3, APAF1, ARHGAP6, ARHGEF10L, ARHGEF15, ARHGEF2, ARHGEF7, ATP11B, ATP11C, ATP8B3, ATP8B4, ATP9A, ATP9B, BAG6, BCOR, BRCC3, BRSK2, BST1, CAPRIN2, CCDC40, CD63, CDC42BPA, CDC42BPG, CDC6, CDKL5, CENPE, CENPJ, CEP250, CGNL1, CHEK2, CIT, CLASP1, CLASP2, CLIP1, CNTRL, COL1A1, COL…
GO:0044087	regulation of cellular component biogenesis	GO_BiologicalProcess-EBI-UniProt-GOA-ACAP-ARAP_16.06.2020_00h00	0.00250929	0.0166754	1.93235e-10	3.40094e-09	[3, 4]	Group85	7.21154	45	[ADGRB2, ARHGEF10L, ARHGEF2, CDKL5, CENPJ, CGNL1, CLIP1, CPTP, CSF2, CSF3, DLG5, ECT2, EDN1, EIF4G1, EPB41L5, EPS8L1, FCHSD2, G3BP2, GBA2, IFT140, KIAA1211, LOC101091160, LPAR1, LRRC24, MEF2C, NAV3, PIKFYVE, PLCE1, PPHLN1, PROX1, PTPRS, RAPGEF2, RNF4, ROCK2, SAMD8, SEMA4D, SLF2, SLITRK5, SMC1A, SORBS3, SSH1, TEK, THY1, TNF, WNT4]
GO:0045595	regulation of cell differentiation	GO_BiologicalProcess-EBI-UniProt-GOA-ACAP-ARAP_16.06.2020_00h00	2.0339e-05	0.000443815	1.93235e-10	3.40094e-09	[3, 4]	Group85	7.4108	81	[ADGRA2, ARHGEF2, ARNTL, ATP11C, BRSK2, CAPRIN2, CD109, CDK12, CDKL5, CDON, CMKLR1, COL1A1, CSF2, CSF3, CXCL10, DLG5, ECT2, EDN1, EGR3, EIF4G1, EYA1, FOXP3, GLI1, GLIS1, IL34, IQCB1, ITSN2, LIF, LIMS1, LOC101080520, LOC101090649, LOC101091160, LOC101096984, LPAR1, LPAR3, LRRC4C, LYN, MAPK8IP3, MEF2C, MEIS2, NDNF, NEDD4L, NOCT, NOS1, NUMB, PACSIN1, PAQR3, PLXNB1, PLXNB3, PPFIA2, PRKD1, PROX1, PTPR…
GO:0051128	regulation of cellular component organization	GO_BiologicalProcess-EBI-UniProt-GOA-ACAP-ARAP_16.06.2020_00h00	3.48786e-07	2.83292e-05	1.93235e-10	3.40094e-09	[3, 4]	Group85	7.43692	112	[ACTN2, ADGRB2, AFAP1, APAF1, ARHGEF10L, ARHGEF15, ARHGEF2, BCOR, BRSK2, BST1, CAPRIN2, CD63, CDC6, CDKL5, CENPE, CENPJ, CEP250, CGNL1, CLASP1, CLASP2, CLIP1, CNTRL, CPTP, CSF2, CSF3, CXCL10, DCUN1D3, DLG5, ECT2, EDN1, EIF4G1, EPB41L5, EPS8L1, FAP, FCHSD2, FGD4, FOXP3, G3BP2, GBA2, IFT140, IL1A, ITSN2, KIAA1211, LGI1, LIF, LOC101080520, LOC101091160, LPAR1, LPAR3, LRRC24, LRRC4C, LYN, MAPKAPK5, M…
GO:2000026	regulation of multicellular organismal development	GO_BiologicalProcess-EBI-UniProt-GOA-ACAP-ARAP_16.06.2020_00h00	1.44726e-06	6.82547e-05	1.93235e-10	3.40094e-09	[3, 4]	Group85	7.54717	96	[ADGRA2, ADGRB2, AGO2, ARHGEF15, ARHGEF2, ARNTL, ATP11C, ATP2B4, BAG6, BCOR, BRSK2, CAPRIN2, CD109, CDKL5, CDON, COL1A1, CSF3, CXCL10, CXCL8, DLG5, ECT2, EDN1, EGR3, EIF4G1, EYA1, FOXP3, GLI1, HDAC9, IL1A, IL34, ITSN2, LAMA3, LGI4, LIF, LOC101080520, LOC101090649, LOC101091160, LOC101096984, LPAR1, LPAR3, LRRC24, LRRC4C, LYN, MAPK8IP3, MEF2C, MEIS2, MGP, MYRF, NDNF, NEDD4L, NOCT, NOS1, NUMB, PACS…
GO:0030030	cell projection organization	GO_BiologicalProcess-EBI-UniProt-GOA-ACAP-ARAP_16.06.2020_00h00	1.87124e-05	0.000434247	1.93235e-10	3.40094e-09	[4]	Group85	7.65199	73	[ABI1, ABLIM1, ACTN2, ADARB1, ALS2, ARHGEF7, BRSK2, CAPRIN2, CCDC40, CDKL5, CENPJ, CEP250, DLG4, DLG5, DYNC2H1, EPS8L1, ETV1, FGD3, FGD4, FRY, GAS7, IFT140, IFT81, IGDCC4, IQCB1, ITSN2, LGI1, LOC101091160, LPAR1, LPAR3, LRRC4C, LYN, MAPK8IP3, MBD1, MEF2C, MYLK, MYPN, NAV3, NDNF, NEDD4L, NR4A2, NR4A3, NUMB, PACSIN1, PAK4, PAQR3, PLCE1, PLXNB1, PLXNB3, PPFIA2, PSD, PTPRS, RAPGEF2, RB1, RERE, RIMS2,…
GO:0051130	positive regulation of cellular component organization	GO_BiologicalProcess-EBI-UniProt-GOA-ACAP-ARAP_16.06.2020_00h00	1.24807e-05	0.00033176	1.93235e-10	3.40094e-09	[3, 4, 5]	Group85	8.24176	60	[ACTN2, ADGRB2, ARHGEF10L, CAPRIN2, CD63, CDKL5, CENPJ, CLIP1, CSF2, CSF3, DLG5, EDN1, EIF4G1, EPB41L5, EPS8L1, FCHSD2, FOXP3, G3BP2, IL1A, ITSN2, KIAA1211, LIF, LOC101080520, LOC101091160, LPAR1, LPAR3, LRRC24, LYN, MAPKAPK5, MIER1, NAV3, NDNF, NOS1, PACSIN1, PLCE1, PLXNB1, PLXNB3, PPHLN1, PROX1, RB1, RIMS2, ROCK2, SCARF1, SELE, SEMA4D, SGIP1, SLF2, SLITRK5, SMURF1, SORBS3, SYT3, TBC1D5, TEK, TH…
GO:0031344	regulation of cell projection organization	GO_BiologicalProcess-EBI-UniProt-GOA-ACAP-ARAP_16.06.2020_00h00	6.52735e-05	0.00110965	1.93235e-10	3.40094e-09	[4, 5]	Group85	9.20398	37	[BRSK2, CAPRIN2, CDKL5, CENPJ, DLG5, EPS8L1, IFT140, ITSN2, LOC101091160, LPAR1, LPAR3, LRRC4C, LYN, MEF2C, NAV3, NDNF, NEDD4L, PACSIN1, PAQR3, PLCE1, PLXNB1, PLXNB3, PPFIA2, PTPRS, RAPGEF2, RIMS2, SCARF1, SEMA3B, SEMA3G, SEMA4A, SEMA4D, SMURF1, SNAP25, SYT3, THY1, TIAM1, TIAM2]
GO:0033043	regulation of organelle organization	GO_BiologicalProcess-EBI-UniProt-GOA-ACAP-ARAP_16.06.2020_00h00	0.000731649	0.0069011	1.93235e-10	3.40094e-09	[4, 5]	Group85	7.109	60	[ACTN2, AFAP1, ARHGEF10L, ARHGEF2, BCOR, BST1, CDC6, CDKL5, CENPE, CENPJ, CEP250, CGNL1, CLASP1, CLASP2, CLIP1, CNTRL, CSF2, CSF3, ECT2, EDN1, FCHSD2, FGD4, FOXP3, G3BP2, GBA2, IFT140, IL1A, KIAA1211, LIF, LPAR1, MAPKAPK5, MEF2C, MIER1, MTHFR, NAV3, NFE2L1, NOS1, OPA1, PIKFYVE, PLXNB1, PPHLN1, PROX1, PTPRS, RB1, RNF4, ROCK2, SLF2, SMC1A, SMURF1, SORBS3, SSH1, TEK, TNF, TNFSF10, TTBK2, TTK, USP44,…
GO:0060284	regulation of cell development	GO_BiologicalProcess-EBI-UniProt-GOA-ACAP-ARAP_16.06.2020_00h00	2.46424e-06	9.73709e-05	1.93235e-10	3.40094e-09	[4, 5]	Group85	9.17108	52	[ADGRA2, ARHGEF2, ARNTL, BRSK2, CAPRIN2, CDKL5, CDON, DLG5, ECT2, EDN1, EIF4G1, EYA1, IL34, ITSN2, LIF, LIMS1, LOC101091160, LPAR1, LPAR3, LRRC4C, LYN, MAPK8IP3, MEF2C, NDNF, NEDD4L, NOS1, NUMB, PACSIN1, PAQR3, PLXNB1, PLXNB3, PPFIA2, PROX1, PTPRS, RAPGEF2, RIMS2, SCARF1, SEMA3B, SEMA3G, SEMA4A, SEMA4D, SMURF1, SNAP25, SPAG9, SYT3, TCF12, THRB, THY1, TIAM1, TIAM2, TNF, TRIM32]
GO:0051960	regulation of nervous system development	GO_BiologicalProcess-EBI-UniProt-GOA-ACAP-ARAP_16.06.2020_00h00	6.28031e-09	2.29545e-06	1.93235e-10	3.40094e-09	[4, 5, 6]	Group85	10.3873	59	[ADGRA2, ADGRB2, ARHGEF15, ARHGEF2, ARNTL, BRSK2, CAPRIN2, CDKL5, CDON, DLG5, ECT2, EIF4G1, EYA1, GLI1, IL34, ITSN2, LGI4, LIF, LOC101091160, LPAR1, LPAR3, LRRC24, LRRC4C, LYN, MAPK8IP3, MEF2C, MYRF, NDNF, NEDD4L, NOS1, NUMB, PACSIN1, PAQR3, PLXNB1, PLXNB3, PPFIA2, PRKACB, PROX1, PTPRS, RAPGEF2, RCAN3, RIMS2, SCARF1, SEMA3B, SEMA3G, SEMA4A, SEMA4D, SLITRK5, SMURF1, SNAP25, SPAG9, SYT3, TCF12, THR…
GO:0120036	plasma membrane bounded cell projection organization	GO_BiologicalProcess-EBI-UniProt-GOA-ACAP-ARAP_16.06.2020_00h00	9.77826e-06	0.000269732	1.93235e-10	3.40094e-09	[5]	Group85	7.79915	73	[ABI1, ABLIM1, ACTN2, ADARB1, ALS2, ARHGEF7, BRSK2, CAPRIN2, CCDC40, CDKL5, CENPJ, CEP250, DLG4, DLG5, DYNC2H1, EPS8L1, ETV1, FGD3, FGD4, FRY, GAS7, IFT140, IFT81, IGDCC4, IQCB1, ITSN2, LGI1, LOC101091160, LPAR1, LPAR3, LRRC4C, LYN, MAPK8IP3, MBD1, MEF2C, MYLK, MYPN, NAV3, NDNF, NEDD4L, NR4A2, NR4A3, NUMB, PACSIN1, PAK4, PAQR3, PLCE1, PLXNB1, PLXNB3, PPFIA2, PSD, PTPRS, RAPGEF2, RB1, RERE, RIMS2,…
GO:0120035	regulation of plasma membrane bounded cell projection organization	GO_BiologicalProcess-EBI-UniProt-GOA-ACAP-ARAP_16.06.2020_00h00	5.01446e-05	0.000894041	1.93235e-10	3.40094e-09	[5, 6]	Group85	9.3199	37	[BRSK2, CAPRIN2, CDKL5, CENPJ, DLG5, EPS8L1, IFT140, ITSN2, LOC101091160, LPAR1, LPAR3, LRRC4C, LYN, MEF2C, NAV3, NDNF, NEDD4L, PACSIN1, PAQR3, PLCE1, PLXNB1, PLXNB3, PPFIA2, PTPRS, RAPGEF2, RIMS2, SCARF1, SEMA3B, SEMA3G, SEMA4A, SEMA4D, SMURF1, SNAP25, SYT3, THY1, TIAM1, TIAM2]
GO:0048699	generation of neurons	GO_BiologicalProcess-EBI-UniProt-GOA-ACAP-ARAP_16.06.2020_00h00	1.71836e-06	7.61286e-05	1.93235e-10	3.40094e-09	[5, 6, 7]	Group85	8.04598	77	[ABI1, ADARB1, ALDH1A2, ALS2, ARHGEF2, ARNTL, BRSK2, CAPRIN2, CDKL5, CDON, DLG4, DLG5, DYNC2H1, ECT2, EIF4G1, ETV1, EYA1, FRY, GAS7, GBA2, IFT140, IGDCC4, IL34, ITSN2, LGI1, LGI4, LIF, LOC101091160, LPAR1, LPAR3, LRRC4C, LYN, MAP2, MAPK8IP3, MEF2C, MYPN, NDNF, NEDD4L, NFE2L1, NOS1, NR4A2, NR4A3, NUMB, OGDH, PACSIN1, PAK4, PAQR3, PEX5, PLXNB1, PLXNB3, PPFIA2, PROX1, PSD, PTPRS, RAPGEF2, RB1, RERE,…
GO:0030182	neuron differentiation	GO_BiologicalProcess-EBI-UniProt-GOA-ACAP-ARAP_16.06.2020_00h00	2.85601e-07	2.60968e-05	1.93235e-10	3.40094e-09	[4, 6, 7, 8]	Group85	8.58823	73	[ABI1, ADARB1, ALDH1A2, ALS2, ARHGEF2, BRSK2, CAPRIN2, CDKL5, CDON, DLG4, DLG5, DYNC2H1, ECT2, EIF4G1, ETV1, EYA1, FRY, GAS7, GBA2, IFT140, IGDCC4, ITSN2, LGI1, LGI4, LIF, LOC101091160, LPAR1, LPAR3, LRRC4C, LYN, MAP2, MAPK8IP3, MEF2C, MYPN, NDNF, NEDD4L, NFE2L1, NR4A2, NR4A3, NUMB, OGDH, PACSIN1, PAK4, PAQR3, PEX5, PLXNB1, PLXNB3, PPFIA2, PROX1, PSD, PTPRS, RAPGEF2, RB1, RERE, RIMS2, ROBO3, SCAR…
GO:0050767	regulation of neurogenesis	GO_BiologicalProcess-EBI-UniProt-GOA-ACAP-ARAP_16.06.2020_00h00	3.78346e-07	2.91127e-05	1.93235e-10	3.40094e-09	[5, 6, 7, 8]	Group85	10.0204	49	[ARHGEF2, ARNTL, BRSK2, CAPRIN2, CDKL5, CDON, DLG5, ECT2, EIF4G1, EYA1, IL34, ITSN2, LIF, LOC101091160, LPAR1, LPAR3, LRRC4C, LYN, MAPK8IP3, MEF2C, NDNF, NEDD4L, NOS1, NUMB, PACSIN1, PAQR3, PLXNB1, PLXNB3, PPFIA2, PROX1, PTPRS, RAPGEF2, RIMS2, SCARF1, SEMA3B, SEMA3G, SEMA4A, SEMA4D, SMURF1, SNAP25, SPAG9, SYT3, TCF12, THRB, THY1, TIAM1, TIAM2, TNF, TRIM32]
GO:0045664	regulation of neuron differentiation	GO_BiologicalProcess-EBI-UniProt-GOA-ACAP-ARAP_16.06.2020_00h00	2.38452e-07	2.49012e-05	1.93235e-10	3.40094e-09	[5, 6, 7, 8, 9]	Group85	10.9661	42	[ARHGEF2, BRSK2, CAPRIN2, CDKL5, CDON, DLG5, ECT2, EIF4G1, EYA1, ITSN2, LOC101091160, LPAR1, LPAR3, LRRC4C, LYN, MEF2C, NDNF, NEDD4L, PACSIN1, PAQR3, PLXNB1, PLXNB3, PPFIA2, PROX1, PTPRS, RAPGEF2, RIMS2, SCARF1, SEMA3B, SEMA3G, SEMA4A, SEMA4D, SMURF1, SNAP25, SPAG9, SYT3, TCF12, THRB, THY1, TIAM1, TIAM2, TRIM32]
GO:0048843	negative regulation of axon extension involved in axon guidance	GO_BiologicalProcess-EBI-UniProt-GOA-ACAP-ARAP_16.06.2020_00h00	0.0104209	0.044548	0.000565723	0.00118532	[5, 6, 7, 8, 9, 10, 11, 12, 13, 14, 15, 16]	Group86	21.0526	4	[SEMA3B, SEMA3G, SEMA4A, SEMA4D]
GO:0032879	regulation of localization	GO_BiologicalProcess-EBI-UniProt-GOA-ACAP-ARAP_16.06.2020_00h00	0.000766479	0.00718329	0.000565723	0.00118532	[2, 3]	Group86	6.28303	107	[ABR, ACTA1, ACTN2, ADARB1, ADGRA2, AGO2, ANKRD1, ANO1, ARHGEF2, ARHGEF7, ARNTL, ATP2B4, ATP2C2, BRSK2, BST1, CACNA1G, CACNG4, CASK, CCDC40, CD63, CENPJ, CEP250, CFAP69, CHRM1, CHRNA5, CMKLR1, COL1A1, CPTP, CXCL10, DHX58, DLG5, DPEP1, ECT2, EDN1, EPB41L2, EPB41L5, FOXP3, FRMD4A, FXYD6, GIPC1, HDAC9, IFIH1, IL1A, KCNIP1, KCNQ1, LAMA3, LGALS9, LIF, LOC101091160, LRRC32, LYN, MAPK8IP3, MAZ, MCC, MEF…
GO:0040012	regulation of locomotion	GO_BiologicalProcess-EBI-UniProt-GOA-ACAP-ARAP_16.06.2020_00h00	0.00045969	0.00497827	0.000565723	0.00118532	[2, 3]	Group86	7.743	47	[ABR, ACTA1, ADARB1, ADGRA2, AGO2, ARHGEF2, ATP2B4, BST1, CFAP69, CHRM1, CMKLR1, COL1A1, CXCL10, CXCL8, DLG5, DPEP1, EDN1, EPB41L5, HDAC9, LAMA3, LOC101091160, LYN, MAPK8IP3, MAZ, MCC, MEF2C, MYLK, NAV3, NR4A3, NUMB, PLXNB3, PROX1, PRR5L, SEMA3B, SEMA3G, SEMA4A, SEMA4D, SPAG9, TEK, THY1, TIAM1, TPM1, TRIM32, TTBK2, VASH1, WNT4, ZMYND8]
GO:0048870	cell motility	GO_BiologicalProcess-EBI-UniProt-GOA-ACAP-ARAP_16.06.2020_00h00	0.00161662	0.0121205	0.000565723	0.00118532	[2, 3]	Group86	6.67311	69	[ABR, ACKR3, ACTA1, ADARB1, ADGRA2, AGO2, ARHGEF2, ATP2B4, BST1, CCDC40, CD63, CDC42BPA, CFAP69, CMKLR1, COL1A1, CXCL10, CXCL8, DLG5, DPEP1, EDN1, EGR3, EPB41L5, FAP, FMNL1, FUT8, GIPC1, HDAC9, ITGB4, LAMA3, LOC100302541, LOC101080520, LOC101091160, LPAR1, LYN, MAPK8IP3, MAZ, MCC, MEF2C, MYLK, NAV3, NDNF, NR4A2, NR4A3, NUMB, OGDH, PEX5, PLXNB3, PROX1, PRR5L, RERE, SELE, SEMA3B, SEMA3G, SEMA4A, SE…
GO:0040013	negative regulation of locomotion	GO_BiologicalProcess-EBI-UniProt-GOA-ACAP-ARAP_16.06.2020_00h00	0.00120989	0.00971899	0.000565723	0.00118532	[2, 3, 4]	Group86	10.1604	19	[ABR, ADARB1, ATP2B4, DLG5, DPEP1, LOC101091160, MCC, MEF2C, NAV3, PLXNB3, SEMA3B, SEMA3G, SEMA4A, SEMA4D, THY1, TPM1, VASH1, WNT4, ZMYND8]
GO:0040017	positive regulation of locomotion	GO_BiologicalProcess-EBI-UniProt-GOA-ACAP-ARAP_16.06.2020_00h00	0.00263421	0.0174263	0.000565723	0.00118532	[2, 3, 4]	Group86	8.23529	28	[ADGRA2, AGO2, ARHGEF2, CFAP69, CMKLR1, COL1A1, CXCL10, CXCL8, EDN1, EPB41L5, HDAC9, LOC101091160, LYN, MAPK8IP3, MAZ, MYLK, NR4A3, NUMB, PROX1, SEMA3B, SEMA3G, SEMA4A, SEMA4D, SPAG9, TEK, THY1, TIAM1, TRIM32]
GO:0016477	cell migration	GO_BiologicalProcess-EBI-UniProt-GOA-ACAP-ARAP_16.06.2020_00h00	0.00067226	0.00655229	0.000565723	0.00118532	[3, 4]	Group86	6.99677	65	[ABR, ACKR3, ADARB1, ADGRA2, AGO2, ARHGEF2, ATP2B4, BST1, CD63, CDC42BPA, CMKLR1, COL1A1, CXCL10, CXCL8, DLG5, DPEP1, EDN1, EGR3, EPB41L5, FAP, FMNL1, FUT8, GIPC1, HDAC9, ITGB4, LAMA3, LOC100302541, LOC101080520, LOC101091160, LPAR1, LYN, MAPK8IP3, MAZ, MCC, MEF2C, MYLK, NAV3, NDNF, NR4A2, NR4A3, NUMB, OGDH, PEX5, PLXNB3, PROX1, PRR5L, RERE, SELE, SEMA3B, SEMA3G, SEMA4A, SEMA4D, SPAG9, TEK, THY1,…
GO:0051270	regulation of cellular component movement	GO_BiologicalProcess-EBI-UniProt-GOA-ACAP-ARAP_16.06.2020_00h00	0.000778551	0.00720406	0.000565723	0.00118532	[3, 4]	Group86	7.55627	47	[ABR, ACTA1, ADARB1, ADGRA2, AGO2, ARHGEF2, ATP2B4, BST1, CCDC40, CFAP69, CMKLR1, COL1A1, CXCL10, DLG5, DPEP1, EDN1, EPB41L5, HDAC9, LAMA3, LOC101091160, LYN, MAPK8IP3, MAZ, MCC, MEF2C, MYLK, NAV3, NR4A3, NUMB, PDE4D, PLXNB3, PROX1, PRR5L, SEMA3B, SEMA3G, SEMA4A, SEMA4D, SPAG9, TEK, THY1, TIAM1, TPM1, TRIM32, TTBK2, VASH1, WNT4, ZMYND8]
GO:0051271	negative regulation of cellular component movement	GO_BiologicalProcess-EBI-UniProt-GOA-ACAP-ARAP_16.06.2020_00h00	0.00128878	0.0101848	0.000565723	0.00118532	[3, 4, 5]	Group86	10.1064	19	[ABR, ADARB1, ATP2B4, DLG5, DPEP1, LOC101091160, MCC, MEF2C, NAV3, PLXNB3, SEMA3B, SEMA3G, SEMA4A, SEMA4D, THY1, TPM1, VASH1, WNT4, ZMYND8]
GO:0051272	positive regulation of cellular component movement	GO_BiologicalProcess-EBI-UniProt-GOA-ACAP-ARAP_16.06.2020_00h00	0.00470026	0.0260295	0.000565723	0.00118532	[3, 4, 5]	Group86	7.98817	27	[ADGRA2, AGO2, ARHGEF2, CFAP69, CMKLR1, COL1A1, CXCL10, EDN1, EPB41L5, HDAC9, LOC101091160, LYN, MAPK8IP3, MAZ, MYLK, NR4A3, NUMB, PROX1, SEMA3B, SEMA3G, SEMA4A, SEMA4D, SPAG9, TEK, THY1, TIAM1, TRIM32]
GO:2000145	regulation of cell motility	GO_BiologicalProcess-EBI-UniProt-GOA-ACAP-ARAP_16.06.2020_00h00	0.000558376	0.00583104	0.000565723	0.00118532	[3, 4, 5]	Group86	7.77202	45	[ABR, ACTA1, ADARB1, ADGRA2, AGO2, ARHGEF2, ATP2B4, BST1, CFAP69, CMKLR1, COL1A1, CXCL10, DLG5, DPEP1, EDN1, EPB41L5, HDAC9, LAMA3, LOC101091160, LYN, MAPK8IP3, MAZ, MCC, MEF2C, MYLK, NAV3, NR4A3, NUMB, PLXNB3, PROX1, PRR5L, SEMA3B, SEMA3G, SEMA4A, SEMA4D, SPAG9, TEK, THY1, TIAM1, TPM1, TRIM32, TTBK2, VASH1, WNT4, ZMYND8]
GO:2000146	negative regulation of cell motility	GO_BiologicalProcess-EBI-UniProt-GOA-ACAP-ARAP_16.06.2020_00h00	0.0109948	0.0460585	0.000565723	0.00118532	[3, 4, 5, 6]	Group86	9.03614	15	[ABR, ADARB1, ATP2B4, DLG5, DPEP1, LOC101091160, MCC, MEF2C, NAV3, PLXNB3, THY1, TPM1, VASH1, WNT4, ZMYND8]
GO:2000147	positive regulation of cell motility	GO_BiologicalProcess-EBI-UniProt-GOA-ACAP-ARAP_16.06.2020_00h00	0.00369419	0.0219549	0.000565723	0.00118532	[3, 4, 5, 6]	Group86	8.13253	27	[ADGRA2, AGO2, ARHGEF2, CFAP69, CMKLR1, COL1A1, CXCL10, EDN1, EPB41L5, HDAC9, LOC101091160, LYN, MAPK8IP3, MAZ, MYLK, NR4A3, NUMB, PROX1, SEMA3B, SEMA3G, SEMA4A, SEMA4D, SPAG9, TEK, THY1, TIAM1, TRIM32]
GO:0030334	regulation of cell migration	GO_BiologicalProcess-EBI-UniProt-GOA-ACAP-ARAP_16.06.2020_00h00	0.000521513	0.00552501	0.000565723	0.00118532	[4, 5, 6]	Group86	7.90441	43	[ABR, ADARB1, ADGRA2, AGO2, ARHGEF2, ATP2B4, BST1, CMKLR1, COL1A1, CXCL10, DLG5, DPEP1, EDN1, EPB41L5, HDAC9, LAMA3, LOC101091160, LYN, MAPK8IP3, MAZ, MCC, MEF2C, MYLK, NAV3, NR4A3, NUMB, PLXNB3, PROX1, PRR5L, SEMA3B, SEMA3G, SEMA4A, SEMA4D, SPAG9, TEK, THY1, TIAM1, TPM1, TRIM32, TTBK2, VASH1, WNT4, ZMYND8]
GO:0060485	mesenchyme development	GO_BiologicalProcess-EBI-UniProt-GOA-ACAP-ARAP_16.06.2020_00h00	0.00238227	0.0161995	0.000565723	0.00118532	[4, 5, 6]	Group86	10.0592	17	[ACTC1, ALDH1A2, BNC2, COL1A1, DLG5, EDN1, EPB41L5, HAND1, LOC101091160, MEF2C, SEMA3B, SEMA3G, SEMA4A, SEMA4D, TCF7L2, TIAM1, WNT4]
GO:0030335	positive regulation of cell migration	GO_BiologicalProcess-EBI-UniProt-GOA-ACAP-ARAP_16.06.2020_00h00	0.00404352	0.0233661	0.000565723	0.00118532	[4, 5, 6, 7]	Group86	8.1761	26	[ADGRA2, AGO2, ARHGEF2, CMKLR1, COL1A1, CXCL10, EDN1, EPB41L5, HDAC9, LOC101091160, LYN, MAPK8IP3, MAZ, MYLK, NR4A3, NUMB, PROX1, SEMA3B, SEMA3G, SEMA4A, SEMA4D, SPAG9, TEK, THY1, TIAM1, TRIM32]
GO:0030336	negative regulation of cell migration	GO_BiologicalProcess-EBI-UniProt-GOA-ACAP-ARAP_16.06.2020_00h00	0.00634394	0.0320929	0.000565723	0.00118532	[4, 5, 6, 7]	Group86	9.61539	15	[ABR, ADARB1, ATP2B4, DLG5, DPEP1, LOC101091160, MCC, MEF2C, NAV3, PLXNB3, THY1, TPM1, VASH1, WNT4, ZMYND8]
GO:0048762	mesenchymal cell differentiation	GO_BiologicalProcess-EBI-UniProt-GOA-ACAP-ARAP_16.06.2020_00h00	0.00423555	0.0241889	0.000565723	0.00118532	[4, 5, 6, 7]	Group86	10.3704	14	[ALDH1A2, COL1A1, DLG5, EDN1, EPB41L5, LOC101091160, MEF2C, SEMA3B, SEMA3G, SEMA4A, SEMA4D, TCF7L2, TIAM1, WNT4]
GO:0030517	negative regulation of axon extension	GO_BiologicalProcess-EBI-UniProt-GOA-ACAP-ARAP_16.06.2020_00h00	0.00879189	0.040168	0.000565723	0.00118532	[4, 5, 6, 7, 8, 9, 10, 11, 12, 13, 14, 15]	Group86	17.8571	5	[PTPRS, SEMA3B, SEMA3G, SEMA4A, SEMA4D]
GO:1902668	negative regulation of axon guidance	GO_BiologicalProcess-EBI-UniProt-GOA-ACAP-ARAP_16.06.2020_00h00	0.0125542	0.0498758	0.000565723	0.00118532	[4, 5, 6, 7, 8, 9, 10, 11, 12, 13, 14, 15]	Group86	20	4	[SEMA3B, SEMA3G, SEMA4A, SEMA4D]
GO:0031589	cell-substrate adhesion	GO_BiologicalProcess-EBI-UniProt-GOA-ACAP-ARAP_16.06.2020_00h00	0.0125956	0.0499046	4.64004e-09	5.10404e-08	[3]	Group87	8.18966	19	[ACTN2, ATXN3, BST1, CASK, CD63, COL1A1, COL3A1, EDA, EPB41L5, FBLN2, FERMT2, ITGB4, LIMS1, NDNF, SORBS3, TEK, THY1, TIAM1, WNT4]
GO:0050803	regulation of synapse structure or activity	GO_BiologicalProcess-EBI-UniProt-GOA-ACAP-ARAP_16.06.2020_00h00	0.00515225	0.0276933	4.64004e-09	5.10404e-08	[3]	Group87	10.1449	14	[ADGRB2, ARHGEF15, CAPRIN2, CDKL5, DLG5, EIF4G1, LOC101091160, LRRC24, MEF2C, PPFIA2, PTPRS, SEMA4D, SLITRK5, TNF]
GO:0044087	regulation of cellular component biogenesis	GO_BiologicalProcess-EBI-UniProt-GOA-ACAP-ARAP_16.06.2020_00h00	0.00250929	0.0166754	4.64004e-09	5.10404e-08	[3, 4]	Group87	7.21154	45	[ADGRB2, ARHGEF10L, ARHGEF2, CDKL5, CENPJ, CGNL1, CLIP1, CPTP, CSF2, CSF3, DLG5, ECT2, EDN1, EIF4G1, EPB41L5, EPS8L1, FCHSD2, G3BP2, GBA2, IFT140, KIAA1211, LOC101091160, LPAR1, LRRC24, MEF2C, NAV3, PIKFYVE, PLCE1, PPHLN1, PROX1, PTPRS, RAPGEF2, RNF4, ROCK2, SAMD8, SEMA4D, SLF2, SLITRK5, SMC1A, SORBS3, SSH1, TEK, THY1, TNF, WNT4]
GO:0030055	cell-substrate junction	GO_CellularComponent-EBI-UniProt-GOA-ACAP-ARAP_16.06.2020_00h00	0.00178729	0.0130651	4.64004e-09	5.10404e-08	[4]	Group87	11.3821	14	[ACTN2, AFAP1, EPB41L5, FERMT2, ITGB4, LIMS1, LOC101086587, LOC101086801, NRAP, PDLIM7, PLEC, SORBS3, TLN2, TNS1]
GO:0034330	cell junction organization	GO_BiologicalProcess-EBI-UniProt-GOA-ACAP-ARAP_16.06.2020_00h00	4.25528e-06	0.000148124	4.64004e-09	5.10404e-08	[4]	Group87	9.72851	43	[ACTN2, ADGRB2, ALS2, ARHGEF15, CAPRIN2, CDKL5, DLG4, DLG5, DLGAP3, ECT2, EIF4G1, EPB41L5, FERMT2, GJC1, ITGB4, LIMS1, LOC101086587, LOC101091160, LRRC24, LRRC4C, MEF2C, MYPN, NFIA, NUMB, PLEC, PLXNB1, PPFIA2, PPFIA4, PPFIBP2, PTPRF, PTPRS, RAPGEF2, ROCK2, SEMA4D, SLC8A3, SLITRK5, SPEM1, TANC1, TEK, THY1, TNF, TNS1, WNT4]
GO:0044089	positive regulation of cellular component biogenesis	GO_BiologicalProcess-EBI-UniProt-GOA-ACAP-ARAP_16.06.2020_00h00	0.00125815	0.0100515	4.64004e-09	5.10404e-08	[3, 4, 5]	Group87	8.55457	29	[ADGRB2, ARHGEF10L, CENPJ, CLIP1, CSF2, CSF3, DLG5, EDN1, EIF4G1, EPB41L5, EPS8L1, FCHSD2, G3BP2, KIAA1211, LOC101091160, LPAR1, LRRC24, NAV3, PLCE1, PPHLN1, PROX1, SEMA4D, SLF2, SLITRK5, SORBS3, TEK, THY1, TNF, WNT4]
GO:0005925	focal adhesion	GO_CellularComponent-EBI-UniProt-GOA-ACAP-ARAP_16.06.2020_00h00	0.00342185	0.0211087	4.64004e-09	5.10404e-08	[5]	Group87	11.0169	13	[ACTN2, AFAP1, EPB41L5, FERMT2, ITGB4, LIMS1, LOC101086587, LOC101086801, PDLIM7, PLEC, SORBS3, TLN2, TNS1]
GO:0034329	cell junction assembly	GO_BiologicalProcess-EBI-UniProt-GOA-ACAP-ARAP_16.06.2020_00h00	0.000884157	0.00769427	4.64004e-09	5.10404e-08	[5]	Group87	9.25926	25	[ACTN2, ADGRB2, DLG5, ECT2, EIF4G1, EPB41L5, FERMT2, GJC1, ITGB4, LRRC24, MEF2C, MYPN, PLEC, PLXNB1, PTPRS, RAPGEF2, ROCK2, SEMA4D, SLITRK5, SPEM1, TEK, THY1, TNF, TNS1, WNT4]
GO:0050807	regulation of synapse organization	GO_BiologicalProcess-EBI-UniProt-GOA-ACAP-ARAP_16.06.2020_00h00	0.00322365	0.0204025	4.64004e-09	5.10404e-08	[4, 5, 6]	Group87	10.687	14	[ADGRB2, ARHGEF15, CAPRIN2, CDKL5, DLG5, EIF4G1, LOC101091160, LRRC24, MEF2C, PPFIA2, PTPRS, SEMA4D, SLITRK5, TNF]
GO:0050808	synapse organization	GO_BiologicalProcess-EBI-UniProt-GOA-ACAP-ARAP_16.06.2020_00h00	9.91016e-05	0.00152512	4.64004e-09	5.10404e-08	[5]	Group87	10.3053	27	[ADGRB2, ALS2, ARHGEF15, CAPRIN2, CDKL5, DLG4, DLG5, DLGAP3, EIF4G1, LOC101091160, LRRC24, LRRC4C, MEF2C, MYPN, NFIA, PLXNB1, PPFIA2, PPFIA4, PPFIBP2, PTPRF, PTPRS, SEMA4D, SLC8A3, SLITRK5, SPEM1, TANC1, TNF]
GO:0051962	positive regulation of nervous system development	GO_BiologicalProcess-EBI-UniProt-GOA-ACAP-ARAP_16.06.2020_00h00	9.18639e-08	1.22095e-05	4.64004e-09	5.10404e-08	[3, 4, 5, 6, 7]	Group87	12.1711	37	[ADGRB2, ARHGEF2, CAPRIN2, CDKL5, CDON, DLG5, ECT2, EIF4G1, GLI1, IL34, ITSN2, LIF, LOC101091160, LPAR3, LRRC24, LYN, MAPK8IP3, MEF2C, MYRF, NDNF, NUMB, PACSIN1, PLXNB1, PLXNB3, PROX1, RIMS2, SCARF1, SEMA4D, SLITRK5, SMURF1, SPAG9, SYT3, TCF12, TIAM1, TIAM2, TNF, TRIM32]
GO:0150115	cell-substrate junction organization	GO_BiologicalProcess-EBI-UniProt-GOA-ACAP-ARAP_16.06.2020_00h00	0.00154939	0.011798	4.64004e-09	5.10404e-08	[5]	Group87	15.2542	9	[ACTN2, EPB41L5, FERMT2, ITGB4, PLEC, TEK, THY1, TNS1, WNT4]
GO:1901888	regulation of cell junction assembly	GO_BiologicalProcess-EBI-UniProt-GOA-ACAP-ARAP_16.06.2020_00h00	0.000719931	0.00683467	4.64004e-09	5.10404e-08	[4, 5, 6]	Group87	12	15	[ADGRB2, DLG5, EIF4G1, EPB41L5, LRRC24, MEF2C, PTPRS, RAPGEF2, ROCK2, SEMA4D, SLITRK5, TEK, THY1, TNF, WNT4]
GO:0150117	positive regulation of cell-substrate junction organization	GO_BiologicalProcess-EBI-UniProt-GOA-ACAP-ARAP_16.06.2020_00h00	0.0085369	0.0392483	4.64004e-09	5.10404e-08	[4, 5, 6, 7]	Group87	22.2222	4	[EPB41L5, TEK, THY1, WNT4]
GO:1901890	positive regulation of cell junction assembly	GO_BiologicalProcess-EBI-UniProt-GOA-ACAP-ARAP_16.06.2020_00h00	0.00307572	0.0197224	4.64004e-09	5.10404e-08	[4, 5, 6, 7]	Group87	13.8462	9	[ADGRB2, DLG5, EPB41L5, LRRC24, SEMA4D, SLITRK5, TEK, THY1, WNT4]
GO:0007044	cell-substrate junction assembly	GO_BiologicalProcess-EBI-UniProt-GOA-ACAP-ARAP_16.06.2020_00h00	0.00136858	0.0106998	4.64004e-09	5.10404e-08	[6]	Group87	15.5172	9	[ACTN2, EPB41L5, FERMT2, ITGB4, PLEC, TEK, THY1, TNS1, WNT4]
GO:0051963	regulation of synapse assembly	GO_BiologicalProcess-EBI-UniProt-GOA-ACAP-ARAP_16.06.2020_00h00	0.011416	0.0468824	4.64004e-09	5.10404e-08	[5, 6, 7]	Group87	12.1212	8	[ADGRB2, DLG5, EIF4G1, LRRC24, MEF2C, PTPRS, SEMA4D, SLITRK5]
GO:0051894	positive regulation of focal adhesion assembly	GO_BiologicalProcess-EBI-UniProt-GOA-ACAP-ARAP_16.06.2020_00h00	0.00546825	0.0289659	4.64004e-09	5.10404e-08	[5, 6, 7, 8, 9]	Group87	25	4	[EPB41L5, TEK, THY1, WNT4]
GO:0016358	dendrite development	GO_BiologicalProcess-EBI-UniProt-GOA-ACAP-ARAP_16.06.2020_00h00	0.000309179	0.0037357	4.64004e-09	5.10404e-08	[3, 6, 7, 9, 10, 11]	Group87	12.0567	17	[ABI1, CAPRIN2, CDKL5, DLG4, DLG5, LOC101091160, MEF2C, NEDD4L, PACSIN1, PAK4, PPFIA2, PTPRS, RAPGEF2, RERE, SCARF1, SEMA4D, SLITRK5]
GO:0060996	dendritic spine development	GO_BiologicalProcess-EBI-UniProt-GOA-ACAP-ARAP_16.06.2020_00h00	0.00513095	0.0276806	4.64004e-09	5.10404e-08	[3, 4, 7, 8, 10, 11, 12]	Group87	15.2174	7	[CAPRIN2, DLG4, DLG5, MEF2C, PAK4, PPFIA2, PTPRS]
GO:0050773	regulation of dendrite development	GO_BiologicalProcess-EBI-UniProt-GOA-ACAP-ARAP_16.06.2020_00h00	0.000605699	0.00606529	4.64004e-09	5.10404e-08	[4, 7, 8, 9, 10, 11, 12]	Group87	14.8649	11	[CAPRIN2, CDKL5, DLG5, LOC101091160, MEF2C, NEDD4L, PACSIN1, PPFIA2, PTPRS, RAPGEF2, SEMA4D]
GO:0032886	regulation of microtubule-based process	GO_BiologicalProcess-EBI-UniProt-GOA-ACAP-ARAP_16.06.2020_00h00	0.00996256	0.0434784	2.62211e-11	1.15373e-09	[3, 4]	Group88	9.39597	14	[ACTA1, ARHGEF2, CCDC40, CENPJ, CEP250, CLASP1, CLASP2, CLIP1, GBA2, NAV3, RNF4, ROCK2, SMC1A, TTBK2]
GO:0044087	regulation of cellular component biogenesis	GO_BiologicalProcess-EBI-UniProt-GOA-ACAP-ARAP_16.06.2020_00h00	0.00250929	0.0166754	2.62211e-11	1.15373e-09	[3, 4]	Group88	7.21154	45	[ADGRB2, ARHGEF10L, ARHGEF2, CDKL5, CENPJ, CGNL1, CLIP1, CPTP, CSF2, CSF3, DLG5, ECT2, EDN1, EIF4G1, EPB41L5, EPS8L1, FCHSD2, G3BP2, GBA2, IFT140, KIAA1211, LOC101091160, LPAR1, LRRC24, MEF2C, NAV3, PIKFYVE, PLCE1, PPHLN1, PROX1, PTPRS, RAPGEF2, RNF4, ROCK2, SAMD8, SEMA4D, SLF2, SLITRK5, SMC1A, SORBS3, SSH1, TEK, THY1, TNF, WNT4]
GO:0051128	regulation of cellular component organization	GO_BiologicalProcess-EBI-UniProt-GOA-ACAP-ARAP_16.06.2020_00h00	3.48786e-07	2.83292e-05	2.62211e-11	1.15373e-09	[3, 4]	Group88	7.43692	112	[ACTN2, ADGRB2, AFAP1, APAF1, ARHGEF10L, ARHGEF15, ARHGEF2, BCOR, BRSK2, BST1, CAPRIN2, CD63, CDC6, CDKL5, CENPE, CENPJ, CEP250, CGNL1, CLASP1, CLASP2, CLIP1, CNTRL, CPTP, CSF2, CSF3, CXCL10, DCUN1D3, DLG5, ECT2, EDN1, EIF4G1, EPB41L5, EPS8L1, FAP, FCHSD2, FGD4, FOXP3, G3BP2, GBA2, IFT140, IL1A, ITSN2, KIAA1211, LGI1, LIF, LOC101080520, LOC101091160, LPAR1, LPAR3, LRRC24, LRRC4C, LYN, MAPKAPK5, M…
GO:0006996	organelle organization	GO_BiologicalProcess-EBI-UniProt-GOA-ACAP-ARAP_16.06.2020_00h00	3.44944e-07	2.96652e-05	2.62211e-11	1.15373e-09	[4]	Group88	6.62857	174	[ABI1, ABI2, ABLIM1, ABR, ACTA1, ACTC1, ACTN2, ADGRG6, AFAP1, AGFG1, ALS2, ALS2CL, ANK3, ARHGAP6, ARHGEF10L, ARHGEF2, ATP8B4, BAG6, BCOR, BRCC3, BRSK2, BST1, CCDC40, CDC42BPA, CDC42BPG, CDC6, CDKL5, CENPE, CENPJ, CEP250, CGNL1, CHEK2, CIT, CLASP1, CLASP2, CLIP1, CNTRL, CSF2, CSF3, DCAF1, DLG4, DNMT3A, DPF1, DYNC2H1, ECT2, EDN1, EHBP1, EPB41L1, EPB41L2, EPB41L5, ESPNL, EYA1, EYA4, FCHSD2, FGD3, FG…
GO:0010927	cellular component assembly involved in morphogenesis	GO_BiologicalProcess-EBI-UniProt-GOA-ACAP-ARAP_16.06.2020_00h00	2.89759e-05	0.000564836	2.62211e-11	1.15373e-09	[3, 4, 5]	Group88	17.8082	13	[ACTA1, ACTN2, AGFG1, EDN1, LDB3, MEF2A, MEF2C, MYOM3, MYPN, NRAP, PIKFYVE, PROX1, TPM1]
GO:0044089	positive regulation of cellular component biogenesis	GO_BiologicalProcess-EBI-UniProt-GOA-ACAP-ARAP_16.06.2020_00h00	0.00125815	0.0100515	2.62211e-11	1.15373e-09	[3, 4, 5]	Group88	8.55457	29	[ADGRB2, ARHGEF10L, CENPJ, CLIP1, CSF2, CSF3, DLG5, EDN1, EIF4G1, EPB41L5, EPS8L1, FCHSD2, G3BP2, KIAA1211, LOC101091160, LPAR1, LRRC24, NAV3, PLCE1, PPHLN1, PROX1, SEMA4D, SLF2, SLITRK5, SORBS3, TEK, THY1, TNF, WNT4]
GO:0051130	positive regulation of cellular component organization	GO_BiologicalProcess-EBI-UniProt-GOA-ACAP-ARAP_16.06.2020_00h00	1.24807e-05	0.00033176	2.62211e-11	1.15373e-09	[3, 4, 5]	Group88	8.24176	60	[ACTN2, ADGRB2, ARHGEF10L, CAPRIN2, CD63, CDKL5, CENPJ, CLIP1, CSF2, CSF3, DLG5, EDN1, EIF4G1, EPB41L5, EPS8L1, FCHSD2, FOXP3, G3BP2, IL1A, ITSN2, KIAA1211, LIF, LOC101080520, LOC101091160, LPAR1, LPAR3, LRRC24, LYN, MAPKAPK5, MIER1, NAV3, NDNF, NOS1, PACSIN1, PLCE1, PLXNB1, PLXNB3, PPHLN1, PROX1, RB1, RIMS2, ROCK2, SCARF1, SELE, SEMA4D, SGIP1, SLF2, SLITRK5, SMURF1, SORBS3, SYT3, TBC1D5, TEK, TH…
GO:0097435	supramolecular fiber organization	GO_BiologicalProcess-EBI-UniProt-GOA-ACAP-ARAP_16.06.2020_00h00	0.000282533	0.00359185	2.62211e-11	1.15373e-09	[4]	Group88	8.26613	41	[ABI1, ABI2, ACTA1, ACTC1, ACTN2, AGFG1, ARHGAP6, ARHGEF10L, ARHGEF2, CENPJ, CGNL1, CLIP1, COL1A1, COL3A1, CSF3, EDN1, ESPNL, FCHSD2, GBA2, KIAA1211, LDB3, LPAR1, LUM, MEF2A, MEF2C, MYO1D, MYOM3, MYPN, NAV3, NCKAP5L, NRAP, PACSIN1, PDLIM3, PROX1, RB1, SHROOM3, SORBS3, SSH1, TPM1, TTBK2, WNT4]
GO:0030036	actin cytoskeleton organization	GO_BiologicalProcess-EBI-UniProt-GOA-ACAP-ARAP_16.06.2020_00h00	4.58804e-08	7.45302e-06	2.62211e-11	1.15373e-09	[3, 6]	Group88	10.3314	53	[ABI1, ABI2, ABR, ACTA1, ACTC1, ACTN2, ARHGAP6, ARHGEF10L, ARHGEF2, BRSK2, BST1, CDC42BPA, CDC42BPG, CGNL1, CIT, CSF3, ECT2, EDN1, EHBP1, EPB41L1, EPB41L2, EPB41L5, ESPNL, FCHSD2, FMNL1, GBA2, KIAA1211, LDB3, LOC101086587, LOC101086801, LPAR1, MEF2A, MEF2C, MYO1D, MYOM3, MYPN, NRAP, OPHN1, PACSIN1, PDLIM3, PDLIM7, PHACTR2, PROX1, ROCK2, SHROOM3, SORBS3, SSH1, TBCK, TEK, TNF, TPM1, TRIM32, WNT4]
GO:0033043	regulation of organelle organization	GO_BiologicalProcess-EBI-UniProt-GOA-ACAP-ARAP_16.06.2020_00h00	0.000731649	0.0069011	2.62211e-11	1.15373e-09	[4, 5]	Group88	7.109	60	[ACTN2, AFAP1, ARHGEF10L, ARHGEF2, BCOR, BST1, CDC6, CDKL5, CENPE, CENPJ, CEP250, CGNL1, CLASP1, CLASP2, CLIP1, CNTRL, CSF2, CSF3, ECT2, EDN1, FCHSD2, FGD4, FOXP3, G3BP2, GBA2, IFT140, IL1A, KIAA1211, LIF, LPAR1, MAPKAPK5, MEF2C, MIER1, MTHFR, NAV3, NFE2L1, NOS1, OPA1, PIKFYVE, PLXNB1, PPHLN1, PROX1, PTPRS, RB1, RNF4, ROCK2, SLF2, SMC1A, SMURF1, SORBS3, SSH1, TEK, TNF, TNFSF10, TTBK2, TTK, USP44,…
GO:0007010	cytoskeleton organization	GO_BiologicalProcess-EBI-UniProt-GOA-ACAP-ARAP_16.06.2020_00h00	1.87127e-09	1.3679e-06	2.62211e-11	1.15373e-09	[5]	Group88	8.92678	89	[ABI1, ABI2, ABLIM1, ABR, ACTA1, ACTC1, ACTN2, AFAP1, AGFG1, ANK3, ARHGAP6, ARHGEF10L, ARHGEF2, BRSK2, BST1, CCDC40, CDC42BPA, CDC42BPG, CENPE, CENPJ, CEP250, CGNL1, CHEK2, CIT, CLASP1, CLASP2, CLIP1, CNTRL, CSF3, ECT2, EDN1, EHBP1, EPB41L1, EPB41L2, EPB41L5, ESPNL, FCHSD2, FGD3, FGD4, FMNL1, GBA2, KIAA1211, LDB3, LOC101086587, LOC101086801, LOC101100223, LPAR1, MAP2, MAST1, MEF2A, MEF2C, MYO1D, …
GO:0010638	positive regulation of organelle organization	GO_BiologicalProcess-EBI-UniProt-GOA-ACAP-ARAP_16.06.2020_00h00	0.0059222	0.0304868	2.62211e-11	1.15373e-09	[4, 5, 6]	Group88	7.61421	30	[ACTN2, ARHGEF10L, CENPJ, CLIP1, CSF2, CSF3, EDN1, FCHSD2, FOXP3, G3BP2, IL1A, KIAA1211, LIF, LPAR1, MAPKAPK5, MIER1, NAV3, NOS1, PPHLN1, PROX1, RB1, ROCK2, SLF2, SMURF1, SORBS3, TEK, TNF, TNFSF10, VPS13C, WNT4]
GO:0034329	cell junction assembly	GO_BiologicalProcess-EBI-UniProt-GOA-ACAP-ARAP_16.06.2020_00h00	0.000884157	0.00769427	2.62211e-11	1.15373e-09	[5]	Group88	9.25926	25	[ACTN2, ADGRB2, DLG5, ECT2, EIF4G1, EPB41L5, FERMT2, GJC1, ITGB4, LRRC24, MEF2C, MYPN, PLEC, PLXNB1, PTPRS, RAPGEF2, ROCK2, SEMA4D, SLITRK5, SPEM1, TEK, THY1, TNF, TNS1, WNT4]
GO:1901888	regulation of cell junction assembly	GO_BiologicalProcess-EBI-UniProt-GOA-ACAP-ARAP_16.06.2020_00h00	0.000719931	0.00683467	2.62211e-11	1.15373e-09	[4, 5, 6]	Group88	12	15	[ADGRB2, DLG5, EIF4G1, EPB41L5, LRRC24, MEF2C, PTPRS, RAPGEF2, ROCK2, SEMA4D, SLITRK5, TEK, THY1, TNF, WNT4]
GO:1902115	regulation of organelle assembly	GO_BiologicalProcess-EBI-UniProt-GOA-ACAP-ARAP_16.06.2020_00h00	0.00300438	0.0193498	2.62211e-11	1.15373e-09	[4, 5, 6]	Group88	10.7692	14	[ARHGEF2, CDKL5, CENPJ, CSF2, EDN1, G3BP2, IFT140, MEF2C, PIKFYVE, PROX1, PTPRS, RNF4, SMC1A, TNF]
GO:1902905	positive regulation of supramolecular fiber organization	GO_BiologicalProcess-EBI-UniProt-GOA-ACAP-ARAP_16.06.2020_00h00	0.0124785	0.0498458	2.62211e-11	1.15373e-09	[4, 5, 6]	Group88	9.42029	13	[ACTN2, ARHGEF10L, CLIP1, CSF3, EDN1, FCHSD2, KIAA1211, LPAR1, NAV3, PROX1, RB1, SORBS3, WNT4]
GO:0007015	actin filament organization	GO_BiologicalProcess-EBI-UniProt-GOA-ACAP-ARAP_16.06.2020_00h00	0.00566148	0.0294558	2.62211e-11	1.15373e-09	[4, 5, 7]	Group88	8.06452	25	[ABI1, ABI2, ACTA1, ACTC1, ACTN2, ARHGAP6, ARHGEF10L, ARHGEF2, CGNL1, CSF3, ESPNL, FCHSD2, GBA2, KIAA1211, LPAR1, MYO1D, MYOM3, NRAP, PACSIN1, PDLIM3, PROX1, SHROOM3, SORBS3, SSH1, WNT4]
GO:0031032	actomyosin structure organization	GO_BiologicalProcess-EBI-UniProt-GOA-ACAP-ARAP_16.06.2020_00h00	1.22397e-08	3.57888e-06	2.62211e-11	1.15373e-09	[4, 7]	Group88	17.9104	24	[ACTA1, ACTN2, ARHGEF10L, CDC42BPA, CDC42BPG, CGNL1, CIT, ECT2, EDN1, EPB41L1, EPB41L2, EPB41L5, LDB3, LPAR1, MEF2A, MEF2C, MYOM3, MYPN, NRAP, PROX1, ROCK2, SORBS3, TPM1, WNT4]
GO:0051493	regulation of cytoskeleton organization	GO_BiologicalProcess-EBI-UniProt-GOA-ACAP-ARAP_16.06.2020_00h00	0.00138497	0.0107703	2.62211e-11	1.15373e-09	[5, 6]	Group88	8.31099	31	[ACTN2, AFAP1, ARHGEF10L, ARHGEF2, BST1, CENPJ, CEP250, CGNL1, CLASP1, CLASP2, CLIP1, CNTRL, CSF3, ECT2, EDN1, FCHSD2, GBA2, KIAA1211, LPAR1, MEF2C, NAV3, PLXNB1, PROX1, RNF4, ROCK2, SMC1A, SORBS3, SSH1, TEK, TTBK2, WNT4]
GO:1901890	positive regulation of cell junction assembly	GO_BiologicalProcess-EBI-UniProt-GOA-ACAP-ARAP_16.06.2020_00h00	0.00307572	0.0197224	2.62211e-11	1.15373e-09	[4, 5, 6, 7]	Group88	13.8462	9	[ADGRB2, DLG5, EPB41L5, LRRC24, SEMA4D, SLITRK5, TEK, THY1, WNT4]
GO:0030239	myofibril assembly	GO_BiologicalProcess-EBI-UniProt-GOA-ACAP-ARAP_16.06.2020_00h00	7.93701e-06	0.000246892	2.62211e-11	1.15373e-09	[4, 5, 6, 7, 8]	Group88	23.4043	11	[ACTA1, ACTN2, EDN1, LDB3, MEF2A, MEF2C, MYOM3, MYPN, NRAP, PROX1, TPM1]
GO:0051495	positive regulation of cytoskeleton organization	GO_BiologicalProcess-EBI-UniProt-GOA-ACAP-ARAP_16.06.2020_00h00	0.00470296	0.0259462	2.62211e-11	1.15373e-09	[5, 6, 7]	Group88	9.93377	15	[ACTN2, ARHGEF10L, CENPJ, CLIP1, CSF3, EDN1, FCHSD2, KIAA1211, LPAR1, NAV3, PROX1, ROCK2, SORBS3, TEK, WNT4]
GO:0110020	regulation of actomyosin structure organization	GO_BiologicalProcess-EBI-UniProt-GOA-ACAP-ARAP_16.06.2020_00h00	0.00154939	0.011798	2.62211e-11	1.15373e-09	[5, 6, 7, 8]	Group88	15.2542	9	[ARHGEF10L, CGNL1, ECT2, EDN1, LPAR1, MEF2C, PROX1, SORBS3, WNT4]
GO:0061061	muscle structure development	GO_BiologicalProcess-EBI-UniProt-GOA-ACAP-ARAP_16.06.2020_00h00	3.82754e-05	0.000717419	3.54753e-08	2.60152e-07	[3]	Group89	9.43878	37	[ACTA1, ACTN2, ADARB1, ANKRD1, ARNTL, CDON, CXCL10, EDN1, ETV1, GLI1, HAND1, LDB3, LIF, LOC101080520, LOC101086587, LOC101090649, MEF2A, MEF2C, MYLK, MYOM3, MYPN, NR4A1, NRAP, PDLIM3, PDLIM7, PROX1, RARB, RB1, RXRA, SOX6, SPAG9, TANC1, TCF7L2, TNF, TPM1, TRIM32, WNT4]
GO:0099081	supramolecular polymer	GO_CellularComponent-EBI-UniProt-GOA-ACAP-ARAP_16.06.2020_00h00	8.6598e-05	0.00137615	3.54753e-08	2.60152e-07	[3]	Group89	8.65979	42	[ABCC9, ACTA1, ACTC1, ACTN2, ANKRD1, ARHGEF2, ATP2B4, CENPE, CLASP1, CLASP2, CLIP1, COL1A1, COL3A1, COL4A6, DYNC2H1, EHBP1, ITGB1BP2, LDB3, LOC101085080, LOC101086587, LUM, MAP2, MAZ, MYH7B, MYO9B, MYOM3, MYPN, NAV3, NCKAP5L, NDRG1, NOS1, NRAP, PDLIM3, PDLIM7, PLEC, REEP1, RNF4, SPAG5, SS18, TEK, TPM1, TRIM32]
GO:0003779	actin binding	GO_MolecularFunction-EBI-UniProt-GOA-ACAP-ARAP_16.06.2020_00h00	0.000567262	0.0058404	3.54753e-08	2.60152e-07	[4]	Group89	9.12052	28	[ABLIM1, ACTN2, CLMN, COBLL1, EPB41L1, EPB41L2, EPS8L1, ESPNL, FERMT2, FMNL1, GIPC1, LDB3, LOC101085080, LOC101086587, MYH7B, MYO1D, MYO9B, MYOM3, NRAP, PDLIM3, PDLIM7, PHACTR2, PLEC, SHROOM3, SSH1, TLN2, TPM1, VASH1]
GO:0010927	cellular component assembly involved in morphogenesis	GO_BiologicalProcess-EBI-UniProt-GOA-ACAP-ARAP_16.06.2020_00h00	2.89759e-05	0.000564836	3.54753e-08	2.60152e-07	[3, 4, 5]	Group89	17.8082	13	[ACTA1, ACTN2, AGFG1, EDN1, LDB3, MEF2A, MEF2C, MYOM3, MYPN, NRAP, PIKFYVE, PROX1, TPM1]
GO:0042805	actinin binding	GO_MolecularFunction-EBI-UniProt-GOA-ACAP-ARAP_16.06.2020_00h00	7.9958e-06	0.000243539	3.54753e-08	2.60152e-07	[4]	Group89	29.0323	9	[LDB3, LOC101086587, MAGI1, MYOM3, MYPN, NFKB1, NRAP, PDLIM3, PDLIM7]
GO:0043292	contractile fiber	GO_CellularComponent-EBI-UniProt-GOA-ACAP-ARAP_16.06.2020_00h00	5.82981e-07	3.70573e-05	3.54753e-08	2.60152e-07	[3, 4, 5]	Group89	16.8067	20	[ABCC9, ACTA1, ACTC1, ACTN2, ANKRD1, ATP2B4, ITGB1BP2, LDB3, LOC101085080, LOC101086587, MYH7B, MYOM3, MYPN, NOS1, NRAP, PDLIM3, PDLIM7, PLEC, TPM1, TRIM32]
GO:0099512	supramolecular fiber	GO_CellularComponent-EBI-UniProt-GOA-ACAP-ARAP_16.06.2020_00h00	0.000135055	0.00195495	3.54753e-08	2.60152e-07	[4]	Group89	8.5595	41	[ABCC9, ACTA1, ACTC1, ACTN2, ANKRD1, ARHGEF2, ATP2B4, CENPE, CLASP1, CLASP2, CLIP1, COL1A1, COL3A1, DYNC2H1, EHBP1, ITGB1BP2, LDB3, LOC101085080, LOC101086587, LUM, MAP2, MAZ, MYH7B, MYO9B, MYOM3, MYPN, NAV3, NCKAP5L, NDRG1, NOS1, NRAP, PDLIM3, PDLIM7, PLEC, REEP1, RNF4, SPAG5, SS18, TEK, TPM1, TRIM32]
GO:0055001	muscle cell development	GO_BiologicalProcess-EBI-UniProt-GOA-ACAP-ARAP_16.06.2020_00h00	0.00154857	0.0118535	3.54753e-08	2.60152e-07	[4, 5]	Group89	12.037	13	[ACTA1, ACTN2, EDN1, LDB3, LOC101080520, LOC101090649, MEF2A, MEF2C, MYOM3, MYPN, NRAP, PROX1, TPM1]
GO:0005912	adherens junction	GO_CellularComponent-EBI-UniProt-GOA-ACAP-ARAP_16.06.2020_00h00	0.00431615	0.02427	3.54753e-08	2.60152e-07	[5]	Group89	11.7021	11	[DLG5, EPB41L5, FRMD4A, FRMD4B, LDB3, LOC101100223, MAGI1, NDRG1, PDLIM3, PDLIM7, SHROOM3]
GO:0030016	myofibril	GO_CellularComponent-EBI-UniProt-GOA-ACAP-ARAP_16.06.2020_00h00	9.60249e-07	5.39955e-05	3.54753e-08	2.60152e-07	[4, 5, 6]	Group89	16.9643	19	[ABCC9, ACTA1, ACTC1, ACTN2, ANKRD1, ATP2B4, ITGB1BP2, LDB3, LOC101085080, LOC101086587, MYH7B, MYOM3, MYPN, NOS1, NRAP, PDLIM3, PDLIM7, TPM1, TRIM32]
GO:0030017	sarcomere	GO_CellularComponent-EBI-UniProt-GOA-ACAP-ARAP_16.06.2020_00h00	2.16814e-05	0.000452831	3.54753e-08	2.60152e-07	[2, 5, 6, 7]	Group89	15.534	16	[ABCC9, ACTA1, ACTC1, ACTN2, ANKRD1, ATP2B4, ITGB1BP2, LDB3, LOC101086587, MYOM3, MYPN, NOS1, NRAP, PDLIM3, PDLIM7, TRIM32]
GO:0032432	actin filament bundle	GO_CellularComponent-EBI-UniProt-GOA-ACAP-ARAP_16.06.2020_00h00	0.000171118	0.00238262	3.54753e-08	2.60152e-07	[2, 6, 7]	Group89	18.5185	10	[ABLIM1, ACTA1, FERMT2, LDB3, LOC101086587, MYLK, PDLIM3, PDLIM7, TEK, TPM1]
GO:0042641	actomyosin	GO_CellularComponent-EBI-UniProt-GOA-ACAP-ARAP_16.06.2020_00h00	3.87852e-05	0.000717772	3.54753e-08	2.60152e-07	[2, 6, 7]	Group89	20	11	[ABLIM1, ACTA1, CDC42BPA, FERMT2, LDB3, LOC101086587, MYLK, PDLIM3, PDLIM7, TEK, TPM1]
GO:0051393	alpha-actinin binding	GO_MolecularFunction-EBI-UniProt-GOA-ACAP-ARAP_16.06.2020_00h00	8.19576e-06	0.000244535	3.54753e-08	2.60152e-07	[5]	Group89	33.3333	8	[LDB3, LOC101086587, MAGI1, MYOM3, MYPN, NRAP, PDLIM3, PDLIM7]
GO:0031674	I band	GO_CellularComponent-EBI-UniProt-GOA-ACAP-ARAP_16.06.2020_00h00	8.60324e-05	0.00138219	3.54753e-08	2.60152e-07	[2, 3, 6, 7, 8]	Group89	17.1429	12	[ACTN2, ANKRD1, ATP2B4, ITGB1BP2, LDB3, LOC101086587, MYOM3, MYPN, NOS1, NRAP, PDLIM3, PDLIM7]
GO:0030018	Z disc	GO_CellularComponent-EBI-UniProt-GOA-ACAP-ARAP_16.06.2020_00h00	0.000142118	0.00203703	3.54753e-08	2.60152e-07	[2, 3, 4, 7, 8, 9]	Group89	17.4603	11	[ACTN2, ATP2B4, ITGB1BP2, LDB3, LOC101086587, MYOM3, MYPN, NOS1, NRAP, PDLIM3, PDLIM7]
GO:0055002	striated muscle cell development	GO_BiologicalProcess-EBI-UniProt-GOA-ACAP-ARAP_16.06.2020_00h00	0.000618709	0.00611184	3.54753e-08	2.60152e-07	[5, 6]	Group89	13.2653	13	[ACTA1, ACTN2, EDN1, LDB3, LOC101080520, LOC101090649, MEF2A, MEF2C, MYOM3, MYPN, NRAP, PROX1, TPM1]
GO:0031941	filamentous actin	GO_CellularComponent-EBI-UniProt-GOA-ACAP-ARAP_16.06.2020_00h00	0.0125542	0.0498758	3.54753e-08	2.60152e-07	[2, 7, 8]	Group89	20	4	[EHBP1, LDB3, PDLIM3, PDLIM7]
GO:0030239	myofibril assembly	GO_BiologicalProcess-EBI-UniProt-GOA-ACAP-ARAP_16.06.2020_00h00	7.93701e-06	0.000246892	3.54753e-08	2.60152e-07	[4, 5, 6, 7, 8]	Group89	23.4043	11	[ACTA1, ACTN2, EDN1, LDB3, MEF2A, MEF2C, MYOM3, MYPN, NRAP, PROX1, TPM1]
GO:0051371	muscle alpha-actinin binding	GO_MolecularFunction-EBI-UniProt-GOA-ACAP-ARAP_16.06.2020_00h00	7.35834e-06	0.000233867	3.54753e-08	2.60152e-07	[6]	Group89	50	6	[LDB3, MYOM3, MYPN, NRAP, PDLIM3, PDLIM7]
GO:0097517	contractile actin filament bundle	GO_CellularComponent-EBI-UniProt-GOA-ACAP-ARAP_16.06.2020_00h00	7.25437e-05	0.00121907	3.54753e-08	2.60152e-07	[3, 7, 8]	Group89	20.4082	10	[ABLIM1, ACTA1, FERMT2, LDB3, LOC101086587, MYLK, PDLIM3, PDLIM7, TEK, TPM1]
GO:0001725	stress fiber	GO_CellularComponent-EBI-UniProt-GOA-ACAP-ARAP_16.06.2020_00h00	7.25437e-05	0.00121907	3.54753e-08	2.60152e-07	[3, 4, 7, 8, 9]	Group89	20.4082	10	[ABLIM1, ACTA1, FERMT2, LDB3, LOC101086587, MYLK, PDLIM3, PDLIM7, TEK, TPM1]
GO:0045214	sarcomere organization	GO_BiologicalProcess-EBI-UniProt-GOA-ACAP-ARAP_16.06.2020_00h00	8.41033e-05	0.00139726	3.54753e-08	2.60152e-07	[5, 6, 7, 8, 9]	Group89	25	8	[ACTN2, EDN1, LDB3, MEF2C, MYOM3, MYPN, PROX1, TPM1]
GO:0050803	regulation of synapse structure or activity	GO_BiologicalProcess-EBI-UniProt-GOA-ACAP-ARAP_16.06.2020_00h00	0.00515225	0.0276933	1.97654e-08	1.58123e-07	[3]	Group90	10.1449	14	[ADGRB2, ARHGEF15, CAPRIN2, CDKL5, DLG5, EIF4G1, LOC101091160, LRRC24, MEF2C, PPFIA2, PTPRS, SEMA4D, SLITRK5, TNF]
GO:0034330	cell junction organization	GO_BiologicalProcess-EBI-UniProt-GOA-ACAP-ARAP_16.06.2020_00h00	4.25528e-06	0.000148124	1.97654e-08	1.58123e-07	[4]	Group90	9.72851	43	[ACTN2, ADGRB2, ALS2, ARHGEF15, CAPRIN2, CDKL5, DLG4, DLG5, DLGAP3, ECT2, EIF4G1, EPB41L5, FERMT2, GJC1, ITGB4, LIMS1, LOC101086587, LOC101091160, LRRC24, LRRC4C, MEF2C, MYPN, NFIA, NUMB, PLEC, PLXNB1, PPFIA2, PPFIA4, PPFIBP2, PTPRF, PTPRS, RAPGEF2, ROCK2, SEMA4D, SLC8A3, SLITRK5, SPEM1, TANC1, TEK, THY1, TNF, TNS1, WNT4]
GO:0031344	regulation of cell projection organization	GO_BiologicalProcess-EBI-UniProt-GOA-ACAP-ARAP_16.06.2020_00h00	6.52735e-05	0.00110965	1.97654e-08	1.58123e-07	[4, 5]	Group90	9.20398	37	[BRSK2, CAPRIN2, CDKL5, CENPJ, DLG5, EPS8L1, IFT140, ITSN2, LOC101091160, LPAR1, LPAR3, LRRC4C, LYN, MEF2C, NAV3, NDNF, NEDD4L, PACSIN1, PAQR3, PLCE1, PLXNB1, PLXNB3, PPFIA2, PTPRS, RAPGEF2, RIMS2, SCARF1, SEMA3B, SEMA3G, SEMA4A, SEMA4D, SMURF1, SNAP25, SYT3, THY1, TIAM1, TIAM2]
GO:0032990	cell part morphogenesis	GO_BiologicalProcess-EBI-UniProt-GOA-ACAP-ARAP_16.06.2020_00h00	4.39611e-05	0.00080339	1.97654e-08	1.58123e-07	[4, 5]	Group90	9.09091	40	[ABI1, ADARB1, ALS2, BRSK2, CAPRIN2, CDKL5, DLG4, ETV1, GAS7, IGDCC4, ITSN2, LGI1, LOC101091160, LPAR3, LRRC4C, MAPK8IP3, MYPN, NEDD4L, NR4A2, NR4A3, NUMB, PACSIN1, PLXNB1, PLXNB3, PPFIA2, PTPRS, RAPGEF2, RERE, RIMS2, ROBO3, SEMA3B, SEMA3G, SEMA4A, SEMA4D, SLITRK5, SMURF1, SYT3, THY1, TIAM1, TIAM2]
GO:0034329	cell junction assembly	GO_BiologicalProcess-EBI-UniProt-GOA-ACAP-ARAP_16.06.2020_00h00	0.000884157	0.00769427	1.97654e-08	1.58123e-07	[5]	Group90	9.25926	25	[ACTN2, ADGRB2, DLG5, ECT2, EIF4G1, EPB41L5, FERMT2, GJC1, ITGB4, LRRC24, MEF2C, MYPN, PLEC, PLXNB1, PTPRS, RAPGEF2, ROCK2, SEMA4D, SLITRK5, SPEM1, TEK, THY1, TNF, TNS1, WNT4]
GO:0048858	cell projection morphogenesis	GO_BiologicalProcess-EBI-UniProt-GOA-ACAP-ARAP_16.06.2020_00h00	1.99811e-05	0.000449421	1.97654e-08	1.58123e-07	[4, 5, 6]	Group90	9.41177	40	[ABI1, ADARB1, ALS2, BRSK2, CAPRIN2, CDKL5, DLG4, ETV1, GAS7, IGDCC4, ITSN2, LGI1, LOC101091160, LPAR3, LRRC4C, MAPK8IP3, MYPN, NEDD4L, NR4A2, NR4A3, NUMB, PACSIN1, PLXNB1, PLXNB3, PPFIA2, PTPRS, RAPGEF2, RERE, RIMS2, ROBO3, SEMA3B, SEMA3G, SEMA4A, SEMA4D, SLITRK5, SMURF1, SYT3, THY1, TIAM1, TIAM2]
GO:0050807	regulation of synapse organization	GO_BiologicalProcess-EBI-UniProt-GOA-ACAP-ARAP_16.06.2020_00h00	0.00322365	0.0204025	1.97654e-08	1.58123e-07	[4, 5, 6]	Group90	10.687	14	[ADGRB2, ARHGEF15, CAPRIN2, CDKL5, DLG5, EIF4G1, LOC101091160, LRRC24, MEF2C, PPFIA2, PTPRS, SEMA4D, SLITRK5, TNF]
GO:0050808	synapse organization	GO_BiologicalProcess-EBI-UniProt-GOA-ACAP-ARAP_16.06.2020_00h00	9.91016e-05	0.00152512	1.97654e-08	1.58123e-07	[5]	Group90	10.3053	27	[ADGRB2, ALS2, ARHGEF15, CAPRIN2, CDKL5, DLG4, DLG5, DLGAP3, EIF4G1, LOC101091160, LRRC24, LRRC4C, MEF2C, MYPN, NFIA, PLXNB1, PPFIA2, PPFIA4, PPFIBP2, PTPRF, PTPRS, SEMA4D, SLC8A3, SLITRK5, SPEM1, TANC1, TNF]
GO:0051962	positive regulation of nervous system development	GO_BiologicalProcess-EBI-UniProt-GOA-ACAP-ARAP_16.06.2020_00h00	9.18639e-08	1.22095e-05	1.97654e-08	1.58123e-07	[3, 4, 5, 6, 7]	Group90	12.1711	37	[ADGRB2, ARHGEF2, CAPRIN2, CDKL5, CDON, DLG5, ECT2, EIF4G1, GLI1, IL34, ITSN2, LIF, LOC101091160, LPAR3, LRRC24, LYN, MAPK8IP3, MEF2C, MYRF, NDNF, NUMB, PACSIN1, PLXNB1, PLXNB3, PROX1, RIMS2, SCARF1, SEMA4D, SLITRK5, SMURF1, SPAG9, SYT3, TCF12, TIAM1, TIAM2, TNF, TRIM32]
GO:1901888	regulation of cell junction assembly	GO_BiologicalProcess-EBI-UniProt-GOA-ACAP-ARAP_16.06.2020_00h00	0.000719931	0.00683467	1.97654e-08	1.58123e-07	[4, 5, 6]	Group90	12	15	[ADGRB2, DLG5, EIF4G1, EPB41L5, LRRC24, MEF2C, PTPRS, RAPGEF2, ROCK2, SEMA4D, SLITRK5, TEK, THY1, TNF, WNT4]
GO:0010769	regulation of cell morphogenesis involved in differentiation	GO_BiologicalProcess-EBI-UniProt-GOA-ACAP-ARAP_16.06.2020_00h00	0.000874286	0.0077467	1.97654e-08	1.58123e-07	[5, 6]	Group90	10.4396	19	[BRSK2, CAPRIN2, CDKL5, LIMS1, LPAR3, LRRC4C, NEDD4L, PLXNB1, PLXNB3, PPFIA2, PTPRS, RAPGEF2, SEMA3B, SEMA3G, SEMA4A, SEMA4D, THY1, TIAM1, TIAM2]
GO:0120035	regulation of plasma membrane bounded cell projection organization	GO_BiologicalProcess-EBI-UniProt-GOA-ACAP-ARAP_16.06.2020_00h00	5.01446e-05	0.000894041	1.97654e-08	1.58123e-07	[5, 6]	Group90	9.3199	37	[BRSK2, CAPRIN2, CDKL5, CENPJ, DLG5, EPS8L1, IFT140, ITSN2, LOC101091160, LPAR1, LPAR3, LRRC4C, LYN, MEF2C, NAV3, NDNF, NEDD4L, PACSIN1, PAQR3, PLCE1, PLXNB1, PLXNB3, PPFIA2, PTPRS, RAPGEF2, RIMS2, SCARF1, SEMA3B, SEMA3G, SEMA4A, SEMA4D, SMURF1, SNAP25, SYT3, THY1, TIAM1, TIAM2]
GO:1901890	positive regulation of cell junction assembly	GO_BiologicalProcess-EBI-UniProt-GOA-ACAP-ARAP_16.06.2020_00h00	0.00307572	0.0197224	1.97654e-08	1.58123e-07	[4, 5, 6, 7]	Group90	13.8462	9	[ADGRB2, DLG5, EPB41L5, LRRC24, SEMA4D, SLITRK5, TEK, THY1, WNT4]
GO:0051963	regulation of synapse assembly	GO_BiologicalProcess-EBI-UniProt-GOA-ACAP-ARAP_16.06.2020_00h00	0.011416	0.0468824	1.97654e-08	1.58123e-07	[5, 6, 7]	Group90	12.1212	8	[ADGRB2, DLG5, EIF4G1, LRRC24, MEF2C, PTPRS, SEMA4D, SLITRK5]
GO:0120039	plasma membrane bounded cell projection morphogenesis	GO_BiologicalProcess-EBI-UniProt-GOA-ACAP-ARAP_16.06.2020_00h00	1.69563e-05	0.000420172	1.97654e-08	1.58123e-07	[5, 6, 7]	Group90	9.47867	40	[ABI1, ADARB1, ALS2, BRSK2, CAPRIN2, CDKL5, DLG4, ETV1, GAS7, IGDCC4, ITSN2, LGI1, LOC101091160, LPAR3, LRRC4C, MAPK8IP3, MYPN, NEDD4L, NR4A2, NR4A3, NUMB, PACSIN1, PLXNB1, PLXNB3, PPFIA2, PTPRS, RAPGEF2, RERE, RIMS2, ROBO3, SEMA3B, SEMA3G, SEMA4A, SEMA4D, SLITRK5, SMURF1, SYT3, THY1, TIAM1, TIAM2]
GO:0048666	neuron development	GO_BiologicalProcess-EBI-UniProt-GOA-ACAP-ARAP_16.06.2020_00h00	2.81917e-06	0.000108464	1.97654e-08	1.58123e-07	[4, 5, 7, 8, 9]	Group90	8.64553	60	[ABI1, ADARB1, ALS2, BRSK2, CAPRIN2, CDKL5, DLG4, DLG5, ETV1, FRY, GAS7, GBA2, IFT140, IGDCC4, ITSN2, LGI1, LGI4, LIF, LOC101091160, LPAR1, LPAR3, LRRC4C, LYN, MAP2, MAPK8IP3, MEF2C, MYPN, NDNF, NEDD4L, NR4A2, NR4A3, NUMB, OGDH, PACSIN1, PAK4, PAQR3, PLXNB1, PLXNB3, PPFIA2, PSD, PTPRS, RAPGEF2, RB1, RERE, RIMS2, ROBO3, SCARF1, SEMA3B, SEMA3G, SEMA4A, SEMA4D, SLITRK5, SMURF1, SNAP25, SYT3, THRB, T…
GO:0031175	neuron projection development	GO_BiologicalProcess-EBI-UniProt-GOA-ACAP-ARAP_16.06.2020_00h00	5.91898e-06	0.000192301	1.97654e-08	1.58123e-07	[5, 6, 8, 9, 10]	Group90	8.83333	53	[ABI1, ADARB1, ALS2, BRSK2, CAPRIN2, CDKL5, DLG4, DLG5, ETV1, FRY, GAS7, IGDCC4, ITSN2, LGI1, LOC101091160, LPAR1, LPAR3, LRRC4C, LYN, MAPK8IP3, MEF2C, MYPN, NDNF, NEDD4L, NR4A2, NR4A3, NUMB, PACSIN1, PAK4, PAQR3, PLXNB1, PLXNB3, PPFIA2, PSD, PTPRS, RAPGEF2, RB1, RERE, RIMS2, ROBO3, SCARF1, SEMA3B, SEMA3G, SEMA4A, SEMA4D, SLITRK5, SMURF1, SNAP25, SYT3, THY1, TIAM1, TIAM2, TRIM32]
GO:0048667	cell morphogenesis involved in neuron differentiation	GO_BiologicalProcess-EBI-UniProt-GOA-ACAP-ARAP_16.06.2020_00h00	0.000153999	0.00216486	1.97654e-08	1.58123e-07	[5, 6, 8, 9, 10]	Group90	9.11528	34	[ABI1, ADARB1, BRSK2, CAPRIN2, CDKL5, DLG4, ETV1, IGDCC4, LGI1, LPAR3, LRRC4C, MAPK8IP3, MEF2C, MYPN, NEDD4L, NR4A2, NR4A3, NUMB, PLXNB1, PLXNB3, PPFIA2, PTPRS, RAPGEF2, RB1, RERE, ROBO3, SEMA3B, SEMA3G, SEMA4A, SEMA4D, SLITRK5, THY1, TIAM1, TIAM2]
GO:0016358	dendrite development	GO_BiologicalProcess-EBI-UniProt-GOA-ACAP-ARAP_16.06.2020_00h00	0.000309179	0.0037357	1.97654e-08	1.58123e-07	[3, 6, 7, 9, 10, 11]	Group90	12.0567	17	[ABI1, CAPRIN2, CDKL5, DLG4, DLG5, LOC101091160, MEF2C, NEDD4L, PACSIN1, PAK4, PPFIA2, PTPRS, RAPGEF2, RERE, SCARF1, SEMA4D, SLITRK5]
GO:0060996	dendritic spine development	GO_BiologicalProcess-EBI-UniProt-GOA-ACAP-ARAP_16.06.2020_00h00	0.00513095	0.0276806	1.97654e-08	1.58123e-07	[3, 4, 7, 8, 10, 11, 12]	Group90	15.2174	7	[CAPRIN2, DLG4, DLG5, MEF2C, PAK4, PPFIA2, PTPRS]
GO:0010975	regulation of neuron projection development	GO_BiologicalProcess-EBI-UniProt-GOA-ACAP-ARAP_16.06.2020_00h00	4.59034e-06	0.000156072	1.97654e-08	1.58123e-07	[6, 7, 8, 9, 10, 11]	Group90	11.1498	32	[BRSK2, CAPRIN2, CDKL5, DLG5, ITSN2, LOC101091160, LPAR1, LPAR3, LRRC4C, LYN, MEF2C, NDNF, NEDD4L, PACSIN1, PAQR3, PLXNB1, PLXNB3, PPFIA2, PTPRS, RAPGEF2, RIMS2, SCARF1, SEMA3B, SEMA3G, SEMA4A, SEMA4D, SMURF1, SNAP25, SYT3, THY1, TIAM1, TIAM2]
GO:0010976	positive regulation of neuron projection development	GO_BiologicalProcess-EBI-UniProt-GOA-ACAP-ARAP_16.06.2020_00h00	0.000119943	0.00178936	1.97654e-08	1.58123e-07	[5, 6, 7, 8, 9, 10, 11, 12]	Group90	12.5874	18	[CAPRIN2, CDKL5, DLG5, ITSN2, LOC101091160, LPAR3, LYN, NDNF, PACSIN1, PLXNB1, PLXNB3, RIMS2, SCARF1, SEMA4D, SMURF1, SYT3, TIAM1, TIAM2]
GO:0048812	neuron projection morphogenesis	GO_BiologicalProcess-EBI-UniProt-GOA-ACAP-ARAP_16.06.2020_00h00	8.59763e-06	0.000251395	1.97654e-08	1.58123e-07	[6, 7, 8, 9, 10, 11]	Group90	9.7561	40	[ABI1, ADARB1, ALS2, BRSK2, CAPRIN2, CDKL5, DLG4, ETV1, GAS7, IGDCC4, ITSN2, LGI1, LOC101091160, LPAR3, LRRC4C, MAPK8IP3, MYPN, NEDD4L, NR4A2, NR4A3, NUMB, PACSIN1, PLXNB1, PLXNB3, PPFIA2, PTPRS, RAPGEF2, RERE, RIMS2, ROBO3, SEMA3B, SEMA3G, SEMA4A, SEMA4D, SLITRK5, SMURF1, SYT3, THY1, TIAM1, TIAM2]
GO:0050773	regulation of dendrite development	GO_BiologicalProcess-EBI-UniProt-GOA-ACAP-ARAP_16.06.2020_00h00	0.000605699	0.00606529	1.97654e-08	1.58123e-07	[4, 7, 8, 9, 10, 11, 12]	Group90	14.8649	11	[CAPRIN2, CDKL5, DLG5, LOC101091160, MEF2C, NEDD4L, PACSIN1, PPFIA2, PTPRS, RAPGEF2, SEMA4D]
GO:0048518	positive regulation of biological process	GO_BiologicalProcess-EBI-UniProt-GOA-ACAP-ARAP_16.06.2020_00h00	2.59152e-05	0.000512001	0.000102676	0.000244202	[1, 2, 3]	Group91	5.87198	233	[ABI1, ABR, ACKR3, ACTC1, ACTN2, ADARB1, ADGRA2, ADGRB2, AGO2, ALDH1A2, ALS2, ANKRD1, ANO1, APAF1, ARHGEF10L, ARHGEF2, ARHGEF3, ARHGEF7, ARNTL, ATP11C, ATP2B4, ATP2C2, BAG6, BRCC3, BST1, BTN1A1, CACNA1G, CAPRIN2, CARF, CASK, CCNY, CD63, CDC6, CDCA2, CDK12, CDKL5, CDON, CENPE, CENPJ, CEP250, CFAP69, CHD6, CHEK2, CHRM1, CHUK, CIT, CLIP1, CMKLR1, COL1A1, CREB3L2, CRTC1, CSF2, CSF3, CXCL10, CXCL8, DC…
GO:0048519	negative regulation of biological process	GO_BiologicalProcess-EBI-UniProt-GOA-ACAP-ARAP_16.06.2020_00h00	0.00394958	0.0230051	0.000102676	0.000244202	[1, 2, 3]	Group91	5.54252	189	[ABR, ACKR3, ACTN2, ADARB1, ADGRA2, ADGRB2, AGO2, ALDH1A2, ANKRD1, APLP1, ARHGEF15, ARHGEF2, ARNTL, ATP2B4, BAG6, BCOR, BRCC3, CAPRIN2, CASK, CAST, CD109, CDC6, CDK12, CENPJ, CGNL1, CHEK2, CHRDL1, CILP, CLMN, CMKLR1, COL1A1, COL3A1, COL6A3, CPTP, CREBZF, CRIM1, CSF2, CXCL10, CXCL8, DCAF1, DCUN1D3, DHRS3, DHX58, DLG5, DNMT3A, DPEP1, DPF1, EDN1, EGR3, EIF4G1, EPB41L5, EYA1, EYA4, FAM3A, FAP, FBXW11…
GO:0019222	regulation of metabolic process	GO_BiologicalProcess-EBI-UniProt-GOA-ACAP-ARAP_16.06.2020_00h00	0.00623861	0.0316696	0.000102676	0.000244202	[2, 3]	Group91	5.33132	247	[ABI1, ACKR3, ACTC1, ACTN2, ADARB1, AGO2, ALDH1A2, ALS2, ANKRD1, APAF1, ARHGEF10L, ARHGEF2, ARNTL, ATP2B4, BAG6, BCOR, BNC2, BRCC3, BST1, BTN1A1, CAPRIN2, CARF, CASK, CAST, CCNY, CD109, CD63, CDCA2, CDK12, CDON, CENPE, CENPJ, CHD6, CHEK2, CHUK, CIITA, CILP, CMKLR1, COL1A1, COL6A3, CPTP, CREB3L2, CREBZF, CREM, CRIM1, CRTC1, CSF2, CSF3, DCAF1, DCUN1D3, DHX58, DNMT3A, DPEP1, DPF1, ECT2, EDA, EDN1, E…
GO:0048583	regulation of response to stimulus	GO_BiologicalProcess-EBI-UniProt-GOA-ACAP-ARAP_16.06.2020_00h00	4.83237e-05	0.000872213	0.000102676	0.000244202	[2, 3]	Group91	6.29459	150	[ABR, ACKR3, ADGRA2, AFAP1, ANKRD1, ANKS1A, ANO1, APAF1, APLP1, ARHGEF2, ARHGEF3, ARNTL, ATP2B4, BAG6, BRCC3, BRSK2, BST1, BTN1A1, CACNG4, CAPRIN2, CASK, CASP12, CCNY, CD109, CD63, CDK12, CDON, CENPJ, CGNL1, CHRDL1, CILP, CMKLR1, COL1A1, COL3A1, CSF2, CSF3, CXCL10, CXCL8, DHRS3, DHX58, DLG5, DYNC2H1, EDA, EDN1, EPS8L1, EYA1, EYA4, FBXW11, FGFR3, FICD, FOXP3, FUT8, GCLM, GIPC1, GLI1, GREM2, HERPUD…
GO:0050793	regulation of developmental process	GO_BiologicalProcess-EBI-UniProt-GOA-ACAP-ARAP_16.06.2020_00h00	2.92991e-05	0.000563623	0.000102676	0.000244202	[2, 3]	Group91	6.7807	111	[ABR, ADGRA2, ADGRB2, AGO2, ARHGEF15, ARHGEF2, ARNTL, ATP11C, ATP2B4, BAG6, BCOR, BRSK2, CAPRIN2, CD109, CDK12, CDKL5, CDON, CMKLR1, COL1A1, CSF2, CSF3, CXCL10, CXCL8, DLG5, ECT2, EDN1, EGR3, EIF4G1, EYA1, FMNL1, FOXP3, GLI1, GLIS1, HDAC9, IL1A, IL34, IQCB1, ITSN2, LAMA3, LGI4, LIF, LIMS1, LOC101080520, LOC101090649, LOC101091160, LOC101096984, LPAR1, LPAR3, LRRC24, LRRC4C, LYN, MAPK8IP3, MEF2C, …
GO:0050794	regulation of cellular process	GO_BiologicalProcess-EBI-UniProt-GOA-ACAP-ARAP_16.06.2020_00h00	9.71996e-05	0.00151176	0.000102676	0.000244202	[2, 3]	Group91	5.28512	418	[ABI1, ABR, ACKR3, ACTA1, ACTN2, ADARB1, ADGRA2, ADGRB2, ADGRG6, AFAP1, AFDN, AGO2, AGRN, ALDH1A2, ALS2, ANK3, ANKRD1, ANKS1A, ANO1, APAF1, APLP1, ARHGAP20, ARHGAP6, ARHGEF10L, ARHGEF15, ARHGEF2, ARHGEF3, ARHGEF7, ARNTL, ATP11C, ATP2B4, ATXN3, BAG6, BCOR, BNC2, BRCC3, BRSK2, BST1, BTN1A1, CACNA1G, CACNG4, CAPRIN2, CARF, CASK, CASP12, CAST, CCDC40, CCNY, CD109, CD63, CDC42BPA, CDC42BPG, CDC6, CDCA…
GO:0051239	regulation of multicellular organismal process	GO_BiologicalProcess-EBI-UniProt-GOA-ACAP-ARAP_16.06.2020_00h00	9.55061e-06	0.000268519	0.000102676	0.000244202	[2, 3]	Group91	6.71176	129	[ABCC9, ABR, ADGRA2, ADGRB2, AGO2, ARHGEF15, ARHGEF2, ARNTL, ATP11C, ATP2B4, BAG6, BCOR, BRSK2, BTN1A1, CACNA1G, CACNG4, CAPRIN2, CD109, CDKL5, CDON, CMKLR1, COL1A1, CPTP, CSF2, CSF3, CXCL10, CXCL8, DHRS3, DHX58, DLG5, ECT2, EDN1, EGR3, EIF4G1, EPB41L5, EYA1, FOXP3, GJC1, GLI1, HDAC9, IFIH1, IL1A, IL34, IRF7, ITSN2, KCNQ1, LAMA3, LGALS9, LGI4, LIF, LOC101080520, LOC101090649, LOC101091160, LOC101…
GO:0008134	transcription factor binding	GO_MolecularFunction-EBI-UniProt-GOA-ACAP-ARAP_16.06.2020_00h00	0.000321886	0.00382599	0.000102676	0.000244202	[3]	Group91	8.42572	38	[ANKRD1, ARNTL, BCOR, CHD6, CRTC1, DCAF1, DNMT3A, FOXP3, HAND1, HDAC9, LOC101080520, LOC101090497, LOC101090649, MEF2A, MEF2C, MEIS2, MGA, MIER1, NFIA, NFKB1, NR4A1, NR4A2, NR4A3, PRKDC, PROX1, RARB, RB1, RERE, RNF4, RPTOR, RXRA, SORBS3, TACC1, TAF1, TCF12, TCF7L2, THRB, WWP2]
GO:0009893	positive regulation of metabolic process	GO_BiologicalProcess-EBI-UniProt-GOA-ACAP-ARAP_16.06.2020_00h00	0.000667119	0.00654583	0.000102676	0.000244202	[2, 3, 4]	Group91	5.93714	153	[ABI1, ACKR3, ACTC1, ACTN2, AGO2, ALDH1A2, ALS2, ANKRD1, APAF1, ARHGEF10L, ARHGEF2, ARNTL, ATP2B4, BAG6, BRCC3, CAPRIN2, CARF, CASK, CCNY, CD63, CDCA2, CDK12, CDON, CENPE, CENPJ, CHD6, CHEK2, CHUK, CMKLR1, COL1A1, CREB3L2, CRTC1, CSF2, CSF3, DCUN1D3, DHX58, DPF1, ECT2, EDA, EDN1, EGR3, EGR4, EIF4G1, ETV1, EYA1, EYA4, FBXW11, FGF13, FGFR3, FOSB, FOXP3, GIPC1, GLI1, GLIS1, HAND1, HERPUD1, HOXD4, IF…
GO:0044093	positive regulation of molecular function	GO_BiologicalProcess-EBI-UniProt-GOA-ACAP-ARAP_16.06.2020_00h00	0.000681066	0.00655078	0.000102676	0.000244202	[3]	Group91	6.73077	77	[ABI1, ABR, ACTN2, AGFG1, ALS2, APAF1, ARHGAP20, ARHGAP6, ARHGEF10L, ARHGEF2, ARHGEF7, ATP2B4, CAPRIN2, CCNY, CENPE, CHUK, CRTC1, CSF3, DCUN1D3, ECT2, EDA, EDN1, EIF4G1, EPB41L5, EVI5, FGF13, FGFR3, GCLM, LOC100302541, LOC101086801, LOC101091160, LPAR1, LPAR3, LYN, MADD, MAP2K6, MAP3K14, MAP3K8, MAPK8IP3, MAPKAPK5, MEF2C, MSH3, MYO9B, NCAPH, NEK4, NR4A2, OPHN1, PAK4, PLCE1, PLXNB1, PPP1R15B, PRKR…
GO:0048522	positive regulation of cellular process	GO_BiologicalProcess-EBI-UniProt-GOA-ACAP-ARAP_16.06.2020_00h00	1.26227e-05	0.00032376	0.000102676	0.000244202	[2, 3, 4]	Group91	6.0022	218	[ABI1, ABR, ACKR3, ACTN2, ADGRA2, ADGRB2, AGO2, ALDH1A2, ALS2, ANKRD1, ANO1, APAF1, ARHGEF10L, ARHGEF2, ARHGEF3, ARHGEF7, ARNTL, ATP11C, ATP2B4, BAG6, BRCC3, BST1, CACNA1G, CAPRIN2, CARF, CASK, CCNY, CD63, CDC6, CDCA2, CDK12, CDKL5, CDON, CENPE, CENPJ, CEP250, CFAP69, CHD6, CHEK2, CHUK, CIT, CLIP1, CMKLR1, COL1A1, CREB3L2, CRTC1, CSF2, CSF3, CXCL10, DCUN1D3, DHX58, DLG5, DPF1, DYNC2H1, ECT2, EDA,…
GO:0048523	negative regulation of cellular process	GO_BiologicalProcess-EBI-UniProt-GOA-ACAP-ARAP_16.06.2020_00h00	0.00102803	0.00858849	0.000102676	0.000244202	[2, 3, 4]	Group91	5.74639	179	[ABR, ACKR3, ACTN2, ADARB1, ADGRA2, AGO2, ALDH1A2, ANKRD1, APLP1, ARHGEF15, ARHGEF2, ARNTL, ATP2B4, BAG6, BCOR, BRCC3, CAPRIN2, CASK, CAST, CD109, CDC6, CDK12, CENPJ, CGNL1, CHEK2, CHRDL1, CILP, CLMN, COL1A1, COL6A3, CPTP, CREBZF, CRIM1, CSF2, CXCL10, CXCL8, DCAF1, DCUN1D3, DHRS3, DHX58, DLG5, DNMT3A, DPEP1, DPF1, EDN1, EGR3, EIF4G1, EPB41L5, EYA1, EYA4, FAM3A, FAP, FBXW11, FOXP3, FRMD4A, GATAD2B…
GO:0048584	positive regulation of response to stimulus	GO_BiologicalProcess-EBI-UniProt-GOA-ACAP-ARAP_16.06.2020_00h00	0.00171136	0.0126364	0.000102676	0.000244202	[2, 3, 4]	Group91	6.41918	83	[ACKR3, ADGRA2, ANKRD1, ANO1, APAF1, ARHGEF3, ARNTL, BAG6, BRCC3, BTN1A1, CAPRIN2, CD63, CDON, CENPJ, CMKLR1, COL1A1, CSF2, CSF3, CXCL10, CXCL8, DHX58, DLG5, DYNC2H1, EDA, EDN1, EYA1, EYA4, FGFR3, FOXP3, GIPC1, GLI1, HERPUD1, IFIH1, IL1A, IRF7, LIF, LIMS1, LOC100302541, LOC101080520, LOC101091160, LPAR1, LPAR3, LYN, MADD, MAP2K6, MAP3K14, MAP3K8, MAPK8IP3, MAZ, MEF2C, MYLK, NFKB1, NOS1, NR4A3, NU…
GO:0031323	regulation of cellular metabolic process	GO_BiologicalProcess-EBI-UniProt-GOA-ACAP-ARAP_16.06.2020_00h00	0.00765828	0.0365896	0.000102676	0.000244202	[3, 4]	Group91	5.35969	225	[ABI1, ACKR3, ACTN2, ADARB1, AGO2, ALS2, ANKRD1, APAF1, ARHGEF10L, ARHGEF2, ARNTL, ATP2B4, BAG6, BCOR, BNC2, BRCC3, BST1, CAPRIN2, CARF, CASK, CAST, CCNY, CD109, CD63, CDCA2, CDK12, CDON, CENPE, CENPJ, CHD6, CHEK2, CHUK, CIITA, CMKLR1, COL1A1, COL6A3, CPTP, CREB3L2, CREBZF, CREM, CRIM1, CRTC1, CSF2, CSF3, DCAF1, DCUN1D3, DNMT3A, DPEP1, DPF1, ECT2, EDA, EDN1, EGR3, EGR4, EIF4G1, EMSY, ETS1, ETV1, …
GO:0051171	regulation of nitrogen compound metabolic process	GO_BiologicalProcess-EBI-UniProt-GOA-ACAP-ARAP_16.06.2020_00h00	0.00745181	0.0361945	0.000102676	0.000244202	[3, 4]	Group91	5.39043	214	[ABI1, ACKR3, ACTN2, ADARB1, AGO2, ALS2, ANKRD1, APAF1, ARHGEF10L, ARHGEF2, ARNTL, ATP2B4, BAG6, BCOR, BNC2, BRCC3, BST1, CAPRIN2, CARF, CASK, CAST, CCNY, CD109, CDCA2, CDK12, CDON, CENPE, CENPJ, CHD6, CHEK2, CHUK, CIITA, CMKLR1, COL1A1, COL6A3, CREB3L2, CREBZF, CREM, CRIM1, CRTC1, CSF2, CSF3, DCAF1, DCUN1D3, DNMT3A, DPEP1, DPF1, ECT2, EDA, EDN1, EGR3, EGR4, EIF4G1, EMSY, ETS1, ETV1, EYA1, EYA4, …
GO:0060255	regulation of macromolecule metabolic process	GO_BiologicalProcess-EBI-UniProt-GOA-ACAP-ARAP_16.06.2020_00h00	0.00128351	0.0101983	0.000102676	0.000244202	[3, 4]	Group91	5.51053	238	[ABI1, ACKR3, ACTC1, ACTN2, ADARB1, AGO2, ALDH1A2, ALS2, ANKRD1, APAF1, ARHGEF10L, ARHGEF2, ARNTL, ATP2B4, BAG6, BCOR, BNC2, BRCC3, BST1, BTN1A1, CAPRIN2, CARF, CASK, CAST, CCNY, CD109, CD63, CDCA2, CDK12, CDON, CENPE, CENPJ, CHD6, CHEK2, CHUK, CIITA, CILP, CMKLR1, COL1A1, COL6A3, CPTP, CREB3L2, CREBZF, CREM, CRIM1, CRTC1, CSF2, CSF3, DCAF1, DCUN1D3, DHX58, DNMT3A, DPEP1, DPF1, ECT2, EDA, EDN1, E…
GO:0009891	positive regulation of biosynthetic process	GO_BiologicalProcess-EBI-UniProt-GOA-ACAP-ARAP_16.06.2020_00h00	0.00362761	0.0219156	0.000102676	0.000244202	[3, 4, 5]	Group91	6.18412	88	[ACTN2, AGO2, ANKRD1, ARHGEF10L, ARHGEF2, ARNTL, CAPRIN2, CARF, CASK, CDK12, CDON, CENPJ, CHD6, CHEK2, CHUK, COL1A1, CREB3L2, CRTC1, CSF3, DPF1, EDN1, EGR3, EGR4, EIF4G1, ETV1, EYA1, FBXW11, FOSB, FOXP3, GIPC1, GLI1, GLIS1, HAND1, HOXD4, IL1A, IRF7, KLF12, LIF, LOC101080520, LOC101090497, LOC101090649, LOC101091160, LUM, MAPKAPK5, MAZ, MED25, MEF2A, MEF2C, MEIS2, MGA, MYRF, NEK4, NFE2L1, NFIA, NF…
GO:0010604	positive regulation of macromolecule metabolic process	GO_BiologicalProcess-EBI-UniProt-GOA-ACAP-ARAP_16.06.2020_00h00	0.000346874	0.00402484	0.000102676	0.000244202	[3, 4, 5]	Group91	6.07069	146	[ABI1, ACKR3, ACTC1, ACTN2, AGO2, ALDH1A2, ALS2, ANKRD1, APAF1, ARHGEF10L, ARHGEF2, ARNTL, ATP2B4, BAG6, BRCC3, CAPRIN2, CARF, CASK, CCNY, CD63, CDCA2, CDK12, CDON, CENPE, CENPJ, CHD6, CHEK2, CHUK, COL1A1, CREB3L2, CRTC1, CSF2, CSF3, DCUN1D3, DHX58, DPF1, ECT2, EDA, EDN1, EGR3, EGR4, EIF4G1, ETV1, EYA1, EYA4, FBXW11, FGF13, FGFR3, FOSB, FOXP3, GLI1, GLIS1, HAND1, HERPUD1, HOXD4, IFIH1, IL1A, IL34…
GO:0031325	positive regulation of cellular metabolic process	GO_BiologicalProcess-EBI-UniProt-GOA-ACAP-ARAP_16.06.2020_00h00	0.00032832	0.003871	0.000102676	0.000244202	[3, 4, 5]	Group91	6.11448	141	[ABI1, ACKR3, ACTN2, AGO2, ALS2, ANKRD1, APAF1, ARHGEF10L, ARHGEF2, ARNTL, ATP2B4, BAG6, BRCC3, CAPRIN2, CARF, CASK, CCNY, CD63, CDCA2, CDK12, CDON, CENPE, CENPJ, CHD6, CHEK2, CHUK, COL1A1, CREB3L2, CRTC1, CSF2, CSF3, DCUN1D3, DPF1, ECT2, EDN1, EGR3, EGR4, EIF4G1, ETV1, EYA1, EYA4, FBXW11, FGF13, FGFR3, FOSB, FOXP3, GIPC1, GLI1, GLIS1, HAND1, HERPUD1, HOXD4, IL1A, IL34, IRF7, KLF12, LIF, LOC10030…
GO:0051173	positive regulation of nitrogen compound metabolic process	GO_BiologicalProcess-EBI-UniProt-GOA-ACAP-ARAP_16.06.2020_00h00	0.000382036	0.00439793	0.000102676	0.000244202	[3, 4, 5]	Group91	6.13915	135	[ABI1, ACKR3, ACTN2, AGO2, ALS2, ANKRD1, APAF1, ARHGEF10L, ARHGEF2, ARNTL, ATP2B4, BAG6, BRCC3, CAPRIN2, CARF, CASK, CCNY, CDCA2, CDK12, CDON, CENPE, CENPJ, CHD6, CHEK2, CHUK, COL1A1, CREB3L2, CRTC1, CSF2, CSF3, DCUN1D3, DPF1, ECT2, EDN1, EGR3, EGR4, EIF4G1, ETV1, EYA1, EYA4, FBXW11, FGF13, FGFR3, FOSB, FOXP3, GLI1, GLIS1, HAND1, HERPUD1, HOXD4, IL1A, IL34, IRF7, KLF12, LIF, LOC100302541, LOC1010…
GO:0019219	regulation of nucleobase-containing compound metabolic process	GO_BiologicalProcess-EBI-UniProt-GOA-ACAP-ARAP_16.06.2020_00h00	0.0107782	0.0454111	0.000102676	0.000244202	[4, 5]	Group91	5.55556	148	[ACTN2, AGO2, ANKRD1, APAF1, ARHGEF10L, ARHGEF2, ARNTL, ATP2B4, BCOR, BNC2, BRCC3, CAPRIN2, CARF, CASK, CDK12, CDON, CENPJ, CHD6, CHEK2, CHUK, CIITA, CMKLR1, COL1A1, CREB3L2, CREBZF, CREM, CRTC1, CSF2, CSF3, DCAF1, DNMT3A, DPF1, EDA, EDN1, EGR3, EGR4, EMSY, ETS1, ETV1, EYA1, EYA4, FBXW11, FOSB, FOXP3, GATAD2B, GLI1, GLIS1, HAND1, HDAC9, HOXD4, IL1A, IRF7, IRF9, KDM2A, KLF12, LIF, LOC101080296, LO…
GO:0003690	double-stranded DNA binding	GO_MolecularFunction-EBI-UniProt-GOA-ACAP-ARAP_16.06.2020_00h00	0.0120491	0.048797	0.000102676	0.000244202	[5]	Group91	6.46831	50	[ARNTL, BCOR, BNC2, CARF, CDC6, CREB3L2, DNMT3A, ETV1, FOSB, FOXP3, GLI1, GLIS1, HAND1, HOXD4, IRF7, IRF9, KLF12, LIF, LOC101080520, LOC101090497, LOC101090649, MAZ, MCM9, MEF2A, MEF2C, MEIS2, MGA, MND1, MSH3, NFE2L1, NFIA, NFKB1, NR4A1, NR4A2, NR4A3, ORC3, POLA1, PRKDC, PROX1, RARB, RB1, RXRA, SOX6, TCF12, TCF7L2, TDP1, THRB, TRPS1, ZBTB7C, ZMYND11]
GO:0010557	positive regulation of macromolecule biosynthetic process	GO_BiologicalProcess-EBI-UniProt-GOA-ACAP-ARAP_16.06.2020_00h00	0.00213008	0.0147591	0.000102676	0.000244202	[4, 5, 6]	Group91	6.32818	86	[ACTN2, AGO2, ANKRD1, ARHGEF10L, ARHGEF2, ARNTL, CAPRIN2, CARF, CASK, CDK12, CDON, CENPJ, CHD6, CHEK2, CHUK, COL1A1, CREB3L2, CRTC1, CSF3, DPF1, EDN1, EGR3, EGR4, EIF4G1, ETV1, EYA1, FBXW11, FOSB, FOXP3, GLI1, GLIS1, HAND1, HOXD4, IL1A, IRF7, KLF12, LIF, LOC101080520, LOC101090497, LOC101090649, LOC101091160, LUM, MAPKAPK5, MAZ, MED25, MEF2A, MEF2C, MEIS2, MGA, MYRF, NEK4, NFE2L1, NFIA, NFIB, NFK…
GO:0031328	positive regulation of cellular biosynthetic process	GO_BiologicalProcess-EBI-UniProt-GOA-ACAP-ARAP_16.06.2020_00h00	0.00390963	0.0228635	0.000102676	0.000244202	[4, 5, 6]	Group91	6.17898	87	[ACTN2, AGO2, ANKRD1, ARHGEF10L, ARHGEF2, ARNTL, CAPRIN2, CARF, CASK, CDK12, CDON, CENPJ, CHD6, CHEK2, CHUK, COL1A1, CREB3L2, CRTC1, CSF3, DPF1, EDN1, EGR3, EGR4, EIF4G1, ETV1, EYA1, FBXW11, FOSB, FOXP3, GIPC1, GLI1, GLIS1, HAND1, HOXD4, IL1A, IRF7, KLF12, LIF, LOC101080520, LOC101090497, LOC101090649, LOC101091160, LUM, MAPKAPK5, MAZ, MED25, MEF2A, MEF2C, MEIS2, MGA, MYRF, NEK4, NFE2L1, NFIA, NF…
GO:0045935	positive regulation of nucleobase-containing compound metabolic process	GO_BiologicalProcess-EBI-UniProt-GOA-ACAP-ARAP_16.06.2020_00h00	0.000973358	0.00827355	0.000102676	0.000244202	[4, 5, 6]	Group91	6.47059	88	[ACTN2, AGO2, ANKRD1, ARHGEF10L, ARHGEF2, ARNTL, BRCC3, CAPRIN2, CARF, CASK, CDK12, CDON, CENPJ, CHD6, CHEK2, CHUK, COL1A1, CREB3L2, CRTC1, CSF3, DPF1, EDN1, EGR3, EGR4, ETV1, EYA1, EYA4, FBXW11, FOSB, FOXP3, GLI1, GLIS1, HAND1, HOXD4, IL1A, IRF7, KLF12, LIF, LOC101080520, LOC101090497, LOC101090649, LOC101091160, LUM, MAPKAPK5, MAZ, MED25, MEF2A, MEF2C, MEIS2, MGA, MYRF, NEK4, NFE2L1, NFIA, NFIB…
GO:0051252	regulation of RNA metabolic process	GO_BiologicalProcess-EBI-UniProt-GOA-ACAP-ARAP_16.06.2020_00h00	0.00955426	0.0424569	0.000102676	0.000244202	[4, 5, 6, 7]	Group91	5.60636	141	[ACTN2, AGO2, ANKRD1, ARHGEF10L, ARHGEF2, ARNTL, ATP2B4, BCOR, BNC2, CAPRIN2, CARF, CASK, CDK12, CDON, CENPJ, CHD6, CHEK2, CHUK, CIITA, CMKLR1, COL1A1, CREB3L2, CREBZF, CREM, CRTC1, CSF2, CSF3, DCAF1, DNMT3A, DPF1, EDA, EDN1, EGR3, EGR4, EMSY, ETS1, ETV1, EYA1, FBXW11, FOSB, FOXP3, GATAD2B, GLI1, GLIS1, HAND1, HDAC9, HOXD4, IL1A, IRF7, IRF9, KDM2A, KLF12, LIF, LOC101080296, LOC101080520, LOC10108…
GO:0051254	positive regulation of RNA metabolic process	GO_BiologicalProcess-EBI-UniProt-GOA-ACAP-ARAP_16.06.2020_00h00	0.000573091	0.00581847	0.000102676	0.000244202	[4, 5, 6, 7, 8]	Group91	6.64557	84	[ACTN2, AGO2, ANKRD1, ARHGEF10L, ARHGEF2, ARNTL, CAPRIN2, CARF, CASK, CDK12, CDON, CENPJ, CHD6, CHEK2, CHUK, COL1A1, CREB3L2, CRTC1, CSF3, DPF1, EDN1, EGR3, EGR4, ETV1, EYA1, FBXW11, FOSB, FOXP3, GLI1, GLIS1, HAND1, HOXD4, IL1A, IRF7, KLF12, LIF, LOC101080520, LOC101090497, LOC101090649, LOC101091160, LUM, MAZ, MED25, MEF2A, MEF2C, MEIS2, MGA, MYRF, NEK4, NFE2L1, NFIA, NFIB, NFKB1, NOS1, NR4A1, N…
GO:0006468	protein phosphorylation	GO_BiologicalProcess-EBI-UniProt-GOA-ACAP-ARAP_16.06.2020_00h00	0.000786	0.00718207	0.000102676	0.000244202	[6, 7]	Group91	6.5011	89	[ABI1, ACKR3, ADARB1, ALS2, ARHGEF2, ATP2B4, BRSK2, BST1, CAMK2D, CAMKK2, CAPRIN2, CASK, CCNY, CD109, CDC42BPA, CDC42BPG, CDK12, CDK19, CDKL5, CDON, CENPE, CHEK2, CHUK, CIT, CSF2, CSF3, DCAF1, ECT2, EDN1, EIF4G1, FGF13, FGFR3, GRK3, GRK4, IL34, LIF, LOC100302541, LOC101088440, LOC101091160, LPAR1, LPAR3, LYN, MADD, MAP2K6, MAP3K14, MAP3K8, MAPK8IP3, MAPKAPK5, MAST1, MAST2, MEF2A, MEF2C, MKNK1, MY…
GO:0031401	positive regulation of protein modification process	GO_BiologicalProcess-EBI-UniProt-GOA-ACAP-ARAP_16.06.2020_00h00	0.0114285	0.0468026	0.000102676	0.000244202	[5, 6, 7, 8]	Group91	6.46388	51	[ABI1, ACKR3, ALS2, ARHGEF2, ARNTL, ATP2B4, CAPRIN2, CCNY, CDCA2, CDON, CENPE, CSF2, CSF3, DCUN1D3, ECT2, EDN1, EIF4G1, FGF13, FGFR3, FOXP3, IL34, LIF, LOC100302541, LOC101088440, LOC101091160, LPAR1, LPAR3, LYN, MADD, MAP2K6, MAP3K14, MAP3K8, MAPK8IP3, NEK4, NOS1, PAK4, PLCE1, PPP1R15B, PROX1, PRR5L, RAPGEF2, RPTOR, SEMA4D, SLC51B, SORBS3, SPAG9, ST5, TANK, TEK, TNF, TNFRSF19]
GO:2001141	regulation of RNA biosynthetic process	GO_BiologicalProcess-EBI-UniProt-GOA-ACAP-ARAP_16.06.2020_00h00	0.00559254	0.0294111	0.000102676	0.000244202	[5, 6, 7, 8]	Group91	5.73139	134	[ACTN2, AGO2, ANKRD1, ARHGEF10L, ARHGEF2, ARNTL, ATP2B4, BCOR, BNC2, CAPRIN2, CARF, CASK, CDK12, CDON, CENPJ, CHD6, CHEK2, CHUK, CIITA, CMKLR1, COL1A1, CREB3L2, CREBZF, CREM, CRTC1, CSF2, CSF3, DCAF1, DNMT3A, DPF1, EDA, EDN1, EGR3, EGR4, EMSY, ETS1, ETV1, EYA1, FBXW11, FOSB, FOXP3, GATAD2B, GLI1, GLIS1, HAND1, HDAC9, HOXD4, IL1A, IRF7, IRF9, KDM2A, KLF12, LIF, LOC101080520, LOC101080774, LOC10108…
GO:0097659	nucleic acid-templated transcription	GO_BiologicalProcess-EBI-UniProt-GOA-ACAP-ARAP_16.06.2020_00h00	0.0126879	0.0498647	0.000102676	0.000244202	[6, 7, 8]	Group91	5.58544	135	[ACTN2, AGO2, ANKRD1, ARHGEF10L, ARHGEF2, ARNTL, ATP2B4, BCOR, BNC2, CAPRIN2, CARF, CASK, CDK12, CDON, CENPJ, CHD6, CHEK2, CHUK, CIITA, CMKLR1, COL1A1, CREB3L2, CREBZF, CREM, CRTC1, CSF2, CSF3, DCAF1, DIDO1, DNMT3A, DPF1, EDA, EDN1, EGR3, EGR4, EMSY, ETS1, ETV1, EYA1, FBXW11, FOSB, FOXP3, GATAD2B, GLI1, GLIS1, HAND1, HDAC9, HOXD4, IL1A, IRF7, IRF9, KDM2A, KLF12, LIF, LOC101080520, LOC101080774, L…
GO:1902680	positive regulation of RNA biosynthetic process	GO_BiologicalProcess-EBI-UniProt-GOA-ACAP-ARAP_16.06.2020_00h00	0.000223221	0.00294008	0.000102676	0.000244202	[5, 6, 7, 8, 9]	Group91	6.86518	83	[ACTN2, AGO2, ANKRD1, ARHGEF10L, ARHGEF2, ARNTL, CAPRIN2, CARF, CASK, CDK12, CDON, CENPJ, CHD6, CHEK2, CHUK, COL1A1, CREB3L2, CRTC1, CSF3, DPF1, EDN1, EGR3, EGR4, ETV1, EYA1, FBXW11, FOSB, FOXP3, GLI1, GLIS1, HAND1, HOXD4, IL1A, IRF7, KLF12, LIF, LOC101080520, LOC101090497, LOC101090649, LOC101091160, LUM, MAZ, MED25, MEF2A, MEF2C, MEIS2, MGA, MYRF, NEK4, NFE2L1, NFIA, NFIB, NFKB1, NOS1, NR4A1, N…
GO:0001934	positive regulation of protein phosphorylation	GO_BiologicalProcess-EBI-UniProt-GOA-ACAP-ARAP_16.06.2020_00h00	0.00656942	0.0327798	0.000102676	0.000244202	[6, 7, 8, 9]	Group91	6.875	44	[ABI1, ACKR3, ALS2, ARHGEF2, ATP2B4, CAPRIN2, CCNY, CDON, CENPE, CSF2, CSF3, ECT2, EDN1, EIF4G1, FGF13, FGFR3, IL34, LIF, LOC100302541, LOC101088440, LOC101091160, LPAR1, LPAR3, LYN, MADD, MAP2K6, MAP3K14, MAP3K8, MAPK8IP3, NEK4, NOS1, PAK4, PLCE1, PROX1, PRR5L, RAPGEF2, RPTOR, SEMA4D, SORBS3, SPAG9, ST5, TEK, TNF, TNFRSF19]
GO:0006355	regulation of transcription, DNA-templated	GO_BiologicalProcess-EBI-UniProt-GOA-ACAP-ARAP_16.06.2020_00h00	0.00934988	0.0421899	0.000102676	0.000244202	[5, 6, 7, 8, 9, 10]	Group91	5.66449	130	[AGO2, ANKRD1, ARHGEF10L, ARHGEF2, ARNTL, ATP2B4, BCOR, BNC2, CAPRIN2, CARF, CASK, CDK12, CDON, CHD6, CHEK2, CHUK, CIITA, CMKLR1, COL1A1, CREB3L2, CREBZF, CREM, CRTC1, CSF2, CSF3, DCAF1, DNMT3A, DPF1, EDA, EDN1, EGR3, EGR4, EMSY, ETS1, ETV1, EYA1, FBXW11, FOSB, FOXP3, GATAD2B, GLI1, GLIS1, HAND1, HDAC9, HOXD4, IL1A, IRF7, IRF9, KDM2A, KLF12, LIF, LOC101080520, LOC101080774, LOC101087446, LOC10109…
GO:1903506	regulation of nucleic acid-templated transcription	GO_BiologicalProcess-EBI-UniProt-GOA-ACAP-ARAP_16.06.2020_00h00	0.00551102	0.029087	0.000102676	0.000244202	[6, 7, 8, 9]	Group91	5.73385	134	[ACTN2, AGO2, ANKRD1, ARHGEF10L, ARHGEF2, ARNTL, ATP2B4, BCOR, BNC2, CAPRIN2, CARF, CASK, CDK12, CDON, CENPJ, CHD6, CHEK2, CHUK, CIITA, CMKLR1, COL1A1, CREB3L2, CREBZF, CREM, CRTC1, CSF2, CSF3, DCAF1, DNMT3A, DPF1, EDA, EDN1, EGR3, EGR4, EMSY, ETS1, ETV1, EYA1, FBXW11, FOSB, FOXP3, GATAD2B, GLI1, GLIS1, HAND1, HDAC9, HOXD4, IL1A, IRF7, IRF9, KDM2A, KLF12, LIF, LOC101080520, LOC101080774, LOC10108…
GO:0045893	positive regulation of transcription, DNA-templated	GO_BiologicalProcess-EBI-UniProt-GOA-ACAP-ARAP_16.06.2020_00h00	0.000599257	0.00604217	0.000102676	0.000244202	[5, 6, 7, 8, 9, 10, 11]	Group91	6.74157	78	[AGO2, ARHGEF10L, ARHGEF2, ARNTL, CAPRIN2, CARF, CASK, CDK12, CDON, CHD6, CHEK2, CHUK, COL1A1, CREB3L2, CRTC1, CSF3, DPF1, EDN1, EGR3, EGR4, ETV1, EYA1, FBXW11, FOSB, FOXP3, GLI1, GLIS1, HAND1, HOXD4, IL1A, IRF7, KLF12, LIF, LOC101080520, LOC101090497, LOC101090649, LOC101091160, LUM, MAZ, MED25, MEF2A, MEF2C, MEIS2, MGA, MYRF, NEK4, NFE2L1, NFIA, NFIB, NFKB1, NOS1, NR4A1, NR4A2, NR4A3, PRKDC, PR…
GO:1903508	positive regulation of nucleic acid-templated transcription	GO_BiologicalProcess-EBI-UniProt-GOA-ACAP-ARAP_16.06.2020_00h00	0.000223221	0.00294008	0.000102676	0.000244202	[6, 7, 8, 9, 10]	Group91	6.86518	83	[ACTN2, AGO2, ANKRD1, ARHGEF10L, ARHGEF2, ARNTL, CAPRIN2, CARF, CASK, CDK12, CDON, CENPJ, CHD6, CHEK2, CHUK, COL1A1, CREB3L2, CRTC1, CSF3, DPF1, EDN1, EGR3, EGR4, ETV1, EYA1, FBXW11, FOSB, FOXP3, GLI1, GLIS1, HAND1, HOXD4, IL1A, IRF7, KLF12, LIF, LOC101080520, LOC101090497, LOC101090649, LOC101091160, LUM, MAZ, MED25, MEF2A, MEF2C, MEIS2, MGA, MYRF, NEK4, NFE2L1, NFIA, NFIB, NFKB1, NOS1, NR4A1, N…
GO:0006357	regulation of transcription by RNA polymerase II	GO_BiologicalProcess-EBI-UniProt-GOA-ACAP-ARAP_16.06.2020_00h00	0.00984662	0.0432305	0.000102676	0.000244202	[6, 7, 8, 9, 10, 11]	Group91	5.96299	87	[AGO2, ANKRD1, ARHGEF10L, ARHGEF2, ARNTL, ATP2B4, BCOR, BNC2, CAPRIN2, CARF, CASK, CDK12, CDON, CHD6, CHUK, CREB3L2, CRTC1, CSF3, DCAF1, DNMT3A, DPF1, EDN1, EGR3, EGR4, ETS1, ETV1, EYA1, FOSB, FOXP3, GATAD2B, GLI1, GLIS1, HAND1, HDAC9, HOXD4, IL1A, IRF7, IRF9, KLF12, LIF, LOC101080520, LOC101090497, LOC101090649, LOC101091160, LUM, MAZ, MBD1, MED25, MEF2A, MEF2C, MEIS2, MGA, MIER1, NFE2L1, NFIA, …
GO:0045944	positive regulation of transcription by RNA polymerase II	GO_BiologicalProcess-EBI-UniProt-GOA-ACAP-ARAP_16.06.2020_00h00	0.000418104	0.00470206	0.000102676	0.000244202	[6, 7, 8, 9, 10, 11, 12]	Group91	7.09677	66	[AGO2, ARHGEF10L, ARHGEF2, ARNTL, CAPRIN2, CARF, CASK, CDK12, CDON, CHD6, CHUK, CREB3L2, CRTC1, CSF3, DPF1, EDN1, EGR3, EGR4, ETV1, EYA1, FOSB, FOXP3, GLI1, GLIS1, HAND1, HOXD4, IL1A, IRF7, KLF12, LIF, LOC101080520, LOC101090497, LOC101091160, LUM, MED25, MEF2A, MEF2C, MEIS2, MGA, NFE2L1, NFIA, NFIB, NFKB1, NOS1, NR4A1, NR4A2, NR4A3, PRKDC, PROX1, RARB, RB1, RNF4, RRP1B, RXRA, SOX6, SS18, TAF1, T…
GO:0061061	muscle structure development	GO_BiologicalProcess-EBI-UniProt-GOA-ACAP-ARAP_16.06.2020_00h00	3.82754e-05	0.000717419	1.63157e-08	1.43578e-07	[3]	Group92	9.43878	37	[ACTA1, ACTN2, ADARB1, ANKRD1, ARNTL, CDON, CXCL10, EDN1, ETV1, GLI1, HAND1, LDB3, LIF, LOC101080520, LOC101086587, LOC101090649, MEF2A, MEF2C, MYLK, MYOM3, MYPN, NR4A1, NRAP, PDLIM3, PDLIM7, PROX1, RARB, RB1, RXRA, SOX6, SPAG9, TANC1, TCF7L2, TNF, TPM1, TRIM32, WNT4]
GO:0048729	tissue morphogenesis	GO_BiologicalProcess-EBI-UniProt-GOA-ACAP-ARAP_16.06.2020_00h00	0.00171879	0.0126275	1.63157e-08	1.43578e-07	[3, 4]	Group92	7.96253	34	[ACTC1, ADARB1, ALDH1A2, ANKRD1, APAF1, BRSK2, CCDC40, COL6A3, CXCL10, DLG5, EDN1, EPB41L5, EYA1, HAND1, ITGB4, LAMA3, LIF, LOC101086587, LOC101090649, LUZP1, MEF2C, MTHFR, MYLK, MYOM3, NR4A3, PLEKHA4, PRKACB, PROX1, RXRA, SHROOM3, TNF, TPM1, WNT4, ZNRF3]
GO:0009799	specification of symmetry	GO_BiologicalProcess-EBI-UniProt-GOA-ACAP-ARAP_16.06.2020_00h00	0.0120496	0.0486646	1.63157e-08	1.43578e-07	[3, 4, 5]	Group92	11.25	9	[ALDH1A2, AP1B1, CCDC40, DYNC2H1, GREM2, HAND1, IFT140, LOC101090649, MEF2C]
GO:0010927	cellular component assembly involved in morphogenesis	GO_BiologicalProcess-EBI-UniProt-GOA-ACAP-ARAP_16.06.2020_00h00	2.89759e-05	0.000564836	1.63157e-08	1.43578e-07	[3, 4, 5]	Group92	17.8082	13	[ACTA1, ACTN2, AGFG1, EDN1, LDB3, MEF2A, MEF2C, MYOM3, MYPN, NRAP, PIKFYVE, PROX1, TPM1]
GO:0042692	muscle cell differentiation	GO_BiologicalProcess-EBI-UniProt-GOA-ACAP-ARAP_16.06.2020_00h00	0.000458414	0.0050015	1.63157e-08	1.43578e-07	[4]	Group92	10.0437	23	[ACTA1, ACTN2, CDON, CXCL10, EDN1, LDB3, LOC101080520, LOC101090649, MEF2A, MEF2C, MYOM3, MYPN, NRAP, PROX1, RARB, RB1, RXRA, SOX6, SPAG9, TANC1, TPM1, TRIM32, WNT4]
GO:0043292	contractile fiber	GO_CellularComponent-EBI-UniProt-GOA-ACAP-ARAP_16.06.2020_00h00	5.82981e-07	3.70573e-05	1.63157e-08	1.43578e-07	[3, 4, 5]	Group92	16.8067	20	[ABCC9, ACTA1, ACTC1, ACTN2, ANKRD1, ATP2B4, ITGB1BP2, LDB3, LOC101085080, LOC101086587, MYH7B, MYOM3, MYPN, NOS1, NRAP, PDLIM3, PDLIM7, PLEC, TPM1, TRIM32]
GO:0060537	muscle tissue development	GO_BiologicalProcess-EBI-UniProt-GOA-ACAP-ARAP_16.06.2020_00h00	0.000838076	0.00747114	1.63157e-08	1.43578e-07	[4]	Group92	9.44882	24	[ACTN2, ALDH1A2, ANKRD1, ARNTL, CDON, EDN1, EYA1, GJC1, GLI1, HAND1, LOC101086587, LOC101090649, MEF2A, MEF2C, MYLK, MYOM3, NR4A1, NRAP, PROX1, RARB, RB1, RXRA, SOX6, TPM1]
GO:0097435	supramolecular fiber organization	GO_BiologicalProcess-EBI-UniProt-GOA-ACAP-ARAP_16.06.2020_00h00	0.000282533	0.00359185	1.63157e-08	1.43578e-07	[4]	Group92	8.26613	41	[ABI1, ABI2, ACTA1, ACTC1, ACTN2, AGFG1, ARHGAP6, ARHGEF10L, ARHGEF2, CENPJ, CGNL1, CLIP1, COL1A1, COL3A1, CSF3, EDN1, ESPNL, FCHSD2, GBA2, KIAA1211, LDB3, LPAR1, LUM, MEF2A, MEF2C, MYO1D, MYOM3, MYPN, NAV3, NCKAP5L, NRAP, PACSIN1, PDLIM3, PROX1, RB1, SHROOM3, SORBS3, SSH1, TPM1, TTBK2, WNT4]
GO:0140297	DNA-binding transcription factor binding	GO_MolecularFunction-EBI-UniProt-GOA-ACAP-ARAP_16.06.2020_00h00	0.00431391	0.0243511	1.63157e-08	1.43578e-07	[4]	Group92	8.75	21	[ANKRD1, ARNTL, CRTC1, DCAF1, FOXP3, HAND1, HDAC9, LOC101090649, MEF2A, MEF2C, MGA, MIER1, NR4A1, NR4A2, NR4A3, PROX1, RB1, RXRA, TACC1, TCF12, TCF7L2]
GO:0055001	muscle cell development	GO_BiologicalProcess-EBI-UniProt-GOA-ACAP-ARAP_16.06.2020_00h00	0.00154857	0.0118535	1.63157e-08	1.43578e-07	[4, 5]	Group92	12.037	13	[ACTA1, ACTN2, EDN1, LDB3, LOC101080520, LOC101090649, MEF2A, MEF2C, MYOM3, MYPN, NRAP, PROX1, TPM1]
GO:0072359	circulatory system development	GO_BiologicalProcess-EBI-UniProt-GOA-ACAP-ARAP_16.06.2020_00h00	2.26135e-06	9.18359e-05	1.63157e-08	1.43578e-07	[4, 5]	Group92	8.65248	61	[ACKR3, ACTN2, ADGRA2, ADGRB2, ADGRG6, AGO2, ALDH1A2, ANKRD1, AP1B1, ARHGEF15, ATP2B4, BCOR, CCDC40, COL1A1, COL3A1, CXCL10, CXCL8, DHRS3, DYNC2H1, EDN1, EGR3, EYA1, GJC1, GLI1, HAND1, HDAC9, IFT140, IL1A, KCNQ1, LDB3, LIF, LOC101080520, LOC101086587, LOC101090649, LOC101091160, LUZP1, MEF2A, MEF2C, MYLK, MYOM3, NDNF, NRAP, PAK4, PDLIM3, PDLIM7, PLCD3, PRKDC, PROX1, RARB, RB1, ROBO4, RXRA, SLITRK…
GO:0007507	heart development	GO_BiologicalProcess-EBI-UniProt-GOA-ACAP-ARAP_16.06.2020_00h00	0.000201395	0.0027263	1.63157e-08	1.43578e-07	[4, 5, 6]	Group92	9.09091	33	[ACTN2, ADGRG6, ALDH1A2, ANKRD1, AP1B1, BCOR, CCDC40, COL3A1, DHRS3, DYNC2H1, EDN1, EYA1, GJC1, GLI1, HAND1, IFT140, LDB3, LOC101086587, LOC101090649, LUZP1, MEF2A, MEF2C, MYOM3, NRAP, PDLIM3, PDLIM7, PRKDC, PROX1, RARB, RB1, RXRA, SOX6, TPM1]
GO:0007517	muscle organ development	GO_BiologicalProcess-EBI-UniProt-GOA-ACAP-ARAP_16.06.2020_00h00	0.00328353	0.0206031	1.63157e-08	1.43578e-07	[4, 5, 6]	Group92	9.31373	19	[ADARB1, ANKRD1, ARNTL, CDON, EDN1, ETV1, GLI1, HAND1, LIF, LOC101086587, MEF2C, MYLK, MYOM3, NR4A1, PROX1, RB1, RXRA, SOX6, TPM1]
GO:0009855	determination of bilateral symmetry	GO_BiologicalProcess-EBI-UniProt-GOA-ACAP-ARAP_16.06.2020_00h00	0.0111404	0.0465349	1.63157e-08	1.43578e-07	[4, 5, 6]	Group92	11.3924	9	[ALDH1A2, AP1B1, CCDC40, DYNC2H1, GREM2, HAND1, IFT140, LOC101090649, MEF2C]
GO:0014706	striated muscle tissue development	GO_BiologicalProcess-EBI-UniProt-GOA-ACAP-ARAP_16.06.2020_00h00	0.000831047	0.00745393	1.63157e-08	1.43578e-07	[5]	Group92	9.62343	23	[ACTN2, ALDH1A2, ANKRD1, ARNTL, CDON, EDN1, EYA1, GJC1, GLI1, HAND1, LOC101086587, LOC101090649, MEF2A, MEF2C, MYOM3, NR4A1, NRAP, PROX1, RARB, RB1, RXRA, SOX6, TPM1]
GO:0030016	myofibril	GO_CellularComponent-EBI-UniProt-GOA-ACAP-ARAP_16.06.2020_00h00	9.60249e-07	5.39955e-05	1.63157e-08	1.43578e-07	[4, 5, 6]	Group92	16.9643	19	[ABCC9, ACTA1, ACTC1, ACTN2, ANKRD1, ATP2B4, ITGB1BP2, LDB3, LOC101085080, LOC101086587, MYH7B, MYOM3, MYPN, NOS1, NRAP, PDLIM3, PDLIM7, TPM1, TRIM32]
GO:0030017	sarcomere	GO_CellularComponent-EBI-UniProt-GOA-ACAP-ARAP_16.06.2020_00h00	2.16814e-05	0.000452831	1.63157e-08	1.43578e-07	[2, 5, 6, 7]	Group92	15.534	16	[ABCC9, ACTA1, ACTC1, ACTN2, ANKRD1, ATP2B4, ITGB1BP2, LDB3, LOC101086587, MYOM3, MYPN, NOS1, NRAP, PDLIM3, PDLIM7, TRIM32]
GO:0048384	retinoic acid receptor signaling pathway	GO_BiologicalProcess-EBI-UniProt-GOA-ACAP-ARAP_16.06.2020_00h00	0.0125542	0.0498758	1.63157e-08	1.43578e-07	[4, 5, 6]	Group92	20	4	[ALDH1A2, DHRS3, RARB, RXRA]
GO:0051146	striated muscle cell differentiation	GO_BiologicalProcess-EBI-UniProt-GOA-ACAP-ARAP_16.06.2020_00h00	2.23814e-05	0.000460867	1.63157e-08	1.43578e-07	[5]	Group92	12.5714	22	[ACTA1, ACTN2, CDON, CXCL10, EDN1, LDB3, LOC101080520, LOC101090649, MEF2A, MEF2C, MYOM3, MYPN, NRAP, PROX1, RARB, RB1, RXRA, SOX6, SPAG9, TANC1, TPM1, TRIM32]
GO:0051393	alpha-actinin binding	GO_MolecularFunction-EBI-UniProt-GOA-ACAP-ARAP_16.06.2020_00h00	8.19576e-06	0.000244535	1.63157e-08	1.43578e-07	[5]	Group92	33.3333	8	[LDB3, LOC101086587, MAGI1, MYOM3, MYPN, NRAP, PDLIM3, PDLIM7]
GO:0070925	organelle assembly	GO_BiologicalProcess-EBI-UniProt-GOA-ACAP-ARAP_16.06.2020_00h00	0.00479069	0.0261343	1.63157e-08	1.43578e-07	[5]	Group92	7.11806	41	[ABLIM1, ACTA1, ACTN2, AGFG1, ARHGEF2, CCDC40, CDKL5, CENPE, CENPJ, CEP250, CHEK2, CLASP1, CLASP2, CSF2, DYNC2H1, EDN1, G3BP2, IFT140, IFT81, IQCB1, LDB3, MBD1, MEF2A, MEF2C, MYOM3, MYPN, NOCT, NRAP, PIKFYVE, POGZ, PROX1, PTPRS, RNF4, SMC1A, SMURF1, TNF, TPM1, TTBK2, WDR19, WDR62, ZNF207]
GO:0031674	I band	GO_CellularComponent-EBI-UniProt-GOA-ACAP-ARAP_16.06.2020_00h00	8.60324e-05	0.00138219	1.63157e-08	1.43578e-07	[2, 3, 6, 7, 8]	Group92	17.1429	12	[ACTN2, ANKRD1, ATP2B4, ITGB1BP2, LDB3, LOC101086587, MYOM3, MYPN, NOS1, NRAP, PDLIM3, PDLIM7]
GO:0003007	heart morphogenesis	GO_BiologicalProcess-EBI-UniProt-GOA-ACAP-ARAP_16.06.2020_00h00	0.0115779	0.04715	1.63157e-08	1.43578e-07	[4, 5, 6, 7]	Group92	8.98204	15	[ADGRG6, ALDH1A2, ANKRD1, CCDC40, DHRS3, EYA1, HAND1, LOC101086587, LOC101090649, MEF2C, MYOM3, PROX1, RARB, RXRA, TPM1]
GO:0030018	Z disc	GO_CellularComponent-EBI-UniProt-GOA-ACAP-ARAP_16.06.2020_00h00	0.000142118	0.00203703	1.63157e-08	1.43578e-07	[2, 3, 4, 7, 8, 9]	Group92	17.4603	11	[ACTN2, ATP2B4, ITGB1BP2, LDB3, LOC101086587, MYOM3, MYPN, NOS1, NRAP, PDLIM3, PDLIM7]
GO:0031032	actomyosin structure organization	GO_BiologicalProcess-EBI-UniProt-GOA-ACAP-ARAP_16.06.2020_00h00	1.22397e-08	3.57888e-06	1.63157e-08	1.43578e-07	[4, 7]	Group92	17.9104	24	[ACTA1, ACTN2, ARHGEF10L, CDC42BPA, CDC42BPG, CGNL1, CIT, ECT2, EDN1, EPB41L1, EPB41L2, EPB41L5, LDB3, LPAR1, MEF2A, MEF2C, MYOM3, MYPN, NRAP, PROX1, ROCK2, SORBS3, TPM1, WNT4]
GO:0035051	cardiocyte differentiation	GO_BiologicalProcess-EBI-UniProt-GOA-ACAP-ARAP_16.06.2020_00h00	0.00160085	0.0120642	1.63157e-08	1.43578e-07	[4, 5, 6, 7]	Group92	13.253	11	[ACTN2, EDN1, LOC101090649, MEF2A, MEF2C, MYOM3, NRAP, PROX1, RARB, RXRA, SOX6]
GO:0048644	muscle organ morphogenesis	GO_BiologicalProcess-EBI-UniProt-GOA-ACAP-ARAP_16.06.2020_00h00	0.000272175	0.00349052	1.63157e-08	1.43578e-07	[4, 5, 6, 7]	Group92	17.5439	10	[ADARB1, ANKRD1, HAND1, LIF, LOC101086587, MYLK, MYOM3, PROX1, RXRA, TPM1]
GO:0055002	striated muscle cell development	GO_BiologicalProcess-EBI-UniProt-GOA-ACAP-ARAP_16.06.2020_00h00	0.000618709	0.00611184	1.63157e-08	1.43578e-07	[5, 6]	Group92	13.2653	13	[ACTA1, ACTN2, EDN1, LDB3, LOC101080520, LOC101090649, MEF2A, MEF2C, MYOM3, MYPN, NRAP, PROX1, TPM1]
GO:0030239	myofibril assembly	GO_BiologicalProcess-EBI-UniProt-GOA-ACAP-ARAP_16.06.2020_00h00	7.93701e-06	0.000246892	1.63157e-08	1.43578e-07	[4, 5, 6, 7, 8]	Group92	23.4043	11	[ACTA1, ACTN2, EDN1, LDB3, MEF2A, MEF2C, MYOM3, MYPN, NRAP, PROX1, TPM1]
GO:0048738	cardiac muscle tissue development	GO_BiologicalProcess-EBI-UniProt-GOA-ACAP-ARAP_16.06.2020_00h00	5.09252e-05	0.000886342	1.63157e-08	1.43578e-07	[5, 6, 7]	Group92	13.4328	18	[ACTN2, ALDH1A2, ANKRD1, EDN1, GJC1, GLI1, HAND1, LOC101086587, LOC101090649, MEF2A, MEF2C, MYOM3, NRAP, PROX1, RARB, RXRA, SOX6, TPM1]
GO:0051371	muscle alpha-actinin binding	GO_MolecularFunction-EBI-UniProt-GOA-ACAP-ARAP_16.06.2020_00h00	7.35834e-06	0.000233867	1.63157e-08	1.43578e-07	[6]	Group92	50	6	[LDB3, MYOM3, MYPN, NRAP, PDLIM3, PDLIM7]
GO:0055006	cardiac cell development	GO_BiologicalProcess-EBI-UniProt-GOA-ACAP-ARAP_16.06.2020_00h00	0.00227542	0.0156918	1.63157e-08	1.43578e-07	[4, 5, 6, 7, 8]	Group92	17.5	7	[ACTN2, EDN1, LOC101090649, MEF2A, MYOM3, NRAP, PROX1]
GO:0060415	muscle tissue morphogenesis	GO_BiologicalProcess-EBI-UniProt-GOA-ACAP-ARAP_16.06.2020_00h00	0.00060655	0.00603249	1.63157e-08	1.43578e-07	[4, 5, 6, 7, 8]	Group92	17.3077	9	[ADARB1, ANKRD1, HAND1, LOC101086587, MYLK, MYOM3, PROX1, RXRA, TPM1]
GO:0055007	cardiac muscle cell differentiation	GO_BiologicalProcess-EBI-UniProt-GOA-ACAP-ARAP_16.06.2020_00h00	0.000218296	0.00290136	1.63157e-08	1.43578e-07	[5, 6, 7, 8]	Group92	16.6667	11	[ACTN2, EDN1, LOC101090649, MEF2A, MEF2C, MYOM3, NRAP, PROX1, RARB, RXRA, SOX6]
GO:0014866	skeletal myofibril assembly	GO_BiologicalProcess-EBI-UniProt-GOA-ACAP-ARAP_16.06.2020_00h00	0.0030795	0.0196604	1.63157e-08	1.43578e-07	[5, 6, 7, 8, 9]	Group92	42.8571	3	[ACTA1, MYOM3, PROX1]
GO:0045214	sarcomere organization	GO_BiologicalProcess-EBI-UniProt-GOA-ACAP-ARAP_16.06.2020_00h00	8.41033e-05	0.00139726	1.63157e-08	1.43578e-07	[5, 6, 7, 8, 9]	Group92	25	8	[ACTN2, EDN1, LDB3, MEF2C, MYOM3, MYPN, PROX1, TPM1]
GO:0055008	cardiac muscle tissue morphogenesis	GO_BiologicalProcess-EBI-UniProt-GOA-ACAP-ARAP_16.06.2020_00h00	0.00398088	0.0230954	1.63157e-08	1.43578e-07	[5, 6, 7, 8, 9]	Group92	15.9091	7	[ANKRD1, HAND1, LOC101086587, MYOM3, PROX1, RXRA, TPM1]
GO:0055013	cardiac muscle cell development	GO_BiologicalProcess-EBI-UniProt-GOA-ACAP-ARAP_16.06.2020_00h00	0.00195456	0.0139393	1.63157e-08	1.43578e-07	[5, 6, 7, 8, 9]	Group92	17.9487	7	[ACTN2, EDN1, LOC101090649, MEF2A, MYOM3, NRAP, PROX1]
GO:0060297	regulation of sarcomere organization	GO_BiologicalProcess-EBI-UniProt-GOA-ACAP-ARAP_16.06.2020_00h00	0.00039129	0.00446926	1.63157e-08	1.43578e-07	[4, 5, 6, 7, 8, 9, 10]	Group92	75	3	[EDN1, MEF2C, PROX1]
GO:0030240	skeletal muscle thin filament assembly	GO_BiologicalProcess-EBI-UniProt-GOA-ACAP-ARAP_16.06.2020_00h00	0.00182283	0.0130636	1.63157e-08	1.43578e-07	[5, 6, 7, 8, 9, 10]	Group92	50	3	[ACTA1, MYOM3, PROX1]
GO:0055003	cardiac myofibril assembly	GO_BiologicalProcess-EBI-UniProt-GOA-ACAP-ARAP_16.06.2020_00h00	0.00425649	0.0241201	1.63157e-08	1.43578e-07	[5, 6, 7, 8, 9, 10]	Group92	26.6667	4	[MEF2A, MYOM3, NRAP, PROX1]
GO:0055012	ventricular cardiac muscle cell differentiation	GO_BiologicalProcess-EBI-UniProt-GOA-ACAP-ARAP_16.06.2020_00h00	0.000205757	0.00275979	1.63157e-08	1.43578e-07	[6, 7, 8, 9]	Group92	38.4615	5	[MEF2A, MEF2C, PROX1, RARB, RXRA]
GO:0048518	positive regulation of biological process	GO_BiologicalProcess-EBI-UniProt-GOA-ACAP-ARAP_16.06.2020_00h00	2.59152e-05	0.000512001	7.15516e-05	0.000196767	[1, 2, 3]	Group93	5.87198	233	[ABI1, ABR, ACKR3, ACTC1, ACTN2, ADARB1, ADGRA2, ADGRB2, AGO2, ALDH1A2, ALS2, ANKRD1, ANO1, APAF1, ARHGEF10L, ARHGEF2, ARHGEF3, ARHGEF7, ARNTL, ATP11C, ATP2B4, ATP2C2, BAG6, BRCC3, BST1, BTN1A1, CACNA1G, CAPRIN2, CARF, CASK, CCNY, CD63, CDC6, CDCA2, CDK12, CDKL5, CDON, CENPE, CENPJ, CEP250, CFAP69, CHD6, CHEK2, CHRM1, CHUK, CIT, CLIP1, CMKLR1, COL1A1, CREB3L2, CRTC1, CSF2, CSF3, CXCL10, CXCL8, DC…
GO:0048519	negative regulation of biological process	GO_BiologicalProcess-EBI-UniProt-GOA-ACAP-ARAP_16.06.2020_00h00	0.00394958	0.0230051	7.15516e-05	0.000196767	[1, 2, 3]	Group93	5.54252	189	[ABR, ACKR3, ACTN2, ADARB1, ADGRA2, ADGRB2, AGO2, ALDH1A2, ANKRD1, APLP1, ARHGEF15, ARHGEF2, ARNTL, ATP2B4, BAG6, BCOR, BRCC3, CAPRIN2, CASK, CAST, CD109, CDC6, CDK12, CENPJ, CGNL1, CHEK2, CHRDL1, CILP, CLMN, CMKLR1, COL1A1, COL3A1, COL6A3, CPTP, CREBZF, CRIM1, CSF2, CXCL10, CXCL8, DCAF1, DCUN1D3, DHRS3, DHX58, DLG5, DNMT3A, DPEP1, DPF1, EDN1, EGR3, EIF4G1, EPB41L5, EYA1, EYA4, FAM3A, FAP, FBXW11…
GO:0023051	regulation of signaling	GO_BiologicalProcess-EBI-UniProt-GOA-ACAP-ARAP_16.06.2020_00h00	1.69168e-05	0.00042642	7.15516e-05	0.000196767	[2, 3]	Group93	6.50669	141	[ABR, ACKR3, ADGRA2, AFAP1, ANKRD1, ANKS1A, ANO1, APAF1, APLP1, ARHGEF2, ARHGEF3, ARHGEF7, ARNTL, ATP2B4, BRSK2, BST1, CACNG4, CAPRIN2, CASK, CCNY, CD109, CD63, CDK12, CDON, CENPJ, CGNL1, CHRDL1, CHRNA5, CILP, CMKLR1, COL1A1, CPTP, CSF2, CSF3, CXCL8, DHRS3, DHX58, DLG4, DLG5, DYNC2H1, EDA, EDN1, EPS8L1, EYA1, EYA4, FBXW11, FGFR3, FICD, FOXP3, GCLM, GIPC1, GLI1, GREM2, GRM2, HDAC9, HERPUD1, IFI6, …
GO:0048583	regulation of response to stimulus	GO_BiologicalProcess-EBI-UniProt-GOA-ACAP-ARAP_16.06.2020_00h00	4.83237e-05	0.000872213	7.15516e-05	0.000196767	[2, 3]	Group93	6.29459	150	[ABR, ACKR3, ADGRA2, AFAP1, ANKRD1, ANKS1A, ANO1, APAF1, APLP1, ARHGEF2, ARHGEF3, ARNTL, ATP2B4, BAG6, BRCC3, BRSK2, BST1, BTN1A1, CACNG4, CAPRIN2, CASK, CASP12, CCNY, CD109, CD63, CDK12, CDON, CENPJ, CGNL1, CHRDL1, CILP, CMKLR1, COL1A1, COL3A1, CSF2, CSF3, CXCL10, CXCL8, DHRS3, DHX58, DLG5, DYNC2H1, EDA, EDN1, EPS8L1, EYA1, EYA4, FBXW11, FGFR3, FICD, FOXP3, FUT8, GCLM, GIPC1, GLI1, GREM2, HERPUD…
GO:0050794	regulation of cellular process	GO_BiologicalProcess-EBI-UniProt-GOA-ACAP-ARAP_16.06.2020_00h00	9.71996e-05	0.00151176	7.15516e-05	0.000196767	[2, 3]	Group93	5.28512	418	[ABI1, ABR, ACKR3, ACTA1, ACTN2, ADARB1, ADGRA2, ADGRB2, ADGRG6, AFAP1, AFDN, AGO2, AGRN, ALDH1A2, ALS2, ANK3, ANKRD1, ANKS1A, ANO1, APAF1, APLP1, ARHGAP20, ARHGAP6, ARHGEF10L, ARHGEF15, ARHGEF2, ARHGEF3, ARHGEF7, ARNTL, ATP11C, ATP2B4, ATXN3, BAG6, BCOR, BNC2, BRCC3, BRSK2, BST1, BTN1A1, CACNA1G, CACNG4, CAPRIN2, CARF, CASK, CASP12, CAST, CCDC40, CCNY, CD109, CD63, CDC42BPA, CDC42BPG, CDC6, CDCA…
GO:0006793	phosphorus metabolic process	GO_BiologicalProcess-EBI-UniProt-GOA-ACAP-ARAP_16.06.2020_00h00	1.76416e-05	0.000416001	7.15516e-05	0.000196767	[3]	Group93	6.44454	147	[ABI1, ACKR3, ADARB1, ADSS, AFMID, AK5, ALS2, ARHGEF2, ATP2B4, BRSK2, BST1, CAMK2D, CAMKK2, CAPRIN2, CASK, CCNY, CD109, CDC42BPA, CDC42BPG, CDCA2, CDK12, CDK19, CDKL5, CDON, CENPE, CHEK2, CHKA, CHUK, CIT, CMPK2, CSF2, CSF3, CTPS1, DCAF1, DGKD, DGKG, ECT2, EDN1, EFR3B, EIF4G1, EYA1, EYA4, FAM126B, FBXW11, FGF13, FGFR3, FGGY, FUT8, GPD2, GRK3, GRK4, IL34, INPP1, INPP4A, INPP5A, ISYNA1, KHK, LIF, LO…
GO:0007165	signal transduction	GO_BiologicalProcess-EBI-UniProt-GOA-ACAP-ARAP_16.06.2020_00h00	0.00154368	0.0118782	7.15516e-05	0.000196767	[2, 3, 4]	Group93	5.52192	228	[ABR, ACKR3, ACTN2, ADGRA2, ADGRB2, ADGRG6, AFAP1, AFDN, AGRN, ALDH1A2, ANK3, ANKRD1, ANKS1A, APAF1, APLP1, ARHGAP20, ARHGAP6, ARHGEF10L, ARHGEF2, ARHGEF3, ARHGEF7, ARNTL, ATP2B4, BAG6, BRCC3, BRSK2, BST1, BTN1A1, CACNG4, CAPRIN2, CASP12, CCNY, CD109, CD63, CDC42BPA, CDC42BPG, CDK12, CDON, CENPJ, CGNL1, CHEK2, CHRDL1, CHRM1, CHRNA5, CHUK, CILP, CIT, CMKLR1, CNKSR1, COL1A1, COL3A1, COL4A6, CREB3L2…
GO:0009893	positive regulation of metabolic process	GO_BiologicalProcess-EBI-UniProt-GOA-ACAP-ARAP_16.06.2020_00h00	0.000667119	0.00654583	7.15516e-05	0.000196767	[2, 3, 4]	Group93	5.93714	153	[ABI1, ACKR3, ACTC1, ACTN2, AGO2, ALDH1A2, ALS2, ANKRD1, APAF1, ARHGEF10L, ARHGEF2, ARNTL, ATP2B4, BAG6, BRCC3, CAPRIN2, CARF, CASK, CCNY, CD63, CDCA2, CDK12, CDON, CENPE, CENPJ, CHD6, CHEK2, CHUK, CMKLR1, COL1A1, CREB3L2, CRTC1, CSF2, CSF3, DCUN1D3, DHX58, DPF1, ECT2, EDA, EDN1, EGR3, EGR4, EIF4G1, ETV1, EYA1, EYA4, FBXW11, FGF13, FGFR3, FOSB, FOXP3, GIPC1, GLI1, GLIS1, HAND1, HERPUD1, HOXD4, IF…
GO:0016772	transferase activity, transferring phosphorus-containing groups	GO_MolecularFunction-EBI-UniProt-GOA-ACAP-ARAP_16.06.2020_00h00	0.000877825	0.00773121	7.15516e-05	0.000196767	[3]	Group93	6.60147	81	[ABI1, ADARB1, AK5, ALS2, ATP2B4, BRSK2, CAMK2D, CAMKK2, CASK, CCNY, CDC42BPA, CDC42BPG, CDK12, CDK19, CDKL5, CENPE, CHEK2, CHKA, CHUK, CIT, CMPK2, DCAF1, DGKD, DGKG, ECT2, EDN1, FGF13, FGFR3, FGGY, FICD, GRK3, GRK4, KHK, LOC101091160, LPAR1, LPAR3, LYN, MADD, MAP2K6, MAP3K14, MAP3K8, MAPK8IP3, MAPKAPK5, MAST1, MAST2, MKNK1, MYLK, NEK4, NPR2, PAK3, PAK4, PAQR3, PFKFB4, PI4KB, PIKFYVE, PLCE1, POLA…
GO:0016817	hydrolase activity, acting on acid anhydrides	GO_MolecularFunction-EBI-UniProt-GOA-ACAP-ARAP_16.06.2020_00h00	0.0089204	0.0406281	7.15516e-05	0.000196767	[3]	Group93	6.28684	64	[ABCA3, ABCA9, ABCC9, ABCD4, ABCG4, ABR, AGFG1, ALS2, ARHGAP20, ARHGAP6, ARHGEF10L, ARHGEF7, ATP2C2, CARNS1, CENPE, CGN, CGNL1, CHD6, DYNC2H1, ECT2, EVI5, FGD4, GNGT2, KIF1B, LOC100302541, LOC101085080, LOC101086801, LOC101091160, MAZ, MCM9, MSH3, MX1, MYH7B, MYO1D, MYO9B, NCAPH, NF1, NUDT9, NUGGC, OPA1, OPHN1, PEX6, PLPP5, PLXNB1, PLXNB3, RAB15, RAB30, RAPGEF2, RHOBTB1, RHOT1, RIT1, RRP1B, SBF2,…
GO:0023056	positive regulation of signaling	GO_BiologicalProcess-EBI-UniProt-GOA-ACAP-ARAP_16.06.2020_00h00	0.0102693	0.0441578	7.15516e-05	0.000196767	[2, 3, 4]	Group93	6.18182	68	[ACKR3, ADGRA2, ANKRD1, ANO1, APAF1, ARHGEF3, ARHGEF7, ARNTL, CAPRIN2, CD63, CDON, CENPJ, COL1A1, CSF2, CSF3, DHX58, DLG5, DYNC2H1, EDA, EDN1, FGFR3, GIPC1, GLI1, IFIH1, IL1A, IRF7, LGALS9, LIF, LIMS1, LOC100302541, LOC101091160, LPAR1, LPAR3, LYN, MADD, MAP2K6, MAP3K14, MAP3K8, MAPK8IP3, MAZ, NFKB1, NOS1, NUP93, PLCE1, PLEKHA4, PLXNB1, PRKRA, PRR5L, RAPGEF2, RIMS2, RIMS3, RPTOR, SEMA4D, SLC8A3, …
GO:0043168	anion binding	GO_MolecularFunction-EBI-UniProt-GOA-ACAP-ARAP_16.06.2020_00h00	1.50256e-06	6.86484e-05	7.15516e-05	0.000196767	[3]	Group93	6.74988	146	[ABCA3, ABCA9, ABCC9, ABCD4, ABCG4, ACBD4, ACTA1, ACTC1, ACTN2, ADSS, AK5, APAF1, APLP1, ARL5B, ATP11B, ATP11C, ATP2B4, ATP2C2, ATP8B3, ATP8B4, ATP9A, ATP9B, BRSK2, CAMK2D, CAMKK2, CARNS1, CASK, CDC42BPA, CDC42BPG, CDC6, CDK12, CDK19, CDKL5, CENPE, CHD6, CHEK2, CHUK, CIITA, CIT, CPTP, CTPS1, CXCL10, DGKD, DGKG, DHX58, DYNC2H1, EIF4G1, FCHSD2, FERMT2, FGD4, FGFR3, FICD, FIGNL1, GREM2, GRK3, GRK4, …
GO:0044093	positive regulation of molecular function	GO_BiologicalProcess-EBI-UniProt-GOA-ACAP-ARAP_16.06.2020_00h00	0.000681066	0.00655078	7.15516e-05	0.000196767	[3]	Group93	6.73077	77	[ABI1, ABR, ACTN2, AGFG1, ALS2, APAF1, ARHGAP20, ARHGAP6, ARHGEF10L, ARHGEF2, ARHGEF7, ATP2B4, CAPRIN2, CCNY, CENPE, CHUK, CRTC1, CSF3, DCUN1D3, ECT2, EDA, EDN1, EIF4G1, EPB41L5, EVI5, FGF13, FGFR3, GCLM, LOC100302541, LOC101086801, LOC101091160, LPAR1, LPAR3, LYN, MADD, MAP2K6, MAP3K14, MAP3K8, MAPK8IP3, MAPKAPK5, MEF2C, MSH3, MYO9B, NCAPH, NEK4, NR4A2, OPHN1, PAK4, PLCE1, PLXNB1, PPP1R15B, PRKR…
GO:0048522	positive regulation of cellular process	GO_BiologicalProcess-EBI-UniProt-GOA-ACAP-ARAP_16.06.2020_00h00	1.26227e-05	0.00032376	7.15516e-05	0.000196767	[2, 3, 4]	Group93	6.0022	218	[ABI1, ABR, ACKR3, ACTN2, ADGRA2, ADGRB2, AGO2, ALDH1A2, ALS2, ANKRD1, ANO1, APAF1, ARHGEF10L, ARHGEF2, ARHGEF3, ARHGEF7, ARNTL, ATP11C, ATP2B4, BAG6, BRCC3, BST1, CACNA1G, CAPRIN2, CARF, CASK, CCNY, CD63, CDC6, CDCA2, CDK12, CDKL5, CDON, CENPE, CENPJ, CEP250, CFAP69, CHD6, CHEK2, CHUK, CIT, CLIP1, CMKLR1, COL1A1, CREB3L2, CRTC1, CSF2, CSF3, CXCL10, DCUN1D3, DHX58, DLG5, DPF1, DYNC2H1, ECT2, EDA,…
GO:0048523	negative regulation of cellular process	GO_BiologicalProcess-EBI-UniProt-GOA-ACAP-ARAP_16.06.2020_00h00	0.00102803	0.00858849	7.15516e-05	0.000196767	[2, 3, 4]	Group93	5.74639	179	[ABR, ACKR3, ACTN2, ADARB1, ADGRA2, AGO2, ALDH1A2, ANKRD1, APLP1, ARHGEF15, ARHGEF2, ARNTL, ATP2B4, BAG6, BCOR, BRCC3, CAPRIN2, CASK, CAST, CD109, CDC6, CDK12, CENPJ, CGNL1, CHEK2, CHRDL1, CILP, CLMN, COL1A1, COL6A3, CPTP, CREBZF, CRIM1, CSF2, CXCL10, CXCL8, DCAF1, DCUN1D3, DHRS3, DHX58, DLG5, DNMT3A, DPEP1, DPF1, EDN1, EGR3, EIF4G1, EPB41L5, EYA1, EYA4, FAM3A, FAP, FBXW11, FOXP3, FRMD4A, GATAD2B…
GO:0048584	positive regulation of response to stimulus	GO_BiologicalProcess-EBI-UniProt-GOA-ACAP-ARAP_16.06.2020_00h00	0.00171136	0.0126364	7.15516e-05	0.000196767	[2, 3, 4]	Group93	6.41918	83	[ACKR3, ADGRA2, ANKRD1, ANO1, APAF1, ARHGEF3, ARNTL, BAG6, BRCC3, BTN1A1, CAPRIN2, CD63, CDON, CENPJ, CMKLR1, COL1A1, CSF2, CSF3, CXCL10, CXCL8, DHX58, DLG5, DYNC2H1, EDA, EDN1, EYA1, EYA4, FGFR3, FOXP3, GIPC1, GLI1, HERPUD1, IFIH1, IL1A, IRF7, LIF, LIMS1, LOC100302541, LOC101080520, LOC101091160, LPAR1, LPAR3, LYN, MADD, MAP2K6, MAP3K14, MAP3K8, MAPK8IP3, MAZ, MEF2C, MYLK, NFKB1, NOS1, NR4A3, NU…
GO:0048585	negative regulation of response to stimulus	GO_BiologicalProcess-EBI-UniProt-GOA-ACAP-ARAP_16.06.2020_00h00	0.0104237	0.0444299	7.15516e-05	0.000196767	[2, 3, 4]	Group93	6.25621	63	[ABR, ACKR3, ADGRA2, APLP1, ARNTL, ATP2B4, CASK, CD109, CGNL1, CHRDL1, CILP, COL3A1, CSF2, CXCL8, DHRS3, DHX58, DLG5, EYA1, EYA4, FBXW11, FOXP3, GCLM, GLI1, GREM2, HERPUD1, IFI6, LIF, LOC101091160, LOC101095312, LOC101096984, LYN, MAZ, MCC, NFKB1, NR4A2, NR4A3, OPA1, OXR1, PAQR3, PDE10A, PDE4D, PPP1R15B, PRKACB, PTPRS, RB1, RNF152, SEMA3B, SEMA3G, SEMA4A, SEMA4D, SMURF1, SOCS5, TANK, TCF7L2, THY1…
GO:0050790	regulation of catalytic activity	GO_BiologicalProcess-EBI-UniProt-GOA-ACAP-ARAP_16.06.2020_00h00	0.0126459	0.0498338	7.15516e-05	0.000196767	[3]	Group93	5.87467	90	[ABI1, ABR, ADARB1, AGFG1, ALS2, APAF1, ARHGAP20, ARHGAP6, ARHGEF10L, ARHGEF15, ARHGEF7, ATP2B4, BRCC3, CAST, CCNY, CD109, CDK12, CENPE, COL6A3, CRIM1, DCUN1D3, DPEP1, ECT2, EDN1, EVI5, FGF13, FGFR3, GCLM, HDAC9, IFI6, LOC100302541, LOC101086801, LOC101091160, LPAR1, LPAR3, LYN, MADD, MAP2K6, MAP3K14, MAP3K8, MAPK8IP3, MAPKAPK5, MEF2C, MSH3, MYO1D, MYO9B, NCAPH, NEK4, NF1, NFKB1, NOS1, NR4A1, NR4…
GO:0098772	molecular function regulator	GO_BiologicalProcess-EBI-UniProt-GOA-ACAP-ARAP_16.06.2020_00h00	0.000146288	0.00207643	7.15516e-05	0.000196767	[3]	Group93	6.89655	86	[ABI1, ABR, AGFG1, ALS2, APAF1, ARHGAP20, ARHGAP6, ARHGEF10L, ARHGEF15, ARHGEF2, ARHGEF3, ARHGEF7, ATP2B4, BRCC3, CACNG4, CAST, CCNY, CD109, COL6A3, CRIM1, CSF2, CSF3, CXCL10, CXCL8, DENND1A, DOCK10, DOCK3, DPEP1, ECT2, EDN1, EPS8L1, EVI5, FGD3, FGD4, FGF13, FXYD6, GCLM, GREM2, GRM2, IL1A, IL34, ITSN2, KCNIP1, LIF, LOC100302541, LOC101086801, LOC101088440, LOC101091160, MADD, MAP3K14, MYO9B, NCAP…
GO:1901265	nucleoside phosphate binding	GO_MolecularFunction-EBI-UniProt-GOA-ACAP-ARAP_16.06.2020_00h00	5.04404e-05	0.00088848	7.15516e-05	0.000196767	[3]	Group93	6.65499	114	[ABCA3, ABCA9, ABCC9, ABCD4, ABCG4, ACBD4, ACTA1, ACTC1, ADSS, AK5, APAF1, ARL5B, ATP11B, ATP11C, ATP2B4, ATP2C2, ATP8B3, ATP8B4, ATP9A, ATP9B, BRSK2, CAMK2D, CAMKK2, CARNS1, CASK, CDC42BPA, CDC42BPG, CDC6, CDK12, CDK19, CDKL5, CENPE, CHD6, CHEK2, CHUK, CIITA, CIT, CTPS1, DGKD, DGKG, DHX58, DYNC2H1, EIF4G1, FGD4, FGFR3, FICD, FIGNL1, GRK3, GRK4, IFIH1, KIF1B, LOC101085080, LOC101086263, LOC101097…
GO:0000166	nucleotide binding	GO_MolecularFunction-EBI-UniProt-GOA-ACAP-ARAP_16.06.2020_00h00	5.04404e-05	0.00088848	7.15516e-05	0.000196767	[3, 4]	Group93	6.65499	114	[ABCA3, ABCA9, ABCC9, ABCD4, ABCG4, ACBD4, ACTA1, ACTC1, ADSS, AK5, APAF1, ARL5B, ATP11B, ATP11C, ATP2B4, ATP2C2, ATP8B3, ATP8B4, ATP9A, ATP9B, BRSK2, CAMK2D, CAMKK2, CARNS1, CASK, CDC42BPA, CDC42BPG, CDC6, CDK12, CDK19, CDKL5, CENPE, CHD6, CHEK2, CHUK, CIITA, CIT, CTPS1, DGKD, DGKG, DHX58, DYNC2H1, EIF4G1, FGD4, FGFR3, FICD, FIGNL1, GRK3, GRK4, IFIH1, KIF1B, LOC101085080, LOC101086263, LOC101097…
GO:0010646	regulation of cell communication	GO_BiologicalProcess-EBI-UniProt-GOA-ACAP-ARAP_16.06.2020_00h00	1.88772e-05	0.000431226	7.15516e-05	0.000196767	[3, 4]	Group93	6.50255	140	[ABR, ACKR3, ADGRA2, AFAP1, ANKRD1, ANKS1A, ANO1, APAF1, APLP1, ARHGEF2, ARHGEF3, ARHGEF7, ARNTL, ATP2B4, BRSK2, BST1, CACNG4, CAPRIN2, CASK, CCNY, CD109, CD63, CDK12, CDON, CENPJ, CGNL1, CHRDL1, CHRNA5, CILP, CMKLR1, COL1A1, CPTP, CSF2, CSF3, CXCL8, DHRS3, DHX58, DLG4, DLG5, DYNC2H1, EDA, EDN1, EPS8L1, EYA1, EYA4, FBXW11, FGFR3, FICD, FOXP3, GCLM, GIPC1, GLI1, GREM2, GRM2, HDAC9, HERPUD1, IFI6, …
GO:0006796	phosphate-containing compound metabolic process	GO_BiologicalProcess-EBI-UniProt-GOA-ACAP-ARAP_16.06.2020_00h00	1.75387e-05	0.000420353	7.15516e-05	0.000196767	[4]	Group93	6.45446	146	[ABI1, ACKR3, ADARB1, ADSS, AFMID, AK5, ALS2, ARHGEF2, ATP2B4, BRSK2, BST1, CAMK2D, CAMKK2, CAPRIN2, CASK, CCNY, CD109, CDC42BPA, CDC42BPG, CDCA2, CDK12, CDK19, CDKL5, CDON, CENPE, CHEK2, CHKA, CHUK, CIT, CMPK2, CSF2, CSF3, CTPS1, DCAF1, DGKD, DGKG, ECT2, EDN1, EFR3B, EIF4G1, EYA1, EYA4, FAM126B, FBXW11, FGF13, FGFR3, FGGY, GPD2, GRK3, GRK4, IL34, INPP1, INPP4A, INPP5A, ISYNA1, KHK, LIF, LOC10030…
GO:0007166	cell surface receptor signaling pathway	GO_BiologicalProcess-EBI-UniProt-GOA-ACAP-ARAP_16.06.2020_00h00	0.0121045	0.0487513	7.15516e-05	0.000196767	[3, 4, 5]	Group93	5.76606	105	[ACKR3, ADGRA2, ADGRB2, ADGRG6, ANKS1A, ARNTL, BAG6, BTN1A1, CACNG4, CAPRIN2, CCNY, CD109, CD63, CDON, CENPJ, CHRDL1, CHRM1, CHRNA5, CHUK, CILP, CMKLR1, COL1A1, COL3A1, COL4A6, CSF2, CXCL10, CXCL8, DIXDC1, DLG5, DYNC2H1, EDA, EDN1, EYA1, EYA4, FERMT2, FGFR3, FOXP3, FUT8, GCLM, GIPC1, GLI1, GREM2, GRM2, IFI6, IFT140, IFT81, IL13RA2, IL15RA, IL1A, IRF7, ITGA7, ITGAL, ITGB4, LAMA3, LIF, LIMS1, LOC10…
GO:0009966	regulation of signal transduction	GO_BiologicalProcess-EBI-UniProt-GOA-ACAP-ARAP_16.06.2020_00h00	0.000115182	0.00173604	7.15516e-05	0.000196767	[3, 4, 5]	Group93	6.46739	119	[ACKR3, ADGRA2, AFAP1, ANKRD1, ANKS1A, APAF1, APLP1, ARHGEF2, ARHGEF3, ARNTL, ATP2B4, BST1, CACNG4, CAPRIN2, CCNY, CD109, CD63, CDK12, CDON, CENPJ, CGNL1, CHRDL1, CILP, CMKLR1, COL1A1, CSF2, CSF3, CXCL8, DHRS3, DHX58, DLG5, DYNC2H1, EDA, EDN1, EPS8L1, EYA1, EYA4, FBXW11, FGFR3, FICD, GCLM, GIPC1, GLI1, GREM2, HERPUD1, IFI6, IFT140, IFT81, IL1A, IRF7, LIF, LIMS1, LOC100302541, LOC101086801, LOC101…
GO:0010604	positive regulation of macromolecule metabolic process	GO_BiologicalProcess-EBI-UniProt-GOA-ACAP-ARAP_16.06.2020_00h00	0.000346874	0.00402484	7.15516e-05	0.000196767	[3, 4, 5]	Group93	6.07069	146	[ABI1, ACKR3, ACTC1, ACTN2, AGO2, ALDH1A2, ALS2, ANKRD1, APAF1, ARHGEF10L, ARHGEF2, ARNTL, ATP2B4, BAG6, BRCC3, CAPRIN2, CARF, CASK, CCNY, CD63, CDCA2, CDK12, CDON, CENPE, CENPJ, CHD6, CHEK2, CHUK, COL1A1, CREB3L2, CRTC1, CSF2, CSF3, DCUN1D3, DHX58, DPF1, ECT2, EDA, EDN1, EGR3, EGR4, EIF4G1, ETV1, EYA1, EYA4, FBXW11, FGF13, FGFR3, FOSB, FOXP3, GLI1, GLIS1, HAND1, HERPUD1, HOXD4, IFIH1, IL1A, IL34…
GO:0010647	positive regulation of cell communication	GO_BiologicalProcess-EBI-UniProt-GOA-ACAP-ARAP_16.06.2020_00h00	0.00895612	0.0406641	7.15516e-05	0.000196767	[3, 4, 5]	Group93	6.22141	68	[ACKR3, ADGRA2, ANKRD1, ANO1, APAF1, ARHGEF3, ARHGEF7, ARNTL, CAPRIN2, CD63, CDON, CENPJ, COL1A1, CSF2, CSF3, DHX58, DLG5, DYNC2H1, EDA, EDN1, FGFR3, GIPC1, GLI1, IFIH1, IL1A, IRF7, LGALS9, LIF, LIMS1, LOC100302541, LOC101091160, LPAR1, LPAR3, LYN, MADD, MAP2K6, MAP3K14, MAP3K8, MAPK8IP3, MAZ, NFKB1, NOS1, NUP93, PLCE1, PLEKHA4, PLXNB1, PRKRA, PRR5L, RAPGEF2, RIMS2, RIMS3, RPTOR, SEMA4D, SLC8A3, …
GO:0016773	phosphotransferase activity, alcohol group as acceptor	GO_MolecularFunction-EBI-UniProt-GOA-ACAP-ARAP_16.06.2020_00h00	0.000125428	0.00185228	7.15516e-05	0.000196767	[4]	Group93	7.21344	73	[ABI1, ADARB1, ALS2, ATP2B4, BRSK2, CAMK2D, CAMKK2, CASK, CCNY, CDC42BPA, CDC42BPG, CDK12, CDK19, CDKL5, CENPE, CHEK2, CHKA, CHUK, CIT, DCAF1, DGKD, DGKG, ECT2, EDN1, FGF13, FGFR3, FGGY, GRK3, GRK4, KHK, LOC101091160, LPAR1, LPAR3, LYN, MADD, MAP2K6, MAP3K14, MAP3K8, MAPK8IP3, MAPKAPK5, MAST1, MAST2, MKNK1, MYLK, NEK4, NPR2, PAK3, PAK4, PAQR3, PFKFB4, PI4KB, PIKFYVE, PLCE1, POMK, PRKACB, PRKD1, P…
GO:0016818	hydrolase activity, acting on acid anhydrides, in phosphorus-containing anhydrides	GO_MolecularFunction-EBI-UniProt-GOA-ACAP-ARAP_16.06.2020_00h00	0.00856142	0.0392376	7.15516e-05	0.000196767	[4]	Group93	6.29921	64	[ABCA3, ABCA9, ABCC9, ABCD4, ABCG4, ABR, AGFG1, ALS2, ARHGAP20, ARHGAP6, ARHGEF10L, ARHGEF7, ATP2C2, CARNS1, CENPE, CGN, CGNL1, CHD6, DYNC2H1, ECT2, EVI5, FGD4, GNGT2, KIF1B, LOC100302541, LOC101085080, LOC101086801, LOC101091160, MAZ, MCM9, MSH3, MX1, MYH7B, MYO1D, MYO9B, NCAPH, NF1, NUDT9, NUGGC, OPA1, OPHN1, PEX6, PLPP5, PLXNB1, PLXNB3, RAB15, RAB30, RAPGEF2, RHOBTB1, RHOT1, RIT1, RRP1B, SBF2,…
GO:0031325	positive regulation of cellular metabolic process	GO_BiologicalProcess-EBI-UniProt-GOA-ACAP-ARAP_16.06.2020_00h00	0.00032832	0.003871	7.15516e-05	0.000196767	[3, 4, 5]	Group93	6.11448	141	[ABI1, ACKR3, ACTN2, AGO2, ALS2, ANKRD1, APAF1, ARHGEF10L, ARHGEF2, ARNTL, ATP2B4, BAG6, BRCC3, CAPRIN2, CARF, CASK, CCNY, CD63, CDCA2, CDK12, CDON, CENPE, CENPJ, CHD6, CHEK2, CHUK, COL1A1, CREB3L2, CRTC1, CSF2, CSF3, DCUN1D3, DPF1, ECT2, EDN1, EGR3, EGR4, EIF4G1, ETV1, EYA1, EYA4, FBXW11, FGF13, FGFR3, FOSB, FOXP3, GIPC1, GLI1, GLIS1, HAND1, HERPUD1, HOXD4, IL1A, IL34, IRF7, KLF12, LIF, LOC10030…
GO:0032553	ribonucleotide binding	GO_MolecularFunction-EBI-UniProt-GOA-ACAP-ARAP_16.06.2020_00h00	1.09845e-05	0.000297396	7.15516e-05	0.000196767	[3, 4, 5]	Group93	6.98125	108	[ABCA3, ABCA9, ABCC9, ABCD4, ABCG4, ACBD4, ACTA1, ACTC1, ADSS, AK5, APAF1, ARL5B, ATP11B, ATP11C, ATP2B4, ATP2C2, ATP8B3, ATP8B4, ATP9A, ATP9B, BRSK2, CAMK2D, CAMKK2, CARNS1, CASK, CDC42BPA, CDC42BPG, CDC6, CDK12, CDK19, CDKL5, CENPE, CHD6, CHEK2, CHUK, CIITA, CIT, CTPS1, DGKD, DGKG, DHX58, DYNC2H1, EIF4G1, FGD4, FGFR3, FICD, FIGNL1, GRK3, GRK4, IFIH1, KIF1B, LOC101085080, LOC101086263, LOC101097…
GO:0035556	intracellular signal transduction	GO_BiologicalProcess-EBI-UniProt-GOA-ACAP-ARAP_16.06.2020_00h00	1.48502e-07	1.67008e-05	7.15516e-05	0.000196767	[3, 4, 5]	Group93	7.24234	130	[ABR, ACKR3, ADGRB2, ADGRG6, ANKRD1, APAF1, APLP1, ARHGEF2, ARHGEF3, ARHGEF7, ARNTL, ATP2B4, BAG6, BRCC3, BRSK2, BST1, CDC42BPA, CDC42BPG, CDK12, CDON, CGNL1, CHEK2, CHUK, CIT, CMKLR1, CNKSR1, CSF3, CXCL10, CXCL8, DGKD, DGKG, DHX58, DLG5, DOCK10, DOCK3, ECT2, EDA, EDN1, EPS8L1, FBXW11, FGF13, FGFR3, HERPUD1, IFI6, IFIH1, IL1A, INPP5A, LIF, LOC100302541, LOC101080520, LOC101086801, LOC101091160, L…
GO:0035639	purine ribonucleoside triphosphate binding	GO_MolecularFunction-EBI-UniProt-GOA-ACAP-ARAP_16.06.2020_00h00	2.00874e-05	0.000444967	7.15516e-05	0.000196767	[4]	Group93	6.96417	103	[ABCA3, ABCA9, ABCC9, ABCD4, ABCG4, ACTA1, ACTC1, ADSS, AK5, APAF1, ARL5B, ATP11B, ATP11C, ATP2B4, ATP2C2, ATP8B3, ATP8B4, ATP9A, ATP9B, BRSK2, CAMK2D, CAMKK2, CARNS1, CASK, CDC42BPA, CDC42BPG, CDC6, CDK12, CDK19, CDKL5, CENPE, CHD6, CHEK2, CHUK, CIITA, CIT, CTPS1, DGKD, DGKG, DHX58, DYNC2H1, EIF4G1, FGD4, FGFR3, FICD, FIGNL1, GRK3, GRK4, IFIH1, KIF1B, LOC101085080, LOC101086263, LOC101097628, LY…
GO:0043085	positive regulation of catalytic activity	GO_BiologicalProcess-EBI-UniProt-GOA-ACAP-ARAP_16.06.2020_00h00	0.00179456	0.013053	7.15516e-05	0.000196767	[4]	Group93	6.79825	62	[ABI1, ABR, AGFG1, ALS2, APAF1, ARHGAP20, ARHGAP6, ARHGEF10L, ARHGEF7, ATP2B4, CCNY, CENPE, DCUN1D3, ECT2, EDN1, EVI5, FGF13, FGFR3, GCLM, LOC100302541, LOC101086801, LOC101091160, LPAR1, LPAR3, LYN, MADD, MAP2K6, MAP3K14, MAP3K8, MAPK8IP3, MAPKAPK5, MEF2C, MSH3, MYO9B, NCAPH, NEK4, NR4A2, OPHN1, PAK4, PLCE1, PLXNB1, PPP1R15B, PRKRA, PROX1, RAPGEF2, RPTOR, SELE, SEMA4D, SMAP1, SPAG9, TANK, TBC1D2…
GO:0043412	macromolecule modification	GO_BiologicalProcess-EBI-UniProt-GOA-ACAP-ARAP_16.06.2020_00h00	0.00347307	0.0211568	7.15516e-05	0.000196767	[4]	Group93	5.63521	169	[ABI1, ACKR3, ADARB1, AGBL5, ALS2, ARHGEF2, ARNTL, ATP2B4, ATXN3, BAG6, BCOR, BRCC3, BRSK2, BST1, CAMK2D, CAMKK2, CAPRIN2, CASK, CCNY, CD109, CDC42BPA, CDC42BPG, CDCA2, CDK12, CDK19, CDKL5, CDON, CENPE, CHEK2, CHUK, CIT, COL3A1, CSF2, CSF3, DCAF1, DCUN1D3, DNMT3A, DPF1, DZIP3, ECT2, EDN1, EIF4G1, EYA1, EYA4, FBXW11, FGF13, FGFR3, FICD, FKBP5, FOXP3, FUT8, GRK3, GRK4, HDAC9, HERPUD1, IFIH1, IL34, …
GO:0051173	positive regulation of nitrogen compound metabolic process	GO_BiologicalProcess-EBI-UniProt-GOA-ACAP-ARAP_16.06.2020_00h00	0.000382036	0.00439793	7.15516e-05	0.000196767	[3, 4, 5]	Group93	6.13915	135	[ABI1, ACKR3, ACTN2, AGO2, ALS2, ANKRD1, APAF1, ARHGEF10L, ARHGEF2, ARNTL, ATP2B4, BAG6, BRCC3, CAPRIN2, CARF, CASK, CCNY, CDCA2, CDK12, CDON, CENPE, CENPJ, CHD6, CHEK2, CHUK, COL1A1, CREB3L2, CRTC1, CSF2, CSF3, DCUN1D3, DPF1, ECT2, EDN1, EGR3, EGR4, EIF4G1, ETV1, EYA1, EYA4, FBXW11, FGF13, FGFR3, FOSB, FOXP3, GLI1, GLIS1, HAND1, HERPUD1, HOXD4, IL1A, IL34, IRF7, KLF12, LIF, LOC100302541, LOC1010…
GO:0051336	regulation of hydrolase activity	GO_BiologicalProcess-EBI-UniProt-GOA-ACAP-ARAP_16.06.2020_00h00	0.00346801	0.0212144	7.15516e-05	0.000196767	[4]	Group93	6.74699	56	[ABR, AGFG1, ALS2, APAF1, ARHGAP20, ARHGAP6, ARHGEF10L, ARHGEF7, CAST, CD109, COL6A3, CRIM1, DPEP1, ECT2, EVI5, FGFR3, HDAC9, IFI6, LOC100302541, LOC101086801, LOC101091160, LPAR1, LYN, MEF2C, MSH3, MYO1D, MYO9B, NCAPH, NF1, NOS1, NR4A1, OPHN1, PHACTR2, PLXNB1, PLXNB3, PPP1R15B, PPP6R2, RAPGEF2, RCAN1, RCAN3, RRP1B, SBF2, SELE, SEMA4D, SMAP1, TANK, TBC1D22A, TBC1D5, TBCK, THY1, TIAM1, TIAM2, TNF,…
GO:0017076	purine nucleotide binding	GO_MolecularFunction-EBI-UniProt-GOA-ACAP-ARAP_16.06.2020_00h00	9.52479e-06	0.000273044	7.15516e-05	0.000196767	[4, 5]	Group93	7.00389	108	[ABCA3, ABCA9, ABCC9, ABCD4, ABCG4, ACBD4, ACTA1, ACTC1, ADSS, AK5, APAF1, ARL5B, ATP11B, ATP11C, ATP2B4, ATP2C2, ATP8B3, ATP8B4, ATP9A, ATP9B, BRSK2, CAMK2D, CAMKK2, CARNS1, CASK, CDC42BPA, CDC42BPG, CDC6, CDK12, CDK19, CDKL5, CENPE, CHD6, CHEK2, CHUK, CIITA, CIT, CTPS1, DGKD, DGKG, DHX58, DYNC2H1, EIF4G1, FGD4, FGFR3, FICD, FIGNL1, GRK3, GRK4, IFIH1, KIF1B, LOC101085080, LOC101086263, LOC101097…
GO:0036211	protein modification process	GO_BiologicalProcess-EBI-UniProt-GOA-ACAP-ARAP_16.06.2020_00h00	0.00104718	0.00869874	7.15516e-05	0.000196767	[4, 5]	Group93	5.80623	166	[ABI1, ACKR3, ADARB1, AGBL5, ALS2, ARHGEF2, ARNTL, ATP2B4, ATXN3, BAG6, BCOR, BRCC3, BRSK2, BST1, CAMK2D, CAMKK2, CAPRIN2, CASK, CCNY, CD109, CDC42BPA, CDC42BPG, CDCA2, CDK12, CDK19, CDKL5, CDON, CENPE, CHEK2, CHUK, CIT, COL3A1, CSF2, CSF3, DCAF1, DCUN1D3, DPF1, DZIP3, ECT2, EDN1, EIF4G1, EYA1, EYA4, FBXW11, FGF13, FGFR3, FICD, FKBP5, FOXP3, FUT8, GRK3, GRK4, HDAC9, HERPUD1, IFIH1, IL34, KANSL3, …
GO:0008047	enzyme activator activity	GO_BiologicalProcess-EBI-UniProt-GOA-ACAP-ARAP_16.06.2020_00h00	0.0084766	0.0392177	7.15516e-05	0.000196767	[5]	Group93	7.71513	26	[ABI1, ABR, AGFG1, ALS2, APAF1, ARHGAP20, ARHGAP6, ARHGEF10L, ECT2, EVI5, FGF13, LOC101086801, LOC101091160, MYO9B, NCAPH, OPHN1, PRKRA, RAPGEF2, RPTOR, SMAP1, TANK, TBC1D22A, TBC1D5, TBCK, THY1, TIAM2]
GO:0016310	phosphorylation	GO_BiologicalProcess-EBI-UniProt-GOA-ACAP-ARAP_16.06.2020_00h00	0.000445437	0.00497121	7.15516e-05	0.000196767	[5]	Group93	6.40244	105	[ABI1, ACKR3, ADARB1, AK5, ALS2, ARHGEF2, ATP2B4, BRSK2, BST1, CAMK2D, CAMKK2, CAPRIN2, CASK, CCNY, CD109, CDC42BPA, CDC42BPG, CDK12, CDK19, CDKL5, CDON, CENPE, CHEK2, CHKA, CHUK, CIT, CMPK2, CSF2, CSF3, DCAF1, DGKD, DGKG, ECT2, EDN1, EFR3B, EIF4G1, FAM126B, FGF13, FGFR3, FGGY, GRK3, GRK4, IL34, INPP1, KHK, LIF, LOC100302541, LOC101088440, LOC101091160, LPAR1, LPAR3, LYN, MADD, MAP2K6, MAP3K14, M…
GO:0016462	pyrophosphatase activity	GO_MolecularFunction-EBI-UniProt-GOA-ACAP-ARAP_16.06.2020_00h00	0.00788002	0.0371632	7.15516e-05	0.000196767	[5]	Group93	6.32411	64	[ABCA3, ABCA9, ABCC9, ABCD4, ABCG4, ABR, AGFG1, ALS2, ARHGAP20, ARHGAP6, ARHGEF10L, ARHGEF7, ATP2C2, CARNS1, CENPE, CGN, CGNL1, CHD6, DYNC2H1, ECT2, EVI5, FGD4, GNGT2, KIF1B, LOC100302541, LOC101085080, LOC101086801, LOC101091160, MAZ, MCM9, MSH3, MX1, MYH7B, MYO1D, MYO9B, NCAPH, NF1, NUDT9, NUGGC, OPA1, OPHN1, PEX6, PLPP5, PLXNB1, PLXNB3, RAB15, RAB30, RAPGEF2, RHOBTB1, RHOT1, RIT1, RRP1B, SBF2,…
GO:0032555	purine ribonucleotide binding	GO_MolecularFunction-EBI-UniProt-GOA-ACAP-ARAP_16.06.2020_00h00	1.26127e-05	0.000329281	7.15516e-05	0.000196767	[4, 5, 6]	Group93	6.97523	107	[ABCA3, ABCA9, ABCC9, ABCD4, ABCG4, ACBD4, ACTA1, ACTC1, ADSS, AK5, APAF1, ARL5B, ATP11B, ATP11C, ATP2B4, ATP2C2, ATP8B3, ATP8B4, ATP9A, ATP9B, BRSK2, CAMK2D, CAMKK2, CARNS1, CASK, CDC42BPA, CDC42BPG, CDC6, CDK12, CDK19, CDKL5, CENPE, CHD6, CHEK2, CHUK, CIITA, CIT, CTPS1, DGKD, DGKG, DHX58, DYNC2H1, EIF4G1, FGD4, FGFR3, FICD, FIGNL1, GRK3, GRK4, IFIH1, KIF1B, LOC101085080, LOC101086263, LOC101097…
GO:0043087	regulation of GTPase activity	GO_BiologicalProcess-EBI-UniProt-GOA-ACAP-ARAP_16.06.2020_00h00	0.000827514	0.00746806	7.15516e-05	0.000196767	[5]	Group93	8.78788	29	[ABR, AGFG1, ALS2, ARHGAP20, ARHGAP6, ARHGEF10L, ARHGEF7, ECT2, EVI5, LOC100302541, LOC101086801, LOC101091160, MYO9B, NF1, OPHN1, PLXNB1, PLXNB3, RAPGEF2, RRP1B, SBF2, SEMA4D, SMAP1, TBC1D22A, TBC1D5, TBCK, THY1, TIAM1, TIAM2, WNT4]
GO:0051345	positive regulation of hydrolase activity	GO_BiologicalProcess-EBI-UniProt-GOA-ACAP-ARAP_16.06.2020_00h00	0.000770626	0.00717615	7.15516e-05	0.000196767	[5]	Group93	8.05085	38	[ABR, AGFG1, ALS2, APAF1, ARHGAP20, ARHGAP6, ARHGEF10L, ARHGEF7, ECT2, EVI5, FGFR3, LOC100302541, LOC101086801, LOC101091160, LPAR1, LYN, MEF2C, MSH3, MYO9B, NCAPH, OPHN1, PLXNB1, PPP1R15B, RAPGEF2, SELE, SEMA4D, SMAP1, TANK, TBC1D22A, TBC1D5, TBCK, THY1, TIAM1, TIAM2, TNF, TNFSF10, UACA, WNT4]
GO:0060589	nucleoside-triphosphatase regulator activity	GO_BiologicalProcess-EBI-UniProt-GOA-ACAP-ARAP_16.06.2020_00h00	0.00512398	0.0277454	7.15516e-05	0.000196767	[5]	Group93	8.77193	20	[ABR, AGFG1, ALS2, ARHGAP20, ARHGAP6, ARHGEF10L, ECT2, EVI5, LOC101086801, LOC101091160, MYO9B, NCAPH, OPHN1, RAPGEF2, SMAP1, TBC1D22A, TBC1D5, TBCK, THY1, TIAM2]
GO:1902531	regulation of intracellular signal transduction	GO_BiologicalProcess-EBI-UniProt-GOA-ACAP-ARAP_16.06.2020_00h00	0.00206912	0.014405	7.15516e-05	0.000196767	[4, 5, 6]	Group93	6.62768	68	[ACKR3, ANKRD1, APLP1, ARHGEF2, ARHGEF3, ARNTL, ATP2B4, BST1, CDK12, CDON, CGNL1, CMKLR1, CSF3, DHX58, DLG5, EDA, EDN1, EPS8L1, FBXW11, FGFR3, HERPUD1, IL1A, LIF, LOC100302541, LOC101086801, LOC101091160, LOC101096984, LPAR1, LPAR3, LYN, MADD, MAP2K6, MAP3K14, MAP3K8, MAPK8IP3, MAZ, MOB3B, MYO9B, NOS1, OPA1, PAQR3, PDE10A, PDE4D, PLCE1, PLXNB1, PRKRA, PRR5L, PSD, RAPGEF2, RCAN1, RCAN3, RNF152, RP…
GO:0006464	cellular protein modification process	GO_BiologicalProcess-EBI-UniProt-GOA-ACAP-ARAP_16.06.2020_00h00	0.00104718	0.00869874	7.15516e-05	0.000196767	[5, 6]	Group93	5.80623	166	[ABI1, ACKR3, ADARB1, AGBL5, ALS2, ARHGEF2, ARNTL, ATP2B4, ATXN3, BAG6, BCOR, BRCC3, BRSK2, BST1, CAMK2D, CAMKK2, CAPRIN2, CASK, CCNY, CD109, CDC42BPA, CDC42BPG, CDCA2, CDK12, CDK19, CDKL5, CDON, CENPE, CHEK2, CHUK, CIT, COL3A1, CSF2, CSF3, DCAF1, DCUN1D3, DPF1, DZIP3, ECT2, EDN1, EIF4G1, EYA1, EYA4, FBXW11, FGF13, FGFR3, FICD, FKBP5, FOXP3, FUT8, GRK3, GRK4, HDAC9, HERPUD1, IFIH1, IL34, KANSL3, …
GO:0030554	adenyl nucleotide binding	GO_MolecularFunction-EBI-UniProt-GOA-ACAP-ARAP_16.06.2020_00h00	6.91241e-07	4.04238e-05	7.15516e-05	0.000196767	[5, 6]	Group93	7.67386	96	[ABCA3, ABCA9, ABCC9, ABCD4, ABCG4, ACBD4, ACTA1, ACTC1, AK5, APAF1, ATP11B, ATP11C, ATP2B4, ATP2C2, ATP8B3, ATP8B4, ATP9A, ATP9B, BRSK2, CAMK2D, CAMKK2, CARNS1, CASK, CDC42BPA, CDC42BPG, CDC6, CDK12, CDK19, CDKL5, CENPE, CHD6, CHEK2, CHUK, CIITA, CIT, CTPS1, DGKD, DGKG, DHX58, DYNC2H1, EIF4G1, FGFR3, FICD, FIGNL1, GRK3, GRK4, IFIH1, KIF1B, LOC101085080, LOC101086263, LYN, MAP2K6, MAP3K14, MAP3K8…
GO:1902533	positive regulation of intracellular signal transduction	GO_BiologicalProcess-EBI-UniProt-GOA-ACAP-ARAP_16.06.2020_00h00	0.0107147	0.0452743	7.15516e-05	0.000196767	[4, 5, 6, 7]	Group93	6.77686	41	[ACKR3, ANKRD1, ARHGEF3, CDON, CSF3, DHX58, DLG5, EDA, EDN1, FGFR3, IL1A, LIF, LOC100302541, LOC101091160, LPAR1, LPAR3, LYN, MADD, MAP2K6, MAP3K14, MAP3K8, MAPK8IP3, MAZ, NOS1, PLCE1, PLXNB1, PRKRA, PRR5L, RAPGEF2, RPTOR, SEMA4D, SORBS3, SPAG9, ST5, TCF7L2, TEK, TNF, TNFRSF19, TNFSF10, TRIM21, TRIM32]
GO:0016301	kinase activity	GO_BiologicalProcess-EBI-UniProt-GOA-ACAP-ARAP_16.06.2020_00h00	9.45401e-05	0.00148621	7.15516e-05	0.000196767	[6]	Group93	7.15596	78	[ABI1, ADARB1, AK5, ALS2, ATP2B4, BRSK2, CAMK2D, CAMKK2, CASK, CCNY, CDC42BPA, CDC42BPG, CDK12, CDK19, CDKL5, CENPE, CHEK2, CHKA, CHUK, CIT, CMPK2, DCAF1, DGKD, DGKG, ECT2, EDN1, FGF13, FGFR3, FGGY, GRK3, GRK4, KHK, LOC101091160, LPAR1, LPAR3, LYN, MADD, MAP2K6, MAP3K14, MAP3K8, MAPK8IP3, MAPKAPK5, MAST1, MAST2, MKNK1, MYLK, NEK4, NPR2, PAK3, PAK4, PAQR3, PFKFB4, PI4KB, PIKFYVE, PLCE1, POMK, PRKA…
GO:0017111	nucleoside-triphosphatase activity	GO_MolecularFunction-EBI-UniProt-GOA-ACAP-ARAP_16.06.2020_00h00	0.00694641	0.0338522	7.15516e-05	0.000196767	[6]	Group93	6.39835	62	[ABCA3, ABCA9, ABCC9, ABCD4, ABCG4, ABR, AGFG1, ALS2, ARHGAP20, ARHGAP6, ARHGEF10L, ARHGEF7, ATP2C2, CARNS1, CENPE, CGN, CGNL1, CHD6, DYNC2H1, ECT2, EVI5, FGD4, GNGT2, KIF1B, LOC100302541, LOC101085080, LOC101086801, LOC101091160, MAZ, MCM9, MSH3, MX1, MYH7B, MYO1D, MYO9B, NCAPH, NF1, NUGGC, OPA1, OPHN1, PEX6, PLXNB1, PLXNB3, RAB15, RAB30, RAPGEF2, RHOBTB1, RHOT1, RIT1, RRP1B, SBF2, SEMA4D, SMAP1…
GO:0030695	GTPase regulator activity	GO_BiologicalProcess-EBI-UniProt-GOA-ACAP-ARAP_16.06.2020_00h00	0.00346585	0.0212902	7.15516e-05	0.000196767	[6]	Group93	9.26829	19	[ABR, AGFG1, ALS2, ARHGAP20, ARHGAP6, ARHGEF10L, ECT2, EVI5, LOC101086801, LOC101091160, MYO9B, OPHN1, RAPGEF2, SMAP1, TBC1D22A, TBC1D5, TBCK, THY1, TIAM2]
GO:0032559	adenyl ribonucleotide binding	GO_MolecularFunction-EBI-UniProt-GOA-ACAP-ARAP_16.06.2020_00h00	5.56608e-07	3.69891e-05	7.15516e-05	0.000196767	[5, 6, 7]	Group93	7.71084	96	[ABCA3, ABCA9, ABCC9, ABCD4, ABCG4, ACBD4, ACTA1, ACTC1, AK5, APAF1, ATP11B, ATP11C, ATP2B4, ATP2C2, ATP8B3, ATP8B4, ATP9A, ATP9B, BRSK2, CAMK2D, CAMKK2, CARNS1, CASK, CDC42BPA, CDC42BPG, CDC6, CDK12, CDK19, CDKL5, CENPE, CHD6, CHEK2, CHUK, CIITA, CIT, CTPS1, DGKD, DGKG, DHX58, DYNC2H1, EIF4G1, FGFR3, FICD, FIGNL1, GRK3, GRK4, IFIH1, KIF1B, LOC101085080, LOC101086263, LYN, MAP2K6, MAP3K14, MAP3K8…
GO:0043547	positive regulation of GTPase activity	GO_BiologicalProcess-EBI-UniProt-GOA-ACAP-ARAP_16.06.2020_00h00	0.00109035	0.00890554	7.15516e-05	0.000196767	[6]	Group93	9.12409	25	[ABR, AGFG1, ALS2, ARHGAP20, ARHGAP6, ARHGEF10L, ARHGEF7, ECT2, EVI5, LOC100302541, LOC101086801, LOC101091160, MYO9B, OPHN1, PLXNB1, RAPGEF2, SEMA4D, SMAP1, TBC1D22A, TBC1D5, TBCK, THY1, TIAM1, TIAM2, WNT4]
GO:0005096	GTPase activator activity	GO_BiologicalProcess-EBI-UniProt-GOA-ACAP-ARAP_16.06.2020_00h00	0.00128878	0.0101848	7.15516e-05	0.000196767	[6, 7]	Group93	10.1064	19	[ABR, AGFG1, ALS2, ARHGAP20, ARHGAP6, ARHGEF10L, ECT2, EVI5, LOC101086801, LOC101091160, MYO9B, OPHN1, RAPGEF2, SMAP1, TBC1D22A, TBC1D5, TBCK, THY1, TIAM2]
GO:0005524	ATP binding	GO_MolecularFunction-EBI-UniProt-GOA-ACAP-ARAP_16.06.2020_00h00	1.74347e-06	7.4969e-05	7.15516e-05	0.000196767	[5, 6, 7, 8]	Group93	7.60959	92	[ABCA3, ABCA9, ABCC9, ABCD4, ABCG4, ACTA1, ACTC1, AK5, APAF1, ATP11B, ATP11C, ATP2B4, ATP2C2, ATP8B3, ATP8B4, ATP9A, ATP9B, BRSK2, CAMK2D, CAMKK2, CARNS1, CASK, CDC42BPA, CDC42BPG, CDC6, CDK12, CDK19, CDKL5, CENPE, CHD6, CHEK2, CHUK, CIITA, CIT, CTPS1, DGKD, DGKG, DHX58, DYNC2H1, EIF4G1, FGFR3, FICD, FIGNL1, GRK3, GRK4, IFIH1, KIF1B, LOC101085080, LOC101086263, LYN, MAP2K6, MAP3K14, MAP3K8, MAPKA…
GO:0006468	protein phosphorylation	GO_BiologicalProcess-EBI-UniProt-GOA-ACAP-ARAP_16.06.2020_00h00	0.000786	0.00718207	7.15516e-05	0.000196767	[6, 7]	Group93	6.5011	89	[ABI1, ACKR3, ADARB1, ALS2, ARHGEF2, ATP2B4, BRSK2, BST1, CAMK2D, CAMKK2, CAPRIN2, CASK, CCNY, CD109, CDC42BPA, CDC42BPG, CDK12, CDK19, CDKL5, CDON, CENPE, CHEK2, CHUK, CIT, CSF2, CSF3, DCAF1, ECT2, EDN1, EIF4G1, FGF13, FGFR3, GRK3, GRK4, IL34, LIF, LOC100302541, LOC101088440, LOC101091160, LPAR1, LPAR3, LYN, MADD, MAP2K6, MAP3K14, MAP3K8, MAPK8IP3, MAPKAPK5, MAST1, MAST2, MEF2A, MEF2C, MKNK1, MY…
GO:0031401	positive regulation of protein modification process	GO_BiologicalProcess-EBI-UniProt-GOA-ACAP-ARAP_16.06.2020_00h00	0.0114285	0.0468026	7.15516e-05	0.000196767	[5, 6, 7, 8]	Group93	6.46388	51	[ABI1, ACKR3, ALS2, ARHGEF2, ARNTL, ATP2B4, CAPRIN2, CCNY, CDCA2, CDON, CENPE, CSF2, CSF3, DCUN1D3, ECT2, EDN1, EIF4G1, FGF13, FGFR3, FOXP3, IL34, LIF, LOC100302541, LOC101088440, LOC101091160, LPAR1, LPAR3, LYN, MADD, MAP2K6, MAP3K14, MAP3K8, MAPK8IP3, NEK4, NOS1, PAK4, PLCE1, PPP1R15B, PROX1, PRR5L, RAPGEF2, RPTOR, SEMA4D, SLC51B, SORBS3, SPAG9, ST5, TANK, TEK, TNF, TNFRSF19]
GO:0003924	GTPase activity	GO_MolecularFunction-EBI-UniProt-GOA-ACAP-ARAP_16.06.2020_00h00	0.00952995	0.0426079	7.15516e-05	0.000196767	[7]	Group93	6.90265	39	[ABR, AGFG1, ALS2, ARHGAP20, ARHGAP6, ARHGEF10L, ARHGEF7, ECT2, EVI5, FGD4, GNGT2, LOC100302541, LOC101086801, LOC101091160, MX1, MYO9B, NF1, NUGGC, OPA1, OPHN1, PLXNB1, PLXNB3, RAB15, RAB30, RAPGEF2, RHOBTB1, RHOT1, RIT1, RRP1B, SBF2, SEMA4D, SMAP1, TBC1D22A, TBC1D5, TBCK, THY1, TIAM1, TIAM2, WNT4]
GO:0001934	positive regulation of protein phosphorylation	GO_BiologicalProcess-EBI-UniProt-GOA-ACAP-ARAP_16.06.2020_00h00	0.00656942	0.0327798	7.15516e-05	0.000196767	[6, 7, 8, 9]	Group93	6.875	44	[ABI1, ACKR3, ALS2, ARHGEF2, ATP2B4, CAPRIN2, CCNY, CDON, CENPE, CSF2, CSF3, ECT2, EDN1, EIF4G1, FGF13, FGFR3, IL34, LIF, LOC100302541, LOC101088440, LOC101091160, LPAR1, LPAR3, LYN, MADD, MAP2K6, MAP3K14, MAP3K8, MAPK8IP3, NEK4, NOS1, PAK4, PLCE1, PROX1, PRR5L, RAPGEF2, RPTOR, SEMA4D, SORBS3, SPAG9, ST5, TEK, TNF, TNFRSF19]
GO:0004672	protein kinase activity	GO_BiologicalProcess-EBI-UniProt-GOA-ACAP-ARAP_16.06.2020_00h00	0.000412332	0.0046731	7.15516e-05	0.000196767	[7, 8]	Group93	7.12719	65	[ABI1, ADARB1, ALS2, ATP2B4, BRSK2, CAMK2D, CAMKK2, CASK, CCNY, CDC42BPA, CDC42BPG, CDK12, CDK19, CDKL5, CENPE, CHEK2, CHUK, CIT, DCAF1, ECT2, EDN1, FGF13, FGFR3, GRK3, GRK4, LOC101091160, LPAR1, LPAR3, LYN, MADD, MAP2K6, MAP3K14, MAP3K8, MAPK8IP3, MAPKAPK5, MAST1, MAST2, MKNK1, MYLK, NEK4, NPR2, PAK3, PAK4, PAQR3, PLCE1, POMK, PRKACB, PRKD1, PRKDC, PROX1, RAPGEF2, RB1, ROCK2, RPTOR, SLC8A3, SOCS…
GO:0004674	protein serine/threonine kinase activity	GO_BiologicalProcess-EBI-UniProt-GOA-ACAP-ARAP_16.06.2020_00h00	0.000106322	0.00161919	7.15516e-05	0.000196767	[8, 9]	Group93	8.09062	50	[ALS2, ATP2B4, BRSK2, CAMK2D, CCNY, CDC42BPA, CDC42BPG, CDK12, CDK19, CHEK2, CHUK, CIT, DCAF1, EDN1, GRK3, GRK4, LOC101091160, LPAR1, LPAR3, LYN, MADD, MAP2K6, MAP3K14, MAP3K8, MAPK8IP3, MAPKAPK5, MAST1, MAST2, MKNK1, MYLK, NEK4, PAK3, PAK4, PAQR3, PLCE1, PRKACB, PRKD1, PRKDC, PROX1, RAPGEF2, ROCK2, RPTOR, SLC8A3, SPAG9, TAF1, THY1, TNF, TTBK2, TTK, VRK1]
GO:0032147	activation of protein kinase activity	GO_BiologicalProcess-EBI-UniProt-GOA-ACAP-ARAP_16.06.2020_00h00	0.0115714	0.0472553	7.15516e-05	0.000196767	[8, 9, 10, 11]	Group93	8.41121	18	[ABI1, ALS2, ECT2, FGF13, LOC101091160, LPAR1, LPAR3, MADD, MAP2K6, MAP3K14, MAP3K8, MAPK8IP3, NEK4, PAK4, PLCE1, RPTOR, SPAG9, TNF]
GO:0071902	positive regulation of protein serine/threonine kinase activity	GO_BiologicalProcess-EBI-UniProt-GOA-ACAP-ARAP_16.06.2020_00h00	0.0109633	0.0460583	7.15516e-05	0.000196767	[8, 9, 10, 11]	Group93	8.62944	17	[ALS2, ATP2B4, CCNY, EDN1, LOC101091160, LPAR1, LPAR3, MADD, MAP2K6, MAP3K8, MAPK8IP3, PLCE1, PROX1, RAPGEF2, RPTOR, SPAG9, TNF]
GO:0050771	negative regulation of axonogenesis	GO_BiologicalProcess-EBI-UniProt-GOA-ACAP-ARAP_16.06.2020_00h00	0.0112992	0.0467973	3.55256e-06	1.56312e-05	[6, 7, 8, 9, 10, 11, 12, 13, 14]	Group94	14.6341	6	[PTPRS, SEMA3B, SEMA3G, SEMA4A, SEMA4D, THY1]
GO:0050772	positive regulation of axonogenesis	GO_BiologicalProcess-EBI-UniProt-GOA-ACAP-ARAP_16.06.2020_00h00	0.0111658	0.0465083	3.55256e-06	1.56312e-05	[6, 7, 8, 9, 10, 11, 12, 13, 14]	Group94	13.2075	7	[CDKL5, LPAR3, PLXNB1, PLXNB3, SEMA4D, TIAM1, TIAM2]
GO:0048843	negative regulation of axon extension involved in axon guidance	GO_BiologicalProcess-EBI-UniProt-GOA-ACAP-ARAP_16.06.2020_00h00	0.0104209	0.044548	3.55256e-06	1.56312e-05	[5, 6, 7, 8, 9, 10, 11, 12, 13, 14, 15, 16]	Group94	21.0526	4	[SEMA3B, SEMA3G, SEMA4A, SEMA4D]
GO:0048518	positive regulation of biological process	GO_BiologicalProcess-EBI-UniProt-GOA-ACAP-ARAP_16.06.2020_00h00	2.59152e-05	0.000512001	3.55256e-06	1.56312e-05	[1, 2, 3]	Group94	5.87198	233	[ABI1, ABR, ACKR3, ACTC1, ACTN2, ADARB1, ADGRA2, ADGRB2, AGO2, ALDH1A2, ALS2, ANKRD1, ANO1, APAF1, ARHGEF10L, ARHGEF2, ARHGEF3, ARHGEF7, ARNTL, ATP11C, ATP2B4, ATP2C2, BAG6, BRCC3, BST1, BTN1A1, CACNA1G, CAPRIN2, CARF, CASK, CCNY, CD63, CDC6, CDCA2, CDK12, CDKL5, CDON, CENPE, CENPJ, CEP250, CFAP69, CHD6, CHEK2, CHRM1, CHUK, CIT, CLIP1, CMKLR1, COL1A1, CREB3L2, CRTC1, CSF2, CSF3, CXCL10, CXCL8, DC…
GO:0048519	negative regulation of biological process	GO_BiologicalProcess-EBI-UniProt-GOA-ACAP-ARAP_16.06.2020_00h00	0.00394958	0.0230051	3.55256e-06	1.56312e-05	[1, 2, 3]	Group94	5.54252	189	[ABR, ACKR3, ACTN2, ADARB1, ADGRA2, ADGRB2, AGO2, ALDH1A2, ANKRD1, APLP1, ARHGEF15, ARHGEF2, ARNTL, ATP2B4, BAG6, BCOR, BRCC3, CAPRIN2, CASK, CAST, CD109, CDC6, CDK12, CENPJ, CGNL1, CHEK2, CHRDL1, CILP, CLMN, CMKLR1, COL1A1, COL3A1, COL6A3, CPTP, CREBZF, CRIM1, CSF2, CXCL10, CXCL8, DCAF1, DCUN1D3, DHRS3, DHX58, DLG5, DNMT3A, DPEP1, DPF1, EDN1, EGR3, EIF4G1, EPB41L5, EYA1, EYA4, FAM3A, FAP, FBXW11…
GO:0007275	multicellular organism development	GO_BiologicalProcess-EBI-UniProt-GOA-ACAP-ARAP_16.06.2020_00h00	1.16465e-06	5.67574e-05	3.55256e-06	1.56312e-05	[2, 3]	Group94	6.30687	201	[ABI1, ABR, ACKR3, ACTC1, ACTN2, ADAM22, ADARB1, ADGRA2, ADGRB2, ADGRG6, AGO2, ALDH1A2, ALS2, ANKRD1, AP1B1, APAF1, ARHGEF15, ARHGEF2, ARHGEF7, ARNTL, ATP11C, ATP2B4, ATP2C2, BAG6, BCOR, BNC2, BRSK2, CAPRIN2, CCDC40, CD109, CDKL5, CDON, CHRDL1, CMIP, COL1A1, COL3A1, COL6A3, COL8A2, CRYBB3, CSF2, CSF3, CXCL10, CXCL8, DCAF1, DHRS3, DLG4, DLG5, DNMT3A, DPF1, DYNC2H1, ECT2, EDA, EDN1, EGR3, EIF4G1, E…
GO:0009653	anatomical structure morphogenesis	GO_BiologicalProcess-EBI-UniProt-GOA-ACAP-ARAP_16.06.2020_00h00	2.07491e-08	4.3336e-06	3.55256e-06	1.56312e-05	[2, 3]	Group94	7.43848	133	[ABI1, ABR, ACKR3, ACTA1, ACTC1, ACTN2, ADARB1, ADGRA2, ADGRB2, ADGRG6, AGFG1, AGO2, ALDH1A2, ALS2, ANKRD1, APAF1, ARHGEF15, ARHGEF2, ATP2B4, BCOR, BRSK2, CAPRIN2, CCDC40, CD109, CDKL5, CDON, COL1A1, COL6A3, COL8A2, CXCL10, CXCL8, DHRS3, DLG4, DLG5, DYNC2H1, ECT2, EDA, EDN1, EGR3, EPB41L5, ETV1, EYA1, FERMT2, FMNL1, FRY, FRYL, GAS7, GJC1, GLI1, GREM2, HAND1, HDAC9, IFT140, IGDCC4, IL1A, ITGA7, IT…
GO:0032879	regulation of localization	GO_BiologicalProcess-EBI-UniProt-GOA-ACAP-ARAP_16.06.2020_00h00	0.000766479	0.00718329	3.55256e-06	1.56312e-05	[2, 3]	Group94	6.28303	107	[ABR, ACTA1, ACTN2, ADARB1, ADGRA2, AGO2, ANKRD1, ANO1, ARHGEF2, ARHGEF7, ARNTL, ATP2B4, ATP2C2, BRSK2, BST1, CACNA1G, CACNG4, CASK, CCDC40, CD63, CENPJ, CEP250, CFAP69, CHRM1, CHRNA5, CMKLR1, COL1A1, CPTP, CXCL10, DHX58, DLG5, DPEP1, ECT2, EDN1, EPB41L2, EPB41L5, FOXP3, FRMD4A, FXYD6, GIPC1, HDAC9, IFIH1, IL1A, KCNIP1, KCNQ1, LAMA3, LGALS9, LIF, LOC101091160, LRRC32, LYN, MAPK8IP3, MAZ, MCC, MEF…
GO:0050793	regulation of developmental process	GO_BiologicalProcess-EBI-UniProt-GOA-ACAP-ARAP_16.06.2020_00h00	2.92991e-05	0.000563623	3.55256e-06	1.56312e-05	[2, 3]	Group94	6.7807	111	[ABR, ADGRA2, ADGRB2, AGO2, ARHGEF15, ARHGEF2, ARNTL, ATP11C, ATP2B4, BAG6, BCOR, BRSK2, CAPRIN2, CD109, CDK12, CDKL5, CDON, CMKLR1, COL1A1, CSF2, CSF3, CXCL10, CXCL8, DLG5, ECT2, EDN1, EGR3, EIF4G1, EYA1, FMNL1, FOXP3, GLI1, GLIS1, HDAC9, IL1A, IL34, IQCB1, ITSN2, LAMA3, LGI4, LIF, LIMS1, LOC101080520, LOC101090649, LOC101091160, LOC101096984, LPAR1, LPAR3, LRRC24, LRRC4C, LYN, MAPK8IP3, MEF2C, …
GO:0051239	regulation of multicellular organismal process	GO_BiologicalProcess-EBI-UniProt-GOA-ACAP-ARAP_16.06.2020_00h00	9.55061e-06	0.000268519	3.55256e-06	1.56312e-05	[2, 3]	Group94	6.71176	129	[ABCC9, ABR, ADGRA2, ADGRB2, AGO2, ARHGEF15, ARHGEF2, ARNTL, ATP11C, ATP2B4, BAG6, BCOR, BRSK2, BTN1A1, CACNA1G, CACNG4, CAPRIN2, CD109, CDKL5, CDON, CMKLR1, COL1A1, CPTP, CSF2, CSF3, CXCL10, CXCL8, DHRS3, DHX58, DLG5, ECT2, EDN1, EGR3, EIF4G1, EPB41L5, EYA1, FOXP3, GJC1, GLI1, HDAC9, IFIH1, IL1A, IL34, IRF7, ITSN2, KCNQ1, LAMA3, LGALS9, LGI4, LIF, LOC101080520, LOC101090649, LOC101091160, LOC101…
GO:0030154	cell differentiation	GO_BiologicalProcess-EBI-UniProt-GOA-ACAP-ARAP_16.06.2020_00h00	3.28165e-06	0.000119944	3.55256e-06	1.56312e-05	[3]	Group94	6.53974	158	[ABI1, ACKR3, ACTA1, ACTN2, ADAM22, ADARB1, ADGRA2, ADGRG6, AGFG1, ALDH1A2, ALS2, ANKRD1, ARHGEF2, ARHGEF7, ARNTL, ATP11C, BRSK2, CAPRIN2, CCHCR1, CD109, CD63, CDK12, CDKL5, CDON, CMKLR1, COL1A1, COL6A3, CSF2, CSF3, CXCL10, DCAF1, DLG4, DLG5, DYNC2H1, ECT2, EDN1, EGR3, EIF4G1, EPB41L5, ETS1, ETV1, EYA1, EYA4, FERMT2, FOXP3, FRY, GAS7, GBA2, GJC1, GLI1, GLIS1, HAND1, IFT140, IGDCC4, IL1A, IL34, IQ…
GO:0045927	positive regulation of growth	GO_BiologicalProcess-EBI-UniProt-GOA-ACAP-ARAP_16.06.2020_00h00	0.00199	0.014055	3.55256e-06	1.56312e-05	[2, 3, 4]	Group94	10.5263	16	[CDKL5, EDN1, EIF4G1, GLI1, ITSN2, LGI1, LPAR3, MEF2C, PEX5, PROX1, RIMS2, RPTOR, SEMA4D, SMURF1, SYT3, TRIM32]
GO:0048522	positive regulation of cellular process	GO_BiologicalProcess-EBI-UniProt-GOA-ACAP-ARAP_16.06.2020_00h00	1.26227e-05	0.00032376	3.55256e-06	1.56312e-05	[2, 3, 4]	Group94	6.0022	218	[ABI1, ABR, ACKR3, ACTN2, ADGRA2, ADGRB2, AGO2, ALDH1A2, ALS2, ANKRD1, ANO1, APAF1, ARHGEF10L, ARHGEF2, ARHGEF3, ARHGEF7, ARNTL, ATP11C, ATP2B4, BAG6, BRCC3, BST1, CACNA1G, CAPRIN2, CARF, CASK, CCNY, CD63, CDC6, CDCA2, CDK12, CDKL5, CDON, CENPE, CENPJ, CEP250, CFAP69, CHD6, CHEK2, CHUK, CIT, CLIP1, CMKLR1, COL1A1, CREB3L2, CRTC1, CSF2, CSF3, CXCL10, DCUN1D3, DHX58, DLG5, DPF1, DYNC2H1, ECT2, EDA,…
GO:0048646	anatomical structure formation involved in morphogenesis	GO_BiologicalProcess-EBI-UniProt-GOA-ACAP-ARAP_16.06.2020_00h00	8.43854e-05	0.0013862	3.55256e-06	1.56312e-05	[2, 3, 4]	Group94	7.7957	58	[ABI1, ACKR3, ACTA1, ACTN2, ADGRA2, ADGRB2, ADGRG6, AGFG1, AGO2, ALDH1A2, APAF1, ATP2B4, CD109, CDON, COL1A1, CXCL10, CXCL8, EDA, EDN1, EGR3, EPB41L5, EYA1, HAND1, HDAC9, IL1A, ITGA7, ITGB4, LAMA3, LDB3, LOC101080520, LOC101090649, LOC101091160, LUZP1, MEF2A, MEF2C, MTHFR, MYOM3, MYPN, NDNF, NR4A3, NRAP, PAK4, PIKFYVE, PLCD3, PRKACB, PRKDC, PROX1, ROBO4, SHROOM3, SPEM1, TANC1, TEK, THBS2, THY1, T…
GO:0050803	regulation of synapse structure or activity	GO_BiologicalProcess-EBI-UniProt-GOA-ACAP-ARAP_16.06.2020_00h00	0.00515225	0.0276933	3.55256e-06	1.56312e-05	[3]	Group94	10.1449	14	[ADGRB2, ARHGEF15, CAPRIN2, CDKL5, DLG5, EIF4G1, LOC101091160, LRRC24, MEF2C, PPFIA2, PTPRS, SEMA4D, SLITRK5, TNF]
GO:0051094	positive regulation of developmental process	GO_BiologicalProcess-EBI-UniProt-GOA-ACAP-ARAP_16.06.2020_00h00	3.67415e-05	0.000697612	3.55256e-06	1.56312e-05	[2, 3, 4]	Group94	7.7193	66	[ADGRB2, AGO2, ARHGEF2, ARNTL, ATP11C, CAPRIN2, CDKL5, CDON, CMKLR1, COL1A1, CSF2, CSF3, CXCL8, DLG5, ECT2, EDN1, EGR3, EIF4G1, FOXP3, GLI1, HDAC9, IL1A, IL34, ITSN2, LIF, LIMS1, LOC101080520, LOC101091160, LOC101096984, LPAR3, LRRC24, LYN, MAPK8IP3, MEF2C, MYRF, NDNF, NOCT, NUMB, PACSIN1, PAK4, PEX5, PLXNB1, PLXNB3, PRKD1, PROX1, RB1, RIMS2, SCARF1, SEMA4D, SLITRK5, SMAP1, SMURF1, SOCS5, SOX6, S…
GO:0051240	positive regulation of multicellular organismal process	GO_BiologicalProcess-EBI-UniProt-GOA-ACAP-ARAP_16.06.2020_00h00	0.000133434	0.00195081	3.55256e-06	1.56312e-05	[2, 3, 4]	Group94	7.14967	75	[ADGRA2, ADGRB2, AGO2, ARHGEF2, ARNTL, ATP11C, CAPRIN2, CDKL5, CDON, CMKLR1, COL1A1, CSF2, CSF3, CXCL8, DHX58, DLG5, ECT2, EDN1, EGR3, EIF4G1, EPB41L5, FOXP3, GLI1, HDAC9, IFIH1, IL1A, IL34, IRF7, ITSN2, KCNQ1, LGALS9, LIF, LOC101091160, LOC101096984, LPAR3, LRRC24, LUM, LYN, MAPK8IP3, MEF2A, MEF2C, MYRF, NDNF, NOS1, NR4A3, NUMB, PACSIN1, PAK4, PEX5, PLA2G4A, PLXNB1, PLXNB3, PRKD1, PROX1, RB1, RI…
GO:0000902	cell morphogenesis	GO_BiologicalProcess-EBI-UniProt-GOA-ACAP-ARAP_16.06.2020_00h00	2.26135e-06	9.18359e-05	3.55256e-06	1.56312e-05	[3, 4]	Group94	8.65248	61	[ABI1, ADARB1, ALS2, ARHGEF2, BRSK2, CAPRIN2, CDKL5, COL6A3, DLG4, ECT2, EPB41L5, ETV1, FERMT2, FMNL1, FRY, FRYL, GAS7, IGDCC4, ITSN2, LGI1, LIMS1, LOC101091160, LPAR1, LPAR3, LRRC4C, MAPK8IP3, MEF2C, MYPN, NEDD4L, NR4A2, NR4A3, NUMB, PACSIN1, PLXNB1, PLXNB3, PPFIA2, PROX1, PTPRS, RAPGEF2, RB1, RERE, RIMS2, ROBO3, SEMA3B, SEMA3G, SEMA4A, SEMA4D, SHROOM3, SLITRK5, SMURF1, SOX6, SS18, SSH1, SYT3, T…
GO:0022603	regulation of anatomical structure morphogenesis	GO_BiologicalProcess-EBI-UniProt-GOA-ACAP-ARAP_16.06.2020_00h00	2.13013e-05	0.000451341	3.55256e-06	1.56312e-05	[3, 4]	Group94	8.33333	55	[ABR, ADGRA2, ADGRB2, AGO2, ATP2B4, BCOR, BRSK2, CAPRIN2, CDKL5, CXCL10, CXCL8, EDN1, EYA1, FMNL1, GLI1, HDAC9, IL1A, ITSN2, LIF, LIMS1, LOC101080520, LOC101091160, LPAR1, LPAR3, LRRC4C, MEF2C, NEDD4L, PAK4, PLEKHA4, PLXNB1, PLXNB3, PPFIA2, PROX1, PTPRS, RAPGEF2, RIMS2, RXRA, SEMA3B, SEMA3G, SEMA4A, SEMA4D, SMURF1, SYT3, TEK, THBS2, THRB, THY1, TIAM1, TIAM2, TNF, TPM1, VASH1, WNT4, ZNRF3, ZRANB1]
GO:0032989	cellular component morphogenesis	GO_BiologicalProcess-EBI-UniProt-GOA-ACAP-ARAP_16.06.2020_00h00	5.31065e-08	7.76417e-06	3.55256e-06	1.56312e-05	[3, 4]	Group94	10.3792	52	[ABI1, ACTA1, ACTN2, ADARB1, AGFG1, ALS2, BRSK2, CAPRIN2, CDKL5, DLG4, EDN1, ETV1, GAS7, IGDCC4, ITSN2, LDB3, LGI1, LOC101091160, LPAR3, LRRC4C, MAPK8IP3, MEF2A, MEF2C, MYOM3, MYPN, NEDD4L, NR4A2, NR4A3, NRAP, NUMB, PACSIN1, PIKFYVE, PLXNB1, PLXNB3, PPFIA2, PROX1, PTPRS, RAPGEF2, RERE, RIMS2, ROBO3, SEMA3B, SEMA3G, SEMA4A, SEMA4D, SLITRK5, SMURF1, SYT3, THY1, TIAM1, TIAM2, TPM1]
GO:0035295	tube development	GO_BiologicalProcess-EBI-UniProt-GOA-ACAP-ARAP_16.06.2020_00h00	0.00180758	0.0130181	3.55256e-06	1.56312e-05	[3, 4]	Group94	7.14286	50	[ACKR3, ADGRA2, ADGRB2, AGO2, ALDH1A2, APAF1, ATP2B4, BAG6, CCDC40, CXCL10, CXCL8, DLG5, EDA, EDN1, EGR3, EPB41L5, EYA1, GJC1, GLI1, HAND1, HDAC9, IFT140, IL1A, LIF, LOC101090649, LOC101091160, LUZP1, MAPK8IP3, MEF2C, MTHFR, MYLK, NDNF, NFIA, NR4A3, PAK4, PLCD3, PRKACB, PROX1, RARB, RB1, ROBO4, SHROOM3, TEK, THBS2, THRB, THY1, TNF, VASH1, WDR19, WNT4]
GO:0044087	regulation of cellular component biogenesis	GO_BiologicalProcess-EBI-UniProt-GOA-ACAP-ARAP_16.06.2020_00h00	0.00250929	0.0166754	3.55256e-06	1.56312e-05	[3, 4]	Group94	7.21154	45	[ADGRB2, ARHGEF10L, ARHGEF2, CDKL5, CENPJ, CGNL1, CLIP1, CPTP, CSF2, CSF3, DLG5, ECT2, EDN1, EIF4G1, EPB41L5, EPS8L1, FCHSD2, G3BP2, GBA2, IFT140, KIAA1211, LOC101091160, LPAR1, LRRC24, MEF2C, NAV3, PIKFYVE, PLCE1, PPHLN1, PROX1, PTPRS, RAPGEF2, RNF4, ROCK2, SAMD8, SEMA4D, SLF2, SLITRK5, SMC1A, SORBS3, SSH1, TEK, THY1, TNF, WNT4]
GO:0045595	regulation of cell differentiation	GO_BiologicalProcess-EBI-UniProt-GOA-ACAP-ARAP_16.06.2020_00h00	2.0339e-05	0.000443815	3.55256e-06	1.56312e-05	[3, 4]	Group94	7.4108	81	[ADGRA2, ARHGEF2, ARNTL, ATP11C, BRSK2, CAPRIN2, CD109, CDK12, CDKL5, CDON, CMKLR1, COL1A1, CSF2, CSF3, CXCL10, DLG5, ECT2, EDN1, EGR3, EIF4G1, EYA1, FOXP3, GLI1, GLIS1, IL34, IQCB1, ITSN2, LIF, LIMS1, LOC101080520, LOC101090649, LOC101091160, LOC101096984, LPAR1, LPAR3, LRRC4C, LYN, MAPK8IP3, MEF2C, MEIS2, NDNF, NEDD4L, NOCT, NOS1, NUMB, PACSIN1, PAQR3, PLXNB1, PLXNB3, PPFIA2, PRKD1, PROX1, PTPR…
GO:0048468	cell development	GO_BiologicalProcess-EBI-UniProt-GOA-ACAP-ARAP_16.06.2020_00h00	2.50246e-07	2.43907e-05	3.55256e-06	1.56312e-05	[3, 4]	Group94	7.60948	106	[ABI1, ACTA1, ACTN2, ADAM22, ADARB1, ADGRA2, ADGRG6, AGFG1, ALDH1A2, ALS2, ARHGEF2, ARNTL, BRSK2, CAPRIN2, CDKL5, CDON, COL6A3, DLG4, DLG5, ECT2, EDN1, EIF4G1, EPB41L5, ETV1, EYA1, FERMT2, FRY, GAS7, GBA2, GJC1, IFT140, IGDCC4, IL1A, IL34, ITSN2, LDB3, LGI1, LGI4, LIF, LIMS1, LOC101080520, LOC101090649, LOC101091160, LPAR1, LPAR3, LRRC4C, LYN, MAP2, MAPK8IP3, MEF2A, MEF2C, MYOM3, MYPN, MYRF, NDNF…
GO:0048731	system development	GO_BiologicalProcess-EBI-UniProt-GOA-ACAP-ARAP_16.06.2020_00h00	1.38037e-07	1.68175e-05	3.55256e-06	1.56312e-05	[3, 4]	Group94	6.56809	191	[ABI1, ABR, ACKR3, ACTC1, ACTN2, ADAM22, ADARB1, ADGRA2, ADGRB2, ADGRG6, AGO2, ALDH1A2, ALS2, ANKRD1, AP1B1, APAF1, ARHGEF15, ARHGEF2, ARHGEF7, ARNTL, ATP11C, ATP2B4, ATP2C2, BAG6, BCOR, BNC2, BRSK2, CAPRIN2, CCDC40, CD109, CDKL5, CDON, CHRDL1, COL1A1, COL3A1, COL6A3, COL8A2, CRYBB3, CSF2, CSF3, CXCL10, CXCL8, DCAF1, DHRS3, DLG4, DLG5, DPF1, DYNC2H1, ECT2, EDA, EDN1, EGR3, EIF4G1, EPB41L5, ETV1, …
GO:0051128	regulation of cellular component organization	GO_BiologicalProcess-EBI-UniProt-GOA-ACAP-ARAP_16.06.2020_00h00	3.48786e-07	2.83292e-05	3.55256e-06	1.56312e-05	[3, 4]	Group94	7.43692	112	[ACTN2, ADGRB2, AFAP1, APAF1, ARHGEF10L, ARHGEF15, ARHGEF2, BCOR, BRSK2, BST1, CAPRIN2, CD63, CDC6, CDKL5, CENPE, CENPJ, CEP250, CGNL1, CLASP1, CLASP2, CLIP1, CNTRL, CPTP, CSF2, CSF3, CXCL10, DCUN1D3, DLG5, ECT2, EDN1, EIF4G1, EPB41L5, EPS8L1, FAP, FCHSD2, FGD4, FOXP3, G3BP2, GBA2, IFT140, IL1A, ITSN2, KIAA1211, LGI1, LIF, LOC101080520, LOC101091160, LPAR1, LPAR3, LRRC24, LRRC4C, LYN, MAPKAPK5, M…
GO:2000026	regulation of multicellular organismal development	GO_BiologicalProcess-EBI-UniProt-GOA-ACAP-ARAP_16.06.2020_00h00	1.44726e-06	6.82547e-05	3.55256e-06	1.56312e-05	[3, 4]	Group94	7.54717	96	[ADGRA2, ADGRB2, AGO2, ARHGEF15, ARHGEF2, ARNTL, ATP11C, ATP2B4, BAG6, BCOR, BRSK2, CAPRIN2, CD109, CDKL5, CDON, COL1A1, CSF3, CXCL10, CXCL8, DLG5, ECT2, EDN1, EGR3, EIF4G1, EYA1, FOXP3, GLI1, HDAC9, IL1A, IL34, ITSN2, LAMA3, LGI4, LIF, LOC101080520, LOC101090649, LOC101091160, LOC101096984, LPAR1, LPAR3, LRRC24, LRRC4C, LYN, MAPK8IP3, MEF2C, MEIS2, MGP, MYRF, NDNF, NEDD4L, NOCT, NOS1, NUMB, PACS…
GO:0001558	regulation of cell growth	GO_BiologicalProcess-EBI-UniProt-GOA-ACAP-ARAP_16.06.2020_00h00	0.00365651	0.0218196	3.55256e-06	1.56312e-05	[3, 4, 5]	Group94	9.2233	19	[CAPRIN2, CDKL5, DCUN1D3, EDN1, EIF4G1, ITSN2, LGI1, LPAR3, PTPRS, RB1, RIMS2, RPTOR, SEMA3B, SEMA3G, SEMA4A, SEMA4D, SMURF1, SYT3, TRIM32]
GO:0030030	cell projection organization	GO_BiologicalProcess-EBI-UniProt-GOA-ACAP-ARAP_16.06.2020_00h00	1.87124e-05	0.000434247	3.55256e-06	1.56312e-05	[4]	Group94	7.65199	73	[ABI1, ABLIM1, ACTN2, ADARB1, ALS2, ARHGEF7, BRSK2, CAPRIN2, CCDC40, CDKL5, CENPJ, CEP250, DLG4, DLG5, DYNC2H1, EPS8L1, ETV1, FGD3, FGD4, FRY, GAS7, IFT140, IFT81, IGDCC4, IQCB1, ITSN2, LGI1, LOC101091160, LPAR1, LPAR3, LRRC4C, LYN, MAPK8IP3, MBD1, MEF2C, MYLK, MYPN, NAV3, NDNF, NEDD4L, NR4A2, NR4A3, NUMB, PACSIN1, PAK4, PAQR3, PLCE1, PLXNB1, PLXNB3, PPFIA2, PSD, PTPRS, RAPGEF2, RB1, RERE, RIMS2,…
GO:0044089	positive regulation of cellular component biogenesis	GO_BiologicalProcess-EBI-UniProt-GOA-ACAP-ARAP_16.06.2020_00h00	0.00125815	0.0100515	3.55256e-06	1.56312e-05	[3, 4, 5]	Group94	8.55457	29	[ADGRB2, ARHGEF10L, CENPJ, CLIP1, CSF2, CSF3, DLG5, EDN1, EIF4G1, EPB41L5, EPS8L1, FCHSD2, G3BP2, KIAA1211, LOC101091160, LPAR1, LRRC24, NAV3, PLCE1, PPHLN1, PROX1, SEMA4D, SLF2, SLITRK5, SORBS3, TEK, THY1, TNF, WNT4]
GO:0045597	positive regulation of cell differentiation	GO_BiologicalProcess-EBI-UniProt-GOA-ACAP-ARAP_16.06.2020_00h00	1.1595e-06	5.84547e-05	3.55256e-06	1.56312e-05	[3, 4, 5]	Group94	9.26244	54	[ARHGEF2, ARNTL, ATP11C, CAPRIN2, CDKL5, CDON, CMKLR1, COL1A1, CSF2, CSF3, DLG5, ECT2, EDN1, EGR3, EIF4G1, FOXP3, IL34, ITSN2, LIF, LIMS1, LOC101080520, LOC101091160, LOC101096984, LPAR3, LYN, MAPK8IP3, MEF2C, NDNF, NOCT, NUMB, PACSIN1, PLXNB1, PLXNB3, PRKD1, PROX1, RB1, RIMS2, SCARF1, SEMA4D, SMAP1, SMURF1, SOCS5, SOX6, SPAG9, SUCO, SYT3, TCF12, TCF7L2, TIAM1, TIAM2, TNF, TRIM32, WNT4, ZBTB7C]
GO:0048513	animal organ development	GO_BiologicalProcess-EBI-UniProt-GOA-ACAP-ARAP_16.06.2020_00h00	0.00289033	0.0187807	3.55256e-06	1.56312e-05	[3, 4, 5]	Group94	5.90476	124	[ABI1, ABR, ACTC1, ACTN2, ADARB1, ADGRG6, ALDH1A2, ANKRD1, AP1B1, APAF1, ARHGEF15, ARHGEF7, ARNTL, ATP11C, ATP2C2, BAG6, BCOR, BNC2, CCDC40, CD109, CDON, CHRDL1, COL1A1, COL3A1, COL6A3, COL8A2, CRYBB3, CSF2, CSF3, CXCL8, DCAF1, DHRS3, DLG5, DYNC2H1, EDA, EDN1, EGR3, EPB41L5, ETV1, EYA1, FOXP3, GJC1, GLI1, GPD2, GREM2, HAND1, IFT140, IGSF3, IL34, IQCB1, ITGB4, KCNQ1, LAMA3, LDB3, LIF, LOC101086587…
GO:0048639	positive regulation of developmental growth	GO_BiologicalProcess-EBI-UniProt-GOA-ACAP-ARAP_16.06.2020_00h00	0.00561158	0.0293005	3.55256e-06	1.56312e-05	[3, 4, 5]	Group94	10.8108	12	[CDKL5, EDN1, GLI1, ITSN2, LPAR3, MEF2C, PEX5, PROX1, RIMS2, SEMA4D, SMURF1, SYT3]
GO:0051130	positive regulation of cellular component organization	GO_BiologicalProcess-EBI-UniProt-GOA-ACAP-ARAP_16.06.2020_00h00	1.24807e-05	0.00033176	3.55256e-06	1.56312e-05	[3, 4, 5]	Group94	8.24176	60	[ACTN2, ADGRB2, ARHGEF10L, CAPRIN2, CD63, CDKL5, CENPJ, CLIP1, CSF2, CSF3, DLG5, EDN1, EIF4G1, EPB41L5, EPS8L1, FCHSD2, FOXP3, G3BP2, IL1A, ITSN2, KIAA1211, LIF, LOC101080520, LOC101091160, LPAR1, LPAR3, LRRC24, LYN, MAPKAPK5, MIER1, NAV3, NDNF, NOS1, PACSIN1, PLCE1, PLXNB1, PLXNB3, PPHLN1, PROX1, RB1, RIMS2, ROCK2, SCARF1, SELE, SEMA4D, SGIP1, SLF2, SLITRK5, SMURF1, SORBS3, SYT3, TBC1D5, TEK, TH…
GO:0000904	cell morphogenesis involved in differentiation	GO_BiologicalProcess-EBI-UniProt-GOA-ACAP-ARAP_16.06.2020_00h00	0.000505159	0.00539082	3.55256e-06	1.56312e-05	[4, 5]	Group94	8.09717	40	[ABI1, ADARB1, BRSK2, CAPRIN2, CDKL5, COL6A3, DLG4, EPB41L5, ETV1, FERMT2, IGDCC4, LGI1, LIMS1, LPAR3, LRRC4C, MAPK8IP3, MEF2C, MYPN, NEDD4L, NR4A2, NR4A3, NUMB, PLXNB1, PLXNB3, PPFIA2, PROX1, PTPRS, RAPGEF2, RB1, RERE, ROBO3, SEMA3B, SEMA3G, SEMA4A, SEMA4D, SLITRK5, TEK, THY1, TIAM1, TIAM2]
GO:0007399	nervous system development	GO_BiologicalProcess-EBI-UniProt-GOA-ACAP-ARAP_16.06.2020_00h00	3.54249e-09	1.72637e-06	3.55256e-06	1.56312e-05	[4, 5]	Group94	8.05085	114	[ABI1, ABR, ADAM22, ADARB1, ADGRA2, ADGRB2, ADGRG6, ALDH1A2, ALS2, APAF1, ARHGEF15, ARHGEF2, ARNTL, BAG6, BRSK2, CAPRIN2, CDKL5, CDON, DLG4, DLG5, DPF1, DYNC2H1, ECT2, EGR3, EIF4G1, ETV1, EYA1, FRY, GAS7, GBA2, GLI1, IFT140, IGDCC4, IL34, ITSN2, LGI1, LGI4, LIF, LOC101090649, LOC101091160, LPAR1, LPAR3, LRRC24, LRRC4C, LUZP1, LYN, MAP2, MAPK8IP3, MAST1, MEF2C, MTHFR, MYPN, MYRF, NAV2, NAV3, NDNF,…
GO:0022604	regulation of cell morphogenesis	GO_BiologicalProcess-EBI-UniProt-GOA-ACAP-ARAP_16.06.2020_00h00	0.00110652	0.00893778	3.55256e-06	1.56312e-05	[4, 5]	Group94	8.85246	27	[BRSK2, CAPRIN2, CDKL5, FMNL1, ITSN2, LIMS1, LPAR1, LPAR3, LRRC4C, NEDD4L, PLXNB1, PLXNB3, PPFIA2, PTPRS, RAPGEF2, RIMS2, SEMA3B, SEMA3G, SEMA4A, SEMA4D, SMURF1, SYT3, THY1, TIAM1, TIAM2, TPM1, ZRANB1]
GO:0030307	positive regulation of cell growth	GO_BiologicalProcess-EBI-UniProt-GOA-ACAP-ARAP_16.06.2020_00h00	0.000561728	0.00582444	3.55256e-06	1.56312e-05	[3, 4, 5, 6]	Group94	14.1176	12	[CDKL5, EDN1, EIF4G1, ITSN2, LGI1, LPAR3, RIMS2, RPTOR, SEMA4D, SMURF1, SYT3, TRIM32]
GO:0031344	regulation of cell projection organization	GO_BiologicalProcess-EBI-UniProt-GOA-ACAP-ARAP_16.06.2020_00h00	6.52735e-05	0.00110965	3.55256e-06	1.56312e-05	[4, 5]	Group94	9.20398	37	[BRSK2, CAPRIN2, CDKL5, CENPJ, DLG5, EPS8L1, IFT140, ITSN2, LOC101091160, LPAR1, LPAR3, LRRC4C, LYN, MEF2C, NAV3, NDNF, NEDD4L, PACSIN1, PAQR3, PLCE1, PLXNB1, PLXNB3, PPFIA2, PTPRS, RAPGEF2, RIMS2, SCARF1, SEMA3B, SEMA3G, SEMA4A, SEMA4D, SMURF1, SNAP25, SYT3, THY1, TIAM1, TIAM2]
GO:0032990	cell part morphogenesis	GO_BiologicalProcess-EBI-UniProt-GOA-ACAP-ARAP_16.06.2020_00h00	4.39611e-05	0.00080339	3.55256e-06	1.56312e-05	[4, 5]	Group94	9.09091	40	[ABI1, ADARB1, ALS2, BRSK2, CAPRIN2, CDKL5, DLG4, ETV1, GAS7, IGDCC4, ITSN2, LGI1, LOC101091160, LPAR3, LRRC4C, MAPK8IP3, MYPN, NEDD4L, NR4A2, NR4A3, NUMB, PACSIN1, PLXNB1, PLXNB3, PPFIA2, PTPRS, RAPGEF2, RERE, RIMS2, ROBO3, SEMA3B, SEMA3G, SEMA4A, SEMA4D, SLITRK5, SMURF1, SYT3, THY1, TIAM1, TIAM2]
GO:0033043	regulation of organelle organization	GO_BiologicalProcess-EBI-UniProt-GOA-ACAP-ARAP_16.06.2020_00h00	0.000731649	0.0069011	3.55256e-06	1.56312e-05	[4, 5]	Group94	7.109	60	[ACTN2, AFAP1, ARHGEF10L, ARHGEF2, BCOR, BST1, CDC6, CDKL5, CENPE, CENPJ, CEP250, CGNL1, CLASP1, CLASP2, CLIP1, CNTRL, CSF2, CSF3, ECT2, EDN1, FCHSD2, FGD4, FOXP3, G3BP2, GBA2, IFT140, IL1A, KIAA1211, LIF, LPAR1, MAPKAPK5, MEF2C, MIER1, MTHFR, NAV3, NFE2L1, NOS1, OPA1, PIKFYVE, PLXNB1, PPHLN1, PROX1, PTPRS, RB1, RNF4, ROCK2, SLF2, SMC1A, SMURF1, SORBS3, SSH1, TEK, TNF, TNFSF10, TTBK2, TTK, USP44,…
GO:0060284	regulation of cell development	GO_BiologicalProcess-EBI-UniProt-GOA-ACAP-ARAP_16.06.2020_00h00	2.46424e-06	9.73709e-05	3.55256e-06	1.56312e-05	[4, 5]	Group94	9.17108	52	[ADGRA2, ARHGEF2, ARNTL, BRSK2, CAPRIN2, CDKL5, CDON, DLG5, ECT2, EDN1, EIF4G1, EYA1, IL34, ITSN2, LIF, LIMS1, LOC101091160, LPAR1, LPAR3, LRRC4C, LYN, MAPK8IP3, MEF2C, NDNF, NEDD4L, NOS1, NUMB, PACSIN1, PAQR3, PLXNB1, PLXNB3, PPFIA2, PROX1, PTPRS, RAPGEF2, RIMS2, SCARF1, SEMA3B, SEMA3G, SEMA4A, SEMA4D, SMURF1, SNAP25, SPAG9, SYT3, TCF12, THRB, THY1, TIAM1, TIAM2, TNF, TRIM32]
GO:0072359	circulatory system development	GO_BiologicalProcess-EBI-UniProt-GOA-ACAP-ARAP_16.06.2020_00h00	2.26135e-06	9.18359e-05	3.55256e-06	1.56312e-05	[4, 5]	Group94	8.65248	61	[ACKR3, ACTN2, ADGRA2, ADGRB2, ADGRG6, AGO2, ALDH1A2, ANKRD1, AP1B1, ARHGEF15, ATP2B4, BCOR, CCDC40, COL1A1, COL3A1, CXCL10, CXCL8, DHRS3, DYNC2H1, EDN1, EGR3, EYA1, GJC1, GLI1, HAND1, HDAC9, IFT140, IL1A, KCNQ1, LDB3, LIF, LOC101080520, LOC101086587, LOC101090649, LOC101091160, LUZP1, MEF2A, MEF2C, MYLK, MYOM3, NDNF, NRAP, PAK4, PDLIM3, PDLIM7, PLCD3, PRKDC, PROX1, RARB, RB1, ROBO4, RXRA, SLITRK…
GO:0007417	central nervous system development	GO_BiologicalProcess-EBI-UniProt-GOA-ACAP-ARAP_16.06.2020_00h00	0.00688571	0.0340098	3.55256e-06	1.56312e-05	[4, 5, 6]	Group94	7.00525	40	[ABR, ADARB1, ADGRA2, ALDH1A2, APAF1, BAG6, CDON, DLG5, DYNC2H1, GBA2, GLI1, IL34, LIF, LOC101090649, LOC101091160, MAP2, MAPK8IP3, MAST1, MYRF, NAV2, NFE2L1, NR4A2, NR4A3, NUMB, OGDH, PEX5, PRKDC, PROX1, PTPRS, RARB, RERE, SLC8A3, SLITRK5, SMARCC2, SOX6, SYNJ2, TACC1, VCAN, WDR62, WNT4]
GO:0010638	positive regulation of organelle organization	GO_BiologicalProcess-EBI-UniProt-GOA-ACAP-ARAP_16.06.2020_00h00	0.0059222	0.0304868	3.55256e-06	1.56312e-05	[4, 5, 6]	Group94	7.61421	30	[ACTN2, ARHGEF10L, CENPJ, CLIP1, CSF2, CSF3, EDN1, FCHSD2, FOXP3, G3BP2, IL1A, KIAA1211, LIF, LPAR1, MAPKAPK5, MIER1, NAV3, NOS1, PPHLN1, PROX1, RB1, ROCK2, SLF2, SMURF1, SORBS3, TEK, TNF, TNFSF10, VPS13C, WNT4]
GO:0010720	positive regulation of cell development	GO_BiologicalProcess-EBI-UniProt-GOA-ACAP-ARAP_16.06.2020_00h00	3.12138e-06	0.000117012	3.55256e-06	1.56312e-05	[4, 5, 6]	Group94	11.0032	34	[ARHGEF2, CAPRIN2, CDKL5, CDON, DLG5, ECT2, EDN1, EIF4G1, IL34, ITSN2, LIF, LIMS1, LOC101091160, LPAR3, LYN, MAPK8IP3, MEF2C, NDNF, NUMB, PACSIN1, PLXNB1, PLXNB3, PROX1, RIMS2, SCARF1, SEMA4D, SMURF1, SPAG9, SYT3, TCF12, TIAM1, TIAM2, TNF, TRIM32]
GO:0022008	neurogenesis	GO_BiologicalProcess-EBI-UniProt-GOA-ACAP-ARAP_16.06.2020_00h00	3.92737e-08	7.17726e-06	3.55256e-06	1.56312e-05	[4, 5, 6]	Group94	8.4466	87	[ABI1, ADAM22, ADARB1, ADGRG6, ALDH1A2, ALS2, ARHGEF2, ARNTL, BRSK2, CAPRIN2, CDKL5, CDON, DLG4, DLG5, DYNC2H1, ECT2, EIF4G1, ETV1, EYA1, FRY, GAS7, GBA2, IFT140, IGDCC4, IL34, ITSN2, LGI1, LGI4, LIF, LOC101091160, LPAR1, LPAR3, LRRC4C, LYN, MAP2, MAPK8IP3, MEF2C, MYPN, MYRF, NAV2, NAV3, NDNF, NDRG1, NEDD4L, NFE2L1, NOS1, NR4A2, NR4A3, NUMB, OGDH, PACSIN1, PAK4, PAQR3, PEX5, PLXNB1, PLXNB3, PPFIA…
GO:0031346	positive regulation of cell projection organization	GO_BiologicalProcess-EBI-UniProt-GOA-ACAP-ARAP_16.06.2020_00h00	0.000240519	0.00313963	3.55256e-06	1.56312e-05	[4, 5, 6]	Group94	10.7317	22	[CAPRIN2, CDKL5, CENPJ, DLG5, EPS8L1, ITSN2, LOC101091160, LPAR3, LYN, NAV3, NDNF, PACSIN1, PLCE1, PLXNB1, PLXNB3, RIMS2, SCARF1, SEMA4D, SMURF1, SYT3, TIAM1, TIAM2]
GO:0048858	cell projection morphogenesis	GO_BiologicalProcess-EBI-UniProt-GOA-ACAP-ARAP_16.06.2020_00h00	1.99811e-05	0.000449421	3.55256e-06	1.56312e-05	[4, 5, 6]	Group94	9.41177	40	[ABI1, ADARB1, ALS2, BRSK2, CAPRIN2, CDKL5, DLG4, ETV1, GAS7, IGDCC4, ITSN2, LGI1, LOC101091160, LPAR3, LRRC4C, MAPK8IP3, MYPN, NEDD4L, NR4A2, NR4A3, NUMB, PACSIN1, PLXNB1, PLXNB3, PPFIA2, PTPRS, RAPGEF2, RERE, RIMS2, ROBO3, SEMA3B, SEMA3G, SEMA4A, SEMA4D, SLITRK5, SMURF1, SYT3, THY1, TIAM1, TIAM2]
GO:0050807	regulation of synapse organization	GO_BiologicalProcess-EBI-UniProt-GOA-ACAP-ARAP_16.06.2020_00h00	0.00322365	0.0204025	3.55256e-06	1.56312e-05	[4, 5, 6]	Group94	10.687	14	[ADGRB2, ARHGEF15, CAPRIN2, CDKL5, DLG5, EIF4G1, LOC101091160, LRRC24, MEF2C, PPFIA2, PTPRS, SEMA4D, SLITRK5, TNF]
GO:0051960	regulation of nervous system development	GO_BiologicalProcess-EBI-UniProt-GOA-ACAP-ARAP_16.06.2020_00h00	6.28031e-09	2.29545e-06	3.55256e-06	1.56312e-05	[4, 5, 6]	Group94	10.3873	59	[ADGRA2, ADGRB2, ARHGEF15, ARHGEF2, ARNTL, BRSK2, CAPRIN2, CDKL5, CDON, DLG5, ECT2, EIF4G1, EYA1, GLI1, IL34, ITSN2, LGI4, LIF, LOC101091160, LPAR1, LPAR3, LRRC24, LRRC4C, LYN, MAPK8IP3, MEF2C, MYRF, NDNF, NEDD4L, NOS1, NUMB, PACSIN1, PAQR3, PLXNB1, PLXNB3, PPFIA2, PRKACB, PROX1, PTPRS, RAPGEF2, RCAN3, RIMS2, SCARF1, SEMA3B, SEMA3G, SEMA4A, SEMA4D, SLITRK5, SMURF1, SNAP25, SPAG9, SYT3, TCF12, THR…
GO:0051962	positive regulation of nervous system development	GO_BiologicalProcess-EBI-UniProt-GOA-ACAP-ARAP_16.06.2020_00h00	9.18639e-08	1.22095e-05	3.55256e-06	1.56312e-05	[3, 4, 5, 6, 7]	Group94	12.1711	37	[ADGRB2, ARHGEF2, CAPRIN2, CDKL5, CDON, DLG5, ECT2, EIF4G1, GLI1, IL34, ITSN2, LIF, LOC101091160, LPAR3, LRRC24, LYN, MAPK8IP3, MEF2C, MYRF, NDNF, NUMB, PACSIN1, PLXNB1, PLXNB3, PROX1, RIMS2, SCARF1, SEMA4D, SLITRK5, SMURF1, SPAG9, SYT3, TCF12, TIAM1, TIAM2, TNF, TRIM32]
GO:0071526	semaphorin-plexin signaling pathway	GO_BiologicalProcess-EBI-UniProt-GOA-ACAP-ARAP_16.06.2020_00h00	0.00381319	0.0225704	3.55256e-06	1.56312e-05	[4, 5, 6]	Group94	18.1818	6	[PLXNB1, PLXNB3, SEMA3B, SEMA3G, SEMA4A, SEMA4D]
GO:0072358	cardiovascular system development	GO_BiologicalProcess-EBI-UniProt-GOA-ACAP-ARAP_16.06.2020_00h00	0.00105163	0.00868631	3.55256e-06	1.56312e-05	[4, 5, 6]	Group94	7.91667	38	[ACKR3, ADGRA2, ADGRB2, AGO2, ALDH1A2, ARHGEF15, ATP2B4, COL1A1, CXCL10, CXCL8, DYNC2H1, EDN1, EGR3, EYA1, GJC1, HAND1, HDAC9, IL1A, KCNQ1, LIF, LOC101080520, LOC101090649, LOC101091160, LUZP1, MEF2C, MYLK, NDNF, PAK4, PLCD3, PROX1, ROBO4, SLITRK5, TCF7L2, TEK, THBS2, THY1, VASH1, WNT4]
GO:0120036	plasma membrane bounded cell projection organization	GO_BiologicalProcess-EBI-UniProt-GOA-ACAP-ARAP_16.06.2020_00h00	9.77826e-06	0.000269732	3.55256e-06	1.56312e-05	[5]	Group94	7.79915	73	[ABI1, ABLIM1, ACTN2, ADARB1, ALS2, ARHGEF7, BRSK2, CAPRIN2, CCDC40, CDKL5, CENPJ, CEP250, DLG4, DLG5, DYNC2H1, EPS8L1, ETV1, FGD3, FGD4, FRY, GAS7, IFT140, IFT81, IGDCC4, IQCB1, ITSN2, LGI1, LOC101091160, LPAR1, LPAR3, LRRC4C, LYN, MAPK8IP3, MBD1, MEF2C, MYLK, MYPN, NAV3, NDNF, NEDD4L, NR4A2, NR4A3, NUMB, PACSIN1, PAK4, PAQR3, PLCE1, PLXNB1, PLXNB3, PPFIA2, PSD, PTPRS, RAPGEF2, RB1, RERE, RIMS2,…
GO:0001944	vasculature development	GO_BiologicalProcess-EBI-UniProt-GOA-ACAP-ARAP_16.06.2020_00h00	0.00247306	0.0165097	3.55256e-06	1.56312e-05	[4, 5, 6, 7]	Group94	7.65957	36	[ACKR3, ADGRA2, ADGRB2, AGO2, ALDH1A2, ARHGEF15, ATP2B4, COL1A1, CXCL10, CXCL8, DYNC2H1, EDN1, EGR3, EYA1, GJC1, HAND1, HDAC9, IL1A, LIF, LOC101080520, LOC101090649, LOC101091160, LUZP1, MEF2C, MYLK, NDNF, PAK4, PLCD3, PROX1, ROBO4, TCF7L2, TEK, THBS2, THY1, VASH1, WNT4]
GO:0010769	regulation of cell morphogenesis involved in differentiation	GO_BiologicalProcess-EBI-UniProt-GOA-ACAP-ARAP_16.06.2020_00h00	0.000874286	0.0077467	3.55256e-06	1.56312e-05	[5, 6]	Group94	10.4396	19	[BRSK2, CAPRIN2, CDKL5, LIMS1, LPAR3, LRRC4C, NEDD4L, PLXNB1, PLXNB3, PPFIA2, PTPRS, RAPGEF2, SEMA3B, SEMA3G, SEMA4A, SEMA4D, THY1, TIAM1, TIAM2]
GO:0120035	regulation of plasma membrane bounded cell projection organization	GO_BiologicalProcess-EBI-UniProt-GOA-ACAP-ARAP_16.06.2020_00h00	5.01446e-05	0.000894041	3.55256e-06	1.56312e-05	[5, 6]	Group94	9.3199	37	[BRSK2, CAPRIN2, CDKL5, CENPJ, DLG5, EPS8L1, IFT140, ITSN2, LOC101091160, LPAR1, LPAR3, LRRC4C, LYN, MEF2C, NAV3, NDNF, NEDD4L, PACSIN1, PAQR3, PLCE1, PLXNB1, PLXNB3, PPFIA2, PTPRS, RAPGEF2, RIMS2, SCARF1, SEMA3B, SEMA3G, SEMA4A, SEMA4D, SMURF1, SNAP25, SYT3, THY1, TIAM1, TIAM2]
GO:0048699	generation of neurons	GO_BiologicalProcess-EBI-UniProt-GOA-ACAP-ARAP_16.06.2020_00h00	1.71836e-06	7.61286e-05	3.55256e-06	1.56312e-05	[5, 6, 7]	Group94	8.04598	77	[ABI1, ADARB1, ALDH1A2, ALS2, ARHGEF2, ARNTL, BRSK2, CAPRIN2, CDKL5, CDON, DLG4, DLG5, DYNC2H1, ECT2, EIF4G1, ETV1, EYA1, FRY, GAS7, GBA2, IFT140, IGDCC4, IL34, ITSN2, LGI1, LGI4, LIF, LOC101091160, LPAR1, LPAR3, LRRC4C, LYN, MAP2, MAPK8IP3, MEF2C, MYPN, NDNF, NEDD4L, NFE2L1, NOS1, NR4A2, NR4A3, NUMB, OGDH, PACSIN1, PAK4, PAQR3, PEX5, PLXNB1, PLXNB3, PPFIA2, PROX1, PSD, PTPRS, RAPGEF2, RB1, RERE,…
GO:0120039	plasma membrane bounded cell projection morphogenesis	GO_BiologicalProcess-EBI-UniProt-GOA-ACAP-ARAP_16.06.2020_00h00	1.69563e-05	0.000420172	3.55256e-06	1.56312e-05	[5, 6, 7]	Group94	9.47867	40	[ABI1, ADARB1, ALS2, BRSK2, CAPRIN2, CDKL5, DLG4, ETV1, GAS7, IGDCC4, ITSN2, LGI1, LOC101091160, LPAR3, LRRC4C, MAPK8IP3, MYPN, NEDD4L, NR4A2, NR4A3, NUMB, PACSIN1, PLXNB1, PLXNB3, PPFIA2, PTPRS, RAPGEF2, RERE, RIMS2, ROBO3, SEMA3B, SEMA3G, SEMA4A, SEMA4D, SLITRK5, SMURF1, SYT3, THY1, TIAM1, TIAM2]
GO:0030182	neuron differentiation	GO_BiologicalProcess-EBI-UniProt-GOA-ACAP-ARAP_16.06.2020_00h00	2.85601e-07	2.60968e-05	3.55256e-06	1.56312e-05	[4, 6, 7, 8]	Group94	8.58823	73	[ABI1, ADARB1, ALDH1A2, ALS2, ARHGEF2, BRSK2, CAPRIN2, CDKL5, CDON, DLG4, DLG5, DYNC2H1, ECT2, EIF4G1, ETV1, EYA1, FRY, GAS7, GBA2, IFT140, IGDCC4, ITSN2, LGI1, LGI4, LIF, LOC101091160, LPAR1, LPAR3, LRRC4C, LYN, MAP2, MAPK8IP3, MEF2C, MYPN, NDNF, NEDD4L, NFE2L1, NR4A2, NR4A3, NUMB, OGDH, PACSIN1, PAK4, PAQR3, PEX5, PLXNB1, PLXNB3, PPFIA2, PROX1, PSD, PTPRS, RAPGEF2, RB1, RERE, RIMS2, ROBO3, SCAR…
GO:0048666	neuron development	GO_BiologicalProcess-EBI-UniProt-GOA-ACAP-ARAP_16.06.2020_00h00	2.81917e-06	0.000108464	3.55256e-06	1.56312e-05	[4, 5, 7, 8, 9]	Group94	8.64553	60	[ABI1, ADARB1, ALS2, BRSK2, CAPRIN2, CDKL5, DLG4, DLG5, ETV1, FRY, GAS7, GBA2, IFT140, IGDCC4, ITSN2, LGI1, LGI4, LIF, LOC101091160, LPAR1, LPAR3, LRRC4C, LYN, MAP2, MAPK8IP3, MEF2C, MYPN, NDNF, NEDD4L, NR4A2, NR4A3, NUMB, OGDH, PACSIN1, PAK4, PAQR3, PLXNB1, PLXNB3, PPFIA2, PSD, PTPRS, RAPGEF2, RB1, RERE, RIMS2, ROBO3, SCARF1, SEMA3B, SEMA3G, SEMA4A, SEMA4D, SLITRK5, SMURF1, SNAP25, SYT3, THRB, T…
GO:0050767	regulation of neurogenesis	GO_BiologicalProcess-EBI-UniProt-GOA-ACAP-ARAP_16.06.2020_00h00	3.78346e-07	2.91127e-05	3.55256e-06	1.56312e-05	[5, 6, 7, 8]	Group94	10.0204	49	[ARHGEF2, ARNTL, BRSK2, CAPRIN2, CDKL5, CDON, DLG5, ECT2, EIF4G1, EYA1, IL34, ITSN2, LIF, LOC101091160, LPAR1, LPAR3, LRRC4C, LYN, MAPK8IP3, MEF2C, NDNF, NEDD4L, NOS1, NUMB, PACSIN1, PAQR3, PLXNB1, PLXNB3, PPFIA2, PROX1, PTPRS, RAPGEF2, RIMS2, SCARF1, SEMA3B, SEMA3G, SEMA4A, SEMA4D, SMURF1, SNAP25, SPAG9, SYT3, TCF12, THRB, THY1, TIAM1, TIAM2, TNF, TRIM32]
GO:0050769	positive regulation of neurogenesis	GO_BiologicalProcess-EBI-UniProt-GOA-ACAP-ARAP_16.06.2020_00h00	6.29246e-07	3.83315e-05	3.55256e-06	1.56312e-05	[4, 5, 6, 7, 8, 9]	Group94	12.2137	32	[ARHGEF2, CAPRIN2, CDKL5, CDON, DLG5, ECT2, EIF4G1, IL34, ITSN2, LIF, LOC101091160, LPAR3, LYN, MAPK8IP3, MEF2C, NDNF, NUMB, PACSIN1, PLXNB1, PLXNB3, PROX1, RIMS2, SCARF1, SEMA4D, SMURF1, SPAG9, SYT3, TCF12, TIAM1, TIAM2, TNF, TRIM32]
GO:0045664	regulation of neuron differentiation	GO_BiologicalProcess-EBI-UniProt-GOA-ACAP-ARAP_16.06.2020_00h00	2.38452e-07	2.49012e-05	3.55256e-06	1.56312e-05	[5, 6, 7, 8, 9]	Group94	10.9661	42	[ARHGEF2, BRSK2, CAPRIN2, CDKL5, CDON, DLG5, ECT2, EIF4G1, EYA1, ITSN2, LOC101091160, LPAR1, LPAR3, LRRC4C, LYN, MEF2C, NDNF, NEDD4L, PACSIN1, PAQR3, PLXNB1, PLXNB3, PPFIA2, PROX1, PTPRS, RAPGEF2, RIMS2, SCARF1, SEMA3B, SEMA3G, SEMA4A, SEMA4D, SMURF1, SNAP25, SPAG9, SYT3, TCF12, THRB, THY1, TIAM1, TIAM2, TRIM32]
GO:0031175	neuron projection development	GO_BiologicalProcess-EBI-UniProt-GOA-ACAP-ARAP_16.06.2020_00h00	5.91898e-06	0.000192301	3.55256e-06	1.56312e-05	[5, 6, 8, 9, 10]	Group94	8.83333	53	[ABI1, ADARB1, ALS2, BRSK2, CAPRIN2, CDKL5, DLG4, DLG5, ETV1, FRY, GAS7, IGDCC4, ITSN2, LGI1, LOC101091160, LPAR1, LPAR3, LRRC4C, LYN, MAPK8IP3, MEF2C, MYPN, NDNF, NEDD4L, NR4A2, NR4A3, NUMB, PACSIN1, PAK4, PAQR3, PLXNB1, PLXNB3, PPFIA2, PSD, PTPRS, RAPGEF2, RB1, RERE, RIMS2, ROBO3, SCARF1, SEMA3B, SEMA3G, SEMA4A, SEMA4D, SLITRK5, SMURF1, SNAP25, SYT3, THY1, TIAM1, TIAM2, TRIM32]
GO:0048667	cell morphogenesis involved in neuron differentiation	GO_BiologicalProcess-EBI-UniProt-GOA-ACAP-ARAP_16.06.2020_00h00	0.000153999	0.00216486	3.55256e-06	1.56312e-05	[5, 6, 8, 9, 10]	Group94	9.11528	34	[ABI1, ADARB1, BRSK2, CAPRIN2, CDKL5, DLG4, ETV1, IGDCC4, LGI1, LPAR3, LRRC4C, MAPK8IP3, MEF2C, MYPN, NEDD4L, NR4A2, NR4A3, NUMB, PLXNB1, PLXNB3, PPFIA2, PTPRS, RAPGEF2, RB1, RERE, ROBO3, SEMA3B, SEMA3G, SEMA4A, SEMA4D, SLITRK5, THY1, TIAM1, TIAM2]
GO:0045666	positive regulation of neuron differentiation	GO_BiologicalProcess-EBI-UniProt-GOA-ACAP-ARAP_16.06.2020_00h00	4.42553e-07	3.08101e-05	3.55256e-06	1.56312e-05	[5, 6, 7, 8, 9, 10]	Group94	13.7755	27	[ARHGEF2, CAPRIN2, CDKL5, CDON, DLG5, ECT2, EIF4G1, ITSN2, LOC101091160, LPAR3, LYN, MEF2C, NDNF, PACSIN1, PLXNB1, PLXNB3, PROX1, RIMS2, SCARF1, SEMA4D, SMURF1, SPAG9, SYT3, TCF12, TIAM1, TIAM2, TRIM32]
GO:0016358	dendrite development	GO_BiologicalProcess-EBI-UniProt-GOA-ACAP-ARAP_16.06.2020_00h00	0.000309179	0.0037357	3.55256e-06	1.56312e-05	[3, 6, 7, 9, 10, 11]	Group94	12.0567	17	[ABI1, CAPRIN2, CDKL5, DLG4, DLG5, LOC101091160, MEF2C, NEDD4L, PACSIN1, PAK4, PPFIA2, PTPRS, RAPGEF2, RERE, SCARF1, SEMA4D, SLITRK5]
GO:0010975	regulation of neuron projection development	GO_BiologicalProcess-EBI-UniProt-GOA-ACAP-ARAP_16.06.2020_00h00	4.59034e-06	0.000156072	3.55256e-06	1.56312e-05	[6, 7, 8, 9, 10, 11]	Group94	11.1498	32	[BRSK2, CAPRIN2, CDKL5, DLG5, ITSN2, LOC101091160, LPAR1, LPAR3, LRRC4C, LYN, MEF2C, NDNF, NEDD4L, PACSIN1, PAQR3, PLXNB1, PLXNB3, PPFIA2, PTPRS, RAPGEF2, RIMS2, SCARF1, SEMA3B, SEMA3G, SEMA4A, SEMA4D, SMURF1, SNAP25, SYT3, THY1, TIAM1, TIAM2]
GO:0010976	positive regulation of neuron projection development	GO_BiologicalProcess-EBI-UniProt-GOA-ACAP-ARAP_16.06.2020_00h00	0.000119943	0.00178936	3.55256e-06	1.56312e-05	[5, 6, 7, 8, 9, 10, 11, 12]	Group94	12.5874	18	[CAPRIN2, CDKL5, DLG5, ITSN2, LOC101091160, LPAR3, LYN, NDNF, PACSIN1, PLXNB1, PLXNB3, RIMS2, SCARF1, SEMA4D, SMURF1, SYT3, TIAM1, TIAM2]
GO:0010977	negative regulation of neuron projection development	GO_BiologicalProcess-EBI-UniProt-GOA-ACAP-ARAP_16.06.2020_00h00	0.0120496	0.0486646	3.55256e-06	1.56312e-05	[5, 6, 7, 8, 9, 10, 11, 12]	Group94	11.25	9	[LPAR1, PAQR3, PTPRS, RAPGEF2, SEMA3B, SEMA3G, SEMA4A, SEMA4D, THY1]
GO:0048812	neuron projection morphogenesis	GO_BiologicalProcess-EBI-UniProt-GOA-ACAP-ARAP_16.06.2020_00h00	8.59763e-06	0.000251395	3.55256e-06	1.56312e-05	[6, 7, 8, 9, 10, 11]	Group94	9.7561	40	[ABI1, ADARB1, ALS2, BRSK2, CAPRIN2, CDKL5, DLG4, ETV1, GAS7, IGDCC4, ITSN2, LGI1, LOC101091160, LPAR3, LRRC4C, MAPK8IP3, MYPN, NEDD4L, NR4A2, NR4A3, NUMB, PACSIN1, PLXNB1, PLXNB3, PPFIA2, PTPRS, RAPGEF2, RERE, RIMS2, ROBO3, SEMA3B, SEMA3G, SEMA4A, SEMA4D, SLITRK5, SMURF1, SYT3, THY1, TIAM1, TIAM2]
GO:0061564	axon development	GO_BiologicalProcess-EBI-UniProt-GOA-ACAP-ARAP_16.06.2020_00h00	0.00287638	0.0187735	3.55256e-06	1.56312e-05	[6, 7, 9, 10, 11]	Group94	8.28221	27	[ADARB1, BRSK2, CDKL5, ETV1, IGDCC4, LGI1, LPAR3, LRRC4C, MAPK8IP3, MYPN, NR4A2, NR4A3, NUMB, PLXNB1, PLXNB3, PTPRS, ROBO3, SCARF1, SEMA3B, SEMA3G, SEMA4A, SEMA4D, SLITRK5, THY1, TIAM1, TIAM2, TRIM32]
GO:0050773	regulation of dendrite development	GO_BiologicalProcess-EBI-UniProt-GOA-ACAP-ARAP_16.06.2020_00h00	0.000605699	0.00606529	3.55256e-06	1.56312e-05	[4, 7, 8, 9, 10, 11, 12]	Group94	14.8649	11	[CAPRIN2, CDKL5, DLG5, LOC101091160, MEF2C, NEDD4L, PACSIN1, PPFIA2, PTPRS, RAPGEF2, SEMA4D]
GO:0007409	axonogenesis	GO_BiologicalProcess-EBI-UniProt-GOA-ACAP-ARAP_16.06.2020_00h00	0.00389327	0.0228593	3.55256e-06	1.56312e-05	[6, 7, 8, 9, 10, 11, 12]	Group94	8.30565	25	[ADARB1, BRSK2, CDKL5, ETV1, IGDCC4, LGI1, LPAR3, LRRC4C, MAPK8IP3, MYPN, NR4A2, NR4A3, NUMB, PLXNB1, PLXNB3, PTPRS, ROBO3, SEMA3B, SEMA3G, SEMA4A, SEMA4D, SLITRK5, THY1, TIAM1, TIAM2]
GO:0030517	negative regulation of axon extension	GO_BiologicalProcess-EBI-UniProt-GOA-ACAP-ARAP_16.06.2020_00h00	0.00879189	0.040168	3.55256e-06	1.56312e-05	[4, 5, 6, 7, 8, 9, 10, 11, 12, 13, 14, 15]	Group94	17.8571	5	[PTPRS, SEMA3B, SEMA3G, SEMA4A, SEMA4D]
GO:0050770	regulation of axonogenesis	GO_BiologicalProcess-EBI-UniProt-GOA-ACAP-ARAP_16.06.2020_00h00	0.00110058	0.00893915	3.55256e-06	1.56312e-05	[6, 7, 8, 9, 10, 11, 12, 13]	Group94	11.9658	14	[BRSK2, CDKL5, LPAR3, LRRC4C, PLXNB1, PLXNB3, PTPRS, SEMA3B, SEMA3G, SEMA4A, SEMA4D, THY1, TIAM1, TIAM2]
GO:1902668	negative regulation of axon guidance	GO_BiologicalProcess-EBI-UniProt-GOA-ACAP-ARAP_16.06.2020_00h00	0.0125542	0.0498758	3.55256e-06	1.56312e-05	[4, 5, 6, 7, 8, 9, 10, 11, 12, 13, 14, 15]	Group94	20	4	[SEMA3B, SEMA3G, SEMA4A, SEMA4D]
