# Supplementary material for: CRFK and Primary Macrophages Transcriptomes in Response to Feline Coronavirus Infection Differ Significantly
Source: Front Genet. 2020 Dec 3;11:584744. doi: 10.3389/fgene.2020.584744 (PMC7745755; doi:10.3389/fgene.2020.584744)
Supplement: Supplementary file 6 [file Table_5.XLS]

## Sheet: ClueGO Results
17 h DOWN
KEGG ID	KEGG Pathway	Ontology Source	Term PValue	Term PValue Corrected with Benjamini-Hochberg	Group PValue	Group PValue Corrected with Benjamini-Hochberg	GOLevels	GOGroups	% Associated Genes	Nr. Genes	Associated Genes Found
KO04010	MAPK signaling pathway	KEGG_09.04.2020	0.000672084	0.0283955	0.000672084	0.000672084	[-1]	Group0	10.0694	29	[AKT3, ARRB1, CACNA1B, CACNA1G, CACNA2D1, CACNA2D2, CACNB2, FGF5, IKBKB, IL1A, LOC101084346, MAP2K1, MAP2K6, MAP3K13, MAP3K14, MAP3K8, MAPK8IP1, MAPKAPK5, MECOM, MEF2C, NF1, NR4A1, PTPRR, RAPGEF2, RASGRP3, RASGRP4, RPS6KA5, TGFBR1, VEGFB]
KO04360	Axon guidance	KEGG_09.04.2020	0.000252991	0.0213778	0.000252991	0.000379487	[-1]	Group1	12.0879	22	[ABLIM1, ABLIM3, CAMK2D, EPHA4, EPHA6, LOC101080520, LRRC4C, NRP1, PAK3, PLXNA1, PTCH1, ROBO3, ROCK2, SEMA4A, SEMA4G, SEMA5A, SEMA6D, SLIT2, TRPC1, UNC5C, UNC5D, WNT4]
KO00562	Inositol phosphate metabolism	KEGG_09.04.2020	0.000424646	0.0239217	0.000217139	0.000651417	[-1]	Group2	16.4384	12	[INPP1, INPP4B, INPP5A, ITPK1, MTMR1, PIK3CG, PIKFYVE, PIP5K1C, PLCB4, PLCE1, SYNJ1, SYNJ2]
KO04070	Phosphatidylinositol signaling system	KEGG_09.04.2020	0.000240817	0.040698	0.000217139	0.000651417	[-1]	Group2	15	15	[DGKD, DGKG, DGKH, INPP1, INPP4B, INPP5A, ITPK1, MTMR1, PIKFYVE, PIP5K1C, PLCB4, PLCE1, PPIP5K1, SYNJ1, SYNJ2]
17 h UP
KEGG ID	KEGG Pathway	Ontology Source	Term PValue	Term PValue Corrected with Benjamini-Hochberg	Group PValue	Group PValue Corrected with Benjamini-Hochberg	GOLevels	GOGroups	% Associated Genes	Nr. Genes	Associated Genes Found
KO04530	Tight junction	KEGG_09.04.2020	0.00870945	0.0342759	0.00870945	0.00870945	[-1]	Group00	6.97674	12	[AFDN, ARHGEF2, CGN, CGNL1, LOC101085080, LOC101100223, MYH7B, NEDD4L, PRKACB, RAPGEF2, TIAM1, TJP1]
KO05132	Salmonella infection	KEGG_09.04.2020	0.00518296	0.0252928	0.00518296	0.00570125	[-1]	Group01	6.69643	15	[ABI1, CHUK, CXCL8, DYNC2H1, FGD4, IRAK4, LOC101085080, MAP2K6, MYH7B, NFKB1, PAK3, RAF1, TCF7L2, TNF, TNFSF10]
KO04360	Axon guidance	KEGG_09.04.2020	6.4822e-05	0.00112976	6.4822e-05	0.000142608	[-1]	Group02	9.34066	17	[LOC101100223, NTNG2, PAK3, PLCG2, PLXNB1, PLXNB3, PPP3CA, RAF1, ROBO3, SEMA3A, SEMA3B, SEMA3F, SEMA3G, SEMA4D, SEMA5B, SEMA6D, SSH1]
KO04650	Natural killer cell mediated cytotoxicity	KEGG_09.04.2020	0.00018307	0.00203042	5.44446e-05	0.000149723	[-1]	Group03	11.7021	11	[CSF2, IFNA7, IFNB1, ITGAL, LOC101088440, PLCG2, PPP3CA, RAF1, SOS1, TNF, TNFSF10]
KO04662	B cell receptor signaling pathway	KEGG_09.04.2020	0.00831508	0.0338147	5.44446e-05	0.000149723	[-1]	Group03	9.58904	7	[CHUK, LYN, NFKB1, PLCG2, PPP3CA, RAF1, SOS1]
KO04664	Fc epsilon RI signaling pathway	KEGG_09.04.2020	0.00147447	0.00899428	5.44446e-05	0.000149723	[-1]	Group03	11.5942	8	[CSF2, LYN, MAP2K6, PLA2G4A, PLCG2, RAF1, SOS1, TNF]
KO04657	IL-17 signaling pathway	KEGG_09.04.2020	0.00362763	0.0201169	0.000919815	0.00112422	[-1]	Group04	9.27835	9	[CHUK, CSF2, CSF3, CXCL10, CXCL8, FOSB, LOC102901432, NFKB1, TNF]
KO04933	AGE-RAGE signaling pathway in diabetic complications	KEGG_09.04.2020	0.0014563	0.00935095	0.000919815	0.00112422	[-1]	Group04	9.80392	10	[COL1A1, COL3A1, CXCL8, EDN1, IL1A, NFKB1, PLCD3, PLCG2, SELE, TNF]
KO05146	Amoebiasis	KEGG_09.04.2020	0.00612479	0.027675	0.000919815	0.00112422	[-1]	Group04	8.57143	9	[COL1A1, COL3A1, CSF2, CXCL8, LAMA3, LOC102901432, NFKB1, PRKACB, TNF]
KO04010	MAPK signaling pathway	KEGG_09.04.2020	0.000842211	0.00642186	0.000333084	0.000457991	[-1]	Group05	6.94444	20	[CACNA2D3, CHUK, FGFR3, IL1A, IRAK4, MAP2K6, MAPK8IP3, MEF2C, MKNK1, NF1, NFKB1, PDGFRA, PLA2G4A, PPP3CA, PRKACB, PTPN5, RAF1, RAPGEF2, SOS1, TNF]
KO04014	Ras signaling pathway	KEGG_09.04.2020	0.00684957	0.0288154	0.000333084	0.000457991	[-1]	Group05	6.49351	15	[AFDN, CHUK, ETS1, FGFR3, NF1, NFKB1, PAK3, PDGFRA, PLA2G4A, PLCG2, PRKACB, RAF1, RASA4B, SOS1, TIAM1]
KO04662	B cell receptor signaling pathway	KEGG_09.04.2020	0.00831508	0.0338147	0.000333084	0.000457991	[-1]	Group05	9.58904	7	[CHUK, LYN, NFKB1, PLCG2, PPP3CA, RAF1, SOS1]
KO05163	Human cytomegalovirus infection	KEGG_09.04.2020	0.00539853	0.0253316	0.000333084	0.000457991	[-1]	Group05	6.66667	15	[CHUK, CREB5, CXCL8, IFNA7, IFNB1, LOC100302541, LOC101088440, MAP2K6, NFKB1, PDGFRA, PPP3CA, PRKACB, RAF1, SOS1, TNF]
KO04650	Natural killer cell mediated cytotoxicity	KEGG_09.04.2020	0.00018307	0.00203042	7.70009e-06	2.82337e-05	[-1]	Group06	11.7021	11	[CSF2, IFNA7, IFNB1, ITGAL, LOC101088440, PLCG2, PPP3CA, RAF1, SOS1, TNF, TNFSF10]
KO04664	Fc epsilon RI signaling pathway	KEGG_09.04.2020	0.00147447	0.00899428	7.70009e-06	2.82337e-05	[-1]	Group06	11.5942	8	[CSF2, LYN, MAP2K6, PLA2G4A, PLCG2, RAF1, SOS1, TNF]
KO05163	Human cytomegalovirus infection	KEGG_09.04.2020	0.00539853	0.0253316	7.70009e-06	2.82337e-05	[-1]	Group06	6.66667	15	[CHUK, CREB5, CXCL8, IFNA7, IFNB1, LOC100302541, LOC101088440, MAP2K6, NFKB1, PDGFRA, PPP3CA, PRKACB, RAF1, SOS1, TNF]
KO05167	Kaposi sarcoma-associated herpesvirus infection	KEGG_09.04.2020	0.00026084	0.00265187	7.70009e-06	2.82337e-05	[-1]	Group06	8.64865	16	[CHUK, CSF2, CXCL8, IFNA7, IFNB1, IRF7, IRF9, LOC101088440, LOC102901432, LYN, MAP2K6, NFKB1, PLCG2, PPP3CA, RAF1, RCAN1]
KO05170	Human immunodeficiency virus 1 infection	KEGG_09.04.2020	0.00111062	0.0079703	7.70009e-06	2.82337e-05	[-1]	Group06	7.58294	16	[BST2, CDC25C, CHUK, DCAF1, FBXW11, IFNA7, IFNB1, IRAK4, LOC101088440, MAP2K6, NFKB1, PAK3, PLCG2, PPP3CA, RAF1, TNF]
KO04062	Chemokine signaling pathway	KEGG_09.04.2020	0.00176843	0.0102738	0.000288996	0.000454136	[-1]	Group07	7.77778	14	[CHUK, CXCL10, CXCL11, CXCL8, GRK3, LOC100302541, LOC101100223, LOC102901432, LYN, NFKB1, PRKACB, RAF1, SOS1, TIAM1]
KO04064	NF-kappa B signaling pathway	KEGG_09.04.2020	0.000346281	0.00301759	0.000288996	0.000454136	[-1]	Group07	10.8911	11	[CHUK, CXCL8, DDX58, EDA, IRAK4, LOC100302541, LOC102901432, LYN, NFKB1, PLCG2, TNF]
KO04620	Toll-like receptor signaling pathway	KEGG_09.04.2020	8.6779e-06	0.000211741	0.000288996	0.000454136	[-1]	Group07	13.6842	13	[CHUK, CXCL10, CXCL11, CXCL8, IFNA7, IFNB1, IRAK4, IRF7, LOC100302541, LOC101088440, MAP2K6, NFKB1, TNF]
KO04621	NOD-like receptor signaling pathway	KEGG_09.04.2020	0.00122425	0.0082977	0.000288996	0.000454136	[-1]	Group07	8.44156	13	[BRCC3, CHUK, CTSB, CXCL8, IFNA7, IFNB1, IRAK4, IRF7, IRF9, LOC101088440, LOC102901432, NFKB1, TNF]
KO04657	IL-17 signaling pathway	KEGG_09.04.2020	0.00362763	0.0201169	0.000288996	0.000454136	[-1]	Group07	9.27835	9	[CHUK, CSF2, CSF3, CXCL10, CXCL8, FOSB, LOC102901432, NFKB1, TNF]
KO05169	Epstein-Barr virus infection	KEGG_09.04.2020	0.000136753	0.00208549	0.000288996	0.000454136	[-1]	Group07	8.49057	18	[APAF1, CHUK, CXCL10, DDX58, IFNA7, IFNB1, IRAK4, IRF7, IRF9, ISG15, ITGAL, LOC101088440, LYN, MAP2K6, NCOR2, NFKB1, PLCG2, TNF]
KO04014	Ras signaling pathway	KEGG_09.04.2020	0.00684957	0.0288154	8.98866e-05	0.000164792	[-1]	Group08	6.49351	15	[AFDN, CHUK, ETS1, FGFR3, NF1, NFKB1, PAK3, PDGFRA, PLA2G4A, PLCG2, PRKACB, RAF1, RASA4B, SOS1, TIAM1]
KO04062	Chemokine signaling pathway	KEGG_09.04.2020	0.00176843	0.0102738	8.98866e-05	0.000164792	[-1]	Group08	7.77778	14	[CHUK, CXCL10, CXCL11, CXCL8, GRK3, LOC100302541, LOC101100223, LOC102901432, LYN, NFKB1, PRKACB, RAF1, SOS1, TIAM1]
KO04380	Osteoclast differentiation	KEGG_09.04.2020	0.00454125	0.0230847	8.98866e-05	0.000164792	[-1]	Group08	8.40336	10	[CHUK, FOSB, IFNB1, IL1A, IRF9, MAP2K6, NFKB1, PLCG2, PPP3CA, TNF]
KO04662	B cell receptor signaling pathway	KEGG_09.04.2020	0.00831508	0.0338147	8.98866e-05	0.000164792	[-1]	Group08	9.58904	7	[CHUK, LYN, NFKB1, PLCG2, PPP3CA, RAF1, SOS1]
KO04664	Fc epsilon RI signaling pathway	KEGG_09.04.2020	0.00147447	0.00899428	8.98866e-05	0.000164792	[-1]	Group08	11.5942	8	[CSF2, LYN, MAP2K6, PLA2G4A, PLCG2, RAF1, SOS1, TNF]
KO05163	Human cytomegalovirus infection	KEGG_09.04.2020	0.00539853	0.0253316	8.98866e-05	0.000164792	[-1]	Group08	6.66667	15	[CHUK, CREB5, CXCL8, IFNA7, IFNB1, LOC100302541, LOC101088440, MAP2K6, NFKB1, PDGFRA, PPP3CA, PRKACB, RAF1, SOS1, TNF]
KO05167	Kaposi sarcoma-associated herpesvirus infection	KEGG_09.04.2020	0.00026084	0.00265187	8.98866e-05	0.000164792	[-1]	Group08	8.64865	16	[CHUK, CSF2, CXCL8, IFNA7, IFNB1, IRF7, IRF9, LOC101088440, LOC102901432, LYN, MAP2K6, NFKB1, PLCG2, PPP3CA, RAF1, RCAN1]
KO05215	Prostate cancer	KEGG_09.04.2020	0.010573	0.0403097	8.98866e-05	0.000164792	[-1]	Group08	8.42105	8	[CHUK, CREB5, NFKB1, PDGFRA, RAF1, SOS1, TCF7L2, TMPRSS2]
KO04060	Cytokine-cytokine receptor interaction	KEGG_09.04.2020	0.000564555	0.00459171	2.0397e-06	1.12183e-05	[-1]	Group09	7.16846	20	[CSF2, CSF3, CXCL10, CXCL11, CXCL8, EDA, IFNA7, IFNB1, IFNL1, IL13RA2, IL15RA, IL1A, IL34, LIF, LOC100302541, LOC101088440, LOC101091743, LOC102901432, TNF, TNFSF10]
KO04061	Viral protein interaction with cytokine and cytokine receptor	KEGG_09.04.2020	0.00631222	0.0275032	2.0397e-06	1.12183e-05	[-1]	Group09	9.1954	8	[CXCL10, CXCL11, CXCL8, IL34, LOC100302541, LOC102901432, TNF, TNFSF10]
KO04064	NF-kappa B signaling pathway	KEGG_09.04.2020	0.000346281	0.00301759	2.0397e-06	1.12183e-05	[-1]	Group09	10.8911	11	[CHUK, CXCL8, DDX58, EDA, IRAK4, LOC100302541, LOC102901432, LYN, NFKB1, PLCG2, TNF]
KO04620	Toll-like receptor signaling pathway	KEGG_09.04.2020	8.6779e-06	0.000211741	2.0397e-06	1.12183e-05	[-1]	Group09	13.6842	13	[CHUK, CXCL10, CXCL11, CXCL8, IFNA7, IFNB1, IRAK4, IRF7, LOC100302541, LOC101088440, MAP2K6, NFKB1, TNF]
KO04630	JAK-STAT signaling pathway	KEGG_09.04.2020	0.000145758	0.00197583	2.0397e-06	1.12183e-05	[-1]	Group09	9.49367	15	[CSF2, CSF3, IFNA7, IFNB1, IFNL1, IL13RA2, IL15RA, IRF9, LIF, LOC101088440, LOC101091743, PDGFRA, RAF1, SOCS5, SOS1]
KO04657	IL-17 signaling pathway	KEGG_09.04.2020	0.00362763	0.0201169	2.0397e-06	1.12183e-05	[-1]	Group09	9.27835	9	[CHUK, CSF2, CSF3, CXCL10, CXCL8, FOSB, LOC102901432, NFKB1, TNF]
KO04668	TNF signaling pathway	KEGG_09.04.2020	0.000154722	0.00188761	2.0397e-06	1.12183e-05	[-1]	Group09	11.1111	12	[CHUK, CREB5, CSF2, CXCL10, EDN1, IFNB1, LIF, LOC102901432, MAP2K6, NFKB1, SELE, TNF]
KO05146	Amoebiasis	KEGG_09.04.2020	0.00612479	0.027675	2.0397e-06	1.12183e-05	[-1]	Group09	8.57143	9	[COL1A1, COL3A1, CSF2, CXCL8, LAMA3, LOC102901432, NFKB1, PRKACB, TNF]
KO04010	MAPK signaling pathway	KEGG_09.04.2020	0.000842211	0.00642186	2.72891e-07	3.0018e-06	[-1]	Group10	6.94444	20	[CACNA2D3, CHUK, FGFR3, IL1A, IRAK4, MAP2K6, MAPK8IP3, MEF2C, MKNK1, NF1, NFKB1, PDGFRA, PLA2G4A, PPP3CA, PRKACB, PTPN5, RAF1, RAPGEF2, SOS1, TNF]
KO04061	Viral protein interaction with cytokine and cytokine receptor	KEGG_09.04.2020	0.00631222	0.0275032	2.72891e-07	3.0018e-06	[-1]	Group10	9.1954	8	[CXCL10, CXCL11, CXCL8, IL34, LOC100302541, LOC102901432, TNF, TNFSF10]
KO04062	Chemokine signaling pathway	KEGG_09.04.2020	0.00176843	0.0102738	2.72891e-07	3.0018e-06	[-1]	Group10	7.77778	14	[CHUK, CXCL10, CXCL11, CXCL8, GRK3, LOC100302541, LOC101100223, LOC102901432, LYN, NFKB1, PRKACB, RAF1, SOS1, TIAM1]
KO04064	NF-kappa B signaling pathway	KEGG_09.04.2020	0.000346281	0.00301759	2.72891e-07	3.0018e-06	[-1]	Group10	10.8911	11	[CHUK, CXCL8, DDX58, EDA, IRAK4, LOC100302541, LOC102901432, LYN, NFKB1, PLCG2, TNF]
KO04380	Osteoclast differentiation	KEGG_09.04.2020	0.00454125	0.0230847	2.72891e-07	3.0018e-06	[-1]	Group10	8.40336	10	[CHUK, FOSB, IFNB1, IL1A, IRF9, MAP2K6, NFKB1, PLCG2, PPP3CA, TNF]
KO04620	Toll-like receptor signaling pathway	KEGG_09.04.2020	8.6779e-06	0.000211741	2.72891e-07	3.0018e-06	[-1]	Group10	13.6842	13	[CHUK, CXCL10, CXCL11, CXCL8, IFNA7, IFNB1, IRAK4, IRF7, LOC100302541, LOC101088440, MAP2K6, NFKB1, TNF]
KO04621	NOD-like receptor signaling pathway	KEGG_09.04.2020	0.00122425	0.0082977	2.72891e-07	3.0018e-06	[-1]	Group10	8.44156	13	[BRCC3, CHUK, CTSB, CXCL8, IFNA7, IFNB1, IRAK4, IRF7, IRF9, LOC101088440, LOC102901432, NFKB1, TNF]
KO04622	RIG-I-like receptor signaling pathway	KEGG_09.04.2020	1.3983e-07	8.52965e-06	2.72891e-07	3.0018e-06	[-1]	Group10	19.403	13	[CHUK, CXCL10, CXCL8, DDX58, DHX58, IFIH1, IFNA7, IFNB1, IRF7, ISG15, LOC101088440, NFKB1, TNF]
KO04623	Cytosolic DNA-sensing pathway	KEGG_09.04.2020	4.37217e-06	0.000133351	2.72891e-07	3.0018e-06	[-1]	Group10	19.2308	10	[CHUK, CXCL10, DDX58, IFNA7, IFNB1, IRF7, LOC100302541, LOC101088440, NFKB1, ZBP1]
KO04650	Natural killer cell mediated cytotoxicity	KEGG_09.04.2020	0.00018307	0.00203042	2.72891e-07	3.0018e-06	[-1]	Group10	11.7021	11	[CSF2, IFNA7, IFNB1, ITGAL, LOC101088440, PLCG2, PPP3CA, RAF1, SOS1, TNF, TNFSF10]
KO04662	B cell receptor signaling pathway	KEGG_09.04.2020	0.00831508	0.0338147	2.72891e-07	3.0018e-06	[-1]	Group10	9.58904	7	[CHUK, LYN, NFKB1, PLCG2, PPP3CA, RAF1, SOS1]
KO04668	TNF signaling pathway	KEGG_09.04.2020	0.000154722	0.00188761	2.72891e-07	3.0018e-06	[-1]	Group10	11.1111	12	[CHUK, CREB5, CSF2, CXCL10, EDN1, IFNB1, LIF, LOC102901432, MAP2K6, NFKB1, SELE, TNF]
KO05160	Hepatitis C	KEGG_09.04.2020	1.40442e-06	5.7113e-05	2.72891e-07	3.0018e-06	[-1]	Group10	11.8421	18	[APAF1, CHUK, CXCL10, DDX58, IFIT1, IFIT1B, IFNA7, IFNB1, IRF7, IRF9, LOC101088440, MX1, NFKB1, RAF1, RSAD2, RXRA, SOS1, TNF]
KO05161	Hepatitis B	KEGG_09.04.2020	9.45361e-06	0.000192223	2.72891e-07	3.0018e-06	[-1]	Group10	10.828	17	[APAF1, CHUK, CREB5, CXCL8, DDX58, EGR3, IFIH1, IFNA7, IFNB1, IRAK4, IRF7, LOC101088440, MAP2K6, NFKB1, RAF1, SOS1, TNF]
KO05162	Measles	KEGG_09.04.2020	0.000280771	0.00263493	2.72891e-07	3.0018e-06	[-1]	Group10	9.84848	13	[APAF1, CHUK, DDX58, IFIH1, IFNA7, IFNB1, IL1A, IRAK4, IRF7, IRF9, LOC101088440, MX1, NFKB1]
KO05163	Human cytomegalovirus infection	KEGG_09.04.2020	0.00539853	0.0253316	2.72891e-07	3.0018e-06	[-1]	Group10	6.66667	15	[CHUK, CREB5, CXCL8, IFNA7, IFNB1, LOC100302541, LOC101088440, MAP2K6, NFKB1, PDGFRA, PPP3CA, PRKACB, RAF1, SOS1, TNF]
KO05164	Influenza A	KEGG_09.04.2020	7.83126e-08	9.55414e-06	2.72891e-07	3.0018e-06	[-1]	Group10	12.426	21	[APAF1, CHUK, CIITA, CXCL10, CXCL8, DDX58, IFIH1, IFNA7, IFNB1, IL1A, IRAK4, IRF7, IRF9, LOC101088440, MX1, NFKB1, RAF1, RSAD2, TMPRSS2, TNF, TNFSF10]
KO05165	Human papillomavirus infection	KEGG_09.04.2020	0.00407632	0.0216222	2.72891e-07	3.0018e-06	[-1]	Group10	6.07903	20	[CHUK, COL1A1, COL6A3, CREB5, IFNA7, IFNB1, IRF9, ISG15, ITGB4, LAMA3, LOC101088440, LOC101100223, MX1, NFKB1, OASL, PRKACB, RAF1, SOS1, TCF7L2, TNF]
KO05167	Kaposi sarcoma-associated herpesvirus infection	KEGG_09.04.2020	0.00026084	0.00265187	2.72891e-07	3.0018e-06	[-1]	Group10	8.64865	16	[CHUK, CSF2, CXCL8, IFNA7, IFNB1, IRF7, IRF9, LOC101088440, LOC102901432, LYN, MAP2K6, NFKB1, PLCG2, PPP3CA, RAF1, RCAN1]
KO05169	Epstein-Barr virus infection	KEGG_09.04.2020	0.000136753	0.00208549	2.72891e-07	3.0018e-06	[-1]	Group10	8.49057	18	[APAF1, CHUK, CXCL10, DDX58, IFNA7, IFNB1, IRAK4, IRF7, IRF9, ISG15, ITGAL, LOC101088440, LYN, MAP2K6, NCOR2, NFKB1, PLCG2, TNF]
KO05170	Human immunodeficiency virus 1 infection	KEGG_09.04.2020	0.00111062	0.0079703	2.72891e-07	3.0018e-06	[-1]	Group10	7.58294	16	[BST2, CDC25C, CHUK, DCAF1, FBXW11, IFNA7, IFNB1, IRAK4, LOC101088440, MAP2K6, NFKB1, PAK3, PLCG2, PPP3CA, RAF1, TNF]
KO05215	Prostate cancer	KEGG_09.04.2020	0.010573	0.0403097	2.72891e-07	3.0018e-06	[-1]	Group10	8.42105	8	[CHUK, CREB5, NFKB1, PDGFRA, RAF1, SOS1, TCF7L2, TMPRSS2]
