# Supplementary material for: CRFK and Primary Macrophages Transcriptomes in Response to Feline Coronavirus Infection Differ Significantly
Source: Front Genet. 2020 Dec 3;11:584744. doi: 10.3389/fgene.2020.584744 (PMC7745755; doi:10.3389/fgene.2020.584744)
Supplement: Supplementary file 7 [file Table_6.XLS]

## Sheet: ClueGO Results
GOID	GOTerm	Ontology Source	Term PValue	Term PValue Corrected with Benjamini-Hochberg	Group PValue	Group PValue Corrected with Benjamini-Hochberg	GOLevels	GOGroups	% Associated Genes	Nr. Genes	Associated Genes Found
GO:0042383	sarcolemma	GO_CellularComponent-EBI-UniProt-GOA-ACAP-ARAP_16.06.2020_00h00	0.00070906	0.0152993	0.00070906	0.00200205	[4]	Group00	19.3548	12	[ALOX12, ANK3, ATP1A3, ATP2B4, BIN1, CACNA2D1, CACNB2, PLEC, SCN5A, SGCD, SLC8A3, TRIM72]
GO:0060059	embryonic retina morphogenesis in camera-type eye	GO_BiologicalProcess-EBI-UniProt-GOA-ACAP-ARAP_16.06.2020_00h00	0.00268018	0.0357995	0.00268018	0.00428829	[4, 5, 6, 8, 9, 10, 11]	Group01	60	3	[HIPK1, LRP6, PROX1]
GO:0071889	14-3-3 protein binding	GO_MolecularFunction-EBI-UniProt-GOA-ACAP-ARAP_16.06.2020_00h00	0.00446096	0.0455018	0.00446096	0.00522259	[3]	Group02	36.3636	4	[LOC101091160, PPP1R12A, PRKCE, TMCC3]
GO:0097110	scaffold protein binding	GO_MolecularFunction-EBI-UniProt-GOA-ACAP-ARAP_16.06.2020_00h00	0.00157673	0.0250343	0.00157673	0.00291089	[3]	Group03	25.9259	7	[CACNA1G, CIT, DLG4, IKBKB, MAP2K1, NLGN3, SCN5A]
GO:0008134	transcription factor binding	GO_MolecularFunction-EBI-UniProt-GOA-ACAP-ARAP_16.06.2020_00h00	0.00448021	0.0454228	0.00448021	0.00512024	[3]	Group04	9.97783	45	[ANKRD1, ARNTL, ARRB1, BCOR, BDP1, CHD6, CRTC1, CXXC5, DCAF1, EGR2, ELMSAN1, GCM1, GRIP1, HCFC1, HDAC9, HNF4A, HNRNPU, KAT2B, KAT6A, LOC101080520, LOC101090497, LOC101090649, MEF2C, MEIS2, MLXIPL, NCOA2, NR4A1, NR4A3, PPARGC1A, PROX1, RBFOX2, RBPJ, RERE, RNF14, RXRA, SALL4, SORBS3, STK36, TACC1, TBPL1, TCF7L2, TLE4, TP53BP1, TP73, TRIP12]
GO:0008270	zinc ion binding	GO_MolecularFunction-EBI-UniProt-GOA-ACAP-ARAP_16.06.2020_00h00	0.000177896	0.00507455	0.000177896	0.000656845	[6]	Group05	10.5008	65	[ADAMTS20, ADAMTS9, AGBL2, ALB, BNC2, CA12, CIZ1, CLIP1, CPD, CPM, CPXM2, CXXC5, CYLD, DPEP1, DTX2, ERAP1, GCM1, HNF4A, ITGB1BP2, KAT6A, KDM2A, KDM5C, LIN28B, LNPEP, LOC101098631, LTN1, MARCH4, MBD1, MIB2, MYT1, NR4A1, NR4A3, PAM, PHC3, PIKFYVE, RABGGTA, RBM20, RERE, RNF24, RXRA, S100A9, SCAPER, SEC24C, TET1, TLL1, TRIM2, TRIM59, TRIM72, TRIM9, TRIP12, UBR3, USP20, USP3, USP44, USP49, ZCWPW1, ZCW…
GO:0009957	epidermal cell fate specification	GO_BiologicalProcess-EBI-UniProt-GOA-ACAP-ARAP_16.06.2020_00h00	0.000296882	0.00768695	0.000296882	0.00101788	[4, 5, 6, 7]	Group06	100	3	[PTCH1, PTCH2, RBPJ]
GO:0010035	response to inorganic substance	GO_BiologicalProcess-EBI-UniProt-GOA-ACAP-ARAP_16.06.2020_00h00	0.00416688	0.0435582	0.00416688	0.00512847	[3]	Group07	11.6071	26	[ATP2B4, CACNA1G, CARF, CPNE7, DLG4, FABP4, FOSB, IL1A, KDM6B, MEF2C, MTF1, NFYA, NR4A3, PAM, PPP1R15B, PTCH1, RNF112, S100A16, SCN5A, SETX, SLC25A12, SLC30A4, SYT2, SYT7, TRPA1, TRPC1]
GO:0001726	ruffle	GO_CellularComponent-EBI-UniProt-GOA-ACAP-ARAP_16.06.2020_00h00	0.00402973	0.0431977	0.00402973	0.00509018	[3, 4]	Group08	15.2941	13	[ALS2, ARHGEF2, EPB41L5, EPS8L2, LCP1, MYO5A, PACSIN1, PDLIM7, PSD, PTK6, SH3YL1, TLN1, WASF2]
GO:0017124	SH3 domain binding	GO_MolecularFunction-EBI-UniProt-GOA-ACAP-ARAP_16.06.2020_00h00	0.00149201	0.0241447	0.00149201	0.00286466	[4]	Group09	20	10	[ABI1, ABI2, DNM2, EVL, FMN1, LOC101091160, MYPN, SYNJ1, SYNJ2, WASF2]
GO:0019904	protein domain specific binding	GO_MolecularFunction-EBI-UniProt-GOA-ACAP-ARAP_16.06.2020_00h00	0.00341304	0.0398899	0.00341304	0.00481841	[3]	Group10	10.2941	42	[ABI1, ABI2, ANGEL1, ATP2B4, CARD11, CARD8, CENPJ, CEP250, CIT, CNTROB, DNM2, EPB41L5, EPHA4, EVL, FMN1, FZD4, HNRNPK, JAK2, LOC101091160, LRRFIP2, MEF2C, MPP7, MYO5A, MYO7A, MYPN, NCOA2, NDFIP2, NFE2, PROX1, RAPGEF2, RXRA, SCN5A, STAMBP, SYNJ1, SYNJ2, TCF7L2, THAP7, TLN1, TRIM9, WASF2, ZFYVE9, ZMYND8]
GO:0030001	metal ion transport	GO_BiologicalProcess-EBI-UniProt-GOA-ACAP-ARAP_16.06.2020_00h00	0.00497897	0.0487186	0.00497897	0.00555792	[6]	Group11	9.37997	59	[ABCC9, AKAP6, ASIC1, ASIC4, ATP1A3, ATP2B4, BIN1, CACNA1B, CACNA1G, CACNA2D1, CACNB2, CASK, CDH23, CNTN1, DNM2, EFHB, FXYD6, GCG, GEM, KCNC4, KCNE3, KCNH7, KCNN1, KLHL24, KLHL3, MCUR1, MICU1, MYLK, MYO5A, NDFIP2, NEDD4L, NETO1, PDPK1, PIK3CG, PRKCE, RYR2, SCN3A, SCN5A, SCN8A, SESTD1, SLC12A7, SLC30A4, SLC34A3, SLC4A7, SLC4A8, SLC5A5, SLC6A15, SLC6A2, SLC8A3, SLC9A4, STEAP3, TMC1, TMEM175, TRPA1,…
GO:0005078	MAP-kinase scaffold activity	GO_BiologicalProcess-EBI-UniProt-GOA-ACAP-ARAP_16.06.2020_00h00	0.00509452	0.0492763	0.00509452	0.00555765	[6, 7, 8, 9, 10, 11, 12]	Group12	50	3	[MAP2K1, MAPK8IP1, SPAG9]
GO:0030048	actin filament-based movement	GO_BiologicalProcess-EBI-UniProt-GOA-ACAP-ARAP_16.06.2020_00h00	0.0005882	0.0133776	0.0005882	0.00188224	[3]	Group13	17.9487	14	[ACTC1, BIN1, CACNA1G, CACNA2D1, CACNB2, EPB41L5, KCNE3, MYO19, MYO5A, MYO7A, SCN5A, SGCD, WASF2, WIPF2]
GO:0030056	hemidesmosome	GO_CellularComponent-EBI-UniProt-GOA-ACAP-ARAP_16.06.2020_00h00	0.00268018	0.0357995	0.00268018	0.00428829	[5]	Group14	60	3	[DST, ERBIN, PLEC]
GO:0030228	lipoprotein particle receptor activity	GO_BiologicalProcess-EBI-UniProt-GOA-ACAP-ARAP_16.06.2020_00h00	0.00158214	0.0248854	0.00158214	0.00281269	[5, 7]	Group15	35.7143	5	[LRP6, LRP8, OLR1, STAB1, VLDLR]
GO:0030318	melanocyte differentiation	GO_BiologicalProcess-EBI-UniProt-GOA-ACAP-ARAP_16.06.2020_00h00	0.00541392	0.0495197	0.00541392	0.00552911	[4, 5]	Group16	27.7778	5	[ADAMTS20, ADAMTS9, EDNRB, MEF2C, MYO5A]
GO:0031122	cytoplasmic microtubule organization	GO_BiologicalProcess-EBI-UniProt-GOA-ACAP-ARAP_16.06.2020_00h00	0.00435032	0.0449177	0.00435032	0.00522038	[4, 5, 7]	Group17	20	8	[CENPJ, CLIP1, CLIP4, DST, HOOK2, HOOK3, IFT172, PCM1]
GO:0034454	microtubule anchoring at centrosome	GO_BiologicalProcess-EBI-UniProt-GOA-ACAP-ARAP_16.06.2020_00h00	0.00299599	0.0384904	0.00299599	0.00449398	[6, 9]	Group18	40	4	[CCDC120, HOOK3, KIF3A, PCM1]
GO:0035259	glucocorticoid receptor binding	GO_MolecularFunction-EBI-UniProt-GOA-ACAP-ARAP_16.06.2020_00h00	0.00111278	0.0201376	0.00111278	0.00232231	[7, 8]	Group19	50	4	[GRIP1, NR4A1, NR4A3, TACC1]
GO:0048496	maintenance of animal organ identity	GO_BiologicalProcess-EBI-UniProt-GOA-ACAP-ARAP_16.06.2020_00h00	0.00268018	0.0357995	0.00268018	0.00428829	[4, 5, 6]	Group20	60	3	[ADGRV1, IQCB1, LOC101091499]
GO:0005545	1-phosphatidylinositol binding	GO_MolecularFunction-EBI-UniProt-GOA-ACAP-ARAP_16.06.2020_00h00	0.00446096	0.0455018	0.00446096	0.00522259	[5, 6]	Group21	36.3636	4	[EEA1, PICALM, WDFY3, ZFYVE9]
GO:0050954	sensory perception of mechanical stimulus	GO_BiologicalProcess-EBI-UniProt-GOA-ACAP-ARAP_16.06.2020_00h00	0.00534412	0.0491484	0.00534412	0.00557647	[5]	Group22	13.8889	15	[ADGRV1, CDH23, COL11A1, DRGX, ESPNL, FZD4, LOC101091499, MYO7A, NAV2, SLC52A3, SRRM4, TMC1, TRPA1, TRPV1, USP53]
GO:0051640	organelle localization	GO_BiologicalProcess-EBI-UniProt-GOA-ACAP-ARAP_16.06.2020_00h00	0.00134162	0.0225795	0.0008279	0.00189234	[3]	Group23	11.0482	39	[ALB, AP3M2, ARHGEF2, BIN1, CCDC141, CLASP2, CLUH, DNM2, FGD4, GEM, GPR143, HNRNPU, HOOK3, KIF13A, KIF1B, KIF5A, LOC101086179, MAGI2, MYO19, MYO5A, MYO7A, NLGN3, NR4A3, PACS2, PCLO, PCM1, PDPK1, PICALM, PPFIA2, RAB3C, RHOT1, SEC16B, SPAG9, STX4, SUN1, SYTL4, TMEM201, UNC13A, UNC13D]
GO:0030705	cytoskeleton-dependent intracellular transport	GO_BiologicalProcess-EBI-UniProt-GOA-ACAP-ARAP_16.06.2020_00h00	0.00192022	0.0288547	0.0008279	0.00189234	[4, 5]	Group23	14.1732	18	[AP3M2, HOOK2, HOOK3, IFT172, IFT81, KIF13A, KIF1B, KIF3A, KIF5A, MYO19, MYO5A, MYO7A, PCM1, PPFIA2, RHOT1, SUN1, TMEM201, TTC26]
GO:0044091	membrane biogenesis	GO_BiologicalProcess-EBI-UniProt-GOA-ACAP-ARAP_16.06.2020_00h00	0.00369583	0.0411926	0.00369583	0.00492778	[4]	Group24	22.5806	7	[ANK3, GAK, MAGI2, NLGN3, PICALM, SPEM1, STX4]
GO:0071709	membrane assembly	GO_BiologicalProcess-EBI-UniProt-GOA-ACAP-ARAP_16.06.2020_00h00	0.00303313	0.0380952	0.00369583	0.00492778	[5]	Group24	23.3333	7	[ANK3, GAK, MAGI2, NLGN3, PICALM, SPEM1, STX4]
GO:0061577	calcium ion transmembrane transport via high voltage-gated calcium channel	GO_BiologicalProcess-EBI-UniProt-GOA-ACAP-ARAP_16.06.2020_00h00	0.00509452	0.0492763	0.00509452	0.00555765	[7, 9, 10]	Group25	50	3	[BIN1, CACNA2D1, SESTD1]
GO:1902514	regulation of calcium ion transmembrane transport via high voltage-gated calcium channel	GO_BiologicalProcess-EBI-UniProt-GOA-ACAP-ARAP_16.06.2020_00h00	0.00268018	0.0357995	0.00509452	0.00555765	[7, 8, 9, 10, 11]	Group25	60	3	[BIN1, CACNA2D1, SESTD1]
GO:0031644	regulation of nervous system process	GO_BiologicalProcess-EBI-UniProt-GOA-ACAP-ARAP_16.06.2020_00h00	0.00530113	0.0495655	0.00530113	0.00565454	[4, 5]	Group26	16.9492	10	[BEGAIN, EGR2, FMR1, IGSF9B, NETO1, NLGN3, SLC8A3, TENM4, WASF3, ZFHX2]
GO:0031646	positive regulation of nervous system process	GO_BiologicalProcess-EBI-UniProt-GOA-ACAP-ARAP_16.06.2020_00h00	0.00329263	0.0387517	0.00530113	0.00565454	[3, 4, 5, 6]	Group26	26.087	6	[EGR2, IGSF9B, NETO1, NLGN3, TENM4, WASF3]
GO:0044298	cell body membrane	GO_CellularComponent-EBI-UniProt-GOA-ACAP-ARAP_16.06.2020_00h00	0.00299599	0.0384904	0.00299599	0.00449398	[2, 3, 4]	Group27	40	4	[KCNC4, KCNE3, LOC101091160, SLC4A8]
GO:0032809	neuronal cell body membrane	GO_CellularComponent-EBI-UniProt-GOA-ACAP-ARAP_16.06.2020_00h00	0.00299599	0.0384904	0.00299599	0.00449398	[3, 4, 5]	Group27	40	4	[KCNC4, KCNE3, LOC101091160, SLC4A8]
GO:0043169	cation binding	GO_MolecularFunction-EBI-UniProt-GOA-ACAP-ARAP_16.06.2020_00h00	5.26134e-06	0.000421659	5.26134e-06	2.80605e-05	[3]	Group28	8.83585	211	[ABCC2, ABLIM1, ABLIM3, ACACA, ADAMTS20, ADAMTS9, ADGRV1, AGBL2, ALB, ALOX12, ALPL, AMPD3, ARHGEF2, ASTN2, ATP1A3, ATP8B3, ATP9A, ATP9B, BAZ2B, BCO1, BNC2, BPTF, BRPF3, BRSK2, CA12, CACNA1B, CARNS1, CDC42BPG, CDH19, CDH23, CDH7, CELSR2, CIB3, CIT, CIZ1, CLIP1, CPD, CPM, CPXM2, CRTAC1, CUL9, CXXC5, CYLD, DGKG, DMRT3, DPEP1, DSC2, DST, DTX2, EDEM2, EEA1, EFHB, EGR2, EPS15L1, ERAP1, EYA1, F9, FAH, F…
GO:0046872	metal ion binding	GO_MolecularFunction-EBI-UniProt-GOA-ACAP-ARAP_16.06.2020_00h00	9.83803e-07	0.000118267	5.26134e-06	2.80605e-05	[4]	Group28	9.05563	210	[ABCC2, ABLIM1, ABLIM3, ACACA, ADAMTS20, ADAMTS9, ADGRV1, AGBL2, ALB, ALOX12, ALPL, AMPD3, ARHGEF2, ASTN2, ATP1A3, ATP8B3, ATP9A, ATP9B, BAZ2B, BCO1, BNC2, BPTF, BRPF3, BRSK2, CA12, CACNA1B, CARNS1, CDC42BPG, CDH19, CDH23, CDH7, CELSR2, CIB3, CIT, CIZ1, CLIP1, CPD, CPM, CPXM2, CRTAC1, CUL9, CXXC5, CYLD, DGKG, DMRT3, DPEP1, DSC2, DST, DTX2, EDEM2, EEA1, EFHB, EGR2, EPS15L1, ERAP1, EYA1, F9, FAH, F…
GO:0042578	phosphoric ester hydrolase activity	GO_MolecularFunction-EBI-UniProt-GOA-ACAP-ARAP_16.06.2020_00h00	0.00532848	0.0492738	0.00276409	0.00427988	[4]	Group29	9.93228	44	[ALPL, ARFGEF3, EYA1, GDPD5, IKBKB, INPP4B, INPP5A, ITK, MAGI2, MEF2C, MGAT5, MTMR1, NOCT, PDE6C, PDE7B, PDP2, PFKFB2, PHACTR2, PHLPP2, PLCB4, PLCE1, PLPP3, PLPPR3, PPP1R12A, PPP1R12B, PPP1R15B, PPP1R36, PPP1R8, PPP4R4, PPP6R3, PTPRC, PTPRD, PTPRE, PTPRR, PTPRT, SFI1, SMPD3, SMPD4, STX4, STYXL1, SYNJ1, SYNJ2, TSC1, TSKS]
GO:0016311	dephosphorylation	GO_BiologicalProcess-EBI-UniProt-GOA-ACAP-ARAP_16.06.2020_00h00	0.00513193	0.0487969	0.00276409	0.00427988	[5]	Group29	10.2362	39	[ALPL, ARFGEF3, BTRC, CDCA2, CTTNBP2NL, EYA1, IKBKB, INPP1, INPP4B, INPP5A, MAGI2, MEF2C, MGAT5, MTMR1, NOCT, PDP2, PFKFB2, PHACTR2, PHLPP2, PLPP3, PLPPR3, PPP1R12A, PPP1R12B, PPP1R15B, PPP1R36, PPP1R8, PPP4R4, PPP6R3, PTPRC, PTPRD, PTPRE, PTPRR, PTPRT, SFI1, STYXL1, SYNJ1, SYNJ2, TSC1, TSKS]
GO:0010921	regulation of phosphatase activity	GO_BiologicalProcess-EBI-UniProt-GOA-ACAP-ARAP_16.06.2020_00h00	0.00368671	0.0416425	0.00276409	0.00427988	[5, 7, 8]	Group29	14.0351	16	[ARFGEF3, IKBKB, MAGI2, MEF2C, MGAT5, PHACTR2, PPP1R12A, PPP1R15B, PPP1R36, PPP1R8, PPP4R4, PPP6R3, SFI1, STYXL1, TSC1, TSKS]
GO:0035556	intracellular signal transduction	GO_BiologicalProcess-EBI-UniProt-GOA-ACAP-ARAP_16.06.2020_00h00	0.000710949	0.0151459	0.000710949	0.00189586	[3, 4, 5]	Group30	8.52368	153	[ADGRB2, ADGRG6, AKT3, ANKRD1, ANKRD6, ARFGEF3, ARHGAP26, ARHGAP28, ARHGAP32, ARHGEF2, ARHGEF3, ARHGEF4, ARHGEF6, ARNTL, ARRB1, ATP2B4, BRSK2, BST1, BTRC, CARD11, CARD8, CD2H10orf71, CDC42BPG, CDK12, CHEK2, CHM, CIT, CNKSR1, CYLD, DCLK2, DEPDC5, DGKD, DGKG, DGKH, DOCK3, DOCK8, DOCK9, DOK4, EDN1, EDNRB, EFHB, EPHA4, EPS8L2, ERBIN, FZD4, GBF1, GCG, GFRAL, GPR143, GPR61, GUCY2D, HERPUD1, HIPK1, HNRN…
GO:1902531	regulation of intracellular signal transduction	GO_BiologicalProcess-EBI-UniProt-GOA-ACAP-ARAP_16.06.2020_00h00	0.00299947	0.0382433	0.000710949	0.00189586	[4, 5, 6]	Group30	8.8694	91	[AKT3, ANKRD1, ANKRD6, ARFGEF3, ARHGAP26, ARHGAP28, ARHGEF2, ARHGEF3, ARNTL, ARRB1, ATP2B4, BST1, BTRC, CARD11, CARD8, CD2H10orf71, CDK12, CYLD, DEPDC5, DOK4, EDN1, EFHB, EPHA4, EPS8L2, ERBIN, FZD4, GBF1, GCG, GFRAL, GPR143, GPR61, HERPUD1, HNRNPK, IKBKB, IL1A, IQSEC3, KALRN, LEP, LOC101086801, LOC101091160, LOC101093762, MADD, MAGI2, MAP2K1, MAP2K6, MAP3K13, MAP3K14, MAP3K8, MAPK8IP1, MECOM, MYO…
GO:0051056	regulation of small GTPase mediated signal transduction	GO_BiologicalProcess-EBI-UniProt-GOA-ACAP-ARAP_16.06.2020_00h00	2.41762e-05	0.00116253	0.000710949	0.00189586	[5, 6, 7]	Group30	16.4474	25	[ARFGEF3, ARHGAP26, ARHGAP28, ARHGEF2, ARHGEF3, ARRB1, EPS8L2, GBF1, IQSEC3, KALRN, LOC101086801, LOC101093762, MADD, NRP1, PLCE1, PSD, RALGPS1, RAP1GAP, RAP1GAP2, RASGRP4, SIPA1L2, SLIT2, STAMBP, STARD8, SYNGAP1]
GO:0010927	cellular component assembly involved in morphogenesis	GO_BiologicalProcess-EBI-UniProt-GOA-ACAP-ARAP_16.06.2020_00h00	0.00307286	0.0383083	0.000733861	0.00176127	[3, 4, 5]	Group31	16.4384	12	[EDN1, GNPAT, LDB3, MEF2C, MYPN, NEBL, NFASC, NRAP, PIKFYVE, PROX1, TBPL1, TENM4]
GO:0032288	myelin assembly	GO_BiologicalProcess-EBI-UniProt-GOA-ACAP-ARAP_16.06.2020_00h00	0.00299599	0.0384904	0.000733861	0.00176127	[4, 5, 6, 8, 9]	Group31	40	4	[GNPAT, NFASC, PIKFYVE, TENM4]
GO:0055007	cardiac muscle cell differentiation	GO_BiologicalProcess-EBI-UniProt-GOA-ACAP-ARAP_16.06.2020_00h00	0.00403776	0.0430098	0.000733861	0.00176127	[5, 6, 7, 8]	Group31	16.6667	11	[EDN1, KDM6B, LOC101090649, MEF2C, NEBL, NRAP, PROX1, RBPJ, RXRA, SGCD, TSC1]
GO:0030554	adenyl nucleotide binding	GO_MolecularFunction-EBI-UniProt-GOA-ACAP-ARAP_16.06.2020_00h00	0.00302341	0.0382587	0.00302341	0.00439769	[5, 6]	Group32	8.63309	108	[ABCA3, ABCA6, ABCA9, ABCC11, ABCC2, ABCC5, ABCC9, ACACA, ACBD4, ACTC1, AK5, AKT3, ALDH18A1, ATAD2B, ATP1A3, ATP2B4, ATP8B3, ATP9A, ATP9B, BRSK2, CAMK2D, CARNS1, CASK, CDC42BPG, CDK12, CDKL4, CHD6, CHD8, CHEK2, CIT, CSNK1G3, DCLK2, DDR2, DGKD, DGKG, DGKH, DHX32, DHX35, DNAH1, DNAH3, DNHD1, EPHA4, EPHA6, GAK, GUCY2D, HELZ, HIPK1, HSPH1, IKBKB, ITK, ITPK1, JAK2, JAK3, KALRN, KIF13A, KIF1B, KIF3A, K…
GO:0032559	adenyl ribonucleotide binding	GO_MolecularFunction-EBI-UniProt-GOA-ACAP-ARAP_16.06.2020_00h00	0.00363109	0.0412914	0.00302341	0.00439769	[5, 6, 7]	Group32	8.59438	107	[ABCA3, ABCA6, ABCA9, ABCC11, ABCC2, ABCC5, ABCC9, ACACA, ACBD4, ACTC1, AK5, AKT3, ALDH18A1, ATAD2B, ATP1A3, ATP2B4, ATP8B3, ATP9A, ATP9B, BRSK2, CAMK2D, CARNS1, CASK, CDC42BPG, CDK12, CDKL4, CHD6, CHD8, CHEK2, CIT, CSNK1G3, DCLK2, DDR2, DGKD, DGKG, DGKH, DHX32, DHX35, DNAH1, DNAH3, DNHD1, EPHA4, EPHA6, GAK, GUCY2D, HELZ, HIPK1, IKBKB, ITK, ITPK1, JAK2, JAK3, KALRN, KIF13A, KIF1B, KIF3A, KIF5A, K…
GO:0005524	ATP binding	GO_MolecularFunction-EBI-UniProt-GOA-ACAP-ARAP_16.06.2020_00h00	0.0028642	0.0373679	0.00302341	0.00439769	[5, 6, 7, 8]	Group32	8.68486	105	[ABCA3, ABCA6, ABCA9, ABCC11, ABCC2, ABCC5, ABCC9, ACACA, ACTC1, AK5, AKT3, ALDH18A1, ATAD2B, ATP1A3, ATP2B4, ATP8B3, ATP9A, ATP9B, BRSK2, CAMK2D, CARNS1, CASK, CDC42BPG, CDK12, CDKL4, CHD6, CHD8, CHEK2, CIT, CSNK1G3, DCLK2, DDR2, DGKD, DGKG, DGKH, DHX32, DHX35, DNAH1, DNAH3, DNHD1, EPHA4, EPHA6, GAK, GUCY2D, HELZ, HIPK1, IKBKB, ITK, ITPK1, JAK2, JAK3, KALRN, KIF13A, KIF1B, KIF3A, KIF5A, KIF9, LO…
GO:0060840	artery development	GO_BiologicalProcess-EBI-UniProt-GOA-ACAP-ARAP_16.06.2020_00h00	0.00357539	0.0409346	0.00357539	0.0049034	[4, 6, 7, 8, 9]	Group33	16.9231	11	[ADAMTS9, AKT3, DNM2, EYA1, LEP, MYLK, NPRL3, NRP1, PROX1, RBPJ, TGFBR1]
GO:0048844	artery morphogenesis	GO_BiologicalProcess-EBI-UniProt-GOA-ACAP-ARAP_16.06.2020_00h00	0.0040205	0.043375	0.00357539	0.0049034	[5, 6, 7, 8, 9, 10]	Group33	18.75	9	[ADAMTS9, AKT3, EYA1, MYLK, NPRL3, NRP1, PROX1, RBPJ, TGFBR1]
GO:0035904	aorta development	GO_BiologicalProcess-EBI-UniProt-GOA-ACAP-ARAP_16.06.2020_00h00	0.00435032	0.0449177	0.00357539	0.0049034	[5, 7, 8, 9, 10]	Group33	20	8	[ADAMTS9, DNM2, EYA1, LEP, MYLK, NPRL3, PROX1, RBPJ]
GO:0035909	aorta morphogenesis	GO_BiologicalProcess-EBI-UniProt-GOA-ACAP-ARAP_16.06.2020_00h00	0.00257729	0.0352649	0.00357539	0.0049034	[6, 7, 8, 9, 10, 11]	Group33	27.2727	6	[ADAMTS9, EYA1, MYLK, NPRL3, PROX1, RBPJ]
GO:0042641	actomyosin	GO_CellularComponent-EBI-UniProt-GOA-ACAP-ARAP_16.06.2020_00h00	0.000221758	0.00601965	0.0010846	0.00236641	[2, 6, 7]	Group34	21.8182	12	[ABLIM1, ABLIM3, KAT2B, LCP1, LDB3, LIMCH1, LOC101086587, MYLK, MYO18A, MYO5A, NEBL, PDLIM7]
GO:0015629	actin cytoskeleton	GO_CellularComponent-EBI-UniProt-GOA-ACAP-ARAP_16.06.2020_00h00	0.0010846	0.0198411	0.0010846	0.00236641	[5, 6]	Group34	11.1748	39	[ABLIM1, ABLIM3, ACACA, ACTC1, AFAP1, ANLN, ARHGAP32, ARHGEF2, CAP2, CCDC102A, CIT, CTNNA2, CTTNBP2, CTTNBP2NL, DDR2, FMN1, GAS2L3, KAT2B, KIF9, LCP1, LDB3, LIMCH1, LOC101086587, MPRIP, MYLK, MYO18A, MYO19, MYO5A, MYO7A, MYO9A, NEBL, PDLIM7, PPP1R12A, SHROOM3, SPECC1, SPTA1, SPTBN2, TSC1, WIPF2]
GO:0097517	contractile actin filament bundle	GO_CellularComponent-EBI-UniProt-GOA-ACAP-ARAP_16.06.2020_00h00	0.00463977	0.0462056	0.0010846	0.00236641	[3, 7, 8]	Group34	18.3673	9	[ABLIM1, ABLIM3, LCP1, LDB3, LIMCH1, LOC101086587, MYLK, NEBL, PDLIM7]
GO:0001725	stress fiber	GO_CellularComponent-EBI-UniProt-GOA-ACAP-ARAP_16.06.2020_00h00	0.00463977	0.0462056	0.0010846	0.00236641	[3, 4, 7, 8, 9]	Group34	18.3673	9	[ABLIM1, ABLIM3, LCP1, LDB3, LIMCH1, LOC101086587, MYLK, NEBL, PDLIM7]
GO:0086007	voltage-gated calcium channel activity involved in cardiac muscle cell action potential	GO_BiologicalProcess-EBI-UniProt-GOA-ACAP-ARAP_16.06.2020_00h00	0.00112822	0.0202	0.000608137	0.00182441	[7, 8, 9, 10, 11, 12, 13]	Group35	75	3	[CACNA1G, CACNA2D1, CACNB2]
GO:0086010	membrane depolarization during action potential	GO_BiologicalProcess-EBI-UniProt-GOA-ACAP-ARAP_16.06.2020_00h00	0.00329263	0.0387517	0.000608137	0.00182441	[5]	Group35	26.087	6	[CACNA1G, CACNA2D1, CACNB2, SCN3A, SCN5A, SCN8A]
GO:0086045	membrane depolarization during AV node cell action potential	GO_BiologicalProcess-EBI-UniProt-GOA-ACAP-ARAP_16.06.2020_00h00	0.00268018	0.0357995	0.000608137	0.00182441	[6, 7, 8, 11, 12]	Group35	60	3	[CACNA1G, CACNB2, SCN5A]
GO:0005272	sodium channel activity	GO_BiologicalProcess-EBI-UniProt-GOA-ACAP-ARAP_16.06.2020_00h00	0.00314017	0.0382965	0.000608137	0.00182441	[7, 8, 9, 10, 11]	Group35	18.1818	10	[ASIC1, ASIC4, CACNA1G, FXYD6, KLHL24, NEDD4L, NETO1, SCN3A, SCN5A, SCN8A]
GO:0120025	plasma membrane bounded cell projection	GO_CellularComponent-EBI-UniProt-GOA-ACAP-ARAP_16.06.2020_00h00	7.78347e-07	0.000109163	6.24094e-08	4.99275e-07	[3]	Group36	10.2694	122	[ABI1, ABI2, ABLIM3, ACTC1, AGBL2, AKAP3, ALS2, ANK3, ANLN, AP3M2, ARHGEF15, ARHGEF2, ARRB1, ATP2B4, BIN1, BRINP1, BST1, CACNA1G, CAMK2D, CCDC120, CCDC141, CDH23, CENPJ, CEP104, CHRM4, CPEB3, CRTAC1, CTTNBP2, CYFIP2, CYLD, DLG4, DNAH1, DNM2, EEA1, EPB41L5, EPHA4, EPHA6, EPS8L2, ESPNL, EVL, FAP, FMR1, FZD4, GLI1, GPM6A, GPR179, GRIP1, GRM2, GUCY2D, HMCN1, HYDIN, IFT172, IFT81, IGSF9B, IQCB1, KCNC4…
GO:0030030	cell projection organization	GO_BiologicalProcess-EBI-UniProt-GOA-ACAP-ARAP_16.06.2020_00h00	1.9861e-06	0.000185701	6.24094e-08	4.99275e-07	[4]	Group36	10.587	101	[ABI1, ABLIM1, ABLIM3, ADARB1, ALS2, ANLN, B3GNT2, BRSK2, CCDC141, CDH23, CENPJ, CEP250, CFAP43, CNTN1, CNTROB, CRTAC1, CYFIP2, CYLD, DLG4, DNAH1, DRAXIN, DRGX, EGR2, EPHA4, EPHA6, EPS8L2, EVL, FGD3, FGD4, FMR1, FZD4, GAK, GAS7, GPM6A, GRIP1, HYDIN, IFT172, IFT81, IQCB1, JADE2, KIF3A, KIF5A, LAMC2, LOC101091160, LRRC4C, MAP2K1, MAPK6, MBD1, MEF2C, MYLK, MYO7A, MYPN, NCKAP1, NEDD4L, NFASC, NLGN3, …
GO:0043005	neuron projection	GO_CellularComponent-EBI-UniProt-GOA-ACAP-ARAP_16.06.2020_00h00	5.94505e-06	0.000435022	6.24094e-08	4.99275e-07	[4]	Group36	11.1272	77	[ABI1, ALS2, ANK3, AP3M2, ARHGEF15, ARHGEF2, BIN1, BRINP1, CACNA1G, CAMK2D, CCDC141, CDH23, CHRM4, CPEB3, CRTAC1, CTTNBP2, CYFIP2, DLG4, DNM2, EEA1, EPHA4, EPHA6, ESPNL, FMR1, FZD4, GPM6A, GPR179, GRIP1, GRM2, GUCY2D, HMCN1, IGSF9B, IQCB1, KCNC4, KCNE3, KCNN1, KIF1B, KIF3A, KIF5A, LOC101091160, LOC101091499, MAGI2, MAPK8IP1, MORN4, MYO5A, MYO7A, NCAM1, NFASC, NRCAM, NRP1, PCDH9, PCLO, PPFIA2, PSD…
GO:0120036	plasma membrane bounded cell projection organization	GO_BiologicalProcess-EBI-UniProt-GOA-ACAP-ARAP_16.06.2020_00h00	1.49041e-06	0.000167224	6.24094e-08	4.99275e-07	[5]	Group36	10.6838	100	[ABI1, ABLIM1, ABLIM3, ADARB1, ALS2, ANLN, B3GNT2, BRSK2, CCDC141, CDH23, CENPJ, CEP250, CFAP43, CNTN1, CNTROB, CRTAC1, CYFIP2, CYLD, DLG4, DNAH1, DRAXIN, DRGX, EGR2, EPHA4, EPHA6, EPS8L2, EVL, FGD3, FGD4, FMR1, FZD4, GAK, GAS7, GPM6A, GRIP1, HYDIN, IFT172, IFT81, IQCB1, JADE2, KIF3A, KIF5A, LAMC2, LOC101091160, LRRC4C, MAP2K1, MAPK6, MBD1, MEF2C, MYLK, MYO7A, MYPN, NCKAP1, NEDD4L, NFASC, NLGN3, …
GO:0019787	ubiquitin-like protein transferase activity	GO_MolecularFunction-EBI-UniProt-GOA-ACAP-ARAP_16.06.2020_00h00	0.000397539	0.0096965	0.00234109	0.0040133	[3]	Group37	11.5819	41	[BCOR, BTRC, CBLL1, CD3H18orf25, CUL4B, DCUN1D3, DCUN1D4, DTX2, DZIP3, EGR2, HERC1, JADE2, LOC101083444, LOC101095312, LOC101098631, LTN1, MARCH4, MIB2, NEDD4L, NOSIP, PDZRN4, PELI1, RFPL4A, RNF112, RNF14, RNF157, RNF168, RNF214, RNF38, SHPRH, SMURF1, TRIM2, TRIM59, TRIM72, TRIM9, TRIP12, UBE2F, UBE4B, UBR3, USP44, ZNRF3]
GO:0061659	ubiquitin-like protein ligase activity	GO_MolecularFunction-EBI-UniProt-GOA-ACAP-ARAP_16.06.2020_00h00	0.00107054	0.019799	0.00234109	0.0040133	[4]	Group37	12.4444	28	[BTRC, CBLL1, CD3H18orf25, DTX2, DZIP3, EGR2, JADE2, LOC101095312, LOC101098631, LTN1, NEDD4L, NOSIP, PELI1, RNF112, RNF14, RNF157, RNF38, SHPRH, SMURF1, TRIM2, TRIM59, TRIM72, TRIM9, TRIP12, UBE4B, UBR3, USP44, ZNRF3]
GO:0070647	protein modification by small protein conjugation or removal	GO_BiologicalProcess-EBI-UniProt-GOA-ACAP-ARAP_16.06.2020_00h00	0.00234109	0.0322956	0.00234109	0.0040133	[6, 7]	Group37	9.51684	65	[ARRB1, ARRDC5, BCOR, BTRC, CBLL1, CD3H18orf25, CDC27, CUL4B, CUL9, CYLD, DCAF1, DCUN1D3, DCUN1D4, DTX2, DZIP3, EGR2, EYA1, FBXW5, HERC1, HERPUD1, JADE2, KLHL24, KLHL3, KLHL40, LOC101083444, LOC101095312, LOC101098631, LTN1, MARCH4, MIB2, MYSM1, NDFIP2, NEDD4L, NOSIP, PDZRN4, PELI1, PRKCE, RFPL4A, RNF112, RNF14, RNF157, RNF168, RNF214, RNF38, SENP5, SHPRH, SMURF1, STAMBP, TGFBR1, TRIM2, TRIM59, T…
GO:0032446	protein modification by small protein conjugation	GO_BiologicalProcess-EBI-UniProt-GOA-ACAP-ARAP_16.06.2020_00h00	0.00448388	0.0451878	0.00234109	0.0040133	[7, 8]	Group37	9.52381	56	[ARRB1, ARRDC5, BCOR, BTRC, CBLL1, CD3H18orf25, CDC27, CUL4B, CUL9, DCAF1, DCUN1D3, DCUN1D4, DTX2, DZIP3, EGR2, EYA1, FBXW5, HERC1, HERPUD1, JADE2, KLHL24, KLHL3, KLHL40, LOC101083444, LOC101095312, LOC101098631, LTN1, MARCH4, MIB2, NDFIP2, NEDD4L, NOSIP, PDZRN4, PELI1, PRKCE, RFPL4A, RNF112, RNF14, RNF157, RNF168, RNF214, RNF38, SHPRH, SMURF1, TGFBR1, TRIM2, TRIM59, TRIM72, TRIM9, TRIP12, UBA7, …
GO:0016567	protein ubiquitination	GO_BiologicalProcess-EBI-UniProt-GOA-ACAP-ARAP_16.06.2020_00h00	0.00396942	0.0433801	0.00234109	0.0040133	[8, 9]	Group37	9.68921	53	[ARRB1, ARRDC5, BCOR, BTRC, CBLL1, CD3H18orf25, CDC27, CUL4B, CUL9, DCAF1, DCUN1D3, DCUN1D4, DTX2, DZIP3, FBXW5, HERC1, HERPUD1, JADE2, KLHL24, KLHL3, KLHL40, LOC101083444, LOC101095312, LOC101098631, LTN1, MARCH4, MIB2, NDFIP2, NEDD4L, NOSIP, PDZRN4, PELI1, PRKCE, RFPL4A, RNF112, RNF14, RNF157, RNF168, RNF214, RNF38, SHPRH, SMURF1, TGFBR1, TRIM2, TRIM59, TRIM72, TRIM9, TRIP12, UBE2F, UBE4B, UBR3…
GO:0007264	small GTPase mediated signal transduction	GO_BiologicalProcess-EBI-UniProt-GOA-ACAP-ARAP_16.06.2020_00h00	0.000313922	0.00788553	0.0013308	0.00266161	[4, 5, 6]	Group38	11.7143	41	[ARFGEF3, ARHGAP26, ARHGAP28, ARHGAP32, ARHGEF2, ARHGEF3, ARRB1, CHM, CNKSR1, DOCK3, DOCK8, DOCK9, EPS8L2, GBF1, IQSEC3, KALRN, LOC101086801, LOC101093762, MADD, MAPKAPK5, NCKAP1, NRP1, PLCE1, PSD, RAB3C, RALGPS1, RAP1GAP, RAP1GAP2, RAPGEF2, RAPGEF6, RASGRP3, RASGRP4, RIT1, ROCK2, SIPA1L2, SLIT2, STAMBP, STARD8, SYNGAP1, TIAM1, WASF2]
GO:0060589	nucleoside-triphosphatase regulator activity	GO_BiologicalProcess-EBI-UniProt-GOA-ACAP-ARAP_16.06.2020_00h00	5.18946e-05	0.00194086	0.0013308	0.00266161	[5]	Group38	14.0351	32	[ALS2, ARAP2, ARHGAP26, ARHGAP28, ARHGAP32, ARHGAP9, ARHGEF10L, ARRB1, CHM, DEPDC5, EVI5, GIT2, HSPH1, LOC101086801, LOC101091160, LOC101093762, MYO9A, NPRL3, NRP1, RABGAP1, RABGAP1L, RAP1GAP, RAP1GAP2, RAPGEF2, RASGRP3, SIPA1L2, SLIT2, STARD8, SYNGAP1, TBC1D22A, TBC1D5, TSC1]
GO:1902531	regulation of intracellular signal transduction	GO_BiologicalProcess-EBI-UniProt-GOA-ACAP-ARAP_16.06.2020_00h00	0.00299947	0.0382433	0.0013308	0.00266161	[4, 5, 6]	Group38	8.8694	91	[AKT3, ANKRD1, ANKRD6, ARFGEF3, ARHGAP26, ARHGAP28, ARHGEF2, ARHGEF3, ARNTL, ARRB1, ATP2B4, BST1, BTRC, CARD11, CARD8, CD2H10orf71, CDK12, CYLD, DEPDC5, DOK4, EDN1, EFHB, EPHA4, EPS8L2, ERBIN, FZD4, GBF1, GCG, GFRAL, GPR143, GPR61, HERPUD1, HNRNPK, IKBKB, IL1A, IQSEC3, KALRN, LEP, LOC101086801, LOC101091160, LOC101093762, MADD, MAGI2, MAP2K1, MAP2K6, MAP3K13, MAP3K14, MAP3K8, MAPK8IP1, MECOM, MYO…
GO:0030695	GTPase regulator activity	GO_BiologicalProcess-EBI-UniProt-GOA-ACAP-ARAP_16.06.2020_00h00	4.00565e-05	0.00164427	0.0013308	0.00266161	[6]	Group38	14.6341	30	[ALS2, ARAP2, ARHGAP26, ARHGAP28, ARHGAP32, ARHGAP9, ARHGEF10L, ARRB1, CHM, DEPDC5, EVI5, GIT2, LOC101086801, LOC101091160, LOC101093762, MYO9A, NPRL3, NRP1, RABGAP1, RABGAP1L, RAP1GAP, RAP1GAP2, RAPGEF2, RASGRP3, SIPA1L2, SLIT2, STARD8, SYNGAP1, TBC1D22A, TBC1D5]
GO:0051056	regulation of small GTPase mediated signal transduction	GO_BiologicalProcess-EBI-UniProt-GOA-ACAP-ARAP_16.06.2020_00h00	2.41762e-05	0.00116253	0.0013308	0.00266161	[5, 6, 7]	Group38	16.4474	25	[ARFGEF3, ARHGAP26, ARHGAP28, ARHGEF2, ARHGEF3, ARRB1, EPS8L2, GBF1, IQSEC3, KALRN, LOC101086801, LOC101093762, MADD, NRP1, PLCE1, PSD, RALGPS1, RAP1GAP, RAP1GAP2, RASGRP4, SIPA1L2, SLIT2, STAMBP, STARD8, SYNGAP1]
GO:0046578	regulation of Ras protein signal transduction	GO_BiologicalProcess-EBI-UniProt-GOA-ACAP-ARAP_16.06.2020_00h00	0.00175478	0.0270945	0.0013308	0.00266161	[6, 7, 8]	Group38	14.2857	18	[ARFGEF3, ARHGEF2, ARHGEF3, ARRB1, EPS8L2, GBF1, IQSEC3, KALRN, LOC101086801, MADD, NRP1, PLCE1, PSD, RALGPS1, RASGRP4, STAMBP, STARD8, SYNGAP1]
GO:0045202	synapse	GO_CellularComponent-EBI-UniProt-GOA-ACAP-ARAP_16.06.2020_00h00	2.70883e-05	0.00119973	4.61738e-08	5.54085e-07	[3]	Group39	10.5541	80	[ABLIM3, ADARB1, ALS2, ARHGAP32, ARHGEF2, ASIC1, ATP1A3, BEGAIN, BIN1, CACNA1B, CACNA1G, CACNB2, CAP2, CASK, CHRM4, CNTN1, COL4A5, CPEB3, CTTNBP2, CYFIP2, DLG4, DLGAP1, DNM2, EPHA4, ERBIN, FCHSD1, FMR1, FXYD6, FZD4, GRIA4, GRIP1, GRM2, IGSF9B, KCNC4, KCNN1, KIF1B, LRP6, LRRC4C, LZTS3, MAPK8IP1, MEF2C, MYO5A, MYO7A, MYPN, NETO1, NLGN3, NRP1, PACSIN1, PCLO, PDPK1, PICALM, PPFIA2, PSD, PTPRD, RAB3C,…
GO:0120025	plasma membrane bounded cell projection	GO_CellularComponent-EBI-UniProt-GOA-ACAP-ARAP_16.06.2020_00h00	7.78347e-07	0.000109163	4.61738e-08	5.54085e-07	[3]	Group39	10.2694	122	[ABI1, ABI2, ABLIM3, ACTC1, AGBL2, AKAP3, ALS2, ANK3, ANLN, AP3M2, ARHGEF15, ARHGEF2, ARRB1, ATP2B4, BIN1, BRINP1, BST1, CACNA1G, CAMK2D, CCDC120, CCDC141, CDH23, CENPJ, CEP104, CHRM4, CPEB3, CRTAC1, CTTNBP2, CYFIP2, CYLD, DLG4, DNAH1, DNM2, EEA1, EPB41L5, EPHA4, EPHA6, EPS8L2, ESPNL, EVL, FAP, FMR1, FZD4, GLI1, GPM6A, GPR179, GRIP1, GRM2, GUCY2D, HMCN1, HYDIN, IFT172, IFT81, IGSF9B, IQCB1, KCNC4…
GO:0043005	neuron projection	GO_CellularComponent-EBI-UniProt-GOA-ACAP-ARAP_16.06.2020_00h00	5.94505e-06	0.000435022	4.61738e-08	5.54085e-07	[4]	Group39	11.1272	77	[ABI1, ALS2, ANK3, AP3M2, ARHGEF15, ARHGEF2, BIN1, BRINP1, CACNA1G, CAMK2D, CCDC141, CDH23, CHRM4, CPEB3, CRTAC1, CTTNBP2, CYFIP2, DLG4, DNM2, EEA1, EPHA4, EPHA6, ESPNL, FMR1, FZD4, GPM6A, GPR179, GRIP1, GRM2, GUCY2D, HMCN1, IGSF9B, IQCB1, KCNC4, KCNE3, KCNN1, KIF1B, KIF3A, KIF5A, LOC101091160, LOC101091499, MAGI2, MAPK8IP1, MORN4, MYO5A, MYO7A, NCAM1, NFASC, NRCAM, NRP1, PCDH9, PCLO, PPFIA2, PSD…
GO:0097447	dendritic tree	GO_CellularComponent-EBI-UniProt-GOA-ACAP-ARAP_16.06.2020_00h00	0.00327602	0.0388278	4.61738e-08	5.54085e-07	[3, 5]	Group39	11.4173	29	[ALS2, ARHGEF15, ARHGEF2, BRINP1, CHRM4, CTTNBP2, DLG4, DNM2, EPHA4, FMR1, FZD4, GPR179, IGSF9B, KCNE3, KCNN1, KIF5A, MAGI2, MAPK8IP1, PPFIA2, PSD, RUFY3, SEZ6, SLC4A8, STX4, SYNGAP1, SYT7, TANC1, TRIM9, UNC5C]
GO:0030424	axon	GO_CellularComponent-EBI-UniProt-GOA-ACAP-ARAP_16.06.2020_00h00	0.00146555	0.0239469	4.61738e-08	5.54085e-07	[5]	Group39	11.4478	34	[ANK3, AP3M2, BIN1, CCDC141, CRTAC1, DLG4, DNM2, EEA1, EPHA4, FMR1, GPM6A, KCNC4, KIF1B, KIF3A, LOC101091160, MAPK8IP1, NFASC, NRCAM, NRP1, PCDH9, PCLO, PPFIA2, ROBO3, RUFY3, SCN3A, SCN8A, SETX, SHTN1, SLC8A3, SYT2, SYT7, TANC1, UNC13A, UNC5C]
GO:0030425	dendrite	GO_CellularComponent-EBI-UniProt-GOA-ACAP-ARAP_16.06.2020_00h00	0.00309316	0.0379984	4.61738e-08	5.54085e-07	[4, 5, 6]	Group39	11.4625	29	[ALS2, ARHGEF15, ARHGEF2, BRINP1, CHRM4, CTTNBP2, DLG4, DNM2, EPHA4, FMR1, FZD4, GPR179, IGSF9B, KCNE3, KCNN1, KIF5A, MAGI2, MAPK8IP1, PPFIA2, PSD, RUFY3, SEZ6, SLC4A8, STX4, SYNGAP1, SYT7, TANC1, TRIM9, UNC5C]
GO:0048518	positive regulation of biological process	GO_BiologicalProcess-EBI-UniProt-GOA-ACAP-ARAP_16.06.2020_00h00	0.00374214	0.0414344	0.00374214	0.00485467	[1, 2, 3]	Group40	7.61089	302	[ABI1, ABLIM3, ACOX2, ACTC1, ADAMTS20, ADAMTS9, ADARB1, ADGRA2, ADGRB2, ADIPOR2, AKAP6, AKT3, ALDH1A2, ALS2, ANKRD1, ANKRD6, ANLN, APC, ARHGEF10L, ARHGEF2, ARHGEF3, ARNTL, ARNTL2, ARRB1, ASXL3, ATAD2B, ATP2B4, ATXN7, BIN1, BRINP1, BRPF3, BST1, BTRC, CACNA1G, CACNB2, CARD11, CARD8, CARF, CASK, CBLL1, CD2H10orf71, CDC27, CDCA2, CDK12, CELF3, CENPJ, CEP250, CHD6, CHD8, CHEK2, CIT, CIZ1, CLIP1, CNTN1…
GO:0048522	positive regulation of cellular process	GO_BiologicalProcess-EBI-UniProt-GOA-ACAP-ARAP_16.06.2020_00h00	0.0027044	0.0358386	0.00374214	0.00485467	[2, 3, 4]	Group40	7.70925	280	[ABI1, ABLIM3, ACOX2, ADAMTS20, ADAMTS9, ADGRA2, ADGRB2, AKAP6, AKT3, ALDH1A2, ALS2, ANKRD1, ANKRD6, ANLN, APC, ARHGEF10L, ARHGEF2, ARHGEF3, ARNTL, ARNTL2, ARRB1, ASXL3, ATAD2B, ATP2B4, ATXN7, BIN1, BRINP1, BRPF3, BST1, BTRC, CACNA1G, CACNB2, CARD11, CARD8, CARF, CASK, CBLL1, CD2H10orf71, CDC27, CDCA2, CDK12, CELF3, CENPJ, CEP250, CHD6, CHD8, CHEK2, CIT, CIZ1, CLIP1, CNTN1, CPEB3, CREB3L2, CREBRF…
GO:0045935	positive regulation of nucleobase-containing compound metabolic process	GO_BiologicalProcess-EBI-UniProt-GOA-ACAP-ARAP_16.06.2020_00h00	0.0031857	0.038025	0.00374214	0.00485467	[4, 5, 6]	Group40	8.52941	116	[ABLIM3, ANKRD1, ARHGEF10L, ARHGEF2, ARNTL, ARNTL2, ARRB1, ASXL3, ATAD2B, ATXN7, BTRC, CARF, CASK, CDK12, CELF3, CENPJ, CHD6, CHD8, CHEK2, CIZ1, CPEB3, CREB3L2, CREBRF, CRTC1, EDN1, EGR2, EGR4, EYA1, FOSB, FOXN1, FZD4, GCM1, GLI1, HCFC1, HIF3A, HMBOX1, HNF4A, HNRNPK, HNRNPU, HOXD4, HSF4, ICE1, IKBKB, IL1A, IRF1, KAT2B, KAT6A, KDM6B, LIN28B, LOC101080520, LOC101090497, LOC101090649, LOC101091160, …
GO:0051254	positive regulation of RNA metabolic process	GO_BiologicalProcess-EBI-UniProt-GOA-ACAP-ARAP_16.06.2020_00h00	0.00213578	0.0304621	0.00374214	0.00485467	[4, 5, 6, 7, 8]	Group40	8.70253	110	[ABLIM3, ANKRD1, ARHGEF10L, ARHGEF2, ARNTL, ARNTL2, ARRB1, ASXL3, ATAD2B, ATXN7, BTRC, CARF, CASK, CDK12, CELF3, CENPJ, CHD6, CHD8, CHEK2, CPEB3, CREB3L2, CREBRF, CRTC1, EDN1, EGR2, EGR4, EYA1, FOSB, FOXN1, FZD4, GCM1, GLI1, HCFC1, HIF3A, HMBOX1, HNF4A, HNRNPK, HNRNPU, HOXD4, HSF4, ICE1, IKBKB, IL1A, IRF1, KAT2B, KAT6A, KDM6B, LIN28B, LOC101080520, LOC101090497, LOC101090649, LOC101091160, LRP6, …
GO:1902680	positive regulation of RNA biosynthetic process	GO_BiologicalProcess-EBI-UniProt-GOA-ACAP-ARAP_16.06.2020_00h00	0.00401104	0.0435521	0.00374214	0.00485467	[5, 6, 7, 8, 9]	Group40	8.60215	104	[ABLIM3, ANKRD1, ARHGEF10L, ARHGEF2, ARNTL, ARNTL2, ARRB1, ASXL3, ATAD2B, ATXN7, BTRC, CARF, CASK, CDK12, CENPJ, CHD6, CHD8, CHEK2, CREB3L2, CREBRF, CRTC1, EDN1, EGR2, EGR4, EYA1, FOSB, FOXN1, FZD4, GCM1, GLI1, HCFC1, HIF3A, HMBOX1, HNF4A, HNRNPK, HNRNPU, HOXD4, HSF4, ICE1, IKBKB, IL1A, IRF1, KAT2B, KAT6A, KDM6B, LOC101080520, LOC101090497, LOC101090649, LOC101091160, LRP6, MAP2K1, MECOM, MED25, …
GO:0045893	positive regulation of transcription, DNA-templated	GO_BiologicalProcess-EBI-UniProt-GOA-ACAP-ARAP_16.06.2020_00h00	0.00413908	0.0438118	0.00374214	0.00485467	[5, 6, 7, 8, 9, 10, 11]	Group40	8.64304	100	[ABLIM3, ARHGEF10L, ARHGEF2, ARNTL, ARNTL2, ARRB1, ASXL3, ATAD2B, ATXN7, BTRC, CARF, CASK, CDK12, CHD6, CHD8, CHEK2, CREB3L2, CREBRF, CRTC1, EDN1, EGR2, EGR4, EYA1, FOSB, FOXN1, FZD4, GCM1, GLI1, HCFC1, HIF3A, HMBOX1, HNF4A, HNRNPK, HNRNPU, HOXD4, HSF4, ICE1, IKBKB, IL1A, IRF1, KAT2B, KAT6A, KDM6B, LOC101080520, LOC101090497, LOC101090649, LOC101091160, LRP6, MAP2K1, MECOM, MED25, MEF2C, MEIS1, M…
GO:1903508	positive regulation of nucleic acid-templated transcription	GO_BiologicalProcess-EBI-UniProt-GOA-ACAP-ARAP_16.06.2020_00h00	0.00401104	0.0435521	0.00374214	0.00485467	[6, 7, 8, 9, 10]	Group40	8.60215	104	[ABLIM3, ANKRD1, ARHGEF10L, ARHGEF2, ARNTL, ARNTL2, ARRB1, ASXL3, ATAD2B, ATXN7, BTRC, CARF, CASK, CDK12, CENPJ, CHD6, CHD8, CHEK2, CREB3L2, CREBRF, CRTC1, EDN1, EGR2, EGR4, EYA1, FOSB, FOXN1, FZD4, GCM1, GLI1, HCFC1, HIF3A, HMBOX1, HNF4A, HNRNPK, HNRNPU, HOXD4, HSF4, ICE1, IKBKB, IL1A, IRF1, KAT2B, KAT6A, KDM6B, LOC101080520, LOC101090497, LOC101090649, LOC101091160, LRP6, MAP2K1, MECOM, MED25, …
GO:0045202	synapse	GO_CellularComponent-EBI-UniProt-GOA-ACAP-ARAP_16.06.2020_00h00	2.70883e-05	0.00119973	1.1593e-05	5.56466e-05	[3]	Group41	10.5541	80	[ABLIM3, ADARB1, ALS2, ARHGAP32, ARHGEF2, ASIC1, ATP1A3, BEGAIN, BIN1, CACNA1B, CACNA1G, CACNB2, CAP2, CASK, CHRM4, CNTN1, COL4A5, CPEB3, CTTNBP2, CYFIP2, DLG4, DLGAP1, DNM2, EPHA4, ERBIN, FCHSD1, FMR1, FXYD6, FZD4, GRIA4, GRIP1, GRM2, IGSF9B, KCNC4, KCNN1, KIF1B, LRP6, LRRC4C, LZTS3, MAPK8IP1, MEF2C, MYO5A, MYO7A, MYPN, NETO1, NLGN3, NRP1, PACSIN1, PCLO, PDPK1, PICALM, PPFIA2, PSD, PTPRD, RAB3C,…
GO:0098793	presynapse	GO_CellularComponent-EBI-UniProt-GOA-ACAP-ARAP_16.06.2020_00h00	0.000878146	0.0169876	1.1593e-05	5.56466e-05	[2, 4]	Group41	12.0301	32	[BIN1, CACNB2, CNTN1, DLG4, DNM2, EPHA4, FMR1, FXYD6, KCNC4, NLGN3, PACSIN1, PCLO, PICALM, PPFIA2, RAB3C, RIMS3, RNF112, RPH3A, SLC17A8, SLC4A8, SLC6A2, SLC8A3, SPEM1, SPTBN2, STON2, STX4, SYNJ1, SYNJ2, SYT2, SYT7, TANC1, UNC13A]
GO:0099003	vesicle-mediated transport in synapse	GO_BiologicalProcess-EBI-UniProt-GOA-ACAP-ARAP_16.06.2020_00h00	0.000632612	0.014009	1.1593e-05	5.56466e-05	[3, 5]	Group41	14.4828	21	[CACNB2, CASK, DNM2, GRIP1, MAGI2, NLGN3, PACSIN1, PCLO, PICALM, PREPL, RIMS3, SLC17A8, SLC4A8, SPEM1, STON2, STX4, SYNJ1, SYNJ2, SYT2, SYT7, UNC13A]
GO:0099504	synaptic vesicle cycle	GO_BiologicalProcess-EBI-UniProt-GOA-ACAP-ARAP_16.06.2020_00h00	0.000835367	0.0165403	1.1593e-05	5.56466e-05	[4, 6]	Group41	14.4928	20	[CACNB2, CASK, DNM2, MAGI2, NLGN3, PACSIN1, PCLO, PICALM, PREPL, RIMS3, SLC17A8, SLC4A8, SPEM1, STON2, STX4, SYNJ1, SYNJ2, SYT2, SYT7, UNC13A]
GO:0140238	presynaptic endocytosis	GO_BiologicalProcess-EBI-UniProt-GOA-ACAP-ARAP_16.06.2020_00h00	0.000180237	0.00505565	1.1593e-05	5.56466e-05	[4, 6]	Group41	25.641	10	[DNM2, NLGN3, PACSIN1, PICALM, SPEM1, STON2, SYNJ1, SYNJ2, SYT2, SYT7]
GO:0036465	synaptic vesicle recycling	GO_BiologicalProcess-EBI-UniProt-GOA-ACAP-ARAP_16.06.2020_00h00	0.000425971	0.0102416	1.1593e-05	5.56466e-05	[4, 5, 7]	Group41	23.2558	10	[DNM2, NLGN3, PACSIN1, PICALM, SPEM1, STON2, SYNJ1, SYNJ2, SYT2, SYT7]
GO:0048488	synaptic vesicle endocytosis	GO_BiologicalProcess-EBI-UniProt-GOA-ACAP-ARAP_16.06.2020_00h00	0.000180237	0.00505565	1.1593e-05	5.56466e-05	[5, 6, 7, 8]	Group41	25.641	10	[DNM2, NLGN3, PACSIN1, PICALM, SPEM1, STON2, SYNJ1, SYNJ2, SYT2, SYT7]
GO:0008092	cytoskeletal protein binding	GO_MolecularFunction-EBI-UniProt-GOA-ACAP-ARAP_16.06.2020_00h00	2.49879e-08	6.0078e-06	9.0895e-12	4.36296e-10	[3]	Group42	12.2507	86	[ABLIM1, ABLIM3, ACTC1, ANKRD1, ANLN, APC, ARHGEF2, BIN1, CACNB2, CAP2, CDH19, CDH7, CENPJ, CLASP2, CLIP1, CLIP4, CNTRL, CTNNA2, DNM2, DST, EML5, EPB41L5, EPS8L2, ESPNL, EVL, FGD4, FMN1, GAS2L3, GAS7, GLI1, HOOK2, HOOK3, HSPH1, IFT81, IPP, IQGAP2, KIF13A, KIF1B, KIF3A, KIF5A, KIF9, LCP1, LDB3, LIMCH1, LOC101081807, LOC101086587, LOC101091499, MAP2, MAPK8IP1, MPRIP, MYO18A, MYO19, MYO5A, MYO7A, MY…
GO:0003779	actin binding	GO_MolecularFunction-EBI-UniProt-GOA-ACAP-ARAP_16.06.2020_00h00	3.68068e-05	0.00158835	9.0895e-12	4.36296e-10	[4]	Group42	13.0293	40	[ABLIM1, ABLIM3, ANLN, BIN1, CACNB2, CAP2, CTNNA2, DST, EPS8L2, ESPNL, EVL, GAS2L3, IPP, IQGAP2, LCP1, LDB3, LIMCH1, LOC101086587, MPRIP, MYO18A, MYO19, MYO5A, MYO7A, MYO9A, NEBL, NRAP, PDLIM7, PHACTR2, PLEC, PRKCE, RAI14, SHROOM3, SLC6A2, SPTBN2, TLN1, TMEM201, VASH1, WASF2, WASF3, WIPF2]
GO:0005856	cytoskeleton	GO_CellularComponent-EBI-UniProt-GOA-ACAP-ARAP_16.06.2020_00h00	8.50531e-06	0.000550555	9.0895e-12	4.36296e-10	[4, 5]	Group42	9.65108	130	[ABLIM1, ABLIM3, ACACA, ACTC1, ADGRB2, AFAP1, AGBL2, AK5, ALS2, ANLN, APC, ARHGAP32, ARHGEF2, BIN1, BRSK2, CAP2, CCDC102A, CCDC120, CCDC141, CDC42BPG, CENPJ, CEP104, CEP112, CEP250, CIT, CLASP2, CLIP1, CLIP4, CNTRL, CNTROB, CSPP1, CTNNA2, CTTNBP2, CTTNBP2NL, CYLD, DCAF12, DDR2, DLG4, DNAH1, DNAH3, DNHD1, DNM2, DST, EPB41L5, EVL, FMN1, FRMD4B, GAS2L3, GAS7, GEM, GLI1, HIPK1, HMBOX1, HNRNPU, HOOK2,…
GO:0030036	actin cytoskeleton organization	GO_BiologicalProcess-EBI-UniProt-GOA-ACAP-ARAP_16.06.2020_00h00	1.67975e-08	7.06753e-06	9.0895e-12	4.36296e-10	[3, 6]	Group42	13.4503	69	[ABI1, ABI2, ABLIM3, ACTC1, ANLN, ARFGEF3, ARHGAP26, ARHGAP28, ARHGEF10L, ARHGEF2, ARRB1, BIN1, BRSK2, BST1, CAP2, CDC42BPG, CIT, EDN1, EPB41L5, ESPNL, EVL, FCHSD1, FMN1, GAS2L3, GBA2, IKBKB, IQGAP2, IQSEC3, KIAA1211, LCP1, LDB3, LIMCH1, LOC101086587, LOC101086801, MEF2C, MPRIP, MYO18A, MYO19, MYO7A, MYPN, NCKAP1, NEBL, NRAP, NRP1, PACSIN1, PDLIM7, PHACTR2, PLEK, PLEKHG2, PRKCE, PROX1, ROCK2, SER…
GO:0007010	cytoskeleton organization	GO_BiologicalProcess-EBI-UniProt-GOA-ACAP-ARAP_16.06.2020_00h00	1.01208e-10	1.70332e-07	9.0895e-12	4.36296e-10	[5]	Group42	12.0361	120	[ABI1, ABI2, ABLIM1, ABLIM3, ACTC1, AFAP1, ANK3, ANLN, APC, ARFGEF3, ARHGAP26, ARHGAP28, ARHGEF10L, ARHGEF2, ARRB1, BIN1, BRSK2, BST1, CAP2, CCDC120, CDC42BPG, CENPJ, CEP250, CFAP43, CHEK2, CIT, CLASP2, CLIP1, CLIP4, CNTRL, CNTROB, CUL9, CYLD, DCLK2, DNAH1, DST, EDN1, EPB41L5, ESPNL, EVL, FBXW5, FCHSD1, FGD3, FGD4, FMN1, GAS2L3, GBA2, HNRNPU, HOOK2, HOOK3, HYDIN, IFT172, IKBKB, IQGAP2, IQSEC3, KA…
GO:0042641	actomyosin	GO_CellularComponent-EBI-UniProt-GOA-ACAP-ARAP_16.06.2020_00h00	0.000221758	0.00601965	9.0895e-12	4.36296e-10	[2, 6, 7]	Group42	21.8182	12	[ABLIM1, ABLIM3, KAT2B, LCP1, LDB3, LIMCH1, LOC101086587, MYLK, MYO18A, MYO5A, NEBL, PDLIM7]
GO:0007015	actin filament organization	GO_BiologicalProcess-EBI-UniProt-GOA-ACAP-ARAP_16.06.2020_00h00	9.90013e-05	0.00302944	9.0895e-12	4.36296e-10	[4, 5, 7]	Group42	12.5806	39	[ABI1, ABI2, ACTC1, ARHGAP28, ARHGEF10L, ARHGEF2, ARRB1, BIN1, CAP2, ESPNL, EVL, FCHSD1, FMN1, GAS2L3, GBA2, KIAA1211, LCP1, LIMCH1, MPRIP, MYO19, MYO7A, NCKAP1, NEBL, NRAP, NRP1, PACSIN1, PLEKHG2, PRKCE, PROX1, SERPINF2, SHROOM3, SLIT2, SORBS3, SPTBN2, TGFBR1, TSC1, WASF2, WIPF2, WNT4]
GO:0015629	actin cytoskeleton	GO_CellularComponent-EBI-UniProt-GOA-ACAP-ARAP_16.06.2020_00h00	0.0010846	0.0198411	9.0895e-12	4.36296e-10	[5, 6]	Group42	11.1748	39	[ABLIM1, ABLIM3, ACACA, ACTC1, AFAP1, ANLN, ARHGAP32, ARHGEF2, CAP2, CCDC102A, CIT, CTNNA2, CTTNBP2, CTTNBP2NL, DDR2, FMN1, GAS2L3, KAT2B, KIF9, LCP1, LDB3, LIMCH1, LOC101086587, MPRIP, MYLK, MYO18A, MYO19, MYO5A, MYO7A, MYO9A, NEBL, PDLIM7, PPP1R12A, SHROOM3, SPECC1, SPTA1, SPTBN2, TSC1, WIPF2]
GO:0099081	supramolecular polymer	GO_CellularComponent-EBI-UniProt-GOA-ACAP-ARAP_16.06.2020_00h00	0.000835335	0.0167365	0.000728609	0.0018407	[3]	Group43	10.5155	51	[ABCC9, ACTC1, ANKRD1, APC, ARHGEF2, ATP2B4, CD2H10orf71, CLASP2, CLIP1, CLIP4, COL11A1, COL4A5, COL4A6, CSPP1, CYLD, DNM2, DST, FMN1, GAS2L3, HNRNPU, HSPH1, IFFO1, ITGB1BP2, KAT2B, KIF13A, KIF3A, KIF5A, KIF9, KLHL40, LCP1, LDB3, LOC101086587, MAP2, MYO5A, MYPN, NEBL, NRAP, NRP1, ODF1, PARP4, PDLIM7, PLEC, PPP1R12A, PPP1R12B, RADIL, SCN5A, SHTN1, SPECC1, TSC1, TUBA8, WIPF2]
GO:0043292	contractile fiber	GO_CellularComponent-EBI-UniProt-GOA-ACAP-ARAP_16.06.2020_00h00	0.000899641	0.0172056	0.000728609	0.0018407	[3, 4, 5]	Group43	15.126	18	[ABCC9, ACTC1, ANKRD1, ATP2B4, CD2H10orf71, ITGB1BP2, KAT2B, KLHL40, LDB3, LOC101086587, MYPN, NEBL, NRAP, PDLIM7, PLEC, PPP1R12A, PPP1R12B, SCN5A]
GO:0099512	supramolecular fiber	GO_CellularComponent-EBI-UniProt-GOA-ACAP-ARAP_16.06.2020_00h00	0.00187397	0.0284134	0.000728609	0.0018407	[4]	Group43	10.2296	49	[ABCC9, ACTC1, ANKRD1, APC, ARHGEF2, ATP2B4, CD2H10orf71, CLASP2, CLIP1, CLIP4, COL11A1, CSPP1, CYLD, DNM2, DST, FMN1, GAS2L3, HNRNPU, HSPH1, IFFO1, ITGB1BP2, KAT2B, KIF13A, KIF3A, KIF5A, KIF9, KLHL40, LCP1, LDB3, LOC101086587, MAP2, MYO5A, MYPN, NEBL, NRAP, NRP1, ODF1, PARP4, PDLIM7, PLEC, PPP1R12A, PPP1R12B, RADIL, SCN5A, SHTN1, SPECC1, TSC1, TUBA8, WIPF2]
GO:0030016	myofibril	GO_CellularComponent-EBI-UniProt-GOA-ACAP-ARAP_16.06.2020_00h00	0.00118736	0.0208159	0.000728609	0.0018407	[4, 5, 6]	Group43	15.1786	17	[ABCC9, ACTC1, ANKRD1, ATP2B4, CD2H10orf71, ITGB1BP2, KAT2B, KLHL40, LDB3, LOC101086587, MYPN, NEBL, NRAP, PDLIM7, PPP1R12A, PPP1R12B, SCN5A]
GO:0030017	sarcomere	GO_CellularComponent-EBI-UniProt-GOA-ACAP-ARAP_16.06.2020_00h00	0.000446715	0.010442	0.000728609	0.0018407	[2, 5, 6, 7]	Group43	16.5049	17	[ABCC9, ACTC1, ANKRD1, ATP2B4, CD2H10orf71, ITGB1BP2, KAT2B, KLHL40, LDB3, LOC101086587, MYPN, NEBL, NRAP, PDLIM7, PPP1R12A, PPP1R12B, SCN5A]
GO:0051393	alpha-actinin binding	GO_MolecularFunction-EBI-UniProt-GOA-ACAP-ARAP_16.06.2020_00h00	0.0041459	0.0436097	0.000728609	0.0018407	[5]	Group43	25	6	[LDB3, LOC101086587, MYPN, NRAP, PDLIM7, PTPRT]
GO:0031674	I band	GO_CellularComponent-EBI-UniProt-GOA-ACAP-ARAP_16.06.2020_00h00	4.70737e-05	0.00184244	0.000728609	0.0018407	[2, 3, 6, 7, 8]	Group43	21.4286	15	[ANKRD1, ATP2B4, CD2H10orf71, ITGB1BP2, KAT2B, KLHL40, LDB3, LOC101086587, MYPN, NEBL, NRAP, PDLIM7, PPP1R12A, PPP1R12B, SCN5A]
GO:0030018	Z disc	GO_CellularComponent-EBI-UniProt-GOA-ACAP-ARAP_16.06.2020_00h00	0.000823622	0.0167007	0.000728609	0.0018407	[2, 3, 4, 7, 8, 9]	Group43	19.0476	12	[ATP2B4, CD2H10orf71, ITGB1BP2, LDB3, LOC101086587, MYPN, NEBL, NRAP, PDLIM7, PPP1R12A, PPP1R12B, SCN5A]
GO:0070161	anchoring junction	GO_CellularComponent-EBI-UniProt-GOA-ACAP-ARAP_16.06.2020_00h00	0.000871212	0.0170494	0.000131193	0.000524772	[3]	Group44	10.9181	44	[ABCC2, AFAP1, ANK3, CASK, CDH19, CDH7, CLDN11, CLDN20, CLDN34, DSC2, DST, EPB41L5, ERBIN, EVL, FRMD4B, FZD4, IL1RL1, ITK, JAK2, KLHL24, LCP1, LDB3, LOC101086587, LOC101086801, MAGI2, MPP7, NEBL, NFASC, NRAP, NRP1, PCDH9, PDLIM7, PIKFYVE, PLEC, RAPGEF2, SCN5A, SHROOM3, SORBS3, TGFBR1, TIAM1, TLN1, TNS1, USP53, WASF2]
GO:0030055	cell-substrate junction	GO_CellularComponent-EBI-UniProt-GOA-ACAP-ARAP_16.06.2020_00h00	0.00132874	0.0225886	0.000131193	0.000524772	[4]	Group44	14.6341	18	[AFAP1, DST, EPB41L5, ERBIN, EVL, IL1RL1, JAK2, LCP1, LOC101086587, LOC101086801, NEBL, NRAP, NRP1, PDLIM7, PLEC, SORBS3, TLN1, TNS1]
GO:0005925	focal adhesion	GO_CellularComponent-EBI-UniProt-GOA-ACAP-ARAP_16.06.2020_00h00	0.00519245	0.0488207	0.000131193	0.000524772	[5]	Group44	13.5593	16	[AFAP1, DST, EPB41L5, EVL, IL1RL1, JAK2, LCP1, LOC101086587, LOC101086801, NEBL, NRP1, PDLIM7, PLEC, SORBS3, TLN1, TNS1]
GO:0034329	cell junction assembly	GO_BiologicalProcess-EBI-UniProt-GOA-ACAP-ARAP_16.06.2020_00h00	0.00221507	0.0310663	0.000131193	0.000524772	[5]	Group44	11.4815	31	[ADGRB2, CDH19, CDH7, CLDN11, CLDN20, DST, EPB41L5, FMN1, GNPAT, HIPK1, IKBKB, LIMCH1, MAGI2, MEF2C, MPP7, MYO9A, MYPN, NFASC, NLGN3, NRP1, PCLO, PLEC, PTPRD, RAPGEF2, ROCK2, SPEM1, SPTBN2, TLN1, TNS1, TSC1, WNT4]
GO:0150115	cell-substrate junction organization	GO_BiologicalProcess-EBI-UniProt-GOA-ACAP-ARAP_16.06.2020_00h00	0.00530113	0.0495655	0.000131193	0.000524772	[5]	Group44	16.9492	10	[DST, EPB41L5, FMN1, LIMCH1, NRP1, PLEC, TLN1, TNS1, TSC1, WNT4]
GO:0150117	positive regulation of cell-substrate junction organization	GO_BiologicalProcess-EBI-UniProt-GOA-ACAP-ARAP_16.06.2020_00h00	0.00541392	0.0495197	0.000131193	0.000524772	[4, 5, 6, 7]	Group44	27.7778	5	[EPB41L5, FMN1, NRP1, TSC1, WNT4]
GO:0007044	cell-substrate junction assembly	GO_BiologicalProcess-EBI-UniProt-GOA-ACAP-ARAP_16.06.2020_00h00	0.00467562	0.0462887	0.000131193	0.000524772	[6]	Group44	17.2414	10	[DST, EPB41L5, FMN1, LIMCH1, NRP1, PLEC, TLN1, TNS1, TSC1, WNT4]
GO:0051894	positive regulation of focal adhesion assembly	GO_BiologicalProcess-EBI-UniProt-GOA-ACAP-ARAP_16.06.2020_00h00	0.003086	0.0381893	0.000131193	0.000524772	[5, 6, 7, 8, 9]	Group44	31.25	5	[EPB41L5, FMN1, NRP1, TSC1, WNT4]
GO:0043025	neuronal cell body	GO_CellularComponent-EBI-UniProt-GOA-ACAP-ARAP_16.06.2020_00h00	0.000750242	0.0157832	7.5234e-07	4.51404e-06	[3]	Group45	14.0127	22	[ARHGEF2, BRINP1, FMR1, HCFC1, IGSF9B, KCNC4, KCNE3, KCNN1, KIF5A, LOC101091160, LRP6, MYO5A, PICALM, RUFY3, SEZ6, SHTN1, SLC4A8, SPTBN2, SYT7, TANC1, TTBK1, UNC5C]
GO:0045202	synapse	GO_CellularComponent-EBI-UniProt-GOA-ACAP-ARAP_16.06.2020_00h00	2.70883e-05	0.00119973	7.5234e-07	4.51404e-06	[3]	Group45	10.5541	80	[ABLIM3, ADARB1, ALS2, ARHGAP32, ARHGEF2, ASIC1, ATP1A3, BEGAIN, BIN1, CACNA1B, CACNA1G, CACNB2, CAP2, CASK, CHRM4, CNTN1, COL4A5, CPEB3, CTTNBP2, CYFIP2, DLG4, DLGAP1, DNM2, EPHA4, ERBIN, FCHSD1, FMR1, FXYD6, FZD4, GRIA4, GRIP1, GRM2, IGSF9B, KCNC4, KCNN1, KIF1B, LRP6, LRRC4C, LZTS3, MAPK8IP1, MEF2C, MYO5A, MYO7A, MYPN, NETO1, NLGN3, NRP1, PACSIN1, PCLO, PDPK1, PICALM, PPFIA2, PSD, PTPRD, RAB3C,…
GO:0098794	postsynapse	GO_CellularComponent-EBI-UniProt-GOA-ACAP-ARAP_16.06.2020_00h00	0.00317722	0.0381947	7.5234e-07	4.51404e-06	[2, 4]	Group45	10.8359	35	[ALS2, ARHGAP32, ARHGEF2, CAP2, CHRM4, CNTN1, CTTNBP2, DLG4, DNM2, EPHA4, ERBIN, FMR1, FXYD6, GRIA4, KCNN1, LRRC4C, LZTS3, MEF2C, MYO5A, NETO1, NLGN3, NRP1, PCLO, PDPK1, PPFIA2, PSD, RAPSN, RNF112, SEZ6, SLC8A3, SPTBN2, STX4, SYNGAP1, TSC1, WASF3]
GO:0043005	neuron projection	GO_CellularComponent-EBI-UniProt-GOA-ACAP-ARAP_16.06.2020_00h00	5.94505e-06	0.000435022	7.5234e-07	4.51404e-06	[4]	Group45	11.1272	77	[ABI1, ALS2, ANK3, AP3M2, ARHGEF15, ARHGEF2, BIN1, BRINP1, CACNA1G, CAMK2D, CCDC141, CDH23, CHRM4, CPEB3, CRTAC1, CTTNBP2, CYFIP2, DLG4, DNM2, EEA1, EPHA4, EPHA6, ESPNL, FMR1, FZD4, GPM6A, GPR179, GRIP1, GRM2, GUCY2D, HMCN1, IGSF9B, IQCB1, KCNC4, KCNE3, KCNN1, KIF1B, KIF3A, KIF5A, LOC101091160, LOC101091499, MAGI2, MAPK8IP1, MORN4, MYO5A, MYO7A, NCAM1, NFASC, NRCAM, NRP1, PCDH9, PCLO, PPFIA2, PSD…
GO:0097447	dendritic tree	GO_CellularComponent-EBI-UniProt-GOA-ACAP-ARAP_16.06.2020_00h00	0.00327602	0.0388278	7.5234e-07	4.51404e-06	[3, 5]	Group45	11.4173	29	[ALS2, ARHGEF15, ARHGEF2, BRINP1, CHRM4, CTTNBP2, DLG4, DNM2, EPHA4, FMR1, FZD4, GPR179, IGSF9B, KCNE3, KCNN1, KIF5A, MAGI2, MAPK8IP1, PPFIA2, PSD, RUFY3, SEZ6, SLC4A8, STX4, SYNGAP1, SYT7, TANC1, TRIM9, UNC5C]
GO:0030425	dendrite	GO_CellularComponent-EBI-UniProt-GOA-ACAP-ARAP_16.06.2020_00h00	0.00309316	0.0379984	7.5234e-07	4.51404e-06	[4, 5, 6]	Group45	11.4625	29	[ALS2, ARHGEF15, ARHGEF2, BRINP1, CHRM4, CTTNBP2, DLG4, DNM2, EPHA4, FMR1, FZD4, GPR179, IGSF9B, KCNE3, KCNN1, KIF5A, MAGI2, MAPK8IP1, PPFIA2, PSD, RUFY3, SEZ6, SLC4A8, STX4, SYNGAP1, SYT7, TANC1, TRIM9, UNC5C]
GO:0044309	neuron spine	GO_CellularComponent-EBI-UniProt-GOA-ACAP-ARAP_16.06.2020_00h00	0.00144762	0.0238857	7.5234e-07	4.51404e-06	[5]	Group45	17.9104	12	[ALS2, CTTNBP2, DLG4, DNM2, EEA1, EPHA4, FMR1, KCNN1, PPFIA2, PSD, SEZ6, STX4]
GO:0050808	synapse organization	GO_BiologicalProcess-EBI-UniProt-GOA-ACAP-ARAP_16.06.2020_00h00	0.00137457	0.0229049	7.5234e-07	4.51404e-06	[5]	Group45	11.8321	31	[ADGRB2, ALS2, ARHGEF15, CACNB2, COL4A5, DLG4, EPHA4, GNPAT, IGSF9B, LOC101091160, LRRC4C, MAGI2, MEF2C, MYO5A, MYPN, NFASC, NLGN3, NRP1, PCLO, PPFIA2, PTPRD, SEZ6, SLC8A3, SPEM1, SPTBN2, SYNGAP1, TANC1, TSC1, UNC13A, WASF2, WASF3]
GO:0043197	dendritic spine	GO_CellularComponent-EBI-UniProt-GOA-ACAP-ARAP_16.06.2020_00h00	0.00315637	0.0382171	7.5234e-07	4.51404e-06	[3, 5, 6, 7]	Group45	17.1875	11	[ALS2, CTTNBP2, DLG4, DNM2, EPHA4, FMR1, KCNN1, PPFIA2, PSD, SEZ6, STX4]
GO:0045202	synapse	GO_CellularComponent-EBI-UniProt-GOA-ACAP-ARAP_16.06.2020_00h00	2.70883e-05	0.00119973	1.11277e-08	1.78043e-07	[3]	Group46	10.5541	80	[ABLIM3, ADARB1, ALS2, ARHGAP32, ARHGEF2, ASIC1, ATP1A3, BEGAIN, BIN1, CACNA1B, CACNA1G, CACNB2, CAP2, CASK, CHRM4, CNTN1, COL4A5, CPEB3, CTTNBP2, CYFIP2, DLG4, DLGAP1, DNM2, EPHA4, ERBIN, FCHSD1, FMR1, FXYD6, FZD4, GRIA4, GRIP1, GRM2, IGSF9B, KCNC4, KCNN1, KIF1B, LRP6, LRRC4C, LZTS3, MAPK8IP1, MEF2C, MYO5A, MYO7A, MYPN, NETO1, NLGN3, NRP1, PACSIN1, PCLO, PDPK1, PICALM, PPFIA2, PSD, PTPRD, RAB3C,…
GO:0098793	presynapse	GO_CellularComponent-EBI-UniProt-GOA-ACAP-ARAP_16.06.2020_00h00	0.000878146	0.0169876	1.11277e-08	1.78043e-07	[2, 4]	Group46	12.0301	32	[BIN1, CACNB2, CNTN1, DLG4, DNM2, EPHA4, FMR1, FXYD6, KCNC4, NLGN3, PACSIN1, PCLO, PICALM, PPFIA2, RAB3C, RIMS3, RNF112, RPH3A, SLC17A8, SLC4A8, SLC6A2, SLC8A3, SPEM1, SPTBN2, STON2, STX4, SYNJ1, SYNJ2, SYT2, SYT7, TANC1, UNC13A]
GO:0098794	postsynapse	GO_CellularComponent-EBI-UniProt-GOA-ACAP-ARAP_16.06.2020_00h00	0.00317722	0.0381947	1.11277e-08	1.78043e-07	[2, 4]	Group46	10.8359	35	[ALS2, ARHGAP32, ARHGEF2, CAP2, CHRM4, CNTN1, CTTNBP2, DLG4, DNM2, EPHA4, ERBIN, FMR1, FXYD6, GRIA4, KCNN1, LRRC4C, LZTS3, MEF2C, MYO5A, NETO1, NLGN3, NRP1, PCLO, PDPK1, PPFIA2, PSD, RAPSN, RNF112, SEZ6, SLC8A3, SPTBN2, STX4, SYNGAP1, TSC1, WASF3]
GO:0034330	cell junction organization	GO_BiologicalProcess-EBI-UniProt-GOA-ACAP-ARAP_16.06.2020_00h00	9.04117e-05	0.00281783	1.11277e-08	1.78043e-07	[4]	Group46	11.5385	51	[ADGRB2, ALS2, ARHGEF15, CACNB2, CDH19, CDH7, CLDN11, CLDN20, COL4A5, DLG4, DST, EPB41L5, EPHA4, FMN1, GNPAT, HIPK1, IGSF9B, IKBKB, LIMCH1, LOC101086587, LOC101091160, LRRC4C, MAGI2, MEF2C, MPP7, MYO5A, MYO9A, MYPN, NFASC, NLGN3, NRP1, PCLO, PLEC, PPFIA2, PTPRD, RAPGEF2, ROCK2, SEZ6, SLC8A3, SPEM1, SPTBN2, SYNGAP1, TANC1, TGFBR1, TLN1, TNS1, TSC1, UNC13A, WASF2, WASF3, WNT4]
GO:0043005	neuron projection	GO_CellularComponent-EBI-UniProt-GOA-ACAP-ARAP_16.06.2020_00h00	5.94505e-06	0.000435022	1.11277e-08	1.78043e-07	[4]	Group46	11.1272	77	[ABI1, ALS2, ANK3, AP3M2, ARHGEF15, ARHGEF2, BIN1, BRINP1, CACNA1G, CAMK2D, CCDC141, CDH23, CHRM4, CPEB3, CRTAC1, CTTNBP2, CYFIP2, DLG4, DNM2, EEA1, EPHA4, EPHA6, ESPNL, FMR1, FZD4, GPM6A, GPR179, GRIP1, GRM2, GUCY2D, HMCN1, IGSF9B, IQCB1, KCNC4, KCNE3, KCNN1, KIF1B, KIF3A, KIF5A, LOC101091160, LOC101091499, MAGI2, MAPK8IP1, MORN4, MYO5A, MYO7A, NCAM1, NFASC, NRCAM, NRP1, PCDH9, PCLO, PPFIA2, PSD…
GO:0034329	cell junction assembly	GO_BiologicalProcess-EBI-UniProt-GOA-ACAP-ARAP_16.06.2020_00h00	0.00221507	0.0310663	1.11277e-08	1.78043e-07	[5]	Group46	11.4815	31	[ADGRB2, CDH19, CDH7, CLDN11, CLDN20, DST, EPB41L5, FMN1, GNPAT, HIPK1, IKBKB, LIMCH1, MAGI2, MEF2C, MPP7, MYO9A, MYPN, NFASC, NLGN3, NRP1, PCLO, PLEC, PTPRD, RAPGEF2, ROCK2, SPEM1, SPTBN2, TLN1, TNS1, TSC1, WNT4]
GO:0050808	synapse organization	GO_BiologicalProcess-EBI-UniProt-GOA-ACAP-ARAP_16.06.2020_00h00	0.00137457	0.0229049	1.11277e-08	1.78043e-07	[5]	Group46	11.8321	31	[ADGRB2, ALS2, ARHGEF15, CACNB2, COL4A5, DLG4, EPHA4, GNPAT, IGSF9B, LOC101091160, LRRC4C, MAGI2, MEF2C, MYO5A, MYPN, NFASC, NLGN3, NRP1, PCLO, PPFIA2, PTPRD, SEZ6, SLC8A3, SPEM1, SPTBN2, SYNGAP1, TANC1, TSC1, UNC13A, WASF2, WASF3]
GO:0150115	cell-substrate junction organization	GO_BiologicalProcess-EBI-UniProt-GOA-ACAP-ARAP_16.06.2020_00h00	0.00530113	0.0495655	1.11277e-08	1.78043e-07	[5]	Group46	16.9492	10	[DST, EPB41L5, FMN1, LIMCH1, NRP1, PLEC, TLN1, TNS1, TSC1, WNT4]
GO:0007044	cell-substrate junction assembly	GO_BiologicalProcess-EBI-UniProt-GOA-ACAP-ARAP_16.06.2020_00h00	0.00467562	0.0462887	1.11277e-08	1.78043e-07	[6]	Group46	17.2414	10	[DST, EPB41L5, FMN1, LIMCH1, NRP1, PLEC, TLN1, TNS1, TSC1, WNT4]
GO:0016043	cellular component organization	GO_BiologicalProcess-EBI-UniProt-GOA-ACAP-ARAP_16.06.2020_00h00	6.57e-08	1.38216e-05	8.88211e-08	6.09059e-07	[3]	Group47	8.49963	345	[A4GALT, ABI1, ABI2, ABLIM1, ABLIM3, ACACA, ACTC1, ADAMTS20, ADAMTS9, ADARB1, ADGRB2, ADGRG6, AFAP1, AFF2, AKT3, ALDH1A2, ALS2, ALS2CL, ANK3, ANLN, APC, ARFGEF3, ARHGAP26, ARHGAP28, ARHGEF10L, ARHGEF15, ARHGEF2, ARRB1, ATAD2B, ATP8B3, ATP9A, ATP9B, B3GNT2, BCOR, BDP1, BIN1, BPTF, BRPF3, BRSK2, BST1, CABIN1, CACNB2, CAP2, CBLL1, CCDC120, CCDC141, CDC27, CDC42BPG, CDH19, CDH23, CDH7, CELF3, CENPJ, …
GO:0044087	regulation of cellular component biogenesis	GO_BiologicalProcess-EBI-UniProt-GOA-ACAP-ARAP_16.06.2020_00h00	0.00104745	0.0195873	8.88211e-08	6.09059e-07	[3, 4]	Group47	9.9359	62	[ADGRB2, ANLN, ARHGAP28, ARHGEF10L, ARHGEF2, BIN1, CENPJ, CLIP1, CNTROB, CPTP, CYLD, EDN1, EPB41L5, EPS8L2, EVL, FCHSD1, FMN1, FMR1, G3BP2, GBA2, HCFC1, HNRNPU, ICE1, IKBKB, KAT2B, KIAA1211, KIF9, LCP1, LIMCH1, LOC101091160, MEF2C, MPP7, NCKAP1, NLGN3, NPRL3, NRP1, PIKFYVE, PLCE1, PLEKHG2, PPHLN1, PRKCE, PROX1, PTPRD, RAPGEF2, ROCK2, SERPINF2, SH3YL1, SLF2, SLIT2, SMC1A, SORBS3, SPTBN2, STXBP6, S…
GO:0051128	regulation of cellular component organization	GO_BiologicalProcess-EBI-UniProt-GOA-ACAP-ARAP_16.06.2020_00h00	8.71165e-05	0.00287485	8.88211e-08	6.09059e-07	[3, 4]	Group47	9.09695	137	[ADGRB2, AFAP1, ANLN, APC, ARHGAP28, ARHGEF10L, ARHGEF15, ARHGEF2, ARRB1, ATAD2B, BCOR, BIN1, BRSK2, BST1, CBLL1, CDC27, CENPJ, CEP250, CLASP2, CLIP1, CNTN1, CNTRL, CNTROB, CPTP, CUL9, CYLD, DCUN1D3, DDR2, DNM2, DRAXIN, EDN1, EPB41L5, EPHA4, EPS8L2, EVL, FAP, FBXW5, FCHSD1, FGD4, FMN1, FMR1, FZD4, G3BP2, GAK, GBA2, GCG, GCM1, HCFC1, HMBOX1, HNF4A, HNRNPK, HNRNPU, ICE1, IKBKB, IL1A, IQGAP2, KAT2B,…
GO:0006996	organelle organization	GO_BiologicalProcess-EBI-UniProt-GOA-ACAP-ARAP_16.06.2020_00h00	1.97366e-05	0.00107151	8.88211e-08	6.09059e-07	[4]	Group47	8.57143	225	[ABI1, ABI2, ABLIM1, ABLIM3, ACTC1, ADGRG6, AFAP1, AFF2, ALS2, ALS2CL, ANK3, ANLN, APC, ARFGEF3, ARHGAP26, ARHGAP28, ARHGEF10L, ARHGEF2, ARRB1, ATAD2B, BCOR, BIN1, BPTF, BRPF3, BRSK2, BST1, CABIN1, CAP2, CCDC120, CDC27, CDC42BPG, CELF3, CENPJ, CEP250, CFAP43, CHD8, CHEK2, CIT, CLASP2, CLIP1, CLIP4, CLUH, CNTRL, CNTROB, CUL4B, CUL9, CYLD, DCAF1, DCLK2, DCLRE1C, DLG4, DNAH1, DNAJC11, DNM2, DST, EDN…
GO:0022607	cellular component assembly	GO_BiologicalProcess-EBI-UniProt-GOA-ACAP-ARAP_16.06.2020_00h00	0.00426364	0.0442945	8.88211e-08	6.09059e-07	[4]	Group47	8.18232	149	[ABLIM1, ABLIM3, ACACA, ADGRB2, ALDH1A2, ALS2, ANK3, ANLN, ARHGAP28, ARHGEF10L, ARHGEF2, ARRB1, BDP1, BIN1, CABIN1, CDH19, CDH7, CELF3, CENPJ, CEP250, CFAP43, CHEK2, CLASP2, CLDN11, CLDN20, CLIP1, CNTROB, CPTP, CRTC1, CYFIP2, CYLD, DLG4, DNAH1, DST, EDN1, EPB41L5, EPS8L2, ESPNL, EVL, FAM172A, FCHSD1, FGD3, FGD4, FMN1, FMR1, G3BP2, GAK, GBA2, GNPAT, HCFC1, HIPK1, HNRNPU, HYDIN, ICE1, IFT172, IFT81…
GO:0051130	positive regulation of cellular component organization	GO_BiologicalProcess-EBI-UniProt-GOA-ACAP-ARAP_16.06.2020_00h00	0.00123706	0.0214637	8.88211e-08	6.09059e-07	[3, 4, 5]	Group47	9.61539	70	[ADGRB2, ANLN, ARHGEF10L, ARRB1, BIN1, CBLL1, CDC27, CENPJ, CLIP1, CNTN1, DDR2, EDN1, EPB41L5, EPS8L2, EVL, FMN1, FMR1, FZD4, G3BP2, GCG, GCM1, HMBOX1, HNRNPK, HNRNPU, ICE1, IL1A, KIAA1211, LCP1, LIMCH1, LOC101080520, LOC101091160, MAGI2, MAP2K1, MAPK6, MAPKAPK5, MFF, MPP7, NCKAP1, NLGN3, NRP1, PACSIN1, PIWIL2, PLCE1, PLXNA1, PPHLN1, PRKCE, PROX1, PTK6, ROCK2, RPS6KA5, SCARF1, SERPINF2, SETX, SLF…
GO:0031344	regulation of cell projection organization	GO_BiologicalProcess-EBI-UniProt-GOA-ACAP-ARAP_16.06.2020_00h00	6.24264e-05	0.00228399	8.88211e-08	6.09059e-07	[4, 5]	Group47	11.9403	48	[ANLN, BRSK2, CENPJ, CNTN1, CNTROB, CYLD, DRAXIN, EPHA4, EPS8L2, EVL, FMR1, FZD4, GAK, LOC101091160, LRRC4C, MAP2K1, MAPK6, MEF2C, NCKAP1, NEDD4L, NLGN3, NRP1, PACSIN1, PAQR3, PLCE1, PLXNA1, PPFIA2, PTK6, RAP1GAP2, RAPGEF2, RUFY3, SCARF1, SEMA4A, SEMA4G, SEMA6D, SETX, SEZ6, SH3YL1, SLIT2, SMURF1, SPOCK1, STYXL1, SYNGAP1, SYT2, TGFBR1, TIAM1, UNC13A, WASF2]
GO:0033043	regulation of organelle organization	GO_BiologicalProcess-EBI-UniProt-GOA-ACAP-ARAP_16.06.2020_00h00	0.00445151	0.0456822	8.88211e-08	6.09059e-07	[4, 5]	Group47	9.00474	76	[AFAP1, APC, ARHGAP28, ARHGEF10L, ARHGEF2, ARRB1, ATAD2B, BCOR, BIN1, BST1, CDC27, CENPJ, CEP250, CLASP2, CLIP1, CNTRL, CNTROB, CUL9, CYLD, EDN1, EVL, FBXW5, FCHSD1, FGD4, FMN1, FMR1, G3BP2, GBA2, GCG, HMBOX1, HNRNPU, IL1A, IQGAP2, KAT2B, KIAA1211, KIF9, LCP1, LIMCH1, MAD2L1BP, MAPKAPK5, MEF2C, MFF, MYO19, NCKAP1, NPRL3, NRP1, PIKFYVE, PIWIL2, PLEKHG2, PPHLN1, PRKCE, PROX1, ROCK2, RPS6KA5, SERPIN…
GO:0007010	cytoskeleton organization	GO_BiologicalProcess-EBI-UniProt-GOA-ACAP-ARAP_16.06.2020_00h00	1.01208e-10	1.70332e-07	8.88211e-08	6.09059e-07	[5]	Group47	12.0361	120	[ABI1, ABI2, ABLIM1, ABLIM3, ACTC1, AFAP1, ANK3, ANLN, APC, ARFGEF3, ARHGAP26, ARHGAP28, ARHGEF10L, ARHGEF2, ARRB1, BIN1, BRSK2, BST1, CAP2, CCDC120, CDC42BPG, CENPJ, CEP250, CFAP43, CHEK2, CIT, CLASP2, CLIP1, CLIP4, CNTRL, CNTROB, CUL9, CYLD, DCLK2, DNAH1, DST, EDN1, EPB41L5, ESPNL, EVL, FBXW5, FCHSD1, FGD3, FGD4, FMN1, GAS2L3, GBA2, HNRNPU, HOOK2, HOOK3, HYDIN, IFT172, IKBKB, IQGAP2, IQSEC3, KA…
GO:0051493	regulation of cytoskeleton organization	GO_BiologicalProcess-EBI-UniProt-GOA-ACAP-ARAP_16.06.2020_00h00	0.000320625	0.00793546	8.88211e-08	6.09059e-07	[5, 6]	Group47	11.5282	43	[AFAP1, APC, ARHGAP28, ARHGEF10L, ARHGEF2, BIN1, BST1, CENPJ, CEP250, CLASP2, CLIP1, CNTRL, CYLD, EDN1, EVL, FBXW5, FCHSD1, FMN1, GBA2, HNRNPU, IQGAP2, KAT2B, KIAA1211, LIMCH1, MEF2C, NCKAP1, NRP1, PLEKHG2, PRKCE, PROX1, ROCK2, SERPINF2, SLIT2, SMC1A, SMIM22, SORBS3, SPTBN2, TGFBR1, TMEM67, TSC1, WASF2, WIPF2, WNT4]
GO:0120035	regulation of plasma membrane bounded cell projection organization	GO_BiologicalProcess-EBI-UniProt-GOA-ACAP-ARAP_16.06.2020_00h00	4.55614e-05	0.00182571	8.88211e-08	6.09059e-07	[5, 6]	Group47	12.0907	48	[ANLN, BRSK2, CENPJ, CNTN1, CNTROB, CYLD, DRAXIN, EPHA4, EPS8L2, EVL, FMR1, FZD4, GAK, LOC101091160, LRRC4C, MAP2K1, MAPK6, MEF2C, NCKAP1, NEDD4L, NLGN3, NRP1, PACSIN1, PAQR3, PLCE1, PLXNA1, PPFIA2, PTK6, RAP1GAP2, RAPGEF2, RUFY3, SCARF1, SEMA4A, SEMA4G, SEMA6D, SETX, SEZ6, SH3YL1, SLIT2, SMURF1, SPOCK1, STYXL1, SYNGAP1, SYT2, TGFBR1, TIAM1, UNC13A, WASF2]
GO:0098772	molecular function regulator	GO_BiologicalProcess-EBI-UniProt-GOA-ACAP-ARAP_16.06.2020_00h00	0.003815	0.0419651	0.0149648	0.0149648	[3]	Group48	8.58059	107	[ABI1, ALS2, ANOS1, ARAP2, ARFGEF3, ARHGAP26, ARHGAP28, ARHGAP32, ARHGAP9, ARHGEF10L, ARHGEF15, ARHGEF2, ARHGEF3, ARHGEF4, ARHGEF6, ARRB1, ATP2B4, BIN1, CARD8, CD109, CHM, DENND4A, DEPDC5, DOCK3, DOCK8, DOCK9, DPEP1, EDN1, EPHA4, EPS8L2, EVI5, FGD3, FGD4, FGF5, FXYD6, GBF1, GCG, GDF5, GEM, GIT2, GRM2, HSPH1, IL1A, IQSEC3, KALRN, KAT2B, KCNE3, LEP, LOC101086801, LOC101091160, LOC101093762, LRP6, L…
GO:0005085	guanyl-nucleotide exchange factor activity	GO_BiologicalProcess-EBI-UniProt-GOA-ACAP-ARAP_16.06.2020_00h00	1.1057e-07	2.06766e-05	0.0149648	0.0149648	[4]	Group48	18.232	33	[ALS2, ARFGEF3, ARHGEF10L, ARHGEF15, ARHGEF2, ARHGEF3, ARHGEF4, ARHGEF6, DENND4A, DOCK3, DOCK8, DOCK9, EPHA4, EPS8L2, FGD3, FGD4, GBF1, IQSEC3, KALRN, MADD, PLCE1, PLEKHG2, PLEKHG4, PSD, RALGPS1, RAPGEF2, RAPGEF6, RASGRP3, RASGRP4, RIC1, SPATA13, ST5, TIAM1]
GO:0051020	GTPase binding	GO_MolecularFunction-EBI-UniProt-GOA-ACAP-ARAP_16.06.2020_00h00	1.62862e-06	0.00017131	0.0149648	0.0149648	[4]	Group48	13.0435	54	[ALS2, ANLN, ARFGEF3, ARHGEF10L, ARHGEF15, ARHGEF2, ARHGEF3, ARHGEF4, ARHGEF6, CHM, DENND4A, DOCK3, DOCK8, DOCK9, EPHA4, EPS8L2, EVI5, EXPH5, FGD3, FGD4, GBF1, IQGAP2, IQSEC3, KALRN, LCP1, MADD, MYO5A, NCKAP1, NPC1L1, PEX5L, PICALM, PLCE1, PLEKHG2, PLEKHG4, PSD, RABGAP1, RABGAP1L, RALGPS1, RAPGEF2, RAPGEF6, RASGRP3, RASGRP4, RIC1, RIMS3, ROCK2, RPH3A, SPATA13, ST5, STXBP6, SYTL4, TBC1D22A, TBC1D5…
GO:0007264	small GTPase mediated signal transduction	GO_BiologicalProcess-EBI-UniProt-GOA-ACAP-ARAP_16.06.2020_00h00	0.000313922	0.00788553	0.0149648	0.0149648	[4, 5, 6]	Group48	11.7143	41	[ARFGEF3, ARHGAP26, ARHGAP28, ARHGAP32, ARHGEF2, ARHGEF3, ARRB1, CHM, CNKSR1, DOCK3, DOCK8, DOCK9, EPS8L2, GBF1, IQSEC3, KALRN, LOC101086801, LOC101093762, MADD, MAPKAPK5, NCKAP1, NRP1, PLCE1, PSD, RAB3C, RALGPS1, RAP1GAP, RAP1GAP2, RAPGEF2, RAPGEF6, RASGRP3, RASGRP4, RIT1, ROCK2, SIPA1L2, SLIT2, STAMBP, STARD8, SYNGAP1, TIAM1, WASF2]
GO:0043087	regulation of GTPase activity	GO_BiologicalProcess-EBI-UniProt-GOA-ACAP-ARAP_16.06.2020_00h00	8.78476e-05	0.00284322	0.0149648	0.0149648	[5]	Group48	12.4242	41	[ALS2, ARAP2, ARHGAP26, ARHGAP28, ARHGAP32, ARHGAP9, ARHGEF10L, ARRB1, CHM, DEPDC5, DOCK8, EPHA4, EVI5, GIT2, IQGAP2, LOC101086801, LOC101091160, LOC101093762, MYO9A, NF1, NPRL3, NRP1, PICALM, PLEKHG4, PLXNA1, RABGAP1, RABGAP1L, RAP1GAP, RAP1GAP2, RAPGEF2, RASGRP3, RIC1, SIPA1L2, SLIT2, STARD8, SYNGAP1, TBC1D22A, TBC1D5, TIAM1, TSC1, WNT4]
GO:0051345	positive regulation of hydrolase activity	GO_BiologicalProcess-EBI-UniProt-GOA-ACAP-ARAP_16.06.2020_00h00	0.000794778	0.0163123	0.0149648	0.0149648	[5]	Group48	10.5932	50	[ALS2, ARAP2, ARHGAP26, ARHGAP28, ARHGAP32, ARHGAP9, ARHGEF10L, ARRB1, CARD8, CHM, CYFIP2, DEPDC5, DOCK8, EPHA4, EVI5, GIT2, ITK, LOC101086801, LOC101091160, LOC101093762, MAGI2, MEF2C, MSH3, MYO9A, NPRL3, NRP1, PDPK1, PICALM, PLEKHG4, PPP1R12A, PPP1R15B, RABGAP1, RABGAP1L, RAP1GAP, RAP1GAP2, RAPGEF2, RASGRP3, RIC1, S100A9, SIPA1L2, SSBP1, STARD8, SYNGAP1, TBC1D22A, TBC1D5, TIAM1, TSC1, TTBK1, UA…
GO:0060589	nucleoside-triphosphatase regulator activity	GO_BiologicalProcess-EBI-UniProt-GOA-ACAP-ARAP_16.06.2020_00h00	5.18946e-05	0.00194086	0.0149648	0.0149648	[5]	Group48	14.0351	32	[ALS2, ARAP2, ARHGAP26, ARHGAP28, ARHGAP32, ARHGAP9, ARHGEF10L, ARRB1, CHM, DEPDC5, EVI5, GIT2, HSPH1, LOC101086801, LOC101091160, LOC101093762, MYO9A, NPRL3, NRP1, RABGAP1, RABGAP1L, RAP1GAP, RAP1GAP2, RAPGEF2, RASGRP3, SIPA1L2, SLIT2, STARD8, SYNGAP1, TBC1D22A, TBC1D5, TSC1]
GO:0030695	GTPase regulator activity	GO_BiologicalProcess-EBI-UniProt-GOA-ACAP-ARAP_16.06.2020_00h00	4.00565e-05	0.00164427	0.0149648	0.0149648	[6]	Group48	14.6341	30	[ALS2, ARAP2, ARHGAP26, ARHGAP28, ARHGAP32, ARHGAP9, ARHGEF10L, ARRB1, CHM, DEPDC5, EVI5, GIT2, LOC101086801, LOC101091160, LOC101093762, MYO9A, NPRL3, NRP1, RABGAP1, RABGAP1L, RAP1GAP, RAP1GAP2, RAPGEF2, RASGRP3, SIPA1L2, SLIT2, STARD8, SYNGAP1, TBC1D22A, TBC1D5]
GO:0043547	positive regulation of GTPase activity	GO_BiologicalProcess-EBI-UniProt-GOA-ACAP-ARAP_16.06.2020_00h00	7.46079e-05	0.00256255	0.0149648	0.0149648	[6]	Group48	13.1387	36	[ALS2, ARAP2, ARHGAP26, ARHGAP28, ARHGAP32, ARHGAP9, ARHGEF10L, ARRB1, CHM, DEPDC5, DOCK8, EVI5, GIT2, LOC101086801, LOC101091160, LOC101093762, MYO9A, NPRL3, NRP1, PICALM, PLEKHG4, RABGAP1, RABGAP1L, RAP1GAP, RAP1GAP2, RAPGEF2, RASGRP3, RIC1, SIPA1L2, STARD8, SYNGAP1, TBC1D22A, TBC1D5, TIAM1, TSC1, WNT4]
GO:0051056	regulation of small GTPase mediated signal transduction	GO_BiologicalProcess-EBI-UniProt-GOA-ACAP-ARAP_16.06.2020_00h00	2.41762e-05	0.00116253	0.0149648	0.0149648	[5, 6, 7]	Group48	16.4474	25	[ARFGEF3, ARHGAP26, ARHGAP28, ARHGEF2, ARHGEF3, ARRB1, EPS8L2, GBF1, IQSEC3, KALRN, LOC101086801, LOC101093762, MADD, NRP1, PLCE1, PSD, RALGPS1, RAP1GAP, RAP1GAP2, RASGRP4, SIPA1L2, SLIT2, STAMBP, STARD8, SYNGAP1]
GO:0005096	GTPase activator activity	GO_BiologicalProcess-EBI-UniProt-GOA-ACAP-ARAP_16.06.2020_00h00	1.97664e-05	0.00103959	0.0149648	0.0149648	[6, 7]	Group48	15.4255	29	[ALS2, ARAP2, ARHGAP26, ARHGAP28, ARHGAP32, ARHGAP9, ARHGEF10L, ARRB1, CHM, DEPDC5, EVI5, GIT2, LOC101086801, LOC101091160, LOC101093762, MYO9A, NPRL3, NRP1, RABGAP1, RABGAP1L, RAP1GAP, RAP1GAP2, RAPGEF2, RASGRP3, SIPA1L2, STARD8, SYNGAP1, TBC1D22A, TBC1D5]
GO:0046578	regulation of Ras protein signal transduction	GO_BiologicalProcess-EBI-UniProt-GOA-ACAP-ARAP_16.06.2020_00h00	0.00175478	0.0270945	0.0149648	0.0149648	[6, 7, 8]	Group48	14.2857	18	[ARFGEF3, ARHGEF2, ARHGEF3, ARRB1, EPS8L2, GBF1, IQSEC3, KALRN, LOC101086801, MADD, NRP1, PLCE1, PSD, RALGPS1, RASGRP4, STAMBP, STARD8, SYNGAP1]
GO:0019899	enzyme binding	GO_MolecularFunction-EBI-UniProt-GOA-ACAP-ARAP_16.06.2020_00h00	0.0001081	0.00324879	0.00249145	0.00412378	[3]	Group49	9.07868	135	[ALS2, ANKRD1, ANLN, AP1B1, ARFGEF3, ARHGEF10L, ARHGEF15, ARHGEF2, ARHGEF3, ARHGEF4, ARHGEF6, ARRB1, ATP2B4, BCOR, BIN1, BRSK2, CAP2, CDK12, CENPJ, CEP250, CHEK2, CHM, CTTNBP2NL, CUL4B, CUL9, CYLD, DCUN1D3, DCUN1D4, DENND4A, DLG4, DOCK3, DOCK8, DOCK9, EGR2, EPHA4, EPS8L2, EVI5, EXPH5, FAP, FBXW5, FGD3, FGD4, FZD4, GBF1, GCM1, GFRAL, HDAC9, HNRNPU, IGSF9B, IKBKB, IQCB1, IQGAP2, IQSEC3, JAK2, JAK3,…
GO:0098772	molecular function regulator	GO_BiologicalProcess-EBI-UniProt-GOA-ACAP-ARAP_16.06.2020_00h00	0.003815	0.0419651	0.00249145	0.00412378	[3]	Group49	8.58059	107	[ABI1, ALS2, ANOS1, ARAP2, ARFGEF3, ARHGAP26, ARHGAP28, ARHGAP32, ARHGAP9, ARHGEF10L, ARHGEF15, ARHGEF2, ARHGEF3, ARHGEF4, ARHGEF6, ARRB1, ATP2B4, BIN1, CARD8, CD109, CHM, DENND4A, DEPDC5, DOCK3, DOCK8, DOCK9, DPEP1, EDN1, EPHA4, EPS8L2, EVI5, FGD3, FGD4, FGF5, FXYD6, GBF1, GCG, GDF5, GEM, GIT2, GRM2, HSPH1, IL1A, IQSEC3, KALRN, KAT2B, KCNE3, LEP, LOC101086801, LOC101091160, LOC101093762, LRP6, L…
GO:0005085	guanyl-nucleotide exchange factor activity	GO_BiologicalProcess-EBI-UniProt-GOA-ACAP-ARAP_16.06.2020_00h00	1.1057e-07	2.06766e-05	0.00249145	0.00412378	[4]	Group49	18.232	33	[ALS2, ARFGEF3, ARHGEF10L, ARHGEF15, ARHGEF2, ARHGEF3, ARHGEF4, ARHGEF6, DENND4A, DOCK3, DOCK8, DOCK9, EPHA4, EPS8L2, FGD3, FGD4, GBF1, IQSEC3, KALRN, MADD, PLCE1, PLEKHG2, PLEKHG4, PSD, RALGPS1, RAPGEF2, RAPGEF6, RASGRP3, RASGRP4, RIC1, SPATA13, ST5, TIAM1]
GO:0051020	GTPase binding	GO_MolecularFunction-EBI-UniProt-GOA-ACAP-ARAP_16.06.2020_00h00	1.62862e-06	0.00017131	0.00249145	0.00412378	[4]	Group49	13.0435	54	[ALS2, ANLN, ARFGEF3, ARHGEF10L, ARHGEF15, ARHGEF2, ARHGEF3, ARHGEF4, ARHGEF6, CHM, DENND4A, DOCK3, DOCK8, DOCK9, EPHA4, EPS8L2, EVI5, EXPH5, FGD3, FGD4, GBF1, IQGAP2, IQSEC3, KALRN, LCP1, MADD, MYO5A, NCKAP1, NPC1L1, PEX5L, PICALM, PLCE1, PLEKHG2, PLEKHG4, PSD, RABGAP1, RABGAP1L, RALGPS1, RAPGEF2, RAPGEF6, RASGRP3, RASGRP4, RIC1, RIMS3, ROCK2, RPH3A, SPATA13, ST5, STXBP6, SYTL4, TBC1D22A, TBC1D5…
GO:0005088	Ras guanyl-nucleotide exchange factor activity	GO_BiologicalProcess-EBI-UniProt-GOA-ACAP-ARAP_16.06.2020_00h00	6.87193e-07	0.00010514	0.00249145	0.00412378	[5]	Group49	23.2558	20	[ALS2, ARHGEF10L, ARHGEF15, ARHGEF2, ARHGEF3, DENND4A, EPHA4, EPS8L2, FGD3, FGD4, KALRN, MADD, PLEKHG2, RALGPS1, RAPGEF2, RASGRP3, RASGRP4, RIC1, ST5, TIAM1]
GO:0007264	small GTPase mediated signal transduction	GO_BiologicalProcess-EBI-UniProt-GOA-ACAP-ARAP_16.06.2020_00h00	0.000313922	0.00788553	0.00249145	0.00412378	[4, 5, 6]	Group49	11.7143	41	[ARFGEF3, ARHGAP26, ARHGAP28, ARHGAP32, ARHGEF2, ARHGEF3, ARRB1, CHM, CNKSR1, DOCK3, DOCK8, DOCK9, EPS8L2, GBF1, IQSEC3, KALRN, LOC101086801, LOC101093762, MADD, MAPKAPK5, NCKAP1, NRP1, PLCE1, PSD, RAB3C, RALGPS1, RAP1GAP, RAP1GAP2, RAPGEF2, RAPGEF6, RASGRP3, RASGRP4, RIT1, ROCK2, SIPA1L2, SLIT2, STAMBP, STARD8, SYNGAP1, TIAM1, WASF2]
GO:0031267	small GTPase binding	GO_MolecularFunction-EBI-UniProt-GOA-ACAP-ARAP_16.06.2020_00h00	1.51866e-05	0.000851968	0.00249145	0.00412378	[5]	Group49	13.3987	41	[ALS2, ANLN, ARHGEF10L, ARHGEF15, ARHGEF2, ARHGEF3, CHM, DENND4A, EPHA4, EPS8L2, EVI5, EXPH5, FGD3, FGD4, IQGAP2, KALRN, MADD, MYO5A, NCKAP1, NPC1L1, PEX5L, PICALM, PLCE1, PLEKHG2, RABGAP1, RABGAP1L, RALGPS1, RAPGEF2, RASGRP3, RASGRP4, RIC1, RIMS3, ROCK2, RPH3A, ST5, STXBP6, SYTL4, TBC1D22A, TBC1D5, TIAM1, UNC13D]
GO:0005089	Rho guanyl-nucleotide exchange factor activity	GO_BiologicalProcess-EBI-UniProt-GOA-ACAP-ARAP_16.06.2020_00h00	2.10736e-05	0.00104315	0.00249145	0.00412378	[6]	Group49	27.2727	12	[ALS2, ARHGEF10L, ARHGEF15, ARHGEF2, ARHGEF3, EPHA4, EPS8L2, FGD3, FGD4, KALRN, PLEKHG2, TIAM1]
GO:0017016	Ras GTPase binding	GO_MolecularFunction-EBI-UniProt-GOA-ACAP-ARAP_16.06.2020_00h00	1.45023e-05	0.000841635	0.00249145	0.00412378	[6]	Group49	13.5593	40	[ALS2, ANLN, ARHGEF10L, ARHGEF15, ARHGEF2, ARHGEF3, CHM, DENND4A, EPHA4, EPS8L2, EVI5, EXPH5, FGD3, FGD4, IQGAP2, KALRN, MADD, MYO5A, NCKAP1, NPC1L1, PICALM, PLCE1, PLEKHG2, RABGAP1, RABGAP1L, RALGPS1, RAPGEF2, RASGRP3, RASGRP4, RIC1, RIMS3, ROCK2, RPH3A, ST5, STXBP6, SYTL4, TBC1D22A, TBC1D5, TIAM1, UNC13D]
GO:0017048	Rho GTPase binding	GO_MolecularFunction-EBI-UniProt-GOA-ACAP-ARAP_16.06.2020_00h00	0.00131273	0.0225441	0.00249145	0.00412378	[7]	Group49	15.0442	17	[ALS2, ANLN, ARHGEF10L, ARHGEF15, ARHGEF2, ARHGEF3, EPHA4, EPS8L2, FGD3, FGD4, IQGAP2, KALRN, NCKAP1, PLEKHG2, ROCK2, STXBP6, TIAM1]
GO:0017137	Rab GTPase binding	GO_MolecularFunction-EBI-UniProt-GOA-ACAP-ARAP_16.06.2020_00h00	0.00045269	0.0104367	0.00249145	0.00412378	[7]	Group49	15.5738	19	[ALS2, CHM, DENND4A, EVI5, EXPH5, MADD, MYO5A, NPC1L1, PICALM, RABGAP1, RABGAP1L, RIC1, RIMS3, RPH3A, ST5, SYTL4, TBC1D22A, TBC1D5, UNC13D]
GO:0046578	regulation of Ras protein signal transduction	GO_BiologicalProcess-EBI-UniProt-GOA-ACAP-ARAP_16.06.2020_00h00	0.00175478	0.0270945	0.00249145	0.00412378	[6, 7, 8]	Group49	14.2857	18	[ARFGEF3, ARHGEF2, ARHGEF3, ARRB1, EPS8L2, GBF1, IQSEC3, KALRN, LOC101086801, MADD, NRP1, PLCE1, PSD, RALGPS1, RASGRP4, STAMBP, STARD8, SYNGAP1]
GO:0009653	anatomical structure morphogenesis	GO_BiologicalProcess-EBI-UniProt-GOA-ACAP-ARAP_16.06.2020_00h00	4.87123e-05	0.00186325	7.29533e-05	0.000318342	[2, 3]	Group50	8.94855	160	[ABI1, ACTC1, ADAMTS9, ADARB1, ADGRA2, ADGRB2, ADGRG6, ADIPOR2, AKT3, ALDH1A2, ALPL, ALS2, ANKRD1, ANKRD6, ARHGEF15, ARHGEF2, ASTN2, ASXL3, ATP2B4, B3GNT2, BCOR, BRSK2, BTRC, CAP2, CCDC141, CD109, CDH19, CDH7, COL11A1, COL12A1, CSGALNACT1, CYFIP2, DHRS3, DLG4, DMRT3, DRAXIN, DRGX, EDN1, EGR2, EPB41L5, EPHA4, EPHA6, ERAP1, EXT2, EYA1, FER1L5, FMN1, FOXN1, FOXN3, FZD4, GAS7, GCM1, GDF5, GLI1, GNPAT…
GO:0048646	anatomical structure formation involved in morphogenesis	GO_BiologicalProcess-EBI-UniProt-GOA-ACAP-ARAP_16.06.2020_00h00	0.00495008	0.0487192	7.29533e-05	0.000318342	[2, 3, 4]	Group50	9.13978	68	[ABI1, ADAMTS9, ADGRA2, ADGRB2, ADGRG6, ADIPOR2, AKT3, ALDH1A2, ATP2B4, CD109, COL11A1, COL12A1, EDN1, EGR2, EPB41L5, ERAP1, EXT2, EYA1, FER1L5, FMN1, GCM1, GNPAT, HDAC9, HIPK1, IFT172, IL1A, KDM6B, LAMA3, LDB3, LEP, LOC101080520, LOC101090649, LOC101091160, LRP6, MAP2K1, MEF2C, MEIS1, MYPN, NBEAL2, NEBL, NFASC, NR4A3, NRAP, NRCAM, NRP1, PDPK1, PIKFYVE, PROX1, PTCH1, RBPJ, ROBO4, SALL4, SHROOM3, …
GO:0022603	regulation of anatomical structure morphogenesis	GO_BiologicalProcess-EBI-UniProt-GOA-ACAP-ARAP_16.06.2020_00h00	0.00160704	0.025043	7.29533e-05	0.000318342	[3, 4]	Group50	9.69697	64	[ADAMTS9, ADGRA2, ADGRB2, AKT3, ANKRD6, ATP2B4, BCOR, BRSK2, DMRT3, DRAXIN, EDN1, EPHA4, ERAP1, EYA1, FZD4, GCM1, GLI1, HDAC9, HNF4A, IL1A, LEP, LOC101080520, LOC101091160, LRRC4C, MAP2K1, MEF2C, MFF, MYO19, NEDD4L, NLGN3, NRP1, PDPK1, PHIP, PLEKHA4, PLXNA1, PPFIA2, PROX1, RAPGEF2, RBPJ, RUFY3, RXRA, SEMA4A, SEMA4G, SEMA6D, SLIT2, SMURF1, SPTA1, STAB1, SYNGAP1, SYT2, TENM4, TGFBR1, THBS2, TIAM1, …
GO:0048729	tissue morphogenesis	GO_BiologicalProcess-EBI-UniProt-GOA-ACAP-ARAP_16.06.2020_00h00	0.00271807	0.0357383	7.29533e-05	0.000318342	[3, 4]	Group50	10.3045	44	[ACTC1, ADARB1, ALDH1A2, ANKRD1, ANKRD6, ASTN2, BRSK2, BTRC, COL11A1, COL12A1, EDN1, EPB41L5, EPHA4, EXT2, EYA1, FMN1, FOXN1, GCM1, IFT172, KDM6B, KIF3A, KLHL3, LAMA3, LOC101086587, LOC101090649, LRP6, MEF2C, MYLK, MYO9A, NR4A3, NRP1, PLEKHA4, PLXNA1, PROX1, PTCH1, RBPJ, RXRA, SALL4, SHROOM3, SLIT2, TGFBR1, TSC1, WNT4, ZNRF3]
GO:0010927	cellular component assembly involved in morphogenesis	GO_BiologicalProcess-EBI-UniProt-GOA-ACAP-ARAP_16.06.2020_00h00	0.00307286	0.0383083	7.29533e-05	0.000318342	[3, 4, 5]	Group50	16.4384	12	[EDN1, GNPAT, LDB3, MEF2C, MYPN, NEBL, NFASC, NRAP, PIKFYVE, PROX1, TBPL1, TENM4]
GO:0060537	muscle tissue development	GO_BiologicalProcess-EBI-UniProt-GOA-ACAP-ARAP_16.06.2020_00h00	0.00327602	0.0388278	7.29533e-05	0.000318342	[4]	Group50	11.4173	29	[ADAMTS9, ALDH1A2, ANKRD1, ARNTL, COL11A1, EDN1, EGR2, EYA1, GLI1, KDM6B, KLHL40, LOC101086587, LOC101090649, MEF2C, MYLK, NEBL, NPRL3, NR4A1, NRAP, PROX1, PTCH1, RBPJ, RXRA, SGCD, TENM4, TGFBR1, TP73, TSC1, USP19]
GO:0072359	circulatory system development	GO_BiologicalProcess-EBI-UniProt-GOA-ACAP-ARAP_16.06.2020_00h00	0.00208985	0.0308528	7.29533e-05	0.000318342	[4, 5]	Group50	9.50355	67	[ADAMTS9, ADGRA2, ADGRB2, ADGRG6, ADIPOR2, AKT3, ALDH1A2, ANKRD1, AP1B1, ARHGEF15, ATP2B4, BCOR, COL11A1, DHCR7, DHRS3, DNM2, EDN1, ERAP1, EYA1, FOXN1, FZD4, GLI1, HDAC9, IFT172, IL1A, KDM6B, KIF3A, LDB3, LEP, LOC101080520, LOC101086587, LOC101090649, LOC101091160, LRP6, MAP2K1, MEF2C, MEIS1, MYLK, NEBL, NEK8, NPRL3, NRAP, NRCAM, NRP1, PDLIM7, PDPK1, PROX1, PTCH1, RBM20, RBPJ, ROBO4, RXRA, SALL4,…
GO:0007507	heart development	GO_BiologicalProcess-EBI-UniProt-GOA-ACAP-ARAP_16.06.2020_00h00	0.00222938	0.0310087	7.29533e-05	0.000318342	[4, 5, 6]	Group50	10.7438	39	[ADAMTS9, ADGRG6, ALDH1A2, ANKRD1, AP1B1, BCOR, COL11A1, DHRS3, DNM2, EDN1, EYA1, GLI1, IFT172, KDM6B, KIF3A, LDB3, LOC101086587, LOC101090649, LRP6, MAP2K1, MEF2C, NEBL, NEK8, NPRL3, NRAP, NRP1, PDLIM7, PROX1, PTCH1, RBM20, RBPJ, RXRA, SALL4, SGCD, TENM4, TGFBR1, TP73, TSC1, VEGFB]
GO:0014706	striated muscle tissue development	GO_BiologicalProcess-EBI-UniProt-GOA-ACAP-ARAP_16.06.2020_00h00	0.00512841	0.0490404	7.29533e-05	0.000318342	[5]	Group50	11.2971	27	[ADAMTS9, ALDH1A2, ANKRD1, ARNTL, COL11A1, EDN1, EGR2, EYA1, GLI1, KDM6B, KLHL40, LOC101086587, LOC101090649, MEF2C, NEBL, NPRL3, NR4A1, NRAP, PROX1, RBPJ, RXRA, SGCD, TENM4, TGFBR1, TP73, TSC1, USP19]
GO:0060419	heart growth	GO_BiologicalProcess-EBI-UniProt-GOA-ACAP-ARAP_16.06.2020_00h00	0.00346774	0.039974	7.29533e-05	0.000318342	[3, 4, 5, 6, 7]	Group50	19.1489	9	[EDN1, GLI1, MEF2C, PROX1, RBPJ, RXRA, TENM4, TGFBR1, TP73]
GO:0048738	cardiac muscle tissue development	GO_BiologicalProcess-EBI-UniProt-GOA-ACAP-ARAP_16.06.2020_00h00	0.000212542	0.00586407	7.29533e-05	0.000318342	[5, 6, 7]	Group50	15.6716	21	[ADAMTS9, ALDH1A2, ANKRD1, COL11A1, EDN1, GLI1, KDM6B, LOC101086587, LOC101090649, MEF2C, NEBL, NPRL3, NRAP, PROX1, RBPJ, RXRA, SGCD, TENM4, TGFBR1, TP73, TSC1]
GO:0055007	cardiac muscle cell differentiation	GO_BiologicalProcess-EBI-UniProt-GOA-ACAP-ARAP_16.06.2020_00h00	0.00403776	0.0430098	7.29533e-05	0.000318342	[5, 6, 7, 8]	Group50	16.6667	11	[EDN1, KDM6B, LOC101090649, MEF2C, NEBL, NRAP, PROX1, RBPJ, RXRA, SGCD, TSC1]
GO:0060297	regulation of sarcomere organization	GO_BiologicalProcess-EBI-UniProt-GOA-ACAP-ARAP_16.06.2020_00h00	0.00112822	0.0202	7.29533e-05	0.000318342	[4, 5, 6, 7, 8, 9, 10]	Group50	75	3	[EDN1, MEF2C, PROX1]
GO:0008092	cytoskeletal protein binding	GO_MolecularFunction-EBI-UniProt-GOA-ACAP-ARAP_16.06.2020_00h00	2.49879e-08	6.0078e-06	8.40857e-09	2.01806e-07	[3]	Group51	12.2507	86	[ABLIM1, ABLIM3, ACTC1, ANKRD1, ANLN, APC, ARHGEF2, BIN1, CACNB2, CAP2, CDH19, CDH7, CENPJ, CLASP2, CLIP1, CLIP4, CNTRL, CTNNA2, DNM2, DST, EML5, EPB41L5, EPS8L2, ESPNL, EVL, FGD4, FMN1, GAS2L3, GAS7, GLI1, HOOK2, HOOK3, HSPH1, IFT81, IPP, IQGAP2, KIF13A, KIF1B, KIF3A, KIF5A, KIF9, LCP1, LDB3, LIMCH1, LOC101081807, LOC101086587, LOC101091499, MAP2, MAPK8IP1, MPRIP, MYO18A, MYO19, MYO5A, MYO7A, MY…
GO:0032970	regulation of actin filament-based process	GO_BiologicalProcess-EBI-UniProt-GOA-ACAP-ARAP_16.06.2020_00h00	0.00209033	0.0305915	8.40857e-09	2.01806e-07	[3, 4]	Group51	11.5242	31	[ARHGAP28, ARHGEF10L, BIN1, BST1, EDN1, EVL, FCHSD1, FMN1, GBA2, IQGAP2, KCNE3, KIAA1211, LIMCH1, MEF2C, NCKAP1, NRP1, PLEKHG2, PRKCE, PROX1, ROCK2, SCN5A, SERPINF2, SLIT2, SMIM22, SORBS3, SPTBN2, TGFBR1, TSC1, WASF2, WIPF2, WNT4]
GO:0044087	regulation of cellular component biogenesis	GO_BiologicalProcess-EBI-UniProt-GOA-ACAP-ARAP_16.06.2020_00h00	0.00104745	0.0195873	8.40857e-09	2.01806e-07	[3, 4]	Group51	9.9359	62	[ADGRB2, ANLN, ARHGAP28, ARHGEF10L, ARHGEF2, BIN1, CENPJ, CLIP1, CNTROB, CPTP, CYLD, EDN1, EPB41L5, EPS8L2, EVL, FCHSD1, FMN1, FMR1, G3BP2, GBA2, HCFC1, HNRNPU, ICE1, IKBKB, KAT2B, KIAA1211, KIF9, LCP1, LIMCH1, LOC101091160, MEF2C, MPP7, NCKAP1, NLGN3, NPRL3, NRP1, PIKFYVE, PLCE1, PLEKHG2, PPHLN1, PRKCE, PROX1, PTPRD, RAPGEF2, ROCK2, SERPINF2, SH3YL1, SLF2, SLIT2, SMC1A, SORBS3, SPTBN2, STXBP6, S…
GO:0051128	regulation of cellular component organization	GO_BiologicalProcess-EBI-UniProt-GOA-ACAP-ARAP_16.06.2020_00h00	8.71165e-05	0.00287485	8.40857e-09	2.01806e-07	[3, 4]	Group51	9.09695	137	[ADGRB2, AFAP1, ANLN, APC, ARHGAP28, ARHGEF10L, ARHGEF15, ARHGEF2, ARRB1, ATAD2B, BCOR, BIN1, BRSK2, BST1, CBLL1, CDC27, CENPJ, CEP250, CLASP2, CLIP1, CNTN1, CNTRL, CNTROB, CPTP, CUL9, CYLD, DCUN1D3, DDR2, DNM2, DRAXIN, EDN1, EPB41L5, EPHA4, EPS8L2, EVL, FAP, FBXW5, FCHSD1, FGD4, FMN1, FMR1, FZD4, G3BP2, GAK, GBA2, GCG, GCM1, HCFC1, HMBOX1, HNF4A, HNRNPK, HNRNPU, ICE1, IKBKB, IL1A, IQGAP2, KAT2B,…
GO:0003779	actin binding	GO_MolecularFunction-EBI-UniProt-GOA-ACAP-ARAP_16.06.2020_00h00	3.68068e-05	0.00158835	8.40857e-09	2.01806e-07	[4]	Group51	13.0293	40	[ABLIM1, ABLIM3, ANLN, BIN1, CACNB2, CAP2, CTNNA2, DST, EPS8L2, ESPNL, EVL, GAS2L3, IPP, IQGAP2, LCP1, LDB3, LIMCH1, LOC101086587, MPRIP, MYO18A, MYO19, MYO5A, MYO7A, MYO9A, NEBL, NRAP, PDLIM7, PHACTR2, PLEC, PRKCE, RAI14, SHROOM3, SLC6A2, SPTBN2, TLN1, TMEM201, VASH1, WASF2, WASF3, WIPF2]
GO:0006996	organelle organization	GO_BiologicalProcess-EBI-UniProt-GOA-ACAP-ARAP_16.06.2020_00h00	1.97366e-05	0.00107151	8.40857e-09	2.01806e-07	[4]	Group51	8.57143	225	[ABI1, ABI2, ABLIM1, ABLIM3, ACTC1, ADGRG6, AFAP1, AFF2, ALS2, ALS2CL, ANK3, ANLN, APC, ARFGEF3, ARHGAP26, ARHGAP28, ARHGEF10L, ARHGEF2, ARRB1, ATAD2B, BCOR, BIN1, BPTF, BRPF3, BRSK2, BST1, CABIN1, CAP2, CCDC120, CDC27, CDC42BPG, CELF3, CENPJ, CEP250, CFAP43, CHD8, CHEK2, CIT, CLASP2, CLIP1, CLIP4, CLUH, CNTRL, CNTROB, CUL4B, CUL9, CYLD, DCAF1, DCLK2, DCLRE1C, DLG4, DNAH1, DNAJC11, DNM2, DST, EDN…
GO:0022607	cellular component assembly	GO_BiologicalProcess-EBI-UniProt-GOA-ACAP-ARAP_16.06.2020_00h00	0.00426364	0.0442945	8.40857e-09	2.01806e-07	[4]	Group51	8.18232	149	[ABLIM1, ABLIM3, ACACA, ADGRB2, ALDH1A2, ALS2, ANK3, ANLN, ARHGAP28, ARHGEF10L, ARHGEF2, ARRB1, BDP1, BIN1, CABIN1, CDH19, CDH7, CELF3, CENPJ, CEP250, CFAP43, CHEK2, CLASP2, CLDN11, CLDN20, CLIP1, CNTROB, CPTP, CRTC1, CYFIP2, CYLD, DLG4, DNAH1, DST, EDN1, EPB41L5, EPS8L2, ESPNL, EVL, FAM172A, FCHSD1, FGD3, FGD4, FMN1, FMR1, G3BP2, GAK, GBA2, GNPAT, HCFC1, HIPK1, HNRNPU, HYDIN, ICE1, IFT172, IFT81…
GO:0051130	positive regulation of cellular component organization	GO_BiologicalProcess-EBI-UniProt-GOA-ACAP-ARAP_16.06.2020_00h00	0.00123706	0.0214637	8.40857e-09	2.01806e-07	[3, 4, 5]	Group51	9.61539	70	[ADGRB2, ANLN, ARHGEF10L, ARRB1, BIN1, CBLL1, CDC27, CENPJ, CLIP1, CNTN1, DDR2, EDN1, EPB41L5, EPS8L2, EVL, FMN1, FMR1, FZD4, G3BP2, GCG, GCM1, HMBOX1, HNRNPK, HNRNPU, ICE1, IL1A, KIAA1211, LCP1, LIMCH1, LOC101080520, LOC101091160, MAGI2, MAP2K1, MAPK6, MAPKAPK5, MFF, MPP7, NCKAP1, NLGN3, NRP1, PACSIN1, PIWIL2, PLCE1, PLXNA1, PPHLN1, PRKCE, PROX1, PTK6, ROCK2, RPS6KA5, SCARF1, SERPINF2, SETX, SLF…
GO:0097435	supramolecular fiber organization	GO_BiologicalProcess-EBI-UniProt-GOA-ACAP-ARAP_16.06.2020_00h00	0.000140228	0.00406902	8.40857e-09	2.01806e-07	[4]	Group51	11.0887	55	[ABI1, ABI2, ACTC1, APC, ARHGAP28, ARHGEF10L, ARHGEF2, ARRB1, BIN1, CAP2, CENPJ, CLIP1, CLIP4, COL11A1, DDR2, DST, EDN1, ESPNL, EVL, FCHSD1, FMN1, GAS2L3, GBA2, HOOK2, HOOK3, IFT172, KIAA1211, KLHL24, LCP1, LDB3, LIMCH1, MEF2C, MPRIP, MYO19, MYO7A, MYPN, NCKAP1, NEBL, NRAP, NRP1, PACSIN1, PCM1, PLEKHG2, PRKCE, PROX1, SERPINF2, SHROOM3, SLIT2, SORBS3, SPTBN2, TGFBR1, TSC1, WASF2, WIPF2, WNT4]
GO:0000226	microtubule cytoskeleton organization	GO_BiologicalProcess-EBI-UniProt-GOA-ACAP-ARAP_16.06.2020_00h00	0.00517841	0.0489621	8.40857e-09	2.01806e-07	[3, 6]	Group51	10	43	[APC, ARHGEF2, BRSK2, CCDC120, CENPJ, CEP250, CFAP43, CHEK2, CLASP2, CLIP1, CLIP4, CNTROB, CUL9, CYLD, DCLK2, DNAH1, DST, FBXW5, GAS2L3, GBA2, HNRNPU, HOOK2, HOOK3, HYDIN, IFT172, KAT2B, KIAA0753, KIF3A, LOC101081807, MAP2, MAP7, MAP7D2, MARK3, PCM1, PPP1R12A, ROCK2, SMC1A, SUN1, TACC1, TMEM67, TTC26, TUBA8, ZNF207]
GO:0005856	cytoskeleton	GO_CellularComponent-EBI-UniProt-GOA-ACAP-ARAP_16.06.2020_00h00	8.50531e-06	0.000550555	8.40857e-09	2.01806e-07	[4, 5]	Group51	9.65108	130	[ABLIM1, ABLIM3, ACACA, ACTC1, ADGRB2, AFAP1, AGBL2, AK5, ALS2, ANLN, APC, ARHGAP32, ARHGEF2, BIN1, BRSK2, CAP2, CCDC102A, CCDC120, CCDC141, CDC42BPG, CENPJ, CEP104, CEP112, CEP250, CIT, CLASP2, CLIP1, CLIP4, CNTRL, CNTROB, CSPP1, CTNNA2, CTTNBP2, CTTNBP2NL, CYLD, DCAF12, DDR2, DLG4, DNAH1, DNAH3, DNHD1, DNM2, DST, EPB41L5, EVL, FMN1, FRMD4B, GAS2L3, GAS7, GEM, GLI1, HIPK1, HMBOX1, HNRNPU, HOOK2,…
GO:0030036	actin cytoskeleton organization	GO_BiologicalProcess-EBI-UniProt-GOA-ACAP-ARAP_16.06.2020_00h00	1.67975e-08	7.06753e-06	8.40857e-09	2.01806e-07	[3, 6]	Group51	13.4503	69	[ABI1, ABI2, ABLIM3, ACTC1, ANLN, ARFGEF3, ARHGAP26, ARHGAP28, ARHGEF10L, ARHGEF2, ARRB1, BIN1, BRSK2, BST1, CAP2, CDC42BPG, CIT, EDN1, EPB41L5, ESPNL, EVL, FCHSD1, FMN1, GAS2L3, GBA2, IKBKB, IQGAP2, IQSEC3, KIAA1211, LCP1, LDB3, LIMCH1, LOC101086587, LOC101086801, MEF2C, MPRIP, MYO18A, MYO19, MYO7A, MYPN, NCKAP1, NEBL, NRAP, NRP1, PACSIN1, PDLIM7, PHACTR2, PLEK, PLEKHG2, PRKCE, PROX1, ROCK2, SER…
GO:0033043	regulation of organelle organization	GO_BiologicalProcess-EBI-UniProt-GOA-ACAP-ARAP_16.06.2020_00h00	0.00445151	0.0456822	8.40857e-09	2.01806e-07	[4, 5]	Group51	9.00474	76	[AFAP1, APC, ARHGAP28, ARHGEF10L, ARHGEF2, ARRB1, ATAD2B, BCOR, BIN1, BST1, CDC27, CENPJ, CEP250, CLASP2, CLIP1, CNTRL, CNTROB, CUL9, CYLD, EDN1, EVL, FBXW5, FCHSD1, FGD4, FMN1, FMR1, G3BP2, GBA2, GCG, HMBOX1, HNRNPU, IL1A, IQGAP2, KAT2B, KIAA1211, KIF9, LCP1, LIMCH1, MAD2L1BP, MAPKAPK5, MEF2C, MFF, MYO19, NCKAP1, NPRL3, NRP1, PIKFYVE, PIWIL2, PLEKHG2, PPHLN1, PRKCE, PROX1, ROCK2, RPS6KA5, SERPIN…
GO:1902903	regulation of supramolecular fiber organization	GO_BiologicalProcess-EBI-UniProt-GOA-ACAP-ARAP_16.06.2020_00h00	0.00264187	0.0355701	8.40857e-09	2.01806e-07	[4, 5]	Group51	11.7155	28	[APC, ARHGAP28, ARHGEF10L, ARHGEF2, BIN1, CLIP1, EDN1, EVL, FCHSD1, FMN1, GBA2, KIAA1211, LIMCH1, MEF2C, NCKAP1, NRP1, PLEKHG2, PRKCE, PROX1, SERPINF2, SLIT2, SORBS3, SPTBN2, TGFBR1, TSC1, WASF2, WIPF2, WNT4]
GO:0007010	cytoskeleton organization	GO_BiologicalProcess-EBI-UniProt-GOA-ACAP-ARAP_16.06.2020_00h00	1.01208e-10	1.70332e-07	8.40857e-09	2.01806e-07	[5]	Group51	12.0361	120	[ABI1, ABI2, ABLIM1, ABLIM3, ACTC1, AFAP1, ANK3, ANLN, APC, ARFGEF3, ARHGAP26, ARHGAP28, ARHGEF10L, ARHGEF2, ARRB1, BIN1, BRSK2, BST1, CAP2, CCDC120, CDC42BPG, CENPJ, CEP250, CFAP43, CHEK2, CIT, CLASP2, CLIP1, CLIP4, CNTRL, CNTROB, CUL9, CYLD, DCLK2, DNAH1, DST, EDN1, EPB41L5, ESPNL, EVL, FBXW5, FCHSD1, FGD3, FGD4, FMN1, GAS2L3, GBA2, HNRNPU, HOOK2, HOOK3, HYDIN, IFT172, IKBKB, IQGAP2, IQSEC3, KA…
GO:0007015	actin filament organization	GO_BiologicalProcess-EBI-UniProt-GOA-ACAP-ARAP_16.06.2020_00h00	9.90013e-05	0.00302944	8.40857e-09	2.01806e-07	[4, 5, 7]	Group51	12.5806	39	[ABI1, ABI2, ACTC1, ARHGAP28, ARHGEF10L, ARHGEF2, ARRB1, BIN1, CAP2, ESPNL, EVL, FCHSD1, FMN1, GAS2L3, GBA2, KIAA1211, LCP1, LIMCH1, MPRIP, MYO19, MYO7A, NCKAP1, NEBL, NRAP, NRP1, PACSIN1, PLEKHG2, PRKCE, PROX1, SERPINF2, SHROOM3, SLIT2, SORBS3, SPTBN2, TGFBR1, TSC1, WASF2, WIPF2, WNT4]
GO:0015629	actin cytoskeleton	GO_CellularComponent-EBI-UniProt-GOA-ACAP-ARAP_16.06.2020_00h00	0.0010846	0.0198411	8.40857e-09	2.01806e-07	[5, 6]	Group51	11.1748	39	[ABLIM1, ABLIM3, ACACA, ACTC1, AFAP1, ANLN, ARHGAP32, ARHGEF2, CAP2, CCDC102A, CIT, CTNNA2, CTTNBP2, CTTNBP2NL, DDR2, FMN1, GAS2L3, KAT2B, KIF9, LCP1, LDB3, LIMCH1, LOC101086587, MPRIP, MYLK, MYO18A, MYO19, MYO5A, MYO7A, MYO9A, NEBL, PDLIM7, PPP1R12A, SHROOM3, SPECC1, SPTA1, SPTBN2, TSC1, WIPF2]
GO:0031032	actomyosin structure organization	GO_BiologicalProcess-EBI-UniProt-GOA-ACAP-ARAP_16.06.2020_00h00	2.43487e-06	0.000215678	8.40857e-09	2.01806e-07	[4, 7]	Group51	18.6567	25	[ANLN, ARHGAP28, ARHGEF10L, ARRB1, CDC42BPG, CIT, EDN1, EPB41L5, EVL, LDB3, LIMCH1, MEF2C, MYO18A, MYPN, NEBL, NRAP, NRP1, PROX1, ROCK2, SERPINF2, SORBS3, TGFBR1, TSC1, WASF2, WNT4]
GO:0032956	regulation of actin cytoskeleton organization	GO_BiologicalProcess-EBI-UniProt-GOA-ACAP-ARAP_16.06.2020_00h00	0.00216832	0.0306662	8.40857e-09	2.01806e-07	[4, 5, 6, 7]	Group51	11.7409	29	[ARHGAP28, ARHGEF10L, BIN1, BST1, EDN1, EVL, FCHSD1, FMN1, GBA2, IQGAP2, KIAA1211, LIMCH1, MEF2C, NCKAP1, NRP1, PLEKHG2, PRKCE, PROX1, ROCK2, SERPINF2, SLIT2, SMIM22, SORBS3, SPTBN2, TGFBR1, TSC1, WASF2, WIPF2, WNT4]
GO:0051493	regulation of cytoskeleton organization	GO_BiologicalProcess-EBI-UniProt-GOA-ACAP-ARAP_16.06.2020_00h00	0.000320625	0.00793546	8.40857e-09	2.01806e-07	[5, 6]	Group51	11.5282	43	[AFAP1, APC, ARHGAP28, ARHGEF10L, ARHGEF2, BIN1, BST1, CENPJ, CEP250, CLASP2, CLIP1, CNTRL, CYLD, EDN1, EVL, FBXW5, FCHSD1, FMN1, GBA2, HNRNPU, IQGAP2, KAT2B, KIAA1211, LIMCH1, MEF2C, NCKAP1, NRP1, PLEKHG2, PRKCE, PROX1, ROCK2, SERPINF2, SLIT2, SMC1A, SMIM22, SORBS3, SPTBN2, TGFBR1, TMEM67, TSC1, WASF2, WIPF2, WNT4]
GO:0110020	regulation of actomyosin structure organization	GO_BiologicalProcess-EBI-UniProt-GOA-ACAP-ARAP_16.06.2020_00h00	2.50185e-05	0.00116962	8.40857e-09	2.01806e-07	[5, 6, 7, 8]	Group51	23.7288	14	[ARHGAP28, ARHGEF10L, EDN1, EVL, LIMCH1, MEF2C, NRP1, PROX1, SERPINF2, SORBS3, TGFBR1, TSC1, WASF2, WNT4]
GO:0110053	regulation of actin filament organization	GO_BiologicalProcess-EBI-UniProt-GOA-ACAP-ARAP_16.06.2020_00h00	0.00530136	0.0492939	8.40857e-09	2.01806e-07	[5, 6, 7, 8]	Group51	12.0219	22	[ARHGAP28, ARHGEF10L, BIN1, EVL, FCHSD1, FMN1, GBA2, KIAA1211, LIMCH1, NCKAP1, NRP1, PLEKHG2, PRKCE, SERPINF2, SLIT2, SORBS3, SPTBN2, TGFBR1, TSC1, WASF2, WIPF2, WNT4]
GO:0032231	regulation of actin filament bundle assembly	GO_BiologicalProcess-EBI-UniProt-GOA-ACAP-ARAP_16.06.2020_00h00	0.00213003	0.0306397	8.40857e-09	2.01806e-07	[4, 5, 6, 7, 8, 9, 10]	Group51	18.0328	11	[ARHGAP28, ARHGEF10L, EVL, LIMCH1, NRP1, SERPINF2, SORBS3, TGFBR1, TSC1, WASF2, WNT4]
GO:0032233	positive regulation of actin filament bundle assembly	GO_BiologicalProcess-EBI-UniProt-GOA-ACAP-ARAP_16.06.2020_00h00	0.00260781	0.0353948	8.40857e-09	2.01806e-07	[4, 5, 6, 7, 8, 9, 10, 11]	Group51	21.6216	8	[ARHGEF10L, EVL, LIMCH1, NRP1, SERPINF2, SORBS3, TGFBR1, WNT4]
GO:0030038	contractile actin filament bundle assembly	GO_BiologicalProcess-EBI-UniProt-GOA-ACAP-ARAP_16.06.2020_00h00	0.00070906	0.0152993	8.40857e-09	2.01806e-07	[6, 7, 8, 10]	Group51	19.3548	12	[ARHGAP28, ARHGEF10L, ARRB1, EVL, LIMCH1, NRP1, SERPINF2, SORBS3, TGFBR1, TSC1, WASF2, WNT4]
GO:0043149	stress fiber assembly	GO_BiologicalProcess-EBI-UniProt-GOA-ACAP-ARAP_16.06.2020_00h00	0.00070906	0.0152993	8.40857e-09	2.01806e-07	[5, 7, 8, 9, 11]	Group51	19.3548	12	[ARHGAP28, ARHGEF10L, ARRB1, EVL, LIMCH1, NRP1, SERPINF2, SORBS3, TGFBR1, TSC1, WASF2, WNT4]
GO:0051492	regulation of stress fiber assembly	GO_BiologicalProcess-EBI-UniProt-GOA-ACAP-ARAP_16.06.2020_00h00	0.000632902	0.0138334	8.40857e-09	2.01806e-07	[5, 6, 7, 8, 9, 10, 11, 12]	Group51	20.7547	11	[ARHGAP28, ARHGEF10L, EVL, LIMCH1, NRP1, SERPINF2, SORBS3, TGFBR1, TSC1, WASF2, WNT4]
GO:0051496	positive regulation of stress fiber assembly	GO_BiologicalProcess-EBI-UniProt-GOA-ACAP-ARAP_16.06.2020_00h00	0.000599283	0.0134479	8.40857e-09	2.01806e-07	[5, 6, 7, 8, 9, 10, 11, 12, 13]	Group51	26.6667	8	[ARHGEF10L, EVL, LIMCH1, NRP1, SERPINF2, SORBS3, TGFBR1, WNT4]
GO:0007275	multicellular organism development	GO_BiologicalProcess-EBI-UniProt-GOA-ACAP-ARAP_16.06.2020_00h00	7.15138e-05	0.00250745	4.68919e-08	4.50162e-07	[2, 3]	Group52	8.2209	262	[ABI1, ACTC1, ADAMTS9, ADARB1, ADGRA2, ADGRB2, ADGRG6, ADGRV1, ADIPOR2, AKAP3, AKT3, ALDH1A2, ALOX12, ALPL, ALS2, ANKRD1, ANKRD6, ANOS1, AP1B1, APC, ARHGEF15, ARHGEF2, ARNTL, ASXL3, ATP2B4, ATXN1, B3GNT2, BBX, BCOR, BIN1, BNC2, BRINP1, BRSK2, BTRC, CARD11, CCDC141, CD109, CDH19, CDH23, CDH7, CHD8, CLDN11, CNTN1, COL11A1, COL12A1, CRTAC1, CRYBB3, CSGALNACT1, CYFIP2, CYLD, DCAF1, DCLRE1C, DDR2, DHC…
GO:0009653	anatomical structure morphogenesis	GO_BiologicalProcess-EBI-UniProt-GOA-ACAP-ARAP_16.06.2020_00h00	4.87123e-05	0.00186325	4.68919e-08	4.50162e-07	[2, 3]	Group52	8.94855	160	[ABI1, ACTC1, ADAMTS9, ADARB1, ADGRA2, ADGRB2, ADGRG6, ADIPOR2, AKT3, ALDH1A2, ALPL, ALS2, ANKRD1, ANKRD6, ARHGEF15, ARHGEF2, ASTN2, ASXL3, ATP2B4, B3GNT2, BCOR, BRSK2, BTRC, CAP2, CCDC141, CD109, CDH19, CDH7, COL11A1, COL12A1, CSGALNACT1, CYFIP2, DHRS3, DLG4, DMRT3, DRAXIN, DRGX, EDN1, EGR2, EPB41L5, EPHA4, EPHA6, ERAP1, EXT2, EYA1, FER1L5, FMN1, FOXN1, FOXN3, FZD4, GAS7, GCM1, GDF5, GLI1, GNPAT…
GO:0050793	regulation of developmental process	GO_BiologicalProcess-EBI-UniProt-GOA-ACAP-ARAP_16.06.2020_00h00	0.00498462	0.048492	4.68919e-08	4.50162e-07	[2, 3]	Group52	8.24679	135	[ADAMTS20, ADAMTS9, ADGRA2, ADGRB2, ADGRV1, AKT3, ANKRD6, APC, ARHGEF15, ARHGEF2, ARNTL, ATP2B4, BCOR, BIN1, BRINP1, BRSK2, CARD11, CD109, CDK12, CNTN1, CYLD, DDR2, DMRT3, DRAXIN, EDN1, EDNRB, EGR2, EPHA4, ERAP1, EYA1, FANCA, FMR1, FOXN1, FZD4, GAK, GCM1, GDF5, GLI1, HDAC9, HNF4A, HOOK3, HSF4, IKBKB, IL1A, IQCB1, IRF1, JADE2, LAMA3, LEP, LOC101080520, LOC101090649, LOC101091160, LOC101091499, LRR…
GO:0051239	regulation of multicellular organismal process	GO_BiologicalProcess-EBI-UniProt-GOA-ACAP-ARAP_16.06.2020_00h00	0.0020133	0.0299856	4.68919e-08	4.50162e-07	[2, 3]	Group52	8.27263	159	[ABCC9, ADAMTS9, ADGRA2, ADGRB2, ADIPOR2, AKT3, ALOX12, ANKRD6, ARHGEF15, ARHGEF2, ARNTL, ARRB1, ATP2B4, BCOR, BEGAIN, BIN1, BRINP1, BRSK2, CACNA1G, CACNA2D1, CACNB2, CARD11, CARD8, CD109, CNTN1, CPTP, CYLD, DDR2, DHRS3, DMRT3, DRAXIN, EDN1, EDNRB, EGR2, EPB41L5, EPHA4, ERAP1, ERBIN, EVL, EYA1, FABP4, FANCA, FMR1, FOXN1, FZD4, GAK, GCM1, GDF5, GLI1, HDAC9, HNF4A, HNRNPK, HOOK3, IGSF9B, IKBKB, IL1…
GO:0030154	cell differentiation	GO_BiologicalProcess-EBI-UniProt-GOA-ACAP-ARAP_16.06.2020_00h00	6.82053e-05	0.00244233	4.68919e-08	4.50162e-07	[3]	Group52	8.52649	206	[ABI1, ADAMTS20, ADAMTS9, ADARB1, ADGRA2, ADGRG6, ADGRV1, ALDH1A2, ALS2, ANKRD1, ANOS1, APC, ARHGEF2, ARNTL, B3GNT2, BIN1, BRINP1, BRSK2, CARD11, CCDC141, CD109, CDH23, CDK12, CFAP43, CNTN1, COL11A1, COL12A1, CRTAC1, CYFIP2, CYLD, DCAF1, DCLRE1C, DDR2, DHCR7, DLG4, DMRT3, DNAH1, DRAXIN, DRGX, EDN1, EDNRB, EGR2, EPB41L5, EPHA4, EPHA6, EXT2, EYA1, FABP4, FANCA, FER1L5, FMR1, FOXN1, FZD4, GAK, GAS7,…
GO:0048646	anatomical structure formation involved in morphogenesis	GO_BiologicalProcess-EBI-UniProt-GOA-ACAP-ARAP_16.06.2020_00h00	0.00495008	0.0487192	4.68919e-08	4.50162e-07	[2, 3, 4]	Group52	9.13978	68	[ABI1, ADAMTS9, ADGRA2, ADGRB2, ADGRG6, ADIPOR2, AKT3, ALDH1A2, ATP2B4, CD109, COL11A1, COL12A1, EDN1, EGR2, EPB41L5, ERAP1, EXT2, EYA1, FER1L5, FMN1, GCM1, GNPAT, HDAC9, HIPK1, IFT172, IL1A, KDM6B, LAMA3, LDB3, LEP, LOC101080520, LOC101090649, LOC101091160, LRP6, MAP2K1, MEF2C, MEIS1, MYPN, NBEAL2, NEBL, NFASC, NR4A3, NRAP, NRCAM, NRP1, PDPK1, PIKFYVE, PROX1, PTCH1, RBPJ, ROBO4, SALL4, SHROOM3, …
GO:0120025	plasma membrane bounded cell projection	GO_CellularComponent-EBI-UniProt-GOA-ACAP-ARAP_16.06.2020_00h00	7.78347e-07	0.000109163	4.68919e-08	4.50162e-07	[3]	Group52	10.2694	122	[ABI1, ABI2, ABLIM3, ACTC1, AGBL2, AKAP3, ALS2, ANK3, ANLN, AP3M2, ARHGEF15, ARHGEF2, ARRB1, ATP2B4, BIN1, BRINP1, BST1, CACNA1G, CAMK2D, CCDC120, CCDC141, CDH23, CENPJ, CEP104, CHRM4, CPEB3, CRTAC1, CTTNBP2, CYFIP2, CYLD, DLG4, DNAH1, DNM2, EEA1, EPB41L5, EPHA4, EPHA6, EPS8L2, ESPNL, EVL, FAP, FMR1, FZD4, GLI1, GPM6A, GPR179, GRIP1, GRM2, GUCY2D, HMCN1, HYDIN, IFT172, IFT81, IGSF9B, IQCB1, KCNC4…
GO:0000902	cell morphogenesis	GO_BiologicalProcess-EBI-UniProt-GOA-ACAP-ARAP_16.06.2020_00h00	0.000111811	0.00330138	4.68919e-08	4.50162e-07	[3, 4]	Group52	10.3546	73	[ABI1, ADARB1, ALS2, ARHGEF2, B3GNT2, BRSK2, CAP2, CCDC141, CDH19, CDH7, COL12A1, CYFIP2, DLG4, DRAXIN, DRGX, EGR2, EPB41L5, EPHA4, EPHA6, FZD4, GAS7, GPM6A, JADE2, KIF3A, KIF5A, LAMC2, LOC101091160, LRRC4C, MAP2K1, MEF2C, MYO7A, MYPN, NBEAL2, NEDD4L, NFASC, NLGN3, NR4A3, NRCAM, NRP1, PACSIN1, PHIP, PICALM, PLXNA1, PPFIA2, PROX1, RADIL, RAPGEF2, RBFOX2, RERE, ROBO3, RUFY3, SEMA4A, SEMA4G, SEMA5A,…
GO:0022603	regulation of anatomical structure morphogenesis	GO_BiologicalProcess-EBI-UniProt-GOA-ACAP-ARAP_16.06.2020_00h00	0.00160704	0.025043	4.68919e-08	4.50162e-07	[3, 4]	Group52	9.69697	64	[ADAMTS9, ADGRA2, ADGRB2, AKT3, ANKRD6, ATP2B4, BCOR, BRSK2, DMRT3, DRAXIN, EDN1, EPHA4, ERAP1, EYA1, FZD4, GCM1, GLI1, HDAC9, HNF4A, IL1A, LEP, LOC101080520, LOC101091160, LRRC4C, MAP2K1, MEF2C, MFF, MYO19, NEDD4L, NLGN3, NRP1, PDPK1, PHIP, PLEKHA4, PLXNA1, PPFIA2, PROX1, RAPGEF2, RBPJ, RUFY3, RXRA, SEMA4A, SEMA4G, SEMA6D, SLIT2, SMURF1, SPTA1, STAB1, SYNGAP1, SYT2, TENM4, TGFBR1, THBS2, TIAM1, …
GO:0032989	cellular component morphogenesis	GO_BiologicalProcess-EBI-UniProt-GOA-ACAP-ARAP_16.06.2020_00h00	8.04803e-07	0.000104191	4.68919e-08	4.50162e-07	[3, 4]	Group52	12.5749	63	[ABI1, ADARB1, ALS2, B3GNT2, BRSK2, CCDC141, CYFIP2, DLG4, DRAXIN, DRGX, EDN1, EGR2, EPHA4, EPHA6, FZD4, GAS7, GNPAT, GPM6A, JADE2, KIF3A, KIF5A, LAMC2, LDB3, LOC101091160, LRRC4C, MAP2K1, MEF2C, MYPN, NEBL, NEDD4L, NFASC, NLGN3, NR4A3, NRAP, NRCAM, NRP1, PACSIN1, PICALM, PIKFYVE, PLXNA1, PPFIA2, PROX1, RAPGEF2, RBFOX2, RERE, ROBO3, RUFY3, SEMA4A, SEMA4G, SEMA5A, SEMA6D, SHTN1, SLIT2, SMURF1, SYN…
GO:0045595	regulation of cell differentiation	GO_BiologicalProcess-EBI-UniProt-GOA-ACAP-ARAP_16.06.2020_00h00	0.00149442	0.0239534	4.68919e-08	4.50162e-07	[3, 4]	Group52	8.96615	98	[ADAMTS20, ADAMTS9, ADGRA2, ADGRV1, APC, ARHGEF2, ARNTL, BIN1, BRINP1, BRSK2, CARD11, CD109, CDK12, CNTN1, CYLD, DDR2, DRAXIN, EDN1, EDNRB, EGR2, EPHA4, EYA1, FANCA, FMR1, FOXN1, FZD4, GAK, GCM1, GDF5, GLI1, HOOK3, HSF4, IKBKB, IQCB1, IRF1, JADE2, LEP, LOC101080520, LOC101090649, LOC101091160, LOC101091499, LRRC4C, MAP2K1, MAPK6, MEF2C, MEIS1, MEIS2, MMD, NAP1L1, NEDD4L, NLGN3, NOCT, NRP1, NSMF, …
GO:0048468	cell development	GO_BiologicalProcess-EBI-UniProt-GOA-ACAP-ARAP_16.06.2020_00h00	1.71392e-06	0.000169678	4.68919e-08	4.50162e-07	[3, 4]	Group52	9.83489	137	[ABI1, ADARB1, ADGRA2, ADGRG6, ALDH1A2, ALS2, ARHGEF2, ARNTL, B3GNT2, BIN1, BRINP1, BRSK2, CCDC141, CDH23, CFAP43, CNTN1, COL11A1, COL12A1, CRTAC1, CYFIP2, DLG4, DNAH1, DRAXIN, DRGX, EDN1, EDNRB, EGR2, EPB41L5, EPHA4, EPHA6, EYA1, FMR1, FZD4, GAK, GAS7, GBA2, GPM6A, GRIP1, HNF4A, HOOK3, HSF4, HYDIN, IKBKB, IL1A, JADE2, KIF3A, KIF5A, KLHL40, LAMC2, LDB3, LEP, LOC101080520, LOC101090649, LOC1010911…
GO:0048731	system development	GO_BiologicalProcess-EBI-UniProt-GOA-ACAP-ARAP_16.06.2020_00h00	2.54593e-05	0.00115805	4.68919e-08	4.50162e-07	[3, 4]	Group52	8.42503	245	[ABI1, ACTC1, ADAMTS9, ADARB1, ADGRA2, ADGRB2, ADGRG6, ADGRV1, ADIPOR2, AKT3, ALDH1A2, ALOX12, ALPL, ALS2, ANKRD1, ANKRD6, ANOS1, AP1B1, ARHGEF15, ARHGEF2, ARNTL, ASXL3, ATP2B4, ATXN1, B3GNT2, BBX, BCOR, BIN1, BNC2, BRINP1, BRSK2, BTRC, CARD11, CCDC141, CD109, CDH23, CHD8, CLDN11, CNTN1, COL11A1, COL12A1, CRTAC1, CRYBB3, CSGALNACT1, CYFIP2, CYLD, DCAF1, DCLRE1C, DDR2, DHCR7, DHRS3, DLG4, DMRT3, D…
GO:0051128	regulation of cellular component organization	GO_BiologicalProcess-EBI-UniProt-GOA-ACAP-ARAP_16.06.2020_00h00	8.71165e-05	0.00287485	4.68919e-08	4.50162e-07	[3, 4]	Group52	9.09695	137	[ADGRB2, AFAP1, ANLN, APC, ARHGAP28, ARHGEF10L, ARHGEF15, ARHGEF2, ARRB1, ATAD2B, BCOR, BIN1, BRSK2, BST1, CBLL1, CDC27, CENPJ, CEP250, CLASP2, CLIP1, CNTN1, CNTRL, CNTROB, CPTP, CUL9, CYLD, DCUN1D3, DDR2, DNM2, DRAXIN, EDN1, EPB41L5, EPHA4, EPS8L2, EVL, FAP, FBXW5, FCHSD1, FGD4, FMN1, FMR1, FZD4, G3BP2, GAK, GBA2, GCG, GCM1, HCFC1, HMBOX1, HNF4A, HNRNPK, HNRNPU, ICE1, IKBKB, IL1A, IQGAP2, KAT2B,…
GO:2000026	regulation of multicellular organismal development	GO_BiologicalProcess-EBI-UniProt-GOA-ACAP-ARAP_16.06.2020_00h00	0.00091007	0.0172095	4.68919e-08	4.50162e-07	[3, 4]	Group52	8.88365	113	[ADAMTS9, ADGRA2, ADGRB2, AKT3, ANKRD6, ARHGEF15, ARHGEF2, ARNTL, ATP2B4, BCOR, BIN1, BRINP1, BRSK2, CARD11, CD109, CNTN1, CYLD, DDR2, DMRT3, DRAXIN, EDN1, EDNRB, EGR2, EPHA4, ERAP1, EYA1, FANCA, FMR1, FOXN1, FZD4, GAK, GCM1, GDF5, GLI1, HDAC9, HNF4A, HOOK3, IKBKB, IL1A, IRF1, JADE2, LAMA3, LEP, LOC101080520, LOC101090649, LOC101091160, LRRC4C, MAP2K1, MAPK6, MEF2C, MEIS1, MEIS2, MMD, MYSM1, NAP1…
GO:0030030	cell projection organization	GO_BiologicalProcess-EBI-UniProt-GOA-ACAP-ARAP_16.06.2020_00h00	1.9861e-06	0.000185701	4.68919e-08	4.50162e-07	[4]	Group52	10.587	101	[ABI1, ABLIM1, ABLIM3, ADARB1, ALS2, ANLN, B3GNT2, BRSK2, CCDC141, CDH23, CENPJ, CEP250, CFAP43, CNTN1, CNTROB, CRTAC1, CYFIP2, CYLD, DLG4, DNAH1, DRAXIN, DRGX, EGR2, EPHA4, EPHA6, EPS8L2, EVL, FGD3, FGD4, FMR1, FZD4, GAK, GAS7, GPM6A, GRIP1, HYDIN, IFT172, IFT81, IQCB1, JADE2, KIF3A, KIF5A, LAMC2, LOC101091160, LRRC4C, MAP2K1, MAPK6, MBD1, MEF2C, MYLK, MYO7A, MYPN, NCKAP1, NEDD4L, NFASC, NLGN3, …
GO:0000904	cell morphogenesis involved in differentiation	GO_BiologicalProcess-EBI-UniProt-GOA-ACAP-ARAP_16.06.2020_00h00	0.00211401	0.0306713	4.68919e-08	4.50162e-07	[4, 5]	Group52	10.1215	50	[ABI1, ADARB1, B3GNT2, BRSK2, CCDC141, COL12A1, CYFIP2, DLG4, DRAXIN, DRGX, EGR2, EPB41L5, EPHA4, EPHA6, FZD4, KIF3A, KIF5A, LAMC2, LRRC4C, MAP2K1, MEF2C, MYO7A, MYPN, NBEAL2, NEDD4L, NFASC, NLGN3, NR4A3, NRCAM, NRP1, PICALM, PLXNA1, PPFIA2, PROX1, RADIL, RAPGEF2, RBFOX2, RERE, ROBO3, RUFY3, SEMA4A, SEMA4G, SEMA5A, SEMA6D, SLIT2, SYNGAP1, TIAM1, UNC13D, UNC5C, UNC5D]
GO:0007399	nervous system development	GO_BiologicalProcess-EBI-UniProt-GOA-ACAP-ARAP_16.06.2020_00h00	1.36121e-08	7.63639e-06	4.68919e-08	4.50162e-07	[4, 5]	Group52	10.452	148	[ABI1, ADARB1, ADGRA2, ADGRB2, ADGRG6, AKT3, ALDH1A2, ALS2, ANOS1, ARHGEF15, ARHGEF2, ARNTL, ATXN1, B3GNT2, BIN1, BRINP1, BRSK2, CCDC141, CDH23, CHD8, CLDN11, CNTN1, CRTAC1, CYFIP2, DLG4, DMRT3, DOK4, DRAXIN, DRGX, EDNRB, EGR2, EPHA4, EPHA6, EYA1, FMR1, FZD4, GAK, GAL3ST1, GAS7, GBA2, GCM1, GFRAL, GLI1, GNPAT, GPM6A, GRIP1, HIPK1, HOOK3, HYDIN, IFT172, JADE2, KIF3A, KIF5A, LAMC2, LEP, LOC10109064…
GO:0031344	regulation of cell projection organization	GO_BiologicalProcess-EBI-UniProt-GOA-ACAP-ARAP_16.06.2020_00h00	6.24264e-05	0.00228399	4.68919e-08	4.50162e-07	[4, 5]	Group52	11.9403	48	[ANLN, BRSK2, CENPJ, CNTN1, CNTROB, CYLD, DRAXIN, EPHA4, EPS8L2, EVL, FMR1, FZD4, GAK, LOC101091160, LRRC4C, MAP2K1, MAPK6, MEF2C, NCKAP1, NEDD4L, NLGN3, NRP1, PACSIN1, PAQR3, PLCE1, PLXNA1, PPFIA2, PTK6, RAP1GAP2, RAPGEF2, RUFY3, SCARF1, SEMA4A, SEMA4G, SEMA6D, SETX, SEZ6, SH3YL1, SLIT2, SMURF1, SPOCK1, STYXL1, SYNGAP1, SYT2, TGFBR1, TIAM1, UNC13A, WASF2]
GO:0032990	cell part morphogenesis	GO_BiologicalProcess-EBI-UniProt-GOA-ACAP-ARAP_16.06.2020_00h00	2.0598e-05	0.0010505	4.68919e-08	4.50162e-07	[4, 5]	Group52	12.0455	53	[ABI1, ADARB1, ALS2, B3GNT2, BRSK2, CCDC141, CYFIP2, DLG4, DRAXIN, DRGX, EGR2, EPHA4, EPHA6, FZD4, GAS7, GPM6A, JADE2, KIF3A, KIF5A, LAMC2, LOC101091160, LRRC4C, MAP2K1, MYPN, NEDD4L, NFASC, NLGN3, NR4A3, NRCAM, NRP1, PACSIN1, PICALM, PLXNA1, PPFIA2, RAPGEF2, RBFOX2, RERE, ROBO3, RUFY3, SEMA4A, SEMA4G, SEMA5A, SEMA6D, SHTN1, SLIT2, SMURF1, SYNGAP1, SYT2, TIAM1, UNC13A, UNC5C, UNC5D, WASF2]
GO:0060284	regulation of cell development	GO_BiologicalProcess-EBI-UniProt-GOA-ACAP-ARAP_16.06.2020_00h00	8.05377e-05	0.0027109	4.68919e-08	4.50162e-07	[4, 5]	Group52	10.9347	62	[ADGRA2, ARHGEF2, ARNTL, BIN1, BRINP1, BRSK2, CNTN1, DRAXIN, EDN1, EDNRB, EGR2, EPHA4, EYA1, FMR1, FZD4, GAK, HOOK3, IKBKB, JADE2, LOC101091160, LRRC4C, MAP2K1, MAPK6, MEF2C, MEIS1, MMD, NAP1L1, NEDD4L, NLGN3, NRP1, NSMF, PACSIN1, PAQR3, PCM1, PLAG1, PLXNA1, PPFIA2, PROX1, PTK6, RAP1GAP2, RAPGEF2, RNF112, RUFY3, SCARF1, SEMA4A, SEMA4G, SEMA6D, SETX, SEZ6, SHTN1, SLIT2, SMURF1, SPAG9, SPOCK1, STYX…
GO:0072359	circulatory system development	GO_BiologicalProcess-EBI-UniProt-GOA-ACAP-ARAP_16.06.2020_00h00	0.00208985	0.0308528	4.68919e-08	4.50162e-07	[4, 5]	Group52	9.50355	67	[ADAMTS9, ADGRA2, ADGRB2, ADGRG6, ADIPOR2, AKT3, ALDH1A2, ANKRD1, AP1B1, ARHGEF15, ATP2B4, BCOR, COL11A1, DHCR7, DHRS3, DNM2, EDN1, ERAP1, EYA1, FOXN1, FZD4, GLI1, HDAC9, IFT172, IL1A, KDM6B, KIF3A, LDB3, LEP, LOC101080520, LOC101086587, LOC101090649, LOC101091160, LRP6, MAP2K1, MEF2C, MEIS1, MYLK, NEBL, NEK8, NPRL3, NRAP, NRCAM, NRP1, PDLIM7, PDPK1, PROX1, PTCH1, RBM20, RBPJ, ROBO4, RXRA, SALL4,…
GO:0007417	central nervous system development	GO_BiologicalProcess-EBI-UniProt-GOA-ACAP-ARAP_16.06.2020_00h00	0.000307344	0.00783726	4.68919e-08	4.50162e-07	[4, 5, 6]	Group52	10.5079	60	[ADARB1, ADGRA2, AKT3, ALDH1A2, BIN1, CCDC141, CHD8, CNTN1, CRTAC1, DMRT3, DRAXIN, DRGX, EGR2, EPHA4, FZD4, GBA2, GCM1, GLI1, GNPAT, HOOK3, HYDIN, IFT172, KIF3A, LEP, LOC101090649, LOC101091160, LRP6, MAP2, MAP2K1, MEIS1, MTF1, NAV2, NLGN3, NR4A3, NRP1, PCM1, PEX5, PROX1, PTCH1, RBFOX2, RBPJ, RERE, RFX8, SEMA6D, SEZ6, SLC8A3, SLIT2, SPTBN2, STK36, SUN1, SYNJ1, SYNJ2, TACC1, TENM4, TSC1, UNC5C, UN…
GO:0010720	positive regulation of cell development	GO_BiologicalProcess-EBI-UniProt-GOA-ACAP-ARAP_16.06.2020_00h00	0.00511315	0.0491739	4.68919e-08	4.50162e-07	[4, 5, 6]	Group52	10.6796	33	[ARHGEF2, BIN1, BRINP1, CNTN1, EDN1, EGR2, FZD4, JADE2, LOC101091160, MAP2K1, MAPK6, MEF2C, MMD, NAP1L1, NRP1, NSMF, PACSIN1, PLAG1, PLXNA1, PROX1, PTK6, RNF112, SCARF1, SETX, SHTN1, SMURF1, SPAG9, STYXL1, SYT2, TENM4, TIAM1, UNC13A, UNC13D]
GO:0022008	neurogenesis	GO_BiologicalProcess-EBI-UniProt-GOA-ACAP-ARAP_16.06.2020_00h00	2.10268e-08	5.89801e-06	4.68919e-08	4.50162e-07	[4, 5, 6]	Group52	11.165	115	[ABI1, ADARB1, ADGRG6, ALDH1A2, ALS2, ANOS1, ARHGEF2, ARNTL, B3GNT2, BIN1, BRINP1, BRSK2, CCDC141, CDH23, CNTN1, CRTAC1, CYFIP2, DLG4, DMRT3, DRAXIN, DRGX, EDNRB, EGR2, EPHA4, EPHA6, EYA1, FMR1, FZD4, GAK, GAS7, GBA2, GCM1, GPM6A, GRIP1, HIPK1, HOOK3, IFT172, JADE2, KIF3A, KIF5A, LAMC2, LEP, LOC101091160, LOC101091499, LRRC4C, MAP2, MAP2K1, MAPK6, MEF2C, MEIS1, MFSD8, MMD, MYO7A, MYPN, NAP1L1, NA…
GO:0031345	negative regulation of cell projection organization	GO_BiologicalProcess-EBI-UniProt-GOA-ACAP-ARAP_16.06.2020_00h00	0.00186782	0.0285777	4.68919e-08	4.50162e-07	[4, 5, 6]	Group52	15.4639	15	[DRAXIN, EPHA4, EVL, GAK, NLGN3, NRP1, PAQR3, RAP1GAP2, RAPGEF2, SEMA4A, SEMA4G, SEMA6D, SLIT2, SPOCK1, SYNGAP1]
GO:0048858	cell projection morphogenesis	GO_BiologicalProcess-EBI-UniProt-GOA-ACAP-ARAP_16.06.2020_00h00	7.69369e-06	0.00051794	4.68919e-08	4.50162e-07	[4, 5, 6]	Group52	12.4706	53	[ABI1, ADARB1, ALS2, B3GNT2, BRSK2, CCDC141, CYFIP2, DLG4, DRAXIN, DRGX, EGR2, EPHA4, EPHA6, FZD4, GAS7, GPM6A, JADE2, KIF3A, KIF5A, LAMC2, LOC101091160, LRRC4C, MAP2K1, MYPN, NEDD4L, NFASC, NLGN3, NR4A3, NRCAM, NRP1, PACSIN1, PICALM, PLXNA1, PPFIA2, RAPGEF2, RBFOX2, RERE, ROBO3, RUFY3, SEMA4A, SEMA4G, SEMA5A, SEMA6D, SHTN1, SLIT2, SMURF1, SYNGAP1, SYT2, TIAM1, UNC13A, UNC5C, UNC5D, WASF2]
GO:0051960	regulation of nervous system development	GO_BiologicalProcess-EBI-UniProt-GOA-ACAP-ARAP_16.06.2020_00h00	1.31975e-05	0.000822643	4.68919e-08	4.50162e-07	[4, 5, 6]	Group52	11.4437	65	[ADGRA2, ADGRB2, ARHGEF15, ARHGEF2, ARNTL, BIN1, BRINP1, BRSK2, CNTN1, DRAXIN, EDNRB, EGR2, EPHA4, EYA1, FMR1, FZD4, GAK, GLI1, HOOK3, JADE2, LOC101091160, LRRC4C, MAP2K1, MAPK6, MEF2C, MEIS1, MMD, NAP1L1, NEDD4L, NLGN3, NRP1, NSMF, PACSIN1, PAQR3, PCM1, PLAG1, PLXNA1, PPFIA2, PROX1, PTK6, PTPRD, RAP1GAP2, RAPGEF2, RFX8, RNF112, RUFY3, SCARF1, SEMA4A, SEMA4G, SEMA6D, SETX, SEZ6, SHTN1, SLIT2, SMU…
GO:0051961	negative regulation of nervous system development	GO_BiologicalProcess-EBI-UniProt-GOA-ACAP-ARAP_16.06.2020_00h00	0.00287323	0.0371973	4.68919e-08	4.50162e-07	[3, 4, 5, 6, 7]	Group52	12.6437	22	[ARHGEF15, ARHGEF2, BRINP1, DRAXIN, EDNRB, EPHA4, GAK, HOOK3, MEIS1, NLGN3, NRP1, PAQR3, PCM1, RAP1GAP2, RAPGEF2, RFX8, SEMA4A, SEMA4G, SEMA6D, SLIT2, SPOCK1, SYNGAP1]
GO:0051962	positive regulation of nervous system development	GO_BiologicalProcess-EBI-UniProt-GOA-ACAP-ARAP_16.06.2020_00h00	0.00113877	0.0201743	4.68919e-08	4.50162e-07	[3, 4, 5, 6, 7]	Group52	11.5132	35	[ADGRB2, ARHGEF2, BIN1, BRINP1, CNTN1, EGR2, FZD4, GLI1, JADE2, LOC101091160, MAP2K1, MAPK6, MEF2C, MMD, NAP1L1, NLGN3, NRP1, NSMF, PACSIN1, PLAG1, PLXNA1, PROX1, PTK6, RNF112, SCARF1, SETX, SHTN1, SMURF1, SPAG9, STYXL1, SYT2, TENM4, TIAM1, UNC13A, WASF3]
GO:0120036	plasma membrane bounded cell projection organization	GO_BiologicalProcess-EBI-UniProt-GOA-ACAP-ARAP_16.06.2020_00h00	1.49041e-06	0.000167224	4.68919e-08	4.50162e-07	[5]	Group52	10.6838	100	[ABI1, ABLIM1, ABLIM3, ADARB1, ALS2, ANLN, B3GNT2, BRSK2, CCDC141, CDH23, CENPJ, CEP250, CFAP43, CNTN1, CNTROB, CRTAC1, CYFIP2, CYLD, DLG4, DNAH1, DRAXIN, DRGX, EGR2, EPHA4, EPHA6, EPS8L2, EVL, FGD3, FGD4, FMR1, FZD4, GAK, GAS7, GPM6A, GRIP1, HYDIN, IFT172, IFT81, IQCB1, JADE2, KIF3A, KIF5A, LAMC2, LOC101091160, LRRC4C, MAP2K1, MAPK6, MBD1, MEF2C, MYLK, MYO7A, MYPN, NCKAP1, NEDD4L, NFASC, NLGN3, …
GO:0120035	regulation of plasma membrane bounded cell projection organization	GO_BiologicalProcess-EBI-UniProt-GOA-ACAP-ARAP_16.06.2020_00h00	4.55614e-05	0.00182571	4.68919e-08	4.50162e-07	[5, 6]	Group52	12.0907	48	[ANLN, BRSK2, CENPJ, CNTN1, CNTROB, CYLD, DRAXIN, EPHA4, EPS8L2, EVL, FMR1, FZD4, GAK, LOC101091160, LRRC4C, MAP2K1, MAPK6, MEF2C, NCKAP1, NEDD4L, NLGN3, NRP1, PACSIN1, PAQR3, PLCE1, PLXNA1, PPFIA2, PTK6, RAP1GAP2, RAPGEF2, RUFY3, SCARF1, SEMA4A, SEMA4G, SEMA6D, SETX, SEZ6, SH3YL1, SLIT2, SMURF1, SPOCK1, STYXL1, SYNGAP1, SYT2, TGFBR1, TIAM1, UNC13A, WASF2]
GO:0048699	generation of neurons	GO_BiologicalProcess-EBI-UniProt-GOA-ACAP-ARAP_16.06.2020_00h00	1.76562e-08	5.94308e-06	4.68919e-08	4.50162e-07	[5, 6, 7]	Group52	11.3898	109	[ABI1, ADARB1, ALDH1A2, ALS2, ANOS1, ARHGEF2, ARNTL, B3GNT2, BIN1, BRINP1, BRSK2, CCDC141, CDH23, CNTN1, CRTAC1, CYFIP2, DLG4, DMRT3, DRAXIN, DRGX, EDNRB, EGR2, EPHA4, EPHA6, EYA1, FMR1, FZD4, GAK, GAS7, GBA2, GPM6A, GRIP1, HIPK1, HOOK3, IFT172, JADE2, KIF3A, KIF5A, LAMC2, LEP, LOC101091160, LOC101091499, LRRC4C, MAP2, MAP2K1, MAPK6, MEF2C, MEIS1, MFSD8, MMD, MYO7A, MYPN, NAP1L1, NEDD4L, NFASC, N…
GO:0120039	plasma membrane bounded cell projection morphogenesis	GO_BiologicalProcess-EBI-UniProt-GOA-ACAP-ARAP_16.06.2020_00h00	6.26269e-06	0.000439171	4.68919e-08	4.50162e-07	[5, 6, 7]	Group52	12.5592	53	[ABI1, ADARB1, ALS2, B3GNT2, BRSK2, CCDC141, CYFIP2, DLG4, DRAXIN, DRGX, EGR2, EPHA4, EPHA6, FZD4, GAS7, GPM6A, JADE2, KIF3A, KIF5A, LAMC2, LOC101091160, LRRC4C, MAP2K1, MYPN, NEDD4L, NFASC, NLGN3, NR4A3, NRCAM, NRP1, PACSIN1, PICALM, PLXNA1, PPFIA2, RAPGEF2, RBFOX2, RERE, ROBO3, RUFY3, SEMA4A, SEMA4G, SEMA5A, SEMA6D, SHTN1, SLIT2, SMURF1, SYNGAP1, SYT2, TIAM1, UNC13A, UNC5C, UNC5D, WASF2]
GO:0030182	neuron differentiation	GO_BiologicalProcess-EBI-UniProt-GOA-ACAP-ARAP_16.06.2020_00h00	3.48198e-09	2.93009e-06	4.68919e-08	4.50162e-07	[4, 6, 7, 8]	Group52	12	102	[ABI1, ADARB1, ALDH1A2, ALS2, ANOS1, ARHGEF2, B3GNT2, BIN1, BRINP1, BRSK2, CCDC141, CDH23, CNTN1, CRTAC1, CYFIP2, DLG4, DMRT3, DRAXIN, DRGX, EDNRB, EGR2, EPHA4, EPHA6, EYA1, FMR1, FZD4, GAK, GAS7, GBA2, GPM6A, GRIP1, HIPK1, IFT172, JADE2, KIF3A, KIF5A, LAMC2, LEP, LOC101091160, LOC101091499, LRRC4C, MAP2, MAP2K1, MAPK6, MEF2C, MEIS1, MFSD8, MMD, MYO7A, MYPN, NEDD4L, NFASC, NLGN3, NR4A3, NRCAM, NR…
GO:0048666	neuron development	GO_BiologicalProcess-EBI-UniProt-GOA-ACAP-ARAP_16.06.2020_00h00	1.2789e-07	2.15239e-05	4.68919e-08	4.50162e-07	[4, 5, 7, 8, 9]	Group52	11.9597	83	[ABI1, ADARB1, ALS2, B3GNT2, BRSK2, CCDC141, CDH23, CNTN1, CRTAC1, CYFIP2, DLG4, DRAXIN, DRGX, EDNRB, EGR2, EPHA4, EPHA6, FMR1, FZD4, GAK, GAS7, GBA2, GPM6A, GRIP1, JADE2, KIF3A, KIF5A, LAMC2, LEP, LOC101091160, LRRC4C, MAP2, MAP2K1, MAPK6, MEF2C, MFSD8, MYO7A, MYPN, NEDD4L, NFASC, NLGN3, NR4A3, NRCAM, NRP1, PACSIN1, PAQR3, PDE6C, PICALM, PLXNA1, PPFIA2, PSD, PTK6, RAP1GAP2, RAPGEF2, RBFOX2, RERE…
GO:0050767	regulation of neurogenesis	GO_BiologicalProcess-EBI-UniProt-GOA-ACAP-ARAP_16.06.2020_00h00	1.34704e-05	0.000809669	4.68919e-08	4.50162e-07	[5, 6, 7, 8]	Group52	11.8609	58	[ARHGEF2, ARNTL, BIN1, BRINP1, BRSK2, CNTN1, DRAXIN, EDNRB, EGR2, EPHA4, EYA1, FMR1, FZD4, GAK, HOOK3, JADE2, LOC101091160, LRRC4C, MAP2K1, MAPK6, MEF2C, MEIS1, MMD, NAP1L1, NEDD4L, NLGN3, NRP1, NSMF, PACSIN1, PAQR3, PCM1, PLAG1, PLXNA1, PPFIA2, PROX1, PTK6, RAP1GAP2, RAPGEF2, RNF112, RUFY3, SCARF1, SEMA4A, SEMA4G, SEMA6D, SETX, SEZ6, SHTN1, SLIT2, SMURF1, SPAG9, SPOCK1, STYXL1, SYNGAP1, SYT2, TE…
GO:0050768	negative regulation of neurogenesis	GO_BiologicalProcess-EBI-UniProt-GOA-ACAP-ARAP_16.06.2020_00h00	0.00461569	0.0462393	4.68919e-08	4.50162e-07	[4, 5, 6, 7, 8, 9]	Group52	12.5786	20	[ARHGEF2, BRINP1, DRAXIN, EDNRB, EPHA4, GAK, HOOK3, MEIS1, NLGN3, NRP1, PAQR3, PCM1, RAP1GAP2, RAPGEF2, SEMA4A, SEMA4G, SEMA6D, SLIT2, SPOCK1, SYNGAP1]
GO:0050769	positive regulation of neurogenesis	GO_BiologicalProcess-EBI-UniProt-GOA-ACAP-ARAP_16.06.2020_00h00	0.00137457	0.0229049	4.68919e-08	4.50162e-07	[4, 5, 6, 7, 8, 9]	Group52	11.8321	31	[ARHGEF2, BIN1, BRINP1, CNTN1, EGR2, FZD4, JADE2, LOC101091160, MAP2K1, MAPK6, MEF2C, MMD, NAP1L1, NRP1, NSMF, PACSIN1, PLAG1, PLXNA1, PROX1, PTK6, RNF112, SCARF1, SETX, SHTN1, SMURF1, SPAG9, STYXL1, SYT2, TENM4, TIAM1, UNC13A]
GO:0045664	regulation of neuron differentiation	GO_BiologicalProcess-EBI-UniProt-GOA-ACAP-ARAP_16.06.2020_00h00	3.75974e-05	0.00158191	4.68919e-08	4.50162e-07	[5, 6, 7, 8, 9]	Group52	12.2715	47	[ARHGEF2, BIN1, BRINP1, BRSK2, CNTN1, DRAXIN, EDNRB, EPHA4, EYA1, FMR1, FZD4, GAK, LOC101091160, LRRC4C, MAP2K1, MAPK6, MEF2C, MEIS1, MMD, NEDD4L, NLGN3, NRP1, PACSIN1, PAQR3, PLXNA1, PPFIA2, PROX1, PTK6, RAP1GAP2, RAPGEF2, RNF112, RUFY3, SCARF1, SEMA4A, SEMA4G, SEMA6D, SETX, SEZ6, SLIT2, SMURF1, SPAG9, SPOCK1, STYXL1, SYNGAP1, SYT2, TIAM1, UNC13A]
GO:0031175	neuron projection development	GO_BiologicalProcess-EBI-UniProt-GOA-ACAP-ARAP_16.06.2020_00h00	3.12243e-06	0.000262752	4.68919e-08	4.50162e-07	[5, 6, 8, 9, 10]	Group52	11.6667	70	[ABI1, ADARB1, ALS2, B3GNT2, BRSK2, CCDC141, CDH23, CNTN1, CRTAC1, CYFIP2, DLG4, DRAXIN, DRGX, EGR2, EPHA4, EPHA6, FMR1, FZD4, GAK, GAS7, GPM6A, GRIP1, JADE2, KIF3A, KIF5A, LAMC2, LOC101091160, LRRC4C, MAP2K1, MAPK6, MEF2C, MYO7A, MYPN, NEDD4L, NFASC, NLGN3, NR4A3, NRCAM, NRP1, PACSIN1, PAQR3, PICALM, PLXNA1, PPFIA2, PSD, PTK6, RAP1GAP2, RAPGEF2, RBFOX2, RERE, ROBO3, RUFY3, SCARF1, SEMA4A, SEMA4G…
GO:0048667	cell morphogenesis involved in neuron differentiation	GO_BiologicalProcess-EBI-UniProt-GOA-ACAP-ARAP_16.06.2020_00h00	0.000320625	0.00793546	4.68919e-08	4.50162e-07	[5, 6, 8, 9, 10]	Group52	11.5282	43	[ABI1, ADARB1, B3GNT2, BRSK2, CCDC141, CYFIP2, DLG4, DRAXIN, DRGX, EGR2, EPHA4, EPHA6, KIF3A, KIF5A, LAMC2, LRRC4C, MAP2K1, MEF2C, MYO7A, MYPN, NEDD4L, NFASC, NLGN3, NR4A3, NRCAM, NRP1, PICALM, PLXNA1, PPFIA2, RAPGEF2, RBFOX2, RERE, ROBO3, RUFY3, SEMA4A, SEMA4G, SEMA5A, SEMA6D, SLIT2, SYNGAP1, TIAM1, UNC5C, UNC5D]
GO:0016358	dendrite development	GO_BiologicalProcess-EBI-UniProt-GOA-ACAP-ARAP_16.06.2020_00h00	0.000432919	0.010262	4.68919e-08	4.50162e-07	[3, 6, 7, 9, 10, 11]	Group52	14.8936	21	[ABI1, DLG4, EPHA4, FMR1, GRIP1, LAMC2, LOC101091160, MAPK6, MEF2C, NEDD4L, NLGN3, NRP1, PACSIN1, PICALM, PPFIA2, RAPGEF2, RBFOX2, RERE, SCARF1, SEZ6, SYNGAP1]
GO:0097485	neuron projection guidance	GO_BiologicalProcess-EBI-UniProt-GOA-ACAP-ARAP_16.06.2020_00h00	0.000250746	0.00659383	4.68919e-08	4.50162e-07	[3, 4, 5, 7, 8, 9, 10, 11, 12]	Group52	14.2857	25	[B3GNT2, CCDC141, CYFIP2, DRAXIN, DRGX, EGR2, EPHA4, EPHA6, KIF3A, KIF5A, LAMC2, MYPN, NFASC, NR4A3, NRCAM, NRP1, PLXNA1, ROBO3, SEMA4A, SEMA4G, SEMA5A, SEMA6D, SLIT2, UNC5C, UNC5D]
GO:0007411	axon guidance	GO_BiologicalProcess-EBI-UniProt-GOA-ACAP-ARAP_16.06.2020_00h00	0.000229108	0.00612045	4.68919e-08	4.50162e-07	[4, 5, 6, 7, 8, 9, 10, 11, 12, 13]	Group52	14.3678	25	[B3GNT2, CCDC141, CYFIP2, DRAXIN, DRGX, EGR2, EPHA4, EPHA6, KIF3A, KIF5A, LAMC2, MYPN, NFASC, NR4A3, NRCAM, NRP1, PLXNA1, ROBO3, SEMA4A, SEMA4G, SEMA5A, SEMA6D, SLIT2, UNC5C, UNC5D]
GO:0010975	regulation of neuron projection development	GO_BiologicalProcess-EBI-UniProt-GOA-ACAP-ARAP_16.06.2020_00h00	8.9056e-05	0.00282795	4.68919e-08	4.50162e-07	[6, 7, 8, 9, 10, 11]	Group52	12.892	37	[BRSK2, CNTN1, DRAXIN, EPHA4, FMR1, FZD4, GAK, LOC101091160, LRRC4C, MAP2K1, MAPK6, MEF2C, NEDD4L, NLGN3, NRP1, PACSIN1, PAQR3, PLXNA1, PPFIA2, PTK6, RAP1GAP2, RAPGEF2, RUFY3, SCARF1, SEMA4A, SEMA4G, SEMA6D, SETX, SEZ6, SLIT2, SMURF1, SPOCK1, STYXL1, SYNGAP1, SYT2, TIAM1, UNC13A]
GO:0010977	negative regulation of neuron projection development	GO_BiologicalProcess-EBI-UniProt-GOA-ACAP-ARAP_16.06.2020_00h00	0.000765242	0.0159	4.68919e-08	4.50162e-07	[5, 6, 7, 8, 9, 10, 11, 12]	Group52	17.5	14	[DRAXIN, EPHA4, GAK, NLGN3, NRP1, PAQR3, RAP1GAP2, RAPGEF2, SEMA4A, SEMA4G, SEMA6D, SLIT2, SPOCK1, SYNGAP1]
GO:0048812	neuron projection morphogenesis	GO_BiologicalProcess-EBI-UniProt-GOA-ACAP-ARAP_16.06.2020_00h00	5.77164e-06	0.000441531	4.68919e-08	4.50162e-07	[6, 7, 8, 9, 10, 11]	Group52	12.6829	52	[ABI1, ADARB1, ALS2, B3GNT2, BRSK2, CCDC141, CYFIP2, DLG4, DRAXIN, DRGX, EGR2, EPHA4, EPHA6, FZD4, GAS7, GPM6A, JADE2, KIF3A, KIF5A, LAMC2, LOC101091160, LRRC4C, MAP2K1, MYPN, NEDD4L, NFASC, NLGN3, NR4A3, NRCAM, NRP1, PACSIN1, PICALM, PLXNA1, PPFIA2, RAPGEF2, RBFOX2, RERE, ROBO3, RUFY3, SEMA4A, SEMA4G, SEMA5A, SEMA6D, SHTN1, SLIT2, SMURF1, SYNGAP1, SYT2, TIAM1, UNC13A, UNC5C, UNC5D]
GO:0061564	axon development	GO_BiologicalProcess-EBI-UniProt-GOA-ACAP-ARAP_16.06.2020_00h00	0.00368938	0.0413948	4.68919e-08	4.50162e-07	[6, 7, 9, 10, 11]	Group52	10.7362	35	[ADARB1, B3GNT2, BRSK2, CCDC141, CRTAC1, CYFIP2, DRAXIN, DRGX, EGR2, EPHA4, EPHA6, KIF3A, KIF5A, LAMC2, LRRC4C, MAP2K1, MYPN, NFASC, NR4A3, NRCAM, NRP1, PICALM, PLXNA1, ROBO3, RUFY3, SCARF1, SEMA4A, SEMA4G, SEMA5A, SEMA6D, SLIT2, SYNGAP1, TIAM1, UNC5C, UNC5D]
GO:0007409	axonogenesis	GO_BiologicalProcess-EBI-UniProt-GOA-ACAP-ARAP_16.06.2020_00h00	0.00341838	0.0396767	4.68919e-08	4.50162e-07	[6, 7, 8, 9, 10, 11, 12]	Group52	10.9635	33	[ADARB1, B3GNT2, BRSK2, CCDC141, CYFIP2, DRAXIN, DRGX, EGR2, EPHA4, EPHA6, KIF3A, KIF5A, LAMC2, LRRC4C, MAP2K1, MYPN, NFASC, NR4A3, NRCAM, NRP1, PICALM, PLXNA1, ROBO3, RUFY3, SEMA4A, SEMA4G, SEMA5A, SEMA6D, SLIT2, SYNGAP1, TIAM1, UNC5C, UNC5D]
