# Supplementary material for: CRFK and Primary Macrophages Transcriptomes in Response to Feline Coronavirus Infection Differ Significantly
Source: Front Genet. 2020 Dec 3;11:584744. doi: 10.3389/fgene.2020.584744 (PMC7745755; doi:10.3389/fgene.2020.584744)
Supplement: Supplementary file 8 [file Table_7.XLS]

## Sheet: ClueGO Results
GOID	GOTerm	Ontology Source	Term PValue	Term PValue Corrected with Benjamini-Hochberg	Group PValue	Group PValue Corrected with Benjamini-Hochberg	GOLevels	GOGroups	% Associated Genes	Nr. Genes	Associated Genes Found
GO:0015125	bile acid transmembrane transporter activity	GO_BiologicalProcess-EBI-UniProt-GOA-ACAP-ARAP_16.06.2020_00h00	0.0140724	0.0499972	0.0140724	0.0144242	[6, 7, 8, 9, 10, 11]	Group00	23.0769	3	[SLC51B, SLCO1C1, SLCO2B1]
GO:0005543	phospholipid binding	GO_MolecularFunction-EBI-UniProt-GOA-ACAP-ARAP_16.06.2020_00h00	0.00873428	0.0368188	0.00873428	0.0108517	[3, 4]	Group01	7.05128	22	[ACTN2, AGAP1, FCHSD2, FERMT2, HIP1, LOC101100223, MAPKAP1, NR5A2, PACSIN1, PACSIN3, PITPNC1, PITPNM2, PLA2G4A, RAPGEF2, RASA4B, SGIP1, SH3PXD2A, SPTBN1, SYTL2, TECPR1, THY1, WDFY3]
GO:0017124	SH3 domain binding	GO_MolecularFunction-EBI-UniProt-GOA-ACAP-ARAP_16.06.2020_00h00	0.00386264	0.0208392	0.00386264	0.00621051	[4]	Group02	14	7	[ABI1, ABI2, LYN, REPS1, RUFY1, SGIP1, SYNJ2]
GO:0070603	SWI/SNF superfamily-type complex	GO_CellularComponent-EBI-UniProt-GOA-ACAP-ARAP_16.06.2020_00h00	0.0105532	0.0414229	0.0105532	0.0118543	[4, 7, 8, 9]	Group03	11.6667	7	[DPF1, GATAD2B, NFRKB, PBRM1, SMARCA4, SMARCC2, SRCAP]
GO:0070887	cellular response to chemical stimulus	GO_BiologicalProcess-EBI-UniProt-GOA-ACAP-ARAP_16.06.2020_00h00	0.0122879	0.0455067	0.0122879	0.0130858	[3]	Group04	5.08108	94	[ABCD4, ABCG4, ACTN2, AGRN, AKAP6, ANO1, APLP1, ARHGEF2, ARNTL, ATP2B4, BAG6, BMPER, BRSK2, CD109, CD63, CHD6, CHUK, CMKLR1, CMPK2, COL1A1, COL3A1, CPEB3, CSF2, CSF3, CTSB, CXCL10, CXCL11, CXCL8, DDX58, DLG4, DPEP1, ECT2, EGR3, FAM107A, FERMT2, FGFR3, FICD, FOSB, FUT8, GCLM, GIPC1, GREM2, IFIH1, IFIT1, IFIT3, IFNB1, IL13RA2, IL15RA, IL1A, IRAK4, IRF7, LOC100302541, LOC101088440, LRRC32, LYN, MAPK…
GO:0099568	cytoplasmic region	GO_CellularComponent-EBI-UniProt-GOA-ACAP-ARAP_16.06.2020_00h00	0.0123738	0.045696	0.0123738	0.0130084	[3]	Group05	8.51064	12	[ACTA1, CDKL5, CLASP2, DRC3, DYNC2H1, EPB41L2, GLI1, IFT140, KIF1B, MAPK8IP3, RIMS2, RIMS3]
GO:0150105	protein localization to cell-cell junction	GO_BiologicalProcess-EBI-UniProt-GOA-ACAP-ARAP_16.06.2020_00h00	0.0140724	0.0499972	0.0140724	0.0144242	[5]	Group06	23.0769	3	[CGNL1, DLG5, TJP1]
GO:1903025	regulation of RNA polymerase II regulatory region sequence-specific DNA binding	GO_BiologicalProcess-EBI-UniProt-GOA-ACAP-ARAP_16.06.2020_00h00	0.00646595	0.0302745	0.00646595	0.00914152	[6]	Group07	30	3	[HAND1, LIF, NSD1]
GO:2001224	positive regulation of neuron migration	GO_BiologicalProcess-EBI-UniProt-GOA-ACAP-ARAP_16.06.2020_00h00	0.011157	0.0430199	0.011157	0.0121983	[5, 6, 7, 8, 9, 10]	Group08	25	3	[ARHGEF2, MAPK8IP3, SEMA3A]
GO:0007229	integrin-mediated signaling pathway	GO_BiologicalProcess-EBI-UniProt-GOA-ACAP-ARAP_16.06.2020_00h00	0.000144333	0.00236525	0.000144333	0.00039451	[4, 5, 6]	Group09	15.2778	11	[CD63, COL3A1, FERMT2, FUT8, ISG15, ITGAE, ITGAL, ITGB4, LAMA3, LIMS1, THY1]
GO:0008201	heparin binding	GO_MolecularFunction-EBI-UniProt-GOA-ACAP-ARAP_16.06.2020_00h00	0.0109371	0.0424215	0.0109371	0.0121194	[3, 4]	Group10	10.6667	8	[ADAMTS5, APLP1, CXCL10, CXCL11, GREM2, NAV2, NDNF, PTPRS]
GO:0030183	B cell differentiation	GO_BiologicalProcess-EBI-UniProt-GOA-ACAP-ARAP_16.06.2020_00h00	0.0118028	0.0442098	0.0118028	0.0127346	[5, 6, 7, 8, 9, 10]	Group11	10.5263	8	[ATP11C, DCAF1, IFNB1, LOC101087446, LOC101088440, PLCG2, PRKDC, ZBTB1]
GO:0003688	DNA replication origin binding	GO_MolecularFunction-EBI-UniProt-GOA-ACAP-ARAP_16.06.2020_00h00	0.0129127	0.046635	0.0129127	0.013403	[7]	Group12	17.3913	4	[CDC6, MCM9, ORC3, POLA1]
GO:0034340	response to type I interferon	GO_BiologicalProcess-EBI-UniProt-GOA-ACAP-ARAP_16.06.2020_00h00	0.00575497	0.0275357	0.00575497	0.00842692	[4, 5, 6, 7]	Group13	17.2414	5	[IFIT1, IFNB1, IRF7, ISG15, ZBP1]
GO:0034599	cellular response to oxidative stress	GO_BiologicalProcess-EBI-UniProt-GOA-ACAP-ARAP_16.06.2020_00h00	0.00958143	0.039377	0.00958143	0.011224	[4, 5]	Group14	8.49673	13	[ARNTL, CHD6, ECT2, FUT8, MAPKAP1, NFE2L1, NR4A2, OXR1, PDGFRA, PRR5L, TNF, TP53INP1, TPM1]
GO:0035721	intraciliary retrograde transport	GO_BiologicalProcess-EBI-UniProt-GOA-ACAP-ARAP_16.06.2020_00h00	0.00320688	0.0182792	0.00320688	0.00536661	[6, 7, 8, 9, 10, 11]	Group15	37.5	3	[DYNC2H1, IFT140, WDR19]
GO:0043325	phosphatidylinositol-3,4-bisphosphate binding	GO_MolecularFunction-EBI-UniProt-GOA-ACAP-ARAP_16.06.2020_00h00	0.0077777	0.0342167	0.0077777	0.0104553	[7, 8]	Group16	20	4	[FCHSD2, HIP1, MAPKAP1, SH3PXD2A]
GO:0044304	main axon	GO_CellularComponent-EBI-UniProt-GOA-ACAP-ARAP_16.06.2020_00h00	0.00883159	0.0369911	0.00883159	0.0106499	[2, 6]	Group17	15.625	5	[DLG4, KCNQ2, MAPK8IP3, RCAN3, SPTBN1]
GO:0044783	G1 DNA damage checkpoint	GO_BiologicalProcess-EBI-UniProt-GOA-ACAP-ARAP_16.06.2020_00h00	0.0140724	0.0499972	0.0140724	0.0144242	[5, 6, 7, 8, 9]	Group18	23.0769	3	[GIGYF2, PRKDC, WAC]
GO:0045236	CXCR chemokine receptor binding	GO_MolecularFunction-EBI-UniProt-GOA-ACAP-ARAP_16.06.2020_00h00	0.00320688	0.0182792	0.00320688	0.00536661	[6]	Group19	37.5	3	[CXCL10, CXCL11, CXCL8]
GO:0001817	regulation of cytokine production	GO_BiologicalProcess-EBI-UniProt-GOA-ACAP-ARAP_16.06.2020_00h00	0.00520531	0.0256547	0.00520531	0.00776064	[3, 4, 5, 6]	Group20	6.82927	28	[ARHGEF2, BTN1A1, CMKLR1, CSF2, DDX58, DDX60, DHX58, IFIH1, IFNB1, IL1A, IRF7, ISG15, LGALS9, LRRC32, LUM, LYN, NAV3, NFKB1, PATZ1, PLCG2, PTPRS, RSAD2, SERPINF2, SOCS5, SPTBN1, TNF, ZBTB20, ZBTB6]
GO:0046982	protein heterodimerization activity	GO_MolecularFunction-EBI-UniProt-GOA-ACAP-ARAP_16.06.2020_00h00	0.0081704	0.0351193	0.0081704	0.010806	[4]	Group21	8.15217	15	[ABCG4, ARNT2, ARNTL, DGKD, HIP1, MEF2A, MEF2C, MLXIPL, NR4A2, SLC51B, SMC1A, SOS1, TCF12, ZBTB1, ZHX2]
GO:0016579	protein deubiquitination	GO_BiologicalProcess-EBI-UniProt-GOA-ACAP-ARAP_16.06.2020_00h00	0.0140903	0.0499252	0.0140903	0.0142642	[6, 7, 8, 9]	Group22	9.57447	9	[BRCC3, TRIM21, USP16, USP18, USP28, USP37, USP44, USP48, USP49]
GO:0016881	acid-amino acid ligase activity	GO_MolecularFunction-EBI-UniProt-GOA-ACAP-ARAP_16.06.2020_00h00	0.0077777	0.0342167	0.0077777	0.0104553	[4]	Group23	20	4	[CARNS1, GCLM, GHDC, TTLL5]
GO:0017080	sodium channel regulator activity	GO_BiologicalProcess-EBI-UniProt-GOA-ACAP-ARAP_16.06.2020_00h00	0.00420784	0.0223339	0.00420784	0.00663544	[5, 8, 9, 10, 11, 12]	Group24	23.5294	4	[FGF13, FXYD6, NEDD4L, PTPN3]
GO:0061383	trabecula morphogenesis	GO_BiologicalProcess-EBI-UniProt-GOA-ACAP-ARAP_16.06.2020_00h00	0.00770352	0.0340044	0.00770352	0.0105281	[3, 4]	Group25	16.129	5	[ADGRG6, COL1A1, PLXNB1, SEMA4D, SOS1]
GO:0061430	bone trabecula morphogenesis	GO_BiologicalProcess-EBI-UniProt-GOA-ACAP-ARAP_16.06.2020_00h00	0.00320688	0.0182792	0.00770352	0.0105281	[4, 5]	Group25	37.5	3	[COL1A1, PLXNB1, SEMA4D]
GO:0140033	acetylation-dependent protein binding	GO_MolecularFunction-EBI-UniProt-GOA-ACAP-ARAP_16.06.2020_00h00	0.00862495	0.0365932	0.00862495	0.0110507	[4]	Group26	27.2727	3	[PSME4, SMARCA4, ZMYND8]
GO:0070577	lysine-acetylated histone binding	GO_MolecularFunction-EBI-UniProt-GOA-ACAP-ARAP_16.06.2020_00h00	0.00862495	0.0365932	0.00862495	0.0110507	[4, 5]	Group26	27.2727	3	[PSME4, SMARCA4, ZMYND8]
GO:0004035	alkaline phosphatase activity	GO_BiologicalProcess-EBI-UniProt-GOA-ACAP-ARAP_16.06.2020_00h00	0.00206646	0.01328	0.00206646	0.00385113	[7]	Group27	42.8571	3	[MEF2C, SEMA4D, TNF]
GO:0010692	regulation of alkaline phosphatase activity	GO_BiologicalProcess-EBI-UniProt-GOA-ACAP-ARAP_16.06.2020_00h00	0.000627729	0.0063304	0.00206646	0.00385113	[6, 8, 9]	Group27	60	3	[MEF2C, SEMA4D, TNF]
GO:0005654	nucleoplasm	GO_CellularComponent-EBI-UniProt-GOA-ACAP-ARAP_16.06.2020_00h00	0.00213818	0.0135418	0.0104944	0.0119519	[2, 5, 6, 7]	Group28	5.17677	123	[AFF4, AGO2, ALDH1L2, ANKRD12, ANO1, ARNT2, ARNTL, BAG6, BCOR, BCORL1, BRCC3, CAPRIN2, CD1H11orf1, CDC25C, CDK19, CENPE, CHD1L, CHD6, CLASRP, CMIP, CNTLN, CREBZF, DCAF1, DEK, DPEP1, DPF1, ECT2, EHBP1, ELF2, EMSY, EPB41L2, EPC1, EYA1, EZH1, FAM107A, FAM111A, FERMT2, FKBP5, FOSB, GATAD2B, GLI1, HAND1, HERC6, IKZF2, IRF7, JADE1, KIF18B, KLF12, KLHDC3, LAS1L, LCOR, LOC101094730, LRRC32, MAP2K6, MAPKA…
GO:0031981	nuclear lumen	GO_CellularComponent-EBI-UniProt-GOA-ACAP-ARAP_16.06.2020_00h00	0.0104944	0.0413157	0.0104944	0.0119519	[4, 5, 6]	Group28	4.87893	135	[AFF4, AGO2, ALDH1L2, ANKRD12, ANO1, ARNT2, ARNTL, AURKB, BAG6, BCOR, BCORL1, BRCC3, CAPRIN2, CD1H11orf1, CDC25C, CDK19, CENPE, CHD1L, CHD6, CLASRP, CMIP, CNTLN, CREBZF, CTSB, DCAF1, DEK, DPEP1, DPF1, ECT2, EHBP1, ELF2, EMSY, EPB41L2, EPC1, EYA1, EZH1, FAM107A, FAM111A, FERMT2, FKBP5, FOSB, GATAD2B, GLI1, HAND1, HERC6, IKZF2, IRF7, ITGB4, JADE1, KIF18B, KLF12, KLHDC3, LAS1L, LCOR, LOC101094730, L…
GO:0031256	leading edge membrane	GO_CellularComponent-EBI-UniProt-GOA-ACAP-ARAP_16.06.2020_00h00	0.00862069	0.0366939	0.00862069	0.0112206	[2, 3, 4]	Group29	11.1111	8	[ARHGEF2, DDX58, EPS8L1, FAM107A, MAPK8IP3, PACSIN1, SPTBN1, TPM1]
GO:0032587	ruffle membrane	GO_CellularComponent-EBI-UniProt-GOA-ACAP-ARAP_16.06.2020_00h00	0.00301975	0.0174401	0.00862069	0.0112206	[3, 4, 5, 6]	Group29	16.6667	6	[ARHGEF2, DDX58, EPS8L1, FAM107A, PACSIN1, TPM1]
GO:0043949	regulation of cAMP-mediated signaling	GO_BiologicalProcess-EBI-UniProt-GOA-ACAP-ARAP_16.06.2020_00h00	0.00930443	0.0384798	0.00930443	0.0110574	[5, 6, 7, 8, 9]	Group30	19.0476	4	[APLP1, ATP2B4, PDE4D, RAPGEF2]
GO:0043951	negative regulation of cAMP-mediated signaling	GO_BiologicalProcess-EBI-UniProt-GOA-ACAP-ARAP_16.06.2020_00h00	0.0140724	0.0499972	0.00930443	0.0110574	[5, 6, 7, 8, 9, 10]	Group30	23.0769	3	[APLP1, ATP2B4, PDE4D]
GO:0016459	myosin complex	GO_CellularComponent-EBI-UniProt-GOA-ACAP-ARAP_16.06.2020_00h00	0.00743956	0.0332876	0.00147673	0.00318663	[2, 6, 7]	Group31	13.9535	6	[CGN, CGNL1, LOC101085080, MYH7B, MYO1D, MYO9B]
GO:0003774	motor activity	GO_MolecularFunction-EBI-UniProt-GOA-ACAP-ARAP_16.06.2020_00h00	0.00117625	0.00994881	0.00147673	0.00318663	[7]	Group31	10.8333	13	[CENPE, CGN, CGNL1, DYNC2H1, KIF18B, KIF1B, KIF27, LOC101085080, LRRC49, MAZ, MYH7B, MYO1D, MYO9B]
GO:0046834	lipid phosphorylation	GO_BiologicalProcess-EBI-UniProt-GOA-ACAP-ARAP_16.06.2020_00h00	0.00870744	0.0368241	0.00870744	0.0109848	[5, 6]	Group32	10.3448	9	[DGKD, EFR3B, FAM126B, FGFR3, LYN, PDGFRA, PI4KB, PIKFYVE, SOCS5]
GO:0046854	phosphatidylinositol phosphorylation	GO_BiologicalProcess-EBI-UniProt-GOA-ACAP-ARAP_16.06.2020_00h00	0.00729467	0.0329769	0.00870744	0.0109848	[6, 7, 8]	Group32	11.4286	8	[EFR3B, FAM126B, FGFR3, LYN, PDGFRA, PI4KB, PIKFYVE, SOCS5]
GO:0006575	cellular modified amino acid metabolic process	GO_BiologicalProcess-EBI-UniProt-GOA-ACAP-ARAP_16.06.2020_00h00	0.0116847	0.0441458	0.0166674	0.0166674	[3, 4]	Group33	9.34579	10	[ALDH1L2, CARNS1, CHDH, CTSB, DPEP1, GCLM, MTHFR, MTRR, NFE2L1, SLCO1C1]
GO:0050667	homocysteine metabolic process	GO_BiologicalProcess-EBI-UniProt-GOA-ACAP-ARAP_16.06.2020_00h00	0.00646595	0.0302745	0.0166674	0.0166674	[5, 6, 8]	Group33	30	3	[DPEP1, MTHFR, MTRR]
GO:0042578	phosphoric ester hydrolase activity	GO_MolecularFunction-EBI-UniProt-GOA-ACAP-ARAP_16.06.2020_00h00	0.000603867	0.00623362	0.0010445	0.0024471	[4]	Group34	7.44921	33	[CDC25C, EYA1, MEF2C, MPPE1, MTMR11, MYO1D, NT5C3A, PDE4D, PDGFRA, PDP1, PFKFB4, PHACTR2, PHLPP2, PLCD3, PLCG2, PPP3CA, PPP6R2, PRUNE1, PSPH, PTPN3, PTPN5, PTPRD, PTPRF, PTPRS, RCAN1, RCAN3, SBF2, SELE, SEMA4D, SSH1, SYNJ2, TDP1, TNF]
GO:0016311	dephosphorylation	GO_BiologicalProcess-EBI-UniProt-GOA-ACAP-ARAP_16.06.2020_00h00	0.00367997	0.0203563	0.0010445	0.0024471	[5]	Group34	7.08661	27	[CDC25C, EYA1, FBXW11, MEF2C, MTMR11, MYO1D, NT5C3A, PDP1, PFKFB4, PHACTR2, PHLPP2, PPP3CA, PPP6R2, PRUNE1, PSPH, PTPN3, PTPN5, PTPRD, PTPRF, PTPRS, RCAN1, RCAN3, SBF2, SEMA4D, SSH1, SYNJ2, TNF]
GO:0016791	phosphatase activity	GO_BiologicalProcess-EBI-UniProt-GOA-ACAP-ARAP_16.06.2020_00h00	0.00204328	0.0132611	0.0010445	0.0024471	[6]	Group34	7.4928	26	[CDC25C, EYA1, MEF2C, MTMR11, MYO1D, NT5C3A, PDP1, PFKFB4, PHACTR2, PHLPP2, PPP3CA, PPP6R2, PRUNE1, PSPH, PTPN3, PTPN5, PTPRD, PTPRF, PTPRS, RCAN1, RCAN3, SBF2, SEMA4D, SSH1, SYNJ2, TNF]
GO:0016043	cellular component organization	GO_BiologicalProcess-EBI-UniProt-GOA-ACAP-ARAP_16.06.2020_00h00	6.35584e-07	0.000138875	6.35584e-07	1.73726e-05	[3]	Group35	5.39542	219	[A4GALT, ABI1, ABI2, ABR, ACTA1, ACTN2, ADGRB2, ADGRG6, AGO2, ALS2, ALS2CL, APAF1, ARHGAP6, ARHGEF2, ARHGEF7, ATP11B, ATP11C, ATP8B3, ATP8B4, AURKB, AZIN2, BAG6, BCOR, BRCC3, BRSK2, BRWD3, CAPRIN2, CD63, CDC42BPA, CDC6, CDKL5, CENPE, CEP250, CGNL1, CHD1L, CLASP2, CNTLN, COL1A1, COL27A1, COL3A1, CSF2, CSF3, CSGALNACT1, CXCL10, DAB1, DCAF1, DCUN1D3, DLG4, DLG5, DLGAP3, DPF1, DYNC2H1, ECT2, EDN1, EH…
GO:0051128	regulation of cellular component organization	GO_BiologicalProcess-EBI-UniProt-GOA-ACAP-ARAP_16.06.2020_00h00	8.26919e-06	0.000570574	6.35584e-07	1.73726e-05	[3, 4]	Group35	6.3081	95	[ACTN2, ADGRB2, APAF1, ARHGEF2, AURKB, BCOR, BRSK2, CAPRIN2, CD63, CDC6, CDKL5, CENPE, CEP250, CGNL1, CLASP2, CSF2, CSF3, CXCL10, DAB1, DCUN1D3, DLG5, ECT2, EDN1, EIF4G1, EPS8L1, FAM107A, FCHSD2, FGD4, G3BP2, HIP1, IFT140, IL1A, ITSN2, JDP2, KIAA1211, LGI1, LIF, LPAR3, LRRC24, LYN, MEF2C, MTHFR, NAA40, NAV3, NDNF, NEDD4L, NFE2L1, NSD1, NUMB, OPHN1, PACSIN1, PACSIN3, PIKFYVE, PLCG2, PLXNB1, PLXNB3…
GO:0006996	organelle organization	GO_BiologicalProcess-EBI-UniProt-GOA-ACAP-ARAP_16.06.2020_00h00	8.38691e-05	0.00177343	6.35584e-07	1.73726e-05	[4]	Group35	5.44762	143	[ABI1, ABI2, ABR, ACTA1, ACTN2, ADGRG6, ALS2, ALS2CL, ARHGAP6, ARHGEF2, ATP8B4, AURKB, BAG6, BCOR, BRCC3, BRSK2, BRWD3, CDC42BPA, CDC6, CDKL5, CENPE, CEP250, CGNL1, CHD1L, CLASP2, CNTLN, CSF2, CSF3, DCAF1, DLG4, DPF1, DYNC2H1, ECT2, EDN1, EHBP1, EPB41L2, EPC1, EYA1, EZH1, FAM107A, FCHSD2, FGD4, FMNL1, G3BP2, GCLM, HIP1, IFI6, IFT140, IFT81, IL1A, JADE1, JDP2, KATNAL1, KIAA1211, KIF18B, KIF27, LDB…
GO:0007010	cytoskeleton organization	GO_BiologicalProcess-EBI-UniProt-GOA-ACAP-ARAP_16.06.2020_00h00	1.20673e-06	0.000158202	6.35584e-07	1.73726e-05	[5]	Group35	7.22166	72	[ABI1, ABI2, ABR, ACTA1, ACTN2, ARHGAP6, ARHGEF2, AURKB, BRSK2, BRWD3, CDC42BPA, CENPE, CEP250, CGNL1, CLASP2, CNTLN, CSF3, ECT2, EDN1, EHBP1, EPB41L2, FAM107A, FCHSD2, FGD4, FMNL1, HIP1, KATNAL1, KIAA1211, KIF18B, LDB3, LOC101086801, LOC101100223, LRRC49, MAP2, MAPKAP1, MEF2A, MEF2C, MYO1D, NAV3, NCKAP5L, NRAP, OPHN1, PACSIN1, PACSIN3, PDGFRA, PDLIM3, PHACTR2, PLEC, PLXNB1, POC1A, PROX1, PRUNE1,…
GO:0005085	guanyl-nucleotide exchange factor activity	GO_BiologicalProcess-EBI-UniProt-GOA-ACAP-ARAP_16.06.2020_00h00	0.00114526	0.00974962	5.75346e-05	0.000196576	[4]	Group36	9.39227	17	[ABR, ALS2, ARHGEF2, ARHGEF7, DENND1A, DOCK10, ECT2, EPS8L1, FGD4, ITSN2, RAB3IL1, RAPGEF2, SBF2, SOS1, ST5, TIAM1, TIAM2]
GO:0005088	Ras guanyl-nucleotide exchange factor activity	GO_BiologicalProcess-EBI-UniProt-GOA-ACAP-ARAP_16.06.2020_00h00	4.1163e-05	0.00125499	5.75346e-05	0.000196576	[5]	Group36	15.1163	13	[ALS2, ARHGEF2, DENND1A, ECT2, EPS8L1, FGD4, RAB3IL1, RAPGEF2, SBF2, SOS1, ST5, TIAM1, TIAM2]
GO:0017112	Rab guanyl-nucleotide exchange factor activity	GO_BiologicalProcess-EBI-UniProt-GOA-ACAP-ARAP_16.06.2020_00h00	0.00352368	0.0197416	5.75346e-05	0.000196576	[6]	Group36	19.2308	5	[ALS2, DENND1A, RAB3IL1, SBF2, ST5]
GO:0017137	Rab GTPase binding	GO_MolecularFunction-EBI-UniProt-GOA-ACAP-ARAP_16.06.2020_00h00	0.000431208	0.0048734	5.75346e-05	0.000196576	[7]	Group36	11.4754	14	[ALS2, DENND1A, NDRG1, RAB3IL1, RIMS2, RIMS3, RIMS4, SBF2, SGSM2, ST5, SYTL2, TBC1D13, TBC1D5, TBCK]
GO:0043242	negative regulation of protein-containing complex disassembly	GO_BiologicalProcess-EBI-UniProt-GOA-ACAP-ARAP_16.06.2020_00h00	0.0126336	0.0462642	0.00464473	0.0070531	[4, 5, 6, 7]	Group37	12.5	6	[ARHGEF2, KIAA1211, NAV3, SPTBN1, TNF, TTBK2]
GO:1901099	negative regulation of signal transduction in absence of ligand	GO_BiologicalProcess-EBI-UniProt-GOA-ACAP-ARAP_16.06.2020_00h00	0.0129127	0.046635	0.00464473	0.0070531	[4, 5, 6, 7]	Group37	17.3913	4	[CSF2, EYA1, IFI6, TNF]
GO:0071801	regulation of podosome assembly	GO_BiologicalProcess-EBI-UniProt-GOA-ACAP-ARAP_16.06.2020_00h00	0.0140724	0.0499972	0.00464473	0.0070531	[5, 6, 7]	Group37	23.0769	3	[ARHGEF2, CSF2, TNF]
GO:2001240	negative regulation of extrinsic apoptotic signaling pathway in absence of ligand	GO_BiologicalProcess-EBI-UniProt-GOA-ACAP-ARAP_16.06.2020_00h00	0.0129127	0.046635	0.00464473	0.0070531	[5, 6, 7, 8, 9, 10]	Group37	17.3913	4	[CSF2, EYA1, IFI6, TNF]
GO:0048016	inositol phosphate-mediated signaling	GO_BiologicalProcess-EBI-UniProt-GOA-ACAP-ARAP_16.06.2020_00h00	0.0027005	0.0162402	0.00179999	0.00359999	[5, 6, 7]	Group38	14.8936	7	[ADGRB2, ATP2B4, EDN1, PPP3CA, RCAN1, RCAN3, TNF]
GO:0097720	calcineurin-mediated signaling	GO_BiologicalProcess-EBI-UniProt-GOA-ACAP-ARAP_16.06.2020_00h00	0.00348273	0.0195959	0.00179999	0.00359999	[6, 7, 8]	Group38	16.2162	6	[ADGRB2, ATP2B4, PPP3CA, RCAN1, RCAN3, TNF]
GO:0033173	calcineurin-NFAT signaling cascade	GO_BiologicalProcess-EBI-UniProt-GOA-ACAP-ARAP_16.06.2020_00h00	0.00301975	0.0174401	0.00179999	0.00359999	[6, 7, 8, 9]	Group38	16.6667	6	[ADGRB2, ATP2B4, PPP3CA, RCAN1, RCAN3, TNF]
GO:1903799	negative regulation of production of miRNAs involved in gene silencing by miRNA	GO_BiologicalProcess-EBI-UniProt-GOA-ACAP-ARAP_16.06.2020_00h00	0.00646595	0.0302745	0.00179999	0.00359999	[4, 5, 6, 7, 8, 9, 10, 11, 12, 13]	Group38	30	3	[NCOR2, PPP3CA, TNF]
GO:0030055	cell-substrate junction	GO_CellularComponent-EBI-UniProt-GOA-ACAP-ARAP_16.06.2020_00h00	0.011509	0.0436077	0.00265137	0.00483138	[4]	Group39	8.94309	11	[ACTN2, FAM107A, FERMT2, ITGB4, LIMS1, LOC101086801, NRAP, PLEC, SLC6A4, TLN2, TNS1]
GO:0034329	cell junction assembly	GO_BiologicalProcess-EBI-UniProt-GOA-ACAP-ARAP_16.06.2020_00h00	0.00156037	0.0110576	0.00265137	0.00483138	[5]	Group39	8.14815	22	[ACTN2, ADGRB2, DLG5, ECT2, EIF4G1, FAM107A, FERMT2, GJC1, ITGB4, LRRC24, MEF2C, PKP4, PLEC, PLXNB1, PTPRD, PTPRS, RAPGEF2, SEMA4D, SLITRK5, THY1, TNF, TNS1]
GO:0150115	cell-substrate junction organization	GO_BiologicalProcess-EBI-UniProt-GOA-ACAP-ARAP_16.06.2020_00h00	0.00965025	0.0394127	0.00265137	0.00483138	[5]	Group39	11.8644	7	[ACTN2, FAM107A, FERMT2, ITGB4, PLEC, THY1, TNS1]
GO:0007044	cell-substrate junction assembly	GO_BiologicalProcess-EBI-UniProt-GOA-ACAP-ARAP_16.06.2020_00h00	0.00880505	0.0369981	0.00265137	0.00483138	[6]	Group39	12.069	7	[ACTN2, FAM107A, FERMT2, ITGB4, PLEC, THY1, TNS1]
GO:0006996	organelle organization	GO_BiologicalProcess-EBI-UniProt-GOA-ACAP-ARAP_16.06.2020_00h00	8.38691e-05	0.00177343	6.1406e-05	0.000201412	[4]	Group40	5.44762	143	[ABI1, ABI2, ABR, ACTA1, ACTN2, ADGRG6, ALS2, ALS2CL, ARHGAP6, ARHGEF2, ATP8B4, AURKB, BAG6, BCOR, BRCC3, BRSK2, BRWD3, CDC42BPA, CDC6, CDKL5, CENPE, CEP250, CGNL1, CHD1L, CLASP2, CNTLN, CSF2, CSF3, DCAF1, DLG4, DPF1, DYNC2H1, ECT2, EDN1, EHBP1, EPB41L2, EPC1, EYA1, EZH1, FAM107A, FCHSD2, FGD4, FMNL1, G3BP2, GCLM, HIP1, IFI6, IFT140, IFT81, IL1A, JADE1, JDP2, KATNAL1, KIAA1211, KIF18B, KIF27, LDB…
GO:0097435	supramolecular fiber organization	GO_BiologicalProcess-EBI-UniProt-GOA-ACAP-ARAP_16.06.2020_00h00	0.000561757	0.00593922	6.1406e-05	0.000201412	[4]	Group40	7.25806	36	[ABI1, ABI2, ACTA1, ACTN2, ARHGAP6, ARHGEF2, CGNL1, COL1A1, COL3A1, CSF3, EDN1, FAM107A, FCHSD2, HIP1, KATNAL1, KIAA1211, KIF18B, LDB3, LUM, MEF2A, MEF2C, MYO1D, NAV3, NCKAP5L, NRAP, PACSIN1, PDGFRA, PDLIM3, PROX1, PRUNE1, SERPINF2, SPTBN1, SSH1, TJP1, TPM1, TTBK2]
GO:0030036	actin cytoskeleton organization	GO_BiologicalProcess-EBI-UniProt-GOA-ACAP-ARAP_16.06.2020_00h00	2.85271e-05	0.000984185	6.1406e-05	0.000201412	[3, 6]	Group40	7.9922	41	[ABI1, ABI2, ABR, ACTA1, ACTN2, ARHGAP6, ARHGEF2, BRSK2, CDC42BPA, CGNL1, CSF3, ECT2, EDN1, EHBP1, EPB41L2, FAM107A, FCHSD2, FMNL1, HIP1, KIAA1211, LDB3, LOC101086801, MAPKAP1, MEF2A, MEF2C, MYO1D, NRAP, OPHN1, PACSIN1, PDGFRA, PDLIM3, PHACTR2, PROX1, SERPINF2, SPECC1, SPTBN1, SSH1, TBCK, TJP1, TNF, TPM1]
GO:0007010	cytoskeleton organization	GO_BiologicalProcess-EBI-UniProt-GOA-ACAP-ARAP_16.06.2020_00h00	1.20673e-06	0.000158202	6.1406e-05	0.000201412	[5]	Group40	7.22166	72	[ABI1, ABI2, ABR, ACTA1, ACTN2, ARHGAP6, ARHGEF2, AURKB, BRSK2, BRWD3, CDC42BPA, CENPE, CEP250, CGNL1, CLASP2, CNTLN, CSF3, ECT2, EDN1, EHBP1, EPB41L2, FAM107A, FCHSD2, FGD4, FMNL1, HIP1, KATNAL1, KIAA1211, KIF18B, LDB3, LOC101086801, LOC101100223, LRRC49, MAP2, MAPKAP1, MEF2A, MEF2C, MYO1D, NAV3, NCKAP5L, NRAP, OPHN1, PACSIN1, PACSIN3, PDGFRA, PDLIM3, PHACTR2, PLEC, PLXNB1, POC1A, PROX1, PRUNE1,…
GO:0008092	cytoskeletal protein binding	GO_MolecularFunction-EBI-UniProt-GOA-ACAP-ARAP_16.06.2020_00h00	7.98891e-05	0.00177516	1.85979e-05	9.53145e-05	[3]	Group41	7.12251	50	[ACTN2, AGBL5, ARHGEF2, CENPE, CLASP2, COBLL1, DLG5, EPB41L2, EPS8L1, FERMT2, FGD4, FMNL1, GAS7, GIPC1, GLI1, HIP1, IFT81, KATNAL1, KCNQ2, KIF18B, KIF1B, KIF27, LDB3, LOC101085080, LRRC49, MAP2, MAPK8IP3, MAZ, MYH7B, MYO1D, MYO9B, NAV3, NDRG1, NFKB1, NRAP, PACSIN1, PACSIN3, PDLIM3, PHACTR2, PLEC, PRUNE1, PTPN3, SGIP1, SPTBN1, SSH1, TLN2, TPM1, TTBK2, TTLL5, VASH1]
GO:0015631	tubulin binding	GO_MolecularFunction-EBI-UniProt-GOA-ACAP-ARAP_16.06.2020_00h00	0.00615177	0.0290107	1.85979e-05	9.53145e-05	[4]	Group41	7.5188	20	[AGBL5, ARHGEF2, CENPE, CLASP2, FGD4, GLI1, IFT81, KATNAL1, KIF18B, KIF1B, KIF27, LRRC49, MAP2, MAZ, NAV3, NDRG1, PRUNE1, SGIP1, TTBK2, TTLL5]
GO:0008017	microtubule binding	GO_MolecularFunction-EBI-UniProt-GOA-ACAP-ARAP_16.06.2020_00h00	0.0118187	0.0441432	1.85979e-05	9.53145e-05	[5]	Group41	7.8125	15	[ARHGEF2, CENPE, CLASP2, FGD4, GLI1, KATNAL1, KIF18B, KIF1B, KIF27, MAP2, MAZ, NAV3, NDRG1, SGIP1, TTBK2]
GO:0005874	microtubule	GO_CellularComponent-EBI-UniProt-GOA-ACAP-ARAP_16.06.2020_00h00	0.004935	0.0247884	1.85979e-05	9.53145e-05	[6, 7]	Group41	8.17308	17	[ARHGEF2, AURKB, CENPE, CLASP2, DPP9, DYNC2H1, KATNAL1, KIF18B, KIF27, MAP2, MAZ, NAV3, NCKAP5L, NDRG1, RNF4, SPACA9, SPAG5]
GO:0008092	cytoskeletal protein binding	GO_MolecularFunction-EBI-UniProt-GOA-ACAP-ARAP_16.06.2020_00h00	7.98891e-05	0.00177516	4.24805e-05	0.000165876	[3]	Group42	7.12251	50	[ACTN2, AGBL5, ARHGEF2, CENPE, CLASP2, COBLL1, DLG5, EPB41L2, EPS8L1, FERMT2, FGD4, FMNL1, GAS7, GIPC1, GLI1, HIP1, IFT81, KATNAL1, KCNQ2, KIF18B, KIF1B, KIF27, LDB3, LOC101085080, LRRC49, MAP2, MAPK8IP3, MAZ, MYH7B, MYO1D, MYO9B, NAV3, NDRG1, NFKB1, NRAP, PACSIN1, PACSIN3, PDLIM3, PHACTR2, PLEC, PRUNE1, PTPN3, SGIP1, SPTBN1, SSH1, TLN2, TPM1, TTBK2, TTLL5, VASH1]
GO:0003779	actin binding	GO_MolecularFunction-EBI-UniProt-GOA-ACAP-ARAP_16.06.2020_00h00	0.00729164	0.0330773	4.24805e-05	0.000165876	[4]	Group42	7.16612	22	[ACTN2, COBLL1, EPB41L2, EPS8L1, FERMT2, FMNL1, GIPC1, HIP1, LDB3, LOC101085080, MYH7B, MYO1D, MYO9B, NRAP, PDLIM3, PHACTR2, PLEC, SPTBN1, SSH1, TLN2, TPM1, VASH1]
GO:0043292	contractile fiber	GO_CellularComponent-EBI-UniProt-GOA-ACAP-ARAP_16.06.2020_00h00	0.00108821	0.00938584	4.24805e-05	0.000165876	[3, 4, 5]	Group42	10.9244	13	[ACTA1, ACTN2, ATP2B4, DEK, LDB3, LOC101085080, MYH7B, NRAP, PDLIM3, PLEC, PPP3CA, SPTBN1, TPM1]
GO:0030016	myofibril	GO_CellularComponent-EBI-UniProt-GOA-ACAP-ARAP_16.06.2020_00h00	0.00582954	0.027791	4.24805e-05	0.000165876	[4, 5, 6]	Group42	9.82143	11	[ACTA1, ACTN2, ATP2B4, LDB3, LOC101085080, MYH7B, NRAP, PDLIM3, PPP3CA, SPTBN1, TPM1]
GO:0051020	GTPase binding	GO_MolecularFunction-EBI-UniProt-GOA-ACAP-ARAP_16.06.2020_00h00	0.000179268	0.00273279	0.000179268	0.000474192	[4]	Group43	7.97101	33	[ABR, ALS2, ARHGEF2, ARHGEF7, DENND1A, DOCK10, ECT2, EPS8L1, FGD4, FMNL1, IPO13, ITSN2, MAPKAP1, MYO9B, NDRG1, RAB3IL1, RAF1, RAPGEF2, RIMS2, RIMS3, RIMS4, RNF152, SBF2, SGSM2, SOS1, SPTBN1, ST5, SYTL2, TBC1D13, TBC1D5, TBCK, TIAM1, TIAM2]
GO:0031267	small GTPase binding	GO_MolecularFunction-EBI-UniProt-GOA-ACAP-ARAP_16.06.2020_00h00	5.40512e-05	0.00144614	0.000179268	0.000474192	[5]	Group43	9.15033	28	[ALS2, ARHGEF2, DENND1A, ECT2, EPS8L1, FGD4, FMNL1, IPO13, MAPKAP1, MYO9B, NDRG1, RAB3IL1, RAF1, RAPGEF2, RIMS2, RIMS3, RIMS4, RNF152, SBF2, SGSM2, SOS1, ST5, SYTL2, TBC1D13, TBC1D5, TBCK, TIAM1, TIAM2]
GO:0017016	Ras GTPase binding	GO_MolecularFunction-EBI-UniProt-GOA-ACAP-ARAP_16.06.2020_00h00	7.2846e-05	0.00170538	0.000179268	0.000474192	[6]	Group43	9.15254	27	[ALS2, ARHGEF2, DENND1A, ECT2, EPS8L1, FGD4, FMNL1, IPO13, MAPKAP1, MYO9B, NDRG1, RAB3IL1, RAF1, RAPGEF2, RIMS2, RIMS3, RIMS4, SBF2, SGSM2, SOS1, ST5, SYTL2, TBC1D13, TBC1D5, TBCK, TIAM1, TIAM2]
GO:0017112	Rab guanyl-nucleotide exchange factor activity	GO_BiologicalProcess-EBI-UniProt-GOA-ACAP-ARAP_16.06.2020_00h00	0.00352368	0.0197416	0.000179268	0.000474192	[6]	Group43	19.2308	5	[ALS2, DENND1A, RAB3IL1, SBF2, ST5]
GO:0017137	Rab GTPase binding	GO_MolecularFunction-EBI-UniProt-GOA-ACAP-ARAP_16.06.2020_00h00	0.000431208	0.0048734	0.000179268	0.000474192	[7]	Group43	11.4754	14	[ALS2, DENND1A, NDRG1, RAB3IL1, RIMS2, RIMS3, RIMS4, SBF2, SGSM2, ST5, SYTL2, TBC1D13, TBC1D5, TBCK]
GO:0034204	lipid translocation	GO_BiologicalProcess-EBI-UniProt-GOA-ACAP-ARAP_16.06.2020_00h00	0.00928507	0.0385213	0.00197396	0.00376431	[4, 5, 6]	Group44	13.3333	6	[ATP11B, ATP11C, ATP8B3, ATP8B4, LOC101086263, XKR4]
GO:0005319	lipid transporter activity	GO_BiologicalProcess-EBI-UniProt-GOA-ACAP-ARAP_16.06.2020_00h00	0.00132957	0.0105004	0.00197396	0.00376431	[5, 6]	Group44	11.215	12	[ABCA9, ATP11B, ATP11C, ATP8B3, ATP8B4, LOC101086263, OSBPL8, PITPNC1, PITPNM2, SLC51B, SLCO1C1, SLCO2B1]
GO:0015914	phospholipid transport	GO_BiologicalProcess-EBI-UniProt-GOA-ACAP-ARAP_16.06.2020_00h00	0.00298193	0.0172978	0.00197396	0.00376431	[5, 6, 7]	Group44	12.1622	9	[ATP11B, ATP11C, ATP8B3, ATP8B4, LOC101086263, OSBPL8, PITPNC1, PITPNM2, XKR4]
GO:0140303	intramembrane lipid transporter activity	GO_BiologicalProcess-EBI-UniProt-GOA-ACAP-ARAP_16.06.2020_00h00	0.00883159	0.0369911	0.00197396	0.00376431	[5, 6, 7]	Group44	15.625	5	[ATP11B, ATP11C, ATP8B3, ATP8B4, LOC101086263]
GO:0140326	ATPase-coupled intramembrane lipid transporter activity	GO_BiologicalProcess-EBI-UniProt-GOA-ACAP-ARAP_16.06.2020_00h00	0.00199312	0.0129999	0.00197396	0.00376431	[6, 7, 8]	Group44	21.7391	5	[ATP11B, ATP11C, ATP8B3, ATP8B4, LOC101086263]
GO:0048646	anatomical structure formation involved in morphogenesis	GO_BiologicalProcess-EBI-UniProt-GOA-ACAP-ARAP_16.06.2020_00h00	0.00799713	0.0348313	0.000233162	0.000597478	[2, 3, 4]	Group45	5.91398	44	[ABI1, ACTA1, ACTN2, ADGRB2, ADGRG6, AGO2, APAF1, ATP2B4, BMPER, CD109, COL1A1, CXCL10, CXCL8, EDA, EDN1, EGR3, EYA1, HAND1, IL1A, ITGB4, LAMA3, LDB3, LUZP1, MEF2A, MEF2C, MTHFR, NBEAL2, NDNF, NRAP, PDCD6, PDGFRA, PIKFYVE, PLCD3, PRKACB, PRKDC, PROX1, ROBO4, SH3PXD2A, TANC1, THY1, TJP1, TNF, TPM1, VASH1]
GO:0009790	embryo development	GO_BiologicalProcess-EBI-UniProt-GOA-ACAP-ARAP_16.06.2020_00h00	0.0109011	0.0424074	0.000233162	0.000597478	[3, 4]	Group45	5.80475	44	[ABI1, ABR, APAF1, ARNT2, BAG6, BCOR, CMIP, COL1A1, CSF2, CXCL8, DYNC2H1, EDN1, EYA1, GLI1, GREM2, HAND1, IFT140, ITGB4, LAMA3, LIF, LUZP1, MAPK8IP3, MEF2C, MTHFR, PDCD6, PDGFRA, PLCD3, PRKACB, PRKDC, PROX1, RXRA, SEMA3A, SEMA3F, SH3PXD2A, SOS1, SOX6, TEAD1, TET3, TJP1, TNF, TPM1, VASH1, WDR19, YTHDC1]
GO:0048513	animal organ development	GO_BiologicalProcess-EBI-UniProt-GOA-ACAP-ARAP_16.06.2020_00h00	0.000180112	0.00268326	0.000233162	0.000597478	[3, 4, 5]	Group45	5.57143	117	[ABI1, ABR, ACTN2, ADGRG6, APAF1, ARHGEF7, ARNT2, ARNTL, ATP11C, ATP2C2, BAG6, BCOR, BICC1, BMPER, CD109, COL1A1, COL27A1, COL3A1, COL6A3, COL8A2, CSF2, CSF3, CSGALNACT1, CTSB, CXCL8, DAB1, DCAF1, DLG5, DYNC2H1, EDA, EDN1, EGR3, EYA1, GIGYF2, GJC1, GLI1, GREB1L, GREM2, HAND1, HEATR9, IFNB1, IFT140, IGSF3, IL34, ISG15, ITGB4, KIF27, LAMA3, LDB3, LIF, LOC101087446, LOC101088440, LUZP1, LYN, MAPK8IP…
GO:0072359	circulatory system development	GO_BiologicalProcess-EBI-UniProt-GOA-ACAP-ARAP_16.06.2020_00h00	0.000580268	0.00608585	0.000233162	0.000597478	[4, 5]	Group45	6.66667	47	[ACTN2, ADGRB2, ADGRG6, AGO2, ATP2B4, BCOR, BICC1, BMPER, COL1A1, COL3A1, CXCL10, CXCL8, DYNC2H1, EDN1, EGR3, EYA1, GJC1, GLI1, GREB1L, HAND1, IFT140, IL1A, LDB3, LGALS8, LIF, LUZP1, MEF2A, MEF2C, NDNF, NRAP, PDCD6, PDGFRA, PDLIM3, PLCD3, PRKDC, PROX1, ROBO4, RXRA, SERPINF2, SLITRK5, SOS1, SOX6, TCF7L2, THY1, TJP1, TPM1, VASH1]
GO:0007507	heart development	GO_BiologicalProcess-EBI-UniProt-GOA-ACAP-ARAP_16.06.2020_00h00	0.00375914	0.0205343	0.000233162	0.000597478	[4, 5, 6]	Group45	7.16253	26	[ACTN2, ADGRG6, BCOR, BICC1, COL3A1, DYNC2H1, EDN1, EYA1, GJC1, GLI1, GREB1L, HAND1, IFT140, LDB3, LUZP1, MEF2A, MEF2C, NRAP, PDGFRA, PDLIM3, PRKDC, PROX1, RXRA, SOS1, SOX6, TPM1]
GO:0043242	negative regulation of protein-containing complex disassembly	GO_BiologicalProcess-EBI-UniProt-GOA-ACAP-ARAP_16.06.2020_00h00	0.0126336	0.0462642	0.00272864	0.0048641	[4, 5, 6, 7]	Group46	12.5	6	[ARHGEF2, KIAA1211, NAV3, SPTBN1, TNF, TTBK2]
GO:0071801	regulation of podosome assembly	GO_BiologicalProcess-EBI-UniProt-GOA-ACAP-ARAP_16.06.2020_00h00	0.0140724	0.0499972	0.00272864	0.0048641	[5, 6, 7]	Group46	23.0769	3	[ARHGEF2, CSF2, TNF]
GO:0007019	microtubule depolymerization	GO_BiologicalProcess-EBI-UniProt-GOA-ACAP-ARAP_16.06.2020_00h00	0.00418232	0.0222887	0.00272864	0.0048641	[5, 8]	Group46	18.5185	5	[ARHGEF2, KIF18B, NAV3, NCKAP5L, TTBK2]
GO:0051261	protein depolymerization	GO_BiologicalProcess-EBI-UniProt-GOA-ACAP-ARAP_16.06.2020_00h00	0.00793691	0.0346843	0.00272864	0.0048641	[7]	Group46	11.2676	8	[ACTN2, ARHGEF2, KIAA1211, KIF18B, NAV3, NCKAP5L, SPTBN1, TTBK2]
GO:0007026	negative regulation of microtubule depolymerization	GO_BiologicalProcess-EBI-UniProt-GOA-ACAP-ARAP_16.06.2020_00h00	0.0140724	0.0499972	0.00272864	0.0048641	[5, 6, 7, 8, 9, 10]	Group46	23.0769	3	[ARHGEF2, NAV3, TTBK2]
GO:0001101	response to acid chemical	GO_BiologicalProcess-EBI-UniProt-GOA-ACAP-ARAP_16.06.2020_00h00	0.011436	0.0434568	0.000745898	0.00179893	[3]	Group47	12.766	6	[ATP2B4, COL1A1, CPEB3, PDGFRA, RPTOR, TNF]
GO:0048407	platelet-derived growth factor binding	GO_MolecularFunction-EBI-UniProt-GOA-ACAP-ARAP_16.06.2020_00h00	0.00862495	0.0365932	0.000745898	0.00179893	[4]	Group47	27.2727	3	[COL1A1, COL3A1, PDGFRA]
GO:0098644	complex of collagen trimers	GO_CellularComponent-EBI-UniProt-GOA-ACAP-ARAP_16.06.2020_00h00	0.00332331	0.0188609	0.000745898	0.00179893	[3, 4, 5]	Group47	25	4	[COL1A1, COL27A1, COL3A1, LUM]
GO:0098643	banded collagen fibril	GO_CellularComponent-EBI-UniProt-GOA-ACAP-ARAP_16.06.2020_00h00	0.000465866	0.00508958	0.000745898	0.00179893	[4, 5, 6]	Group47	40	4	[COL1A1, COL27A1, COL3A1, LUM]
GO:0005583	fibrillar collagen trimer	GO_CellularComponent-EBI-UniProt-GOA-ACAP-ARAP_16.06.2020_00h00	0.000465866	0.00508958	0.000745898	0.00179893	[3, 5, 6, 7]	Group47	40	4	[COL1A1, COL27A1, COL3A1, LUM]
GO:0005102	signaling receptor binding	GO_MolecularFunction-EBI-UniProt-GOA-ACAP-ARAP_16.06.2020_00h00	0.000140979	0.00243188	0.00135428	0.00300137	[3]	Group48	6.44202	65	[APLP1, ARNT2, ARNTL, BAG6, BTN1A1, CAPRIN2, COL3A1, CSF2, CSF3, CXCL10, CXCL11, CXCL8, DCAF1, DLG4, EDA, EDN1, EPS8L1, FERMT2, FGF13, GALNT11, GIPC1, GREM2, IFNB1, IFNL1, IL1A, IL34, IRAK4, ISG15, ITGB4, LAMA3, LGALS8, LGI1, LIF, LOC100302541, LOC101088440, LOC101091743, LYN, MYO9B, NCOR2, NR4A2, NSD1, PDGFRA, PNOC, PPARGC1A, PROX1, RAPGEF2, RSPO1, RXRA, SEMA3A, SEMA3B, SEMA3F, SEMA3G, SEMA4D, S…
GO:0007166	cell surface receptor signaling pathway	GO_BiologicalProcess-EBI-UniProt-GOA-ACAP-ARAP_16.06.2020_00h00	0.000941682	0.0085141	0.00135428	0.00300137	[3, 4, 5]	Group48	5.49149	100	[ADGRB2, ADGRG6, ARNTL, BAG6, BEGAIN, BICC1, BMPER, BTN1A1, CAPRIN2, CCNY, CD109, CD63, CHRNA5, CHUK, CMKLR1, COL1A1, COL3A1, CSF2, CXCL10, CXCL11, CXCL8, DAB1, DIXDC1, DLG5, DYNC2H1, EDA, EDN1, EYA1, FERMT2, FGFR3, FUT8, GALNT11, GCLM, GIGYF2, GIPC1, GLI1, GREM2, HHAT, HIP1, IFI6, IFNB1, IFNL1, IFT140, IFT81, IL13RA2, IL15RA, IL1A, IRAK4, IRF7, ISG15, ITGAE, ITGAL, ITGB4, JADE1, LAMA3, LIF, LIMS…
GO:0030545	receptor regulator activity	GO_BiologicalProcess-EBI-UniProt-GOA-ACAP-ARAP_16.06.2020_00h00	0.00382603	0.020727	0.00135428	0.00300137	[4]	Group48	7.24638	25	[CSF2, CSF3, CXCL10, CXCL11, CXCL8, EDN1, FGF13, GREM2, IFNB1, IFNL1, IL1A, IL34, LIF, LOC100302541, LOC101088440, LOC101091743, PNOC, SEMA3A, SEMA3B, SEMA3F, SEMA3G, SEMA4D, SEMA6D, TNF, TNFSF10]
GO:0048018	receptor ligand activity	GO_BiologicalProcess-EBI-UniProt-GOA-ACAP-ARAP_16.06.2020_00h00	0.0015246	0.0110428	0.00135428	0.00300137	[3, 4, 5, 6]	Group48	7.76398	25	[CSF2, CSF3, CXCL10, CXCL11, CXCL8, EDN1, FGF13, GREM2, IFNB1, IFNL1, IL1A, IL34, LIF, LOC100302541, LOC101088440, LOC101091743, PNOC, SEMA3A, SEMA3B, SEMA3F, SEMA3G, SEMA4D, SEMA6D, TNF, TNFSF10]
GO:0030546	signaling receptor activator activity	GO_BiologicalProcess-EBI-UniProt-GOA-ACAP-ARAP_16.06.2020_00h00	0.00196219	0.0129268	0.00135428	0.00300137	[5]	Group48	7.62195	25	[CSF2, CSF3, CXCL10, CXCL11, CXCL8, EDN1, FGF13, GREM2, IFNB1, IFNL1, IL1A, IL34, LIF, LOC100302541, LOC101088440, LOC101091743, PNOC, SEMA3A, SEMA3B, SEMA3F, SEMA3G, SEMA4D, SEMA6D, TNF, TNFSF10]
GO:0030016	myofibril	GO_CellularComponent-EBI-UniProt-GOA-ACAP-ARAP_16.06.2020_00h00	0.00582954	0.027791	0.00173457	0.00364706	[4, 5, 6]	Group49	9.82143	11	[ACTA1, ACTN2, ATP2B4, LDB3, LOC101085080, MYH7B, NRAP, PDLIM3, PPP3CA, SPTBN1, TPM1]
GO:0031941	filamentous actin	GO_CellularComponent-EBI-UniProt-GOA-ACAP-ARAP_16.06.2020_00h00	0.0077777	0.0342167	0.00173457	0.00364706	[2, 7, 8]	Group49	20	4	[EHBP1, LDB3, PDLIM3, SPECC1]
GO:0051371	muscle alpha-actinin binding	GO_MolecularFunction-EBI-UniProt-GOA-ACAP-ARAP_16.06.2020_00h00	0.011157	0.0430199	0.00173457	0.00364706	[6]	Group49	25	3	[LDB3, NRAP, PDLIM3]
GO:0097517	contractile actin filament bundle	GO_CellularComponent-EBI-UniProt-GOA-ACAP-ARAP_16.06.2020_00h00	0.0139164	0.0495772	0.00173457	0.00364706	[3, 7, 8]	Group49	12.2449	6	[ACTA1, FAM107A, FERMT2, LDB3, PDLIM3, TPM1]
GO:0001725	stress fiber	GO_CellularComponent-EBI-UniProt-GOA-ACAP-ARAP_16.06.2020_00h00	0.0139164	0.0495772	0.00173457	0.00364706	[3, 4, 7, 8, 9]	Group49	12.2449	6	[ACTA1, FAM107A, FERMT2, LDB3, PDLIM3, TPM1]
GO:1902850	microtubule cytoskeleton organization involved in mitosis	GO_BiologicalProcess-EBI-UniProt-GOA-ACAP-ARAP_16.06.2020_00h00	0.0132	0.0474115	0.0012026	0.00273925	[4, 5, 7]	Group50	9.67742	9	[ARHGEF2, AURKB, CENPE, CLASP2, POC1A, SMC1A, TACC1, TACC3, WDR62]
GO:0051233	spindle midzone	GO_CellularComponent-EBI-UniProt-GOA-ACAP-ARAP_16.06.2020_00h00	0.00575497	0.0275357	0.0012026	0.00273925	[2, 5, 6, 7, 8]	Group50	17.2414	5	[AURKB, CDC6, CENPE, KIF18B, PKP4]
GO:0005819	spindle	GO_CellularComponent-EBI-UniProt-GOA-ACAP-ARAP_16.06.2020_00h00	0.0031518	0.0181228	0.0012026	0.00273925	[4, 5, 6, 7]	Group50	8.54271	17	[ACTA1, AGBL5, AURKB, CDC6, CENPE, CKAP2L, CLASP2, ECT2, KATNAL1, KIF18B, PKP4, POC1A, SMC1A, SPAG5, TBCK, TTK, WDR62]
GO:0015630	microtubule cytoskeleton	GO_CellularComponent-EBI-UniProt-GOA-ACAP-ARAP_16.06.2020_00h00	0.00152353	0.0110964	0.0012026	0.00273925	[5, 6]	Group50	6.26566	50	[ACTA1, ADGRB2, AGBL5, ALS2, ARHGEF2, AURKB, BRSK2, CAPRIN2, CCHCR1, CDC6, CDKL5, CENPE, CEP112, CEP250, CKAP2L, CLASP2, CNTLN, DLG5, DPP9, DYNC2H1, ECT2, EHBP1, FBXW11, IFT140, IFT81, ITSN2, JADE1, KATNAL1, KIF18B, KIF1B, KIF27, MAP2, MAZ, NAV3, NCKAP5L, NDRG1, PDE4D, PKP4, POC1A, PRKACB, RNF4, SMC1A, SPACA9, SPAG5, SPECC1, SPTAN1, TBCK, TTBK2, TTK, WDR62]
GO:0007052	mitotic spindle organization	GO_BiologicalProcess-EBI-UniProt-GOA-ACAP-ARAP_16.06.2020_00h00	0.00669239	0.0308934	0.0012026	0.00273925	[4, 5, 6, 8]	Group50	11.5942	8	[AURKB, CENPE, CLASP2, POC1A, SMC1A, TACC1, TACC3, WDR62]
GO:0072686	mitotic spindle	GO_CellularComponent-EBI-UniProt-GOA-ACAP-ARAP_16.06.2020_00h00	0.010779	0.0420573	0.0012026	0.00273925	[5, 6, 7, 8]	Group50	10	9	[AGBL5, CENPE, CKAP2L, CLASP2, ECT2, KIF18B, PKP4, SMC1A, TBCK]
GO:0060147	regulation of posttranscriptional gene silencing	GO_BiologicalProcess-EBI-UniProt-GOA-ACAP-ARAP_16.06.2020_00h00	0.0114197	0.043521	0.00182877	0.00357045	[5, 6, 7, 8]	Group51	14.7059	5	[AGO2, EIF4G1, NCOR2, PPP3CA, TNF]
GO:0060966	regulation of gene silencing by RNA	GO_BiologicalProcess-EBI-UniProt-GOA-ACAP-ARAP_16.06.2020_00h00	0.0114197	0.043521	0.00182877	0.00357045	[4, 5, 6, 7, 8, 9]	Group51	14.7059	5	[AGO2, EIF4G1, NCOR2, PPP3CA, TNF]
GO:0097720	calcineurin-mediated signaling	GO_BiologicalProcess-EBI-UniProt-GOA-ACAP-ARAP_16.06.2020_00h00	0.00348273	0.0195959	0.00182877	0.00357045	[6, 7, 8]	Group51	16.2162	6	[ADGRB2, ATP2B4, PPP3CA, RCAN1, RCAN3, TNF]
GO:0033173	calcineurin-NFAT signaling cascade	GO_BiologicalProcess-EBI-UniProt-GOA-ACAP-ARAP_16.06.2020_00h00	0.00301975	0.0174401	0.00182877	0.00357045	[6, 7, 8, 9]	Group51	16.6667	6	[ADGRB2, ATP2B4, PPP3CA, RCAN1, RCAN3, TNF]
GO:0060964	regulation of gene silencing by miRNA	GO_BiologicalProcess-EBI-UniProt-GOA-ACAP-ARAP_16.06.2020_00h00	0.0100688	0.0404912	0.00182877	0.00357045	[5, 6, 7, 8, 9, 10, 11]	Group51	15.1515	5	[AGO2, EIF4G1, NCOR2, PPP3CA, TNF]
GO:1903799	negative regulation of production of miRNAs involved in gene silencing by miRNA	GO_BiologicalProcess-EBI-UniProt-GOA-ACAP-ARAP_16.06.2020_00h00	0.00646595	0.0302745	0.00182877	0.00357045	[4, 5, 6, 7, 8, 9, 10, 11, 12, 13]	Group51	30	3	[NCOR2, PPP3CA, TNF]
GO:0031345	negative regulation of cell projection organization	GO_BiologicalProcess-EBI-UniProt-GOA-ACAP-ARAP_16.06.2020_00h00	0.00190443	0.0127383	0.000132952	0.000375933	[4, 5, 6]	Group52	11.3402	11	[DAB1, PPP3CA, PTPRS, RAPGEF2, SEMA3A, SEMA3B, SEMA3F, SEMA3G, SEMA4D, SEMA6D, THY1]
GO:0010771	negative regulation of cell morphogenesis involved in differentiation	GO_BiologicalProcess-EBI-UniProt-GOA-ACAP-ARAP_16.06.2020_00h00	1.82005e-05	0.000852173	0.000132952	0.000375933	[5, 6, 7]	Group52	18.9655	11	[DAB1, PPP3CA, PTPRS, RAPGEF2, SEMA3A, SEMA3B, SEMA3F, SEMA3G, SEMA4D, SEMA6D, THY1]
GO:0010977	negative regulation of neuron projection development	GO_BiologicalProcess-EBI-UniProt-GOA-ACAP-ARAP_16.06.2020_00h00	0.000373166	0.00452982	0.000132952	0.000375933	[5, 6, 7, 8, 9, 10, 11, 12]	Group52	13.75	11	[DAB1, PPP3CA, PTPRS, RAPGEF2, SEMA3A, SEMA3B, SEMA3F, SEMA3G, SEMA4D, SEMA6D, THY1]
GO:2000171	negative regulation of dendrite development	GO_BiologicalProcess-EBI-UniProt-GOA-ACAP-ARAP_16.06.2020_00h00	0.00646595	0.0302745	0.000132952	0.000375933	[4, 5, 6, 7, 8, 9, 10, 11, 12, 13]	Group52	30	3	[PPP3CA, PTPRS, RAPGEF2]
GO:0050773	regulation of dendrite development	GO_BiologicalProcess-EBI-UniProt-GOA-ACAP-ARAP_16.06.2020_00h00	0.000185485	0.0026722	0.000132952	0.000375933	[4, 7, 8, 9, 10, 11, 12]	Group52	14.8649	11	[CAPRIN2, CDKL5, DLG5, MEF2C, NEDD4L, PACSIN1, PPFIA2, PPP3CA, PTPRS, RAPGEF2, SEMA4D]
GO:0048814	regulation of dendrite morphogenesis	GO_BiologicalProcess-EBI-UniProt-GOA-ACAP-ARAP_16.06.2020_00h00	0.0103208	0.0407548	0.000132952	0.000375933	[5, 6, 7, 8, 9, 10, 11, 12, 13]	Group52	13.0435	6	[CAPRIN2, NEDD4L, PPFIA2, PPP3CA, RAPGEF2, SEMA4D]
GO:0018193	peptidyl-amino acid modification	GO_BiologicalProcess-EBI-UniProt-GOA-ACAP-ARAP_16.06.2020_00h00	0.00282624	0.0166901	0.00282624	0.00493089	[6, 7]	Group53	5.97345	54	[ABI1, AGBL5, ARHGEF2, ATP2B4, AURKB, BAG6, BCOR, BRSK2, CAPRIN2, CDC42BPA, CHUK, CSF2, CSF3, DCAF1, DPF1, EIF4G1, EPC1, EYA1, EZH1, FGFR3, FKBP5, FUT8, GALNT11, IFIH1, IFNB1, JADE1, LIF, LOC101088440, LYN, MAPKAP1, MKNK1, MLXIPL, NAA16, NAA40, NDNF, NSD1, OXR1, P4HA2, P4HA3, PDGFRA, PRKDC, RAF1, RPTOR, SEMA4D, SOCS5, SUV39H1, SUV39H2, TAF1, TET3, TNF, TTBK2, TTK, TTLL5, VRK1]
GO:0018209	peptidyl-serine modification	GO_BiologicalProcess-EBI-UniProt-GOA-ACAP-ARAP_16.06.2020_00h00	0.000188979	0.00266399	0.00282624	0.00493089	[7, 8]	Group53	9.52381	22	[ATP2B4, AURKB, BRSK2, CAPRIN2, CHUK, CSF3, EIF4G1, IFNB1, LIF, LOC101088440, MAPKAP1, MKNK1, MLXIPL, NDNF, NSD1, PRKDC, RAF1, RPTOR, TNF, TTBK2, TTK, VRK1]
GO:0018105	peptidyl-serine phosphorylation	GO_BiologicalProcess-EBI-UniProt-GOA-ACAP-ARAP_16.06.2020_00h00	0.000185258	0.00269859	0.00282624	0.00493089	[7, 8, 9]	Group53	9.76744	21	[ATP2B4, AURKB, BRSK2, CAPRIN2, CHUK, CSF3, EIF4G1, IFNB1, LIF, LOC101088440, MAPKAP1, MKNK1, MLXIPL, NSD1, PRKDC, RAF1, RPTOR, TNF, TTBK2, TTK, VRK1]
GO:0033135	regulation of peptidyl-serine phosphorylation	GO_BiologicalProcess-EBI-UniProt-GOA-ACAP-ARAP_16.06.2020_00h00	0.000105834	0.00207088	0.00282624	0.00493089	[7, 8, 9, 10]	Group53	13.8298	13	[ATP2B4, CAPRIN2, CSF3, EIF4G1, IFNB1, LIF, LOC101088440, MAPKAP1, MLXIPL, NSD1, RAF1, RPTOR, TNF]
GO:0033139	regulation of peptidyl-serine phosphorylation of STAT protein	GO_BiologicalProcess-EBI-UniProt-GOA-ACAP-ARAP_16.06.2020_00h00	0.00862495	0.0365932	0.00282624	0.00493089	[6, 7, 8, 9, 10, 11]	Group53	27.2727	3	[IFNB1, LIF, LOC101088440]
GO:0033138	positive regulation of peptidyl-serine phosphorylation	GO_BiologicalProcess-EBI-UniProt-GOA-ACAP-ARAP_16.06.2020_00h00	0.000126856	0.00237582	0.00282624	0.00493089	[7, 8, 9, 10, 11]	Group53	15.493	11	[ATP2B4, CAPRIN2, CSF3, EIF4G1, IFNB1, LIF, LOC101088440, MAPKAP1, RAF1, RPTOR, TNF]
GO:0033141	positive regulation of peptidyl-serine phosphorylation of STAT protein	GO_BiologicalProcess-EBI-UniProt-GOA-ACAP-ARAP_16.06.2020_00h00	0.00320688	0.0182792	0.00282624	0.00493089	[7, 8, 9, 10, 11, 12]	Group53	37.5	3	[IFNB1, LIF, LOC101088440]
GO:0043207	response to external biotic stimulus	GO_BiologicalProcess-EBI-UniProt-GOA-ACAP-ARAP_16.06.2020_00h00	0.00369294	0.0203422	0.00422374	0.00653485	[3]	Group54	6.32911	40	[ABR, ADAMTS5, AGBL5, BST2, CMPK2, CREBZF, CXCL10, CXCL11, CXCL8, DDX58, DDX60, DHX58, FKBP5, IFI6, IFIH1, IFIT1, IFIT3, IFNB1, IFNL1, IL1A, IRF7, ISG15, LGALS8, LOC100302541, LOC101088440, LOC101091743, LOC101093912, LYN, MEF2C, NFKB1, OASL, PLCG2, PRKDC, RSAD2, TNF, TRIM14, TRIM21, TRIM41, ZBP1, ZMYND11]
GO:0051707	response to other organism	GO_BiologicalProcess-EBI-UniProt-GOA-ACAP-ARAP_16.06.2020_00h00	0.00369294	0.0203422	0.00422374	0.00653485	[2, 4]	Group54	6.32911	40	[ABR, ADAMTS5, AGBL5, BST2, CMPK2, CREBZF, CXCL10, CXCL11, CXCL8, DDX58, DDX60, DHX58, FKBP5, IFI6, IFIH1, IFIT1, IFIT3, IFNB1, IFNL1, IL1A, IRF7, ISG15, LGALS8, LOC100302541, LOC101088440, LOC101091743, LOC101093912, LYN, MEF2C, NFKB1, OASL, PLCG2, PRKDC, RSAD2, TNF, TRIM14, TRIM21, TRIM41, ZBP1, ZMYND11]
GO:0009615	response to virus	GO_BiologicalProcess-EBI-UniProt-GOA-ACAP-ARAP_16.06.2020_00h00	4.81637e-07	0.000126285	0.00422374	0.00653485	[3, 5]	Group54	13.8365	22	[AGBL5, BST2, CREBZF, CXCL10, DDX58, DDX60, DHX58, IFI6, IFIH1, IFIT1, IFIT3, IFNB1, IFNL1, IRF7, ISG15, LGALS8, LOC101088440, LOC101091743, OASL, RSAD2, TNF, ZMYND11]
GO:0098542	defense response to other organism	GO_BiologicalProcess-EBI-UniProt-GOA-ACAP-ARAP_16.06.2020_00h00	0.00296364	0.0173452	0.00422374	0.00653485	[3, 4, 5]	Group54	6.96056	30	[ADAMTS5, AGBL5, BST2, CXCL10, DDX58, DDX60, DHX58, IFI6, IFIH1, IFIT1, IFIT3, IFNB1, IFNL1, IRF7, ISG15, LGALS8, LOC100302541, LOC101088440, LOC101091743, LOC101093912, NFKB1, OASL, PRKDC, RSAD2, TNF, TRIM14, TRIM21, TRIM41, ZBP1, ZMYND11]
GO:0051607	defense response to virus	GO_BiologicalProcess-EBI-UniProt-GOA-ACAP-ARAP_16.06.2020_00h00	2.68788e-07	0.00011746	0.00422374	0.00653485	[3, 4, 5, 6]	Group54	16.1017	19	[AGBL5, BST2, CXCL10, DDX58, DDX60, DHX58, IFI6, IFIH1, IFIT1, IFIT3, IFNB1, IFNL1, IRF7, ISG15, LOC101088440, LOC101091743, OASL, RSAD2, ZMYND11]
GO:0098586	cellular response to virus	GO_BiologicalProcess-EBI-UniProt-GOA-ACAP-ARAP_16.06.2020_00h00	0.000625661	0.00635846	0.00422374	0.00653485	[4, 6]	Group54	22.2222	6	[DDX58, DDX60, DHX58, IFI6, IFIH1, LGALS8]
GO:0043330	response to exogenous dsRNA	GO_BiologicalProcess-EBI-UniProt-GOA-ACAP-ARAP_16.06.2020_00h00	0.00418232	0.0222887	0.00422374	0.00653485	[5, 6]	Group54	18.5185	5	[DDX58, IFIH1, IFIT1, IFNB1, LOC101088440]
GO:0040008	regulation of growth	GO_BiologicalProcess-EBI-UniProt-GOA-ACAP-ARAP_16.06.2020_00h00	0.00825873	0.035383	0.00877258	0.0107366	[2, 3]	Group55	6.89655	24	[CAPRIN2, CDKL5, DCAF1, DCUN1D3, EDN1, EIF4G1, FAM107A, GLI1, ITSN2, LGI1, LPAR3, MEF2C, PROX1, PTPRS, RIMS2, RPTOR, SEMA3A, SEMA3B, SEMA3F, SEMA3G, SEMA4D, SEMA6D, SLC6A4, SMARCA4]
GO:0048638	regulation of developmental growth	GO_BiologicalProcess-EBI-UniProt-GOA-ACAP-ARAP_16.06.2020_00h00	0.0114181	0.0436417	0.00877258	0.0107366	[3, 4]	Group55	7.6555	16	[CDKL5, EDN1, GLI1, ITSN2, LPAR3, MEF2C, PROX1, PTPRS, RIMS2, SEMA3A, SEMA3B, SEMA3F, SEMA3G, SEMA4D, SEMA6D, SLC6A4]
GO:0001558	regulation of cell growth	GO_BiologicalProcess-EBI-UniProt-GOA-ACAP-ARAP_16.06.2020_00h00	0.000751499	0.00724423	0.00877258	0.0107366	[3, 4, 5]	Group55	9.2233	19	[CAPRIN2, CDKL5, DCUN1D3, EDN1, EIF4G1, FAM107A, ITSN2, LGI1, LPAR3, PTPRS, RIMS2, RPTOR, SEMA3A, SEMA3B, SEMA3F, SEMA3G, SEMA4D, SEMA6D, SMARCA4]
GO:0048588	developmental cell growth	GO_BiologicalProcess-EBI-UniProt-GOA-ACAP-ARAP_16.06.2020_00h00	0.00243127	0.0149643	0.00877258	0.0107366	[3, 4, 5]	Group55	10	13	[CDKL5, EDN1, ITSN2, LPAR3, PTPRS, RIMS2, SEMA3A, SEMA3B, SEMA3F, SEMA3G, SEMA4D, SEMA5B, SEMA6D]
GO:0030307	positive regulation of cell growth	GO_BiologicalProcess-EBI-UniProt-GOA-ACAP-ARAP_16.06.2020_00h00	0.00750445	0.0333503	0.00877258	0.0107366	[3, 4, 5, 6]	Group55	10.5882	9	[CDKL5, EDN1, EIF4G1, ITSN2, LGI1, LPAR3, RIMS2, RPTOR, SEMA4D]
GO:0008361	regulation of cell size	GO_BiologicalProcess-EBI-UniProt-GOA-ACAP-ARAP_16.06.2020_00h00	0.00664913	0.0309114	0.00877258	0.0107366	[5]	Group55	9.64912	11	[CDKL5, EDN1, LPAR3, PTPRS, RPTOR, SEMA3A, SEMA3B, SEMA3F, SEMA3G, SEMA4D, SEMA6D]
GO:0010976	positive regulation of neuron projection development	GO_BiologicalProcess-EBI-UniProt-GOA-ACAP-ARAP_16.06.2020_00h00	0.00205904	0.0132975	0.00877258	0.0107366	[5, 6, 7, 8, 9, 10, 11, 12]	Group55	9.79021	14	[CAPRIN2, CDKL5, DLG5, ITSN2, LPAR3, LYN, NDNF, PACSIN1, PLXNB1, PLXNB3, RIMS2, SEMA4D, TIAM1, TIAM2]
GO:0005126	cytokine receptor binding	GO_MolecularFunction-EBI-UniProt-GOA-ACAP-ARAP_16.06.2020_00h00	0.0039763	0.0213645	0.00613551	0.00882653	[4]	Group56	8.82353	15	[CSF2, CSF3, CXCL10, CXCL11, CXCL8, EDA, IFNB1, IL1A, IL34, IRAK4, LIF, LOC100302541, LOC101088440, TNF, TNFSF10]
GO:0030545	receptor regulator activity	GO_BiologicalProcess-EBI-UniProt-GOA-ACAP-ARAP_16.06.2020_00h00	0.00382603	0.020727	0.00613551	0.00882653	[4]	Group56	7.24638	25	[CSF2, CSF3, CXCL10, CXCL11, CXCL8, EDN1, FGF13, GREM2, IFNB1, IFNL1, IL1A, IL34, LIF, LOC100302541, LOC101088440, LOC101091743, PNOC, SEMA3A, SEMA3B, SEMA3F, SEMA3G, SEMA4D, SEMA6D, TNF, TNFSF10]
GO:0048018	receptor ligand activity	GO_BiologicalProcess-EBI-UniProt-GOA-ACAP-ARAP_16.06.2020_00h00	0.0015246	0.0110428	0.00613551	0.00882653	[3, 4, 5, 6]	Group56	7.76398	25	[CSF2, CSF3, CXCL10, CXCL11, CXCL8, EDN1, FGF13, GREM2, IFNB1, IFNL1, IL1A, IL34, LIF, LOC100302541, LOC101088440, LOC101091743, PNOC, SEMA3A, SEMA3B, SEMA3F, SEMA3G, SEMA4D, SEMA6D, TNF, TNFSF10]
GO:0030546	signaling receptor activator activity	GO_BiologicalProcess-EBI-UniProt-GOA-ACAP-ARAP_16.06.2020_00h00	0.00196219	0.0129268	0.00613551	0.00882653	[5]	Group56	7.62195	25	[CSF2, CSF3, CXCL10, CXCL11, CXCL8, EDN1, FGF13, GREM2, IFNB1, IFNL1, IL1A, IL34, LIF, LOC100302541, LOC101088440, LOC101091743, PNOC, SEMA3A, SEMA3B, SEMA3F, SEMA3G, SEMA4D, SEMA6D, TNF, TNFSF10]
GO:0097696	receptor signaling pathway via STAT	GO_BiologicalProcess-EBI-UniProt-GOA-ACAP-ARAP_16.06.2020_00h00	0.00739602	0.0332061	0.00613551	0.00882653	[4, 5, 6]	Group56	10	10	[CSF2, DAB1, FGFR3, IFNB1, IFNL1, LIF, LOC101088440, LOC101091743, LYN, SOCS5]
GO:0005125	cytokine activity	GO_BiologicalProcess-EBI-UniProt-GOA-ACAP-ARAP_16.06.2020_00h00	8.33252e-05	0.00179081	0.00613551	0.00882653	[4, 5, 6, 7]	Group56	11.7241	17	[CSF2, CSF3, CXCL10, CXCL11, CXCL8, EDN1, GREM2, IFNB1, IFNL1, IL1A, IL34, LIF, LOC100302541, LOC101088440, LOC101091743, TNF, TNFSF10]
GO:0007259	receptor signaling pathway via JAK-STAT	GO_BiologicalProcess-EBI-UniProt-GOA-ACAP-ARAP_16.06.2020_00h00	0.00598432	0.0283229	0.00613551	0.00882653	[5, 6, 7]	Group56	10.3093	10	[CSF2, DAB1, FGFR3, IFNB1, IFNL1, LIF, LOC101088440, LOC101091743, LYN, SOCS5]
GO:0051726	regulation of cell cycle	GO_BiologicalProcess-EBI-UniProt-GOA-ACAP-ARAP_16.06.2020_00h00	0.00016978	0.00264978	6.47244e-05	0.000204131	[3, 4]	Group57	6.95035	49	[ARNTL, ATP2B4, AURKB, BRCC3, CCNT2, CCNY, CDC25C, CDC6, CDK19, CENPE, CEP250, CXCL8, DCUN1D3, ECT2, EDN1, EIF4G1, FAM107A, GIGYF2, GIPC1, GLI1, IL1A, JADE1, LIF, MAP2K6, MEIS2, MLXIPL, NFE2L1, PKP4, POC1A, PRKDC, PROX1, PRR11, PTPN3, RNF4, RPTOR, SLC6A4, SMC1A, SND1, SPAG5, TCF7L2, TNF, TP53INP1, TRIM21, TTK, USP16, USP28, USP44, WAC, ZWILCH]
GO:0010564	regulation of cell cycle process	GO_BiologicalProcess-EBI-UniProt-GOA-ACAP-ARAP_16.06.2020_00h00	0.000603169	0.00627583	6.47244e-05	0.000204131	[3, 4, 5]	Group57	7.71208	30	[ATP2B4, AURKB, BRCC3, CDC25C, CDC6, CENPE, CEP250, DCUN1D3, ECT2, EDN1, EIF4G1, FAM107A, GIGYF2, GIPC1, GLI1, IL1A, JADE1, LIF, MLXIPL, NFE2L1, PKP4, POC1A, PRKDC, RNF4, RPTOR, SMC1A, SND1, SPAG5, TTK, USP44]
GO:0045787	positive regulation of cell cycle	GO_BiologicalProcess-EBI-UniProt-GOA-ACAP-ARAP_16.06.2020_00h00	0.00442613	0.0230264	6.47244e-05	0.000204131	[3, 4, 5]	Group57	8.07175	18	[AURKB, CCNY, CDC25C, CDC6, ECT2, EDN1, EIF4G1, GIPC1, GLI1, IL1A, MEIS2, MLXIPL, PKP4, POC1A, PROX1, RPTOR, SLC6A4, TRIM21]
GO:0051781	positive regulation of cell division	GO_BiologicalProcess-EBI-UniProt-GOA-ACAP-ARAP_16.06.2020_00h00	0.00161193	0.0113007	6.47244e-05	0.000204131	[3, 4, 5]	Group57	18.75	6	[AURKB, CDC6, ECT2, GIPC1, IL1A, PKP4]
GO:0051233	spindle midzone	GO_CellularComponent-EBI-UniProt-GOA-ACAP-ARAP_16.06.2020_00h00	0.00575497	0.0275357	6.47244e-05	0.000204131	[2, 5, 6, 7, 8]	Group57	17.2414	5	[AURKB, CDC6, CENPE, KIF18B, PKP4]
GO:0005819	spindle	GO_CellularComponent-EBI-UniProt-GOA-ACAP-ARAP_16.06.2020_00h00	0.0031518	0.0181228	6.47244e-05	0.000204131	[4, 5, 6, 7]	Group57	8.54271	17	[ACTA1, AGBL5, AURKB, CDC6, CENPE, CKAP2L, CLASP2, ECT2, KATNAL1, KIF18B, PKP4, POC1A, SMC1A, SPAG5, TBCK, TTK, WDR62]
GO:0032467	positive regulation of cytokinesis	GO_BiologicalProcess-EBI-UniProt-GOA-ACAP-ARAP_16.06.2020_00h00	0.00199312	0.0129999	6.47244e-05	0.000204131	[4, 5, 6, 7]	Group57	21.7391	5	[AURKB, CDC6, ECT2, GIPC1, PKP4]
GO:0072686	mitotic spindle	GO_CellularComponent-EBI-UniProt-GOA-ACAP-ARAP_16.06.2020_00h00	0.010779	0.0420573	6.47244e-05	0.000204131	[5, 6, 7, 8]	Group57	10	9	[AGBL5, CENPE, CKAP2L, CLASP2, ECT2, KIF18B, PKP4, SMC1A, TBCK]
GO:0043331	response to dsRNA	GO_BiologicalProcess-EBI-UniProt-GOA-ACAP-ARAP_16.06.2020_00h00	0.00223327	0.0138759	1.48187e-06	2.02522e-05	[4, 5]	Group58	17.6471	6	[DDX58, IFIH1, IFIT1, IFNB1, LOC101088440, NFKB1]
GO:0097696	receptor signaling pathway via STAT	GO_BiologicalProcess-EBI-UniProt-GOA-ACAP-ARAP_16.06.2020_00h00	0.00739602	0.0332061	1.48187e-06	2.02522e-05	[4, 5, 6]	Group58	10	10	[CSF2, DAB1, FGFR3, IFNB1, IFNL1, LIF, LOC101088440, LOC101091743, LYN, SOCS5]
GO:0005125	cytokine activity	GO_BiologicalProcess-EBI-UniProt-GOA-ACAP-ARAP_16.06.2020_00h00	8.33252e-05	0.00179081	1.48187e-06	2.02522e-05	[4, 5, 6, 7]	Group58	11.7241	17	[CSF2, CSF3, CXCL10, CXCL11, CXCL8, EDN1, GREM2, IFNB1, IFNL1, IL1A, IL34, LIF, LOC100302541, LOC101088440, LOC101091743, TNF, TNFSF10]
GO:0043330	response to exogenous dsRNA	GO_BiologicalProcess-EBI-UniProt-GOA-ACAP-ARAP_16.06.2020_00h00	0.00418232	0.0222887	1.48187e-06	2.02522e-05	[5, 6]	Group58	18.5185	5	[DDX58, IFIH1, IFIT1, IFNB1, LOC101088440]
GO:0007259	receptor signaling pathway via JAK-STAT	GO_BiologicalProcess-EBI-UniProt-GOA-ACAP-ARAP_16.06.2020_00h00	0.00598432	0.0283229	1.48187e-06	2.02522e-05	[5, 6, 7]	Group58	10.3093	10	[CSF2, DAB1, FGFR3, IFNB1, IFNL1, LIF, LOC101088440, LOC101091743, LYN, SOCS5]
GO:0033139	regulation of peptidyl-serine phosphorylation of STAT protein	GO_BiologicalProcess-EBI-UniProt-GOA-ACAP-ARAP_16.06.2020_00h00	0.00862495	0.0365932	1.48187e-06	2.02522e-05	[6, 7, 8, 9, 10, 11]	Group58	27.2727	3	[IFNB1, LIF, LOC101088440]
GO:0033138	positive regulation of peptidyl-serine phosphorylation	GO_BiologicalProcess-EBI-UniProt-GOA-ACAP-ARAP_16.06.2020_00h00	0.000126856	0.00237582	1.48187e-06	2.02522e-05	[7, 8, 9, 10, 11]	Group58	15.493	11	[ATP2B4, CAPRIN2, CSF3, EIF4G1, IFNB1, LIF, LOC101088440, MAPKAP1, RAF1, RPTOR, TNF]
GO:0033141	positive regulation of peptidyl-serine phosphorylation of STAT protein	GO_BiologicalProcess-EBI-UniProt-GOA-ACAP-ARAP_16.06.2020_00h00	0.00320688	0.0182792	1.48187e-06	2.02522e-05	[7, 8, 9, 10, 11, 12]	Group58	37.5	3	[IFNB1, LIF, LOC101088440]
GO:0009653	anatomical structure morphogenesis	GO_BiologicalProcess-EBI-UniProt-GOA-ACAP-ARAP_16.06.2020_00h00	2.74331e-07	8.99121e-05	1.36716e-06	2.80268e-05	[2, 3]	Group59	6.43177	115	[ABI1, ABR, ACTA1, ACTN2, ADGRB2, ADGRG6, AGO2, ALS2, APAF1, ARHGEF2, ATP2B4, BCOR, BMPER, BRSK2, BRWD3, CAPRIN2, CD109, CDKL5, COL1A1, COL27A1, COL6A3, COL8A2, CSGALNACT1, CXCL10, CXCL8, DAB1, DLG4, DLG5, DYNC2H1, ECT2, EDA, EDN1, EGR3, EYA1, FERMT2, FMNL1, FRY, FRYL, GAS7, GJC1, GLI1, GREB1L, GREM2, HAND1, IFT140, IGDCC4, IL1A, ITGB4, ITSN2, LAMA3, LDB3, LGALS8, LGI1, LIF, LIMS1, LPAR3, LUZP1, …
GO:0048646	anatomical structure formation involved in morphogenesis	GO_BiologicalProcess-EBI-UniProt-GOA-ACAP-ARAP_16.06.2020_00h00	0.00799713	0.0348313	1.36716e-06	2.80268e-05	[2, 3, 4]	Group59	5.91398	44	[ABI1, ACTA1, ACTN2, ADGRB2, ADGRG6, AGO2, APAF1, ATP2B4, BMPER, CD109, COL1A1, CXCL10, CXCL8, EDA, EDN1, EGR3, EYA1, HAND1, IL1A, ITGB4, LAMA3, LDB3, LUZP1, MEF2A, MEF2C, MTHFR, NBEAL2, NDNF, NRAP, PDCD6, PDGFRA, PIKFYVE, PLCD3, PRKACB, PRKDC, PROX1, ROBO4, SH3PXD2A, TANC1, THY1, TJP1, TNF, TPM1, VASH1]
GO:0009790	embryo development	GO_BiologicalProcess-EBI-UniProt-GOA-ACAP-ARAP_16.06.2020_00h00	0.0109011	0.0424074	1.36716e-06	2.80268e-05	[3, 4]	Group59	5.80475	44	[ABI1, ABR, APAF1, ARNT2, BAG6, BCOR, CMIP, COL1A1, CSF2, CXCL8, DYNC2H1, EDN1, EYA1, GLI1, GREM2, HAND1, IFT140, ITGB4, LAMA3, LIF, LUZP1, MAPK8IP3, MEF2C, MTHFR, PDCD6, PDGFRA, PLCD3, PRKACB, PRKDC, PROX1, RXRA, SEMA3A, SEMA3F, SH3PXD2A, SOS1, SOX6, TEAD1, TET3, TJP1, TNF, TPM1, VASH1, WDR19, YTHDC1]
GO:0072359	circulatory system development	GO_BiologicalProcess-EBI-UniProt-GOA-ACAP-ARAP_16.06.2020_00h00	0.000580268	0.00608585	1.36716e-06	2.80268e-05	[4, 5]	Group59	6.66667	47	[ACTN2, ADGRB2, ADGRG6, AGO2, ATP2B4, BCOR, BICC1, BMPER, COL1A1, COL3A1, CXCL10, CXCL8, DYNC2H1, EDN1, EGR3, EYA1, GJC1, GLI1, GREB1L, HAND1, IFT140, IL1A, LDB3, LGALS8, LIF, LUZP1, MEF2A, MEF2C, NDNF, NRAP, PDCD6, PDGFRA, PDLIM3, PLCD3, PRKDC, PROX1, ROBO4, RXRA, SERPINF2, SLITRK5, SOS1, SOX6, TCF7L2, THY1, TJP1, TPM1, VASH1]
GO:0007507	heart development	GO_BiologicalProcess-EBI-UniProt-GOA-ACAP-ARAP_16.06.2020_00h00	0.00375914	0.0205343	1.36716e-06	2.80268e-05	[4, 5, 6]	Group59	7.16253	26	[ACTN2, ADGRG6, BCOR, BICC1, COL3A1, DYNC2H1, EDN1, EYA1, GJC1, GLI1, GREB1L, HAND1, IFT140, LDB3, LUZP1, MEF2A, MEF2C, NRAP, PDGFRA, PDLIM3, PRKDC, PROX1, RXRA, SOS1, SOX6, TPM1]
GO:0072358	cardiovascular system development	GO_BiologicalProcess-EBI-UniProt-GOA-ACAP-ARAP_16.06.2020_00h00	0.00752947	0.0333484	1.36716e-06	2.80268e-05	[4, 5, 6]	Group59	6.45833	31	[ADGRB2, AGO2, ATP2B4, BMPER, COL1A1, CXCL10, CXCL8, DYNC2H1, EDN1, EGR3, EYA1, GJC1, HAND1, IL1A, LGALS8, LIF, LUZP1, MEF2C, NDNF, PDCD6, PDGFRA, PLCD3, PROX1, ROBO4, SERPINF2, SLITRK5, SOS1, TCF7L2, THY1, TJP1, VASH1]
GO:0001944	vasculature development	GO_BiologicalProcess-EBI-UniProt-GOA-ACAP-ARAP_16.06.2020_00h00	0.00990595	0.0402065	1.36716e-06	2.80268e-05	[4, 5, 6, 7]	Group59	6.38298	30	[ADGRB2, AGO2, ATP2B4, BMPER, COL1A1, CXCL10, CXCL8, DYNC2H1, EDN1, EGR3, EYA1, GJC1, HAND1, IL1A, LGALS8, LIF, LUZP1, MEF2C, NDNF, PDCD6, PDGFRA, PLCD3, PROX1, ROBO4, SERPINF2, SOS1, TCF7L2, THY1, TJP1, VASH1]
GO:0048738	cardiac muscle tissue development	GO_BiologicalProcess-EBI-UniProt-GOA-ACAP-ARAP_16.06.2020_00h00	0.0031727	0.0181634	1.36716e-06	2.80268e-05	[5, 6, 7]	Group59	9.70149	13	[ACTN2, EDN1, GJC1, GLI1, HAND1, MEF2A, MEF2C, NRAP, PDGFRA, PROX1, RXRA, SOX6, TPM1]
GO:0010927	cellular component assembly involved in morphogenesis	GO_BiologicalProcess-EBI-UniProt-GOA-ACAP-ARAP_16.06.2020_00h00	0.000163815	0.00258749	3.58165e-06	2.93695e-05	[3, 4, 5]	Group60	15.0685	11	[ACTA1, ACTN2, EDN1, LDB3, MEF2A, MEF2C, NRAP, PDGFRA, PIKFYVE, PROX1, TPM1]
GO:0097435	supramolecular fiber organization	GO_BiologicalProcess-EBI-UniProt-GOA-ACAP-ARAP_16.06.2020_00h00	0.000561757	0.00593922	3.58165e-06	2.93695e-05	[4]	Group60	7.25806	36	[ABI1, ABI2, ACTA1, ACTN2, ARHGAP6, ARHGEF2, CGNL1, COL1A1, COL3A1, CSF3, EDN1, FAM107A, FCHSD2, HIP1, KATNAL1, KIAA1211, KIF18B, LDB3, LUM, MEF2A, MEF2C, MYO1D, NAV3, NCKAP5L, NRAP, PACSIN1, PDGFRA, PDLIM3, PROX1, PRUNE1, SERPINF2, SPTBN1, SSH1, TJP1, TPM1, TTBK2]
GO:0030036	actin cytoskeleton organization	GO_BiologicalProcess-EBI-UniProt-GOA-ACAP-ARAP_16.06.2020_00h00	2.85271e-05	0.000984185	3.58165e-06	2.93695e-05	[3, 6]	Group60	7.9922	41	[ABI1, ABI2, ABR, ACTA1, ACTN2, ARHGAP6, ARHGEF2, BRSK2, CDC42BPA, CGNL1, CSF3, ECT2, EDN1, EHBP1, EPB41L2, FAM107A, FCHSD2, FMNL1, HIP1, KIAA1211, LDB3, LOC101086801, MAPKAP1, MEF2A, MEF2C, MYO1D, NRAP, OPHN1, PACSIN1, PDGFRA, PDLIM3, PHACTR2, PROX1, SERPINF2, SPECC1, SPTBN1, SSH1, TBCK, TJP1, TNF, TPM1]
GO:0055001	muscle cell development	GO_BiologicalProcess-EBI-UniProt-GOA-ACAP-ARAP_16.06.2020_00h00	0.0044296	0.0229534	3.58165e-06	2.93695e-05	[4, 5]	Group60	10.1852	11	[ACTA1, ACTN2, EDN1, LDB3, MEF2A, MEF2C, NRAP, PDGFRA, PPP3CA, PROX1, TPM1]
GO:0007010	cytoskeleton organization	GO_BiologicalProcess-EBI-UniProt-GOA-ACAP-ARAP_16.06.2020_00h00	1.20673e-06	0.000158202	3.58165e-06	2.93695e-05	[5]	Group60	7.22166	72	[ABI1, ABI2, ABR, ACTA1, ACTN2, ARHGAP6, ARHGEF2, AURKB, BRSK2, BRWD3, CDC42BPA, CENPE, CEP250, CGNL1, CLASP2, CNTLN, CSF3, ECT2, EDN1, EHBP1, EPB41L2, FAM107A, FCHSD2, FGD4, FMNL1, HIP1, KATNAL1, KIAA1211, KIF18B, LDB3, LOC101086801, LOC101100223, LRRC49, MAP2, MAPKAP1, MEF2A, MEF2C, MYO1D, NAV3, NCKAP5L, NRAP, OPHN1, PACSIN1, PACSIN3, PDGFRA, PDLIM3, PHACTR2, PLEC, PLXNB1, POC1A, PROX1, PRUNE1,…
GO:0031032	actomyosin structure organization	GO_BiologicalProcess-EBI-UniProt-GOA-ACAP-ARAP_16.06.2020_00h00	0.000107614	0.00207473	3.58165e-06	2.93695e-05	[4, 7]	Group60	11.9403	16	[ACTA1, ACTN2, CDC42BPA, CGNL1, ECT2, EDN1, EPB41L2, LDB3, MEF2A, MEF2C, NRAP, PDGFRA, PROX1, SERPINF2, TJP1, TPM1]
GO:0055002	striated muscle cell development	GO_BiologicalProcess-EBI-UniProt-GOA-ACAP-ARAP_16.06.2020_00h00	0.00206856	0.0131645	3.58165e-06	2.93695e-05	[5, 6]	Group60	11.2245	11	[ACTA1, ACTN2, EDN1, LDB3, MEF2A, MEF2C, NRAP, PDGFRA, PPP3CA, PROX1, TPM1]
GO:0030239	myofibril assembly	GO_BiologicalProcess-EBI-UniProt-GOA-ACAP-ARAP_16.06.2020_00h00	1.51311e-05	0.000826535	3.58165e-06	2.93695e-05	[4, 5, 6, 7, 8]	Group60	21.2766	10	[ACTA1, ACTN2, EDN1, LDB3, MEF2A, MEF2C, NRAP, PDGFRA, PROX1, TPM1]
GO:0032879	regulation of localization	GO_BiologicalProcess-EBI-UniProt-GOA-ACAP-ARAP_16.06.2020_00h00	0.00171802	0.0119171	0.00711309	0.00988599	[2, 3]	Group61	5.46095	93	[ABR, ACTA1, ACTN2, AGO2, AKAP6, ANO1, ARHGEF2, ARHGEF7, ARNTL, ATP2B4, ATP2C2, AZIN2, BMPER, BRSK2, CD63, CEP250, CFAP69, CHRNA5, CMKLR1, COL1A1, CXCL10, CXCL11, DDX58, DHX58, DLG5, DPEP1, DPP10, ECT2, EDN1, EPB41L2, FAM107A, FXYD6, GIPC1, HIP1, IFIH1, IL1A, KCNJ12, LAMA3, LGALS9, LIF, LRRC32, LYN, MAPK8IP3, MAZ, MCC, MEF2A, MEF2C, NAV3, NEDD4L, NUMB, OPHN1, PACSIN1, PACSIN3, PDCD6, PDE4D, PDGFR…
GO:0040012	regulation of locomotion	GO_BiologicalProcess-EBI-UniProt-GOA-ACAP-ARAP_16.06.2020_00h00	7.25392e-05	0.00172907	0.00711309	0.00988599	[2, 3]	Group61	7.41351	45	[ABR, ACTA1, AGO2, ARHGEF2, ATP2B4, BMPER, CFAP69, CMKLR1, COL1A1, CXCL10, CXCL8, DDX58, DLG5, DPEP1, EDN1, FAM107A, LAMA3, LYN, MAPK8IP3, MAZ, MCC, MEF2C, NAV3, NUMB, PDCD6, PDGFRA, PLCG2, PLXNB3, PPP3CA, PROX1, PRR5L, SCAI, SEMA3A, SEMA3B, SEMA3F, SEMA3G, SEMA4D, SEMA6D, THY1, TIAM1, TP53INP1, TPM1, TTBK2, VASH1, ZMYND8]
GO:0048870	cell motility	GO_BiologicalProcess-EBI-UniProt-GOA-ACAP-ARAP_16.06.2020_00h00	0.0012787	0.010348	0.00711309	0.00988599	[2, 3]	Group61	5.99613	62	[ABR, ACTA1, AGO2, ARHGEF2, ATP2B4, BMPER, CD63, CDC42BPA, CFAP69, CMKLR1, COL1A1, CXCL10, CXCL11, CXCL8, DAB1, DDX58, DLG5, DPEP1, EDN1, EGR3, FAM107A, FMNL1, FUT8, GIPC1, IRAK4, ITGB4, LAMA3, LGALS8, LOC100302541, LYN, MAPK8IP3, MAZ, MCC, MEF2C, NAV3, NDNF, NR4A2, NUMB, PDCD6, PDGFRA, PLCG2, PLXNB3, PPP3CA, PROX1, PRR5L, SCAI, SELE, SEMA3A, SEMA3B, SEMA3F, SEMA3G, SEMA4D, SEMA6D, THY1, TIAM1, T…
GO:0016477	cell migration	GO_BiologicalProcess-EBI-UniProt-GOA-ACAP-ARAP_16.06.2020_00h00	0.000239886	0.00320909	0.00711309	0.00988599	[3, 4]	Group61	6.45856	60	[ABR, AGO2, ARHGEF2, ATP2B4, BMPER, CD63, CDC42BPA, CMKLR1, COL1A1, CXCL10, CXCL11, CXCL8, DAB1, DDX58, DLG5, DPEP1, EDN1, EGR3, FAM107A, FMNL1, FUT8, GIPC1, IRAK4, ITGB4, LAMA3, LGALS8, LOC100302541, LYN, MAPK8IP3, MAZ, MCC, MEF2C, NAV3, NDNF, NR4A2, NUMB, PDCD6, PDGFRA, PLCG2, PLXNB3, PPP3CA, PROX1, PRR5L, SCAI, SELE, SEMA3A, SEMA3B, SEMA3F, SEMA3G, SEMA4D, SEMA6D, THY1, TIAM1, TNF, TNS1, TP53I…
GO:0051050	positive regulation of transport	GO_BiologicalProcess-EBI-UniProt-GOA-ACAP-ARAP_16.06.2020_00h00	0.00922711	0.0384024	0.00711309	0.00988599	[2, 3, 4, 5]	Group61	6.31164	32	[ABR, ACTN2, AKAP6, ANO1, ARHGEF7, ATP2C2, AZIN2, CD63, CXCL10, CXCL11, DDX58, DHX58, ECT2, EDN1, HIP1, IFIH1, IL1A, LGALS9, MEF2A, PLCG2, PPP3CA, PRR5L, RBM26, SEC16B, SELE, SGIP1, SLC51B, SPTBN1, TBC1D5, TCF7L2, THY1, TNF]
GO:0051270	regulation of cellular component movement	GO_BiologicalProcess-EBI-UniProt-GOA-ACAP-ARAP_16.06.2020_00h00	0.000127624	0.00229198	0.00711309	0.00988599	[3, 4]	Group61	7.23473	45	[ABR, ACTA1, AGO2, ARHGEF2, ATP2B4, BMPER, CFAP69, CMKLR1, COL1A1, CXCL10, DDX58, DLG5, DPEP1, EDN1, FAM107A, LAMA3, LYN, MAPK8IP3, MAZ, MCC, MEF2C, NAV3, NUMB, PDCD6, PDE4D, PDGFRA, PLCG2, PLXNB3, PPP3CA, PROX1, PRR5L, SCAI, SEMA3A, SEMA3B, SEMA3F, SEMA3G, SEMA4D, SEMA6D, THY1, TIAM1, TP53INP1, TPM1, TTBK2, VASH1, ZMYND8]
GO:2000145	regulation of cell motility	GO_BiologicalProcess-EBI-UniProt-GOA-ACAP-ARAP_16.06.2020_00h00	4.90751e-05	0.00139864	0.00711309	0.00988599	[3, 4, 5]	Group61	7.59931	44	[ABR, ACTA1, AGO2, ARHGEF2, ATP2B4, BMPER, CFAP69, CMKLR1, COL1A1, CXCL10, DDX58, DLG5, DPEP1, EDN1, FAM107A, LAMA3, LYN, MAPK8IP3, MAZ, MCC, MEF2C, NAV3, NUMB, PDCD6, PDGFRA, PLCG2, PLXNB3, PPP3CA, PROX1, PRR5L, SCAI, SEMA3A, SEMA3B, SEMA3F, SEMA3G, SEMA4D, SEMA6D, THY1, TIAM1, TP53INP1, TPM1, TTBK2, VASH1, ZMYND8]
GO:0030334	regulation of cell migration	GO_BiologicalProcess-EBI-UniProt-GOA-ACAP-ARAP_16.06.2020_00h00	5.0855e-05	0.00138898	0.00711309	0.00988599	[4, 5, 6]	Group61	7.72059	42	[ABR, AGO2, ARHGEF2, ATP2B4, BMPER, CMKLR1, COL1A1, CXCL10, DDX58, DLG5, DPEP1, EDN1, FAM107A, LAMA3, LYN, MAPK8IP3, MAZ, MCC, MEF2C, NAV3, NUMB, PDCD6, PDGFRA, PLCG2, PLXNB3, PPP3CA, PROX1, PRR5L, SCAI, SEMA3A, SEMA3B, SEMA3F, SEMA3G, SEMA4D, SEMA6D, THY1, TIAM1, TP53INP1, TPM1, TTBK2, VASH1, ZMYND8]
GO:0050803	regulation of synapse structure or activity	GO_BiologicalProcess-EBI-UniProt-GOA-ACAP-ARAP_16.06.2020_00h00	0.00146833	0.0108145	7.50924e-06	5.13132e-05	[3]	Group62	10.1449	14	[ADGRB2, CAPRIN2, CDKL5, DLG5, EIF4G1, LRRC24, MEF2C, PPFIA2, PTPRD, PTPRS, SEMA3F, SEMA4D, SLITRK5, TNF]
GO:0044087	regulation of cellular component biogenesis	GO_BiologicalProcess-EBI-UniProt-GOA-ACAP-ARAP_16.06.2020_00h00	0.0137744	0.0492049	7.50924e-06	5.13132e-05	[3, 4]	Group62	5.92949	37	[ADGRB2, ARHGEF2, CDKL5, CGNL1, CSF2, CSF3, DLG5, ECT2, EDN1, EIF4G1, EPS8L1, FAM107A, FCHSD2, G3BP2, IFT140, KIAA1211, LRRC24, MEF2C, NAA40, NAV3, PIKFYVE, PROX1, PRUNE1, PTPRD, PTPRS, RAF1, RAPGEF2, RNF4, SEMA4D, SERPINF2, SLITRK5, SMC1A, SPTBN1, SSH1, THY1, TJP1, TNF]
GO:0051128	regulation of cellular component organization	GO_BiologicalProcess-EBI-UniProt-GOA-ACAP-ARAP_16.06.2020_00h00	8.26919e-06	0.000570574	7.50924e-06	5.13132e-05	[3, 4]	Group62	6.3081	95	[ACTN2, ADGRB2, APAF1, ARHGEF2, AURKB, BCOR, BRSK2, CAPRIN2, CD63, CDC6, CDKL5, CENPE, CEP250, CGNL1, CLASP2, CSF2, CSF3, CXCL10, DAB1, DCUN1D3, DLG5, ECT2, EDN1, EIF4G1, EPS8L1, FAM107A, FCHSD2, FGD4, G3BP2, HIP1, IFT140, IL1A, ITSN2, JDP2, KIAA1211, LGI1, LIF, LPAR3, LRRC24, LYN, MEF2C, MTHFR, NAA40, NAV3, NDNF, NEDD4L, NFE2L1, NSD1, NUMB, OPHN1, PACSIN1, PACSIN3, PIKFYVE, PLCG2, PLXNB1, PLXNB3…
GO:0051130	positive regulation of cellular component organization	GO_BiologicalProcess-EBI-UniProt-GOA-ACAP-ARAP_16.06.2020_00h00	0.00550205	0.0266169	7.50924e-06	5.13132e-05	[3, 4, 5]	Group62	6.04396	44	[ACTN2, ADGRB2, CAPRIN2, CD63, CDKL5, CSF2, CSF3, DLG5, EDN1, EIF4G1, EPS8L1, FCHSD2, G3BP2, HIP1, IL1A, ITSN2, JDP2, KIAA1211, LIF, LPAR3, LRRC24, LYN, NAV3, NDNF, PACSIN1, PLCG2, PLXNB1, PLXNB3, POC1A, PPP3CA, PROX1, RIMS2, SELE, SEMA4D, SERPINF2, SGIP1, SLITRK5, TBC1D5, THY1, TIAM1, TIAM2, TNF, TNFSF10, VPS13C]
GO:0034329	cell junction assembly	GO_BiologicalProcess-EBI-UniProt-GOA-ACAP-ARAP_16.06.2020_00h00	0.00156037	0.0110576	7.50924e-06	5.13132e-05	[5]	Group62	8.14815	22	[ACTN2, ADGRB2, DLG5, ECT2, EIF4G1, FAM107A, FERMT2, GJC1, ITGB4, LRRC24, MEF2C, PKP4, PLEC, PLXNB1, PTPRD, PTPRS, RAPGEF2, SEMA4D, SLITRK5, THY1, TNF, TNS1]
GO:0050807	regulation of synapse organization	GO_BiologicalProcess-EBI-UniProt-GOA-ACAP-ARAP_16.06.2020_00h00	0.000883987	0.00816132	7.50924e-06	5.13132e-05	[4, 5, 6]	Group62	10.687	14	[ADGRB2, CAPRIN2, CDKL5, DLG5, EIF4G1, LRRC24, MEF2C, PPFIA2, PTPRD, PTPRS, SEMA3F, SEMA4D, SLITRK5, TNF]
GO:1901888	regulation of cell junction assembly	GO_BiologicalProcess-EBI-UniProt-GOA-ACAP-ARAP_16.06.2020_00h00	0.00171045	0.0119277	7.50924e-06	5.13132e-05	[4, 5, 6]	Group62	10.4	13	[ADGRB2, DLG5, EIF4G1, FAM107A, LRRC24, MEF2C, PTPRD, PTPRS, RAPGEF2, SEMA4D, SLITRK5, THY1, TNF]
GO:1902115	regulation of organelle assembly	GO_BiologicalProcess-EBI-UniProt-GOA-ACAP-ARAP_16.06.2020_00h00	0.00243127	0.0149643	7.50924e-06	5.13132e-05	[4, 5, 6]	Group62	10	13	[ARHGEF2, CDKL5, CSF2, EDN1, G3BP2, IFT140, MEF2C, PIKFYVE, PROX1, PTPRS, RNF4, SMC1A, TNF]
GO:0006793	phosphorus metabolic process	GO_BiologicalProcess-EBI-UniProt-GOA-ACAP-ARAP_16.06.2020_00h00	0.00710176	0.0324404	0.00377409	0.00618951	[3]	Group63	5.04165	115	[ABI1, ALS2, ARHGEF2, ATP2B4, AURKB, BMPER, BRSK2, CAMKK2, CAPRIN2, CCNT2, CCNY, CD109, CDC25C, CDC42BPA, CDK18, CDK19, CDKL5, CENPE, CHKA, CHUK, CMPK2, CSF2, CSF3, CSGALNACT1, DAB1, DCAF1, DGKD, ECT2, EDN1, EFR3B, EIF4G1, EYA1, FAM126B, FBXW11, FGF13, FGFR3, FUT8, GMPS, GRK3, IFNB1, IL34, IRAK4, ISYNA1, KHK, LIF, LOC100302541, LOC101088440, LPAR3, LYN, MAP2K6, MAPK8IP3, MAPKAP1, MEF2A, MEF2C, MI…
GO:0044260	cellular macromolecule metabolic process	GO_BiologicalProcess-EBI-UniProt-GOA-ACAP-ARAP_16.06.2020_00h00	0.00255687	0.0156638	0.00377409	0.00618951	[3, 4]	Group63	4.64085	272	[ABI1, AGBL5, AGL, AGO2, ALG6, ALS2, APAF1, ARHGEF2, ARNT2, ARNTL, ASB3, ASTE1, ATP2B4, AURKB, BAG6, BCOR, BMPER, BRCC3, BRSK2, BRWD3, CAMKK2, CAPRIN2, CAST, CCNT2, CCNY, CD109, CD63, CDC25C, CDC42BPA, CDC6, CDK18, CDK19, CDKL5, CENPE, CHD1L, CHD6, CHUK, CIITA, CMKLR1, COL1A1, COL3A1, COL6A3, CPEB3, CREB5, CREBZF, CRIM1, CSF2, CSF3, CSGALNACT1, CTSB, CXCL8, DAB1, DCAF1, DCUN1D3, DDX58, DEK, DIDO1…
GO:0006796	phosphate-containing compound metabolic process	GO_BiologicalProcess-EBI-UniProt-GOA-ACAP-ARAP_16.06.2020_00h00	0.0100197	0.0404179	0.00377409	0.00618951	[4]	Group63	4.99558	113	[ABI1, ALS2, ARHGEF2, ATP2B4, AURKB, BMPER, BRSK2, CAMKK2, CAPRIN2, CCNT2, CCNY, CD109, CDC25C, CDC42BPA, CDK18, CDK19, CDKL5, CENPE, CHKA, CHUK, CMPK2, CSF2, CSF3, DAB1, DCAF1, DGKD, ECT2, EDN1, EFR3B, EIF4G1, EYA1, FAM126B, FBXW11, FGF13, FGFR3, GMPS, GRK3, IFNB1, IL34, IRAK4, ISYNA1, KHK, LIF, LOC100302541, LOC101088440, LPAR3, LYN, MAP2K6, MAPK8IP3, MAPKAP1, MEF2A, MEF2C, MINK1, MKNK1, MLXIPL…
GO:0043412	macromolecule modification	GO_BiologicalProcess-EBI-UniProt-GOA-ACAP-ARAP_16.06.2020_00h00	0.00470913	0.0239289	0.00377409	0.00618951	[4]	Group63	4.93498	148	[ABI1, AGBL5, ALG6, ALS2, ARHGEF2, ARNTL, ASB3, ATP2B4, AURKB, BAG6, BCOR, BMPER, BRCC3, BRSK2, CAMKK2, CAPRIN2, CCNT2, CCNY, CD109, CDC25C, CDC42BPA, CDK18, CDK19, CDKL5, CENPE, CHUK, COL3A1, CSF2, CSF3, DAB1, DCAF1, DCUN1D3, DPF1, DZIP3, ECT2, EDN1, EIF4G1, EPC1, EYA1, EZH1, FAM107A, FBXW11, FGF13, FGFR3, FICD, FKBP5, FUT8, GALNT11, GRK3, HERC6, HHAT, IFIH1, IFNB1, IL34, IRAK4, ISG15, JADE1, JD…
GO:0036211	protein modification process	GO_BiologicalProcess-EBI-UniProt-GOA-ACAP-ARAP_16.06.2020_00h00	0.000940762	0.00856485	0.00377409	0.00618951	[4, 5]	Group63	5.14166	147	[ABI1, AGBL5, ALG6, ALS2, ARHGEF2, ARNTL, ASB3, ATP2B4, AURKB, BAG6, BCOR, BMPER, BRCC3, BRSK2, CAMKK2, CAPRIN2, CCNT2, CCNY, CD109, CDC25C, CDC42BPA, CDK18, CDK19, CDKL5, CENPE, CHUK, COL3A1, CSF2, CSF3, DAB1, DCAF1, DCUN1D3, DPF1, DZIP3, ECT2, EDN1, EIF4G1, EPC1, EYA1, EZH1, FAM107A, FBXW11, FGF13, FGFR3, FICD, FKBP5, FUT8, GALNT11, GRK3, HERC6, HHAT, IFIH1, IFNB1, IL34, IRAK4, ISG15, JADE1, JD…
GO:0006464	cellular protein modification process	GO_BiologicalProcess-EBI-UniProt-GOA-ACAP-ARAP_16.06.2020_00h00	0.000940762	0.00856485	0.00377409	0.00618951	[5, 6]	Group63	5.14166	147	[ABI1, AGBL5, ALG6, ALS2, ARHGEF2, ARNTL, ASB3, ATP2B4, AURKB, BAG6, BCOR, BMPER, BRCC3, BRSK2, CAMKK2, CAPRIN2, CCNT2, CCNY, CD109, CDC25C, CDC42BPA, CDK18, CDK19, CDKL5, CENPE, CHUK, COL3A1, CSF2, CSF3, DAB1, DCAF1, DCUN1D3, DPF1, DZIP3, ECT2, EDN1, EIF4G1, EPC1, EYA1, EZH1, FAM107A, FBXW11, FGF13, FGFR3, FICD, FKBP5, FUT8, GALNT11, GRK3, HERC6, HHAT, IFIH1, IFNB1, IL34, IRAK4, ISG15, JADE1, JD…
GO:0018193	peptidyl-amino acid modification	GO_BiologicalProcess-EBI-UniProt-GOA-ACAP-ARAP_16.06.2020_00h00	0.00282624	0.0166901	0.00377409	0.00618951	[6, 7]	Group63	5.97345	54	[ABI1, AGBL5, ARHGEF2, ATP2B4, AURKB, BAG6, BCOR, BRSK2, CAPRIN2, CDC42BPA, CHUK, CSF2, CSF3, DCAF1, DPF1, EIF4G1, EPC1, EYA1, EZH1, FGFR3, FKBP5, FUT8, GALNT11, IFIH1, IFNB1, JADE1, LIF, LOC101088440, LYN, MAPKAP1, MKNK1, MLXIPL, NAA16, NAA40, NDNF, NSD1, OXR1, P4HA2, P4HA3, PDGFRA, PRKDC, RAF1, RPTOR, SEMA4D, SOCS5, SUV39H1, SUV39H2, TAF1, TET3, TNF, TTBK2, TTK, TTLL5, VRK1]
GO:0018209	peptidyl-serine modification	GO_BiologicalProcess-EBI-UniProt-GOA-ACAP-ARAP_16.06.2020_00h00	0.000188979	0.00266399	0.00377409	0.00618951	[7, 8]	Group63	9.52381	22	[ATP2B4, AURKB, BRSK2, CAPRIN2, CHUK, CSF3, EIF4G1, IFNB1, LIF, LOC101088440, MAPKAP1, MKNK1, MLXIPL, NDNF, NSD1, PRKDC, RAF1, RPTOR, TNF, TTBK2, TTK, VRK1]
GO:0018105	peptidyl-serine phosphorylation	GO_BiologicalProcess-EBI-UniProt-GOA-ACAP-ARAP_16.06.2020_00h00	0.000185258	0.00269859	0.00377409	0.00618951	[7, 8, 9]	Group63	9.76744	21	[ATP2B4, AURKB, BRSK2, CAPRIN2, CHUK, CSF3, EIF4G1, IFNB1, LIF, LOC101088440, MAPKAP1, MKNK1, MLXIPL, NSD1, PRKDC, RAF1, RPTOR, TNF, TTBK2, TTK, VRK1]
GO:0007275	multicellular organism development	GO_BiologicalProcess-EBI-UniProt-GOA-ACAP-ARAP_16.06.2020_00h00	4.43135e-05	0.00132034	1.2757e-05	7.47198e-05	[2, 3]	Group64	5.33417	170	[ABI1, ABR, ACTN2, ADGRB2, ADGRG6, AGO2, ALS2, APAF1, ARHGEF2, ARHGEF7, ARNT2, ARNTL, ATP11C, ATP2B4, ATP2C2, BAG6, BCOR, BICC1, BMPER, BRSK2, CAPRIN2, CD109, CDKL5, CMIP, COL1A1, COL27A1, COL3A1, COL6A3, COL8A2, CSF2, CSF3, CSGALNACT1, CTSB, CXCL10, CXCL8, DAB1, DCAF1, DLG4, DLG5, DPF1, DYNC2H1, EBF3, ECT2, EDA, EDN1, EGR3, EIF4G1, EYA1, FRY, GAS7, GIGYF2, GJC1, GLI1, GREB1L, GREM2, HAND1, HEATR…
GO:0009653	anatomical structure morphogenesis	GO_BiologicalProcess-EBI-UniProt-GOA-ACAP-ARAP_16.06.2020_00h00	2.74331e-07	8.99121e-05	1.2757e-05	7.47198e-05	[2, 3]	Group64	6.43177	115	[ABI1, ABR, ACTA1, ACTN2, ADGRB2, ADGRG6, AGO2, ALS2, APAF1, ARHGEF2, ATP2B4, BCOR, BMPER, BRSK2, BRWD3, CAPRIN2, CD109, CDKL5, COL1A1, COL27A1, COL6A3, COL8A2, CSGALNACT1, CXCL10, CXCL8, DAB1, DLG4, DLG5, DYNC2H1, ECT2, EDA, EDN1, EGR3, EYA1, FERMT2, FMNL1, FRY, FRYL, GAS7, GJC1, GLI1, GREB1L, GREM2, HAND1, IFT140, IGDCC4, IL1A, ITGB4, ITSN2, LAMA3, LDB3, LGALS8, LGI1, LIF, LIMS1, LPAR3, LUZP1, …
GO:0050793	regulation of developmental process	GO_BiologicalProcess-EBI-UniProt-GOA-ACAP-ARAP_16.06.2020_00h00	0.000127024	0.00234548	1.2757e-05	7.47198e-05	[2, 3]	Group64	5.86439	96	[ABR, ADGRB2, AGO2, ARHGEF2, ARNTL, ATP11C, ATP2B4, BAG6, BCOR, BMPER, BRSK2, BRWD3, CAPRIN2, CD109, CDKL5, CMKLR1, COL1A1, CSF2, CSF3, CXCL10, CXCL8, DAB1, DLG5, ECT2, EDN1, EGR3, EIF4G1, EYA1, FMNL1, GLI1, GLIS1, IFNB1, IL1A, IL34, ISG15, ITSN2, JDP2, LAMA3, LGI4, LIF, LIMS1, LPAR3, LRRC24, LYN, MAPK8IP3, MEF2C, MEIS2, MGP, NDNF, NEDD4L, NUMB, PACSIN1, PDCD6, PDGFRA, PLXNB1, PLXNB3, PPFIA2, PPP…
GO:0051239	regulation of multicellular organismal process	GO_BiologicalProcess-EBI-UniProt-GOA-ACAP-ARAP_16.06.2020_00h00	3.43703e-06	0.000346611	1.2757e-05	7.47198e-05	[2, 3]	Group64	6.08741	117	[ABR, ADAMTS5, ADGRB2, AGO2, ARHGEF2, ARNTL, ATP11C, ATP2B4, BAG6, BCOR, BEGAIN, BMPER, BRSK2, BTN1A1, CAPRIN2, CD109, CDKL5, CMKLR1, COL1A1, CSF2, CSF3, CXCL10, CXCL8, DAB1, DDX58, DDX60, DHX58, DLG5, ECT2, EDN1, EGR3, EIF4G1, EYA1, GJC1, GLI1, IFIH1, IFNB1, IL1A, IL34, IRF7, ISG15, ITSN2, LAMA3, LGALS9, LGI4, LIF, LPAR3, LRRC24, LRRC32, LUM, LYN, MAP2K6, MAPK8IP3, MCC, MEF2A, MEF2C, MEIS2, MGP,…
GO:0030154	cell differentiation	GO_BiologicalProcess-EBI-UniProt-GOA-ACAP-ARAP_16.06.2020_00h00	7.12865e-06	0.000519203	1.2757e-05	7.47198e-05	[3]	Group64	5.75331	139	[ABI1, ACTA1, ACTN2, ADGRG6, AFF4, ALS2, ARHGEF2, ARHGEF7, ARNTL, ATP11C, BRSK2, CAPRIN2, CCHCR1, CD109, CD63, CDKL5, CMKLR1, COL1A1, COL27A1, COL6A3, CSF2, CSF3, CTSB, CXCL10, DAB1, DCAF1, DLG4, DLG5, DYNC2H1, ECT2, EDN1, EGR3, EIF4G1, ELF2, ETS1, EYA1, FERMT2, FRY, GAS7, GIGYF2, GJC1, GLI1, GLIS1, HAND1, HEATR9, IFNB1, IFT140, IGDCC4, IL1A, IL34, ISG15, ITGB4, ITSN2, JDP2, LAMA3, LDB3, LGI1, LG…
GO:0009790	embryo development	GO_BiologicalProcess-EBI-UniProt-GOA-ACAP-ARAP_16.06.2020_00h00	0.0109011	0.0424074	1.2757e-05	7.47198e-05	[3, 4]	Group64	5.80475	44	[ABI1, ABR, APAF1, ARNT2, BAG6, BCOR, CMIP, COL1A1, CSF2, CXCL8, DYNC2H1, EDN1, EYA1, GLI1, GREM2, HAND1, IFT140, ITGB4, LAMA3, LIF, LUZP1, MAPK8IP3, MEF2C, MTHFR, PDCD6, PDGFRA, PLCD3, PRKACB, PRKDC, PROX1, RXRA, SEMA3A, SEMA3F, SH3PXD2A, SOS1, SOX6, TEAD1, TET3, TJP1, TNF, TPM1, VASH1, WDR19, YTHDC1]
GO:0048731	system development	GO_BiologicalProcess-EBI-UniProt-GOA-ACAP-ARAP_16.06.2020_00h00	1.00901e-06	0.000146979	1.2757e-05	7.47198e-05	[3, 4]	Group64	5.70839	166	[ABI1, ABR, ACTN2, ADGRB2, ADGRG6, AGO2, ALS2, APAF1, ARHGEF2, ARHGEF7, ARNT2, ARNTL, ATP11C, ATP2B4, ATP2C2, BAG6, BCOR, BICC1, BMPER, BRSK2, CAPRIN2, CD109, CDKL5, COL1A1, COL27A1, COL3A1, COL6A3, COL8A2, CSF2, CSF3, CSGALNACT1, CTSB, CXCL10, CXCL8, DAB1, DCAF1, DLG4, DLG5, DPF1, DYNC2H1, ECT2, EDA, EDN1, EGR3, EIF4G1, EYA1, FRY, GAS7, GIGYF2, GJC1, GLI1, GREB1L, GREM2, HAND1, HEATR9, IFNB1, IF…
GO:2000026	regulation of multicellular organismal development	GO_BiologicalProcess-EBI-UniProt-GOA-ACAP-ARAP_16.06.2020_00h00	1.72335e-05	0.000868967	1.2757e-05	7.47198e-05	[3, 4]	Group64	6.44654	82	[ADGRB2, AGO2, ARHGEF2, ARNTL, ATP11C, ATP2B4, BAG6, BCOR, BMPER, BRSK2, CAPRIN2, CD109, CDKL5, COL1A1, CSF3, CXCL10, CXCL8, DAB1, DLG5, ECT2, EDN1, EGR3, EIF4G1, EYA1, GLI1, IFNB1, IL1A, IL34, ISG15, ITSN2, LAMA3, LGI4, LIF, LPAR3, LRRC24, LYN, MAPK8IP3, MEF2C, MEIS2, MGP, NDNF, NEDD4L, NUMB, PACSIN1, PDCD6, PLXNB1, PLXNB3, PPFIA2, PPP3CA, PRKACB, PROX1, PRUNE1, PTPRD, PTPRS, RAPGEF2, RCAN3, RIM…
GO:0048513	animal organ development	GO_BiologicalProcess-EBI-UniProt-GOA-ACAP-ARAP_16.06.2020_00h00	0.000180112	0.00268326	1.2757e-05	7.47198e-05	[3, 4, 5]	Group64	5.57143	117	[ABI1, ABR, ACTN2, ADGRG6, APAF1, ARHGEF7, ARNT2, ARNTL, ATP11C, ATP2C2, BAG6, BCOR, BICC1, BMPER, CD109, COL1A1, COL27A1, COL3A1, COL6A3, COL8A2, CSF2, CSF3, CSGALNACT1, CTSB, CXCL8, DAB1, DCAF1, DLG5, DYNC2H1, EDA, EDN1, EGR3, EYA1, GIGYF2, GJC1, GLI1, GREB1L, GREM2, HAND1, HEATR9, IFNB1, IFT140, IGSF3, IL34, ISG15, ITGB4, KIF27, LAMA3, LDB3, LIF, LOC101087446, LOC101088440, LUZP1, LYN, MAPK8IP…
GO:0050771	negative regulation of axonogenesis	GO_BiologicalProcess-EBI-UniProt-GOA-ACAP-ARAP_16.06.2020_00h00	3.10507e-05	0.000992864	9.78214e-06	6.17027e-05	[6, 7, 8, 9, 10, 11, 12, 13, 14]	Group65	21.9512	9	[DAB1, PTPRS, SEMA3A, SEMA3B, SEMA3F, SEMA3G, SEMA4D, SEMA6D, THY1]
GO:0051128	regulation of cellular component organization	GO_BiologicalProcess-EBI-UniProt-GOA-ACAP-ARAP_16.06.2020_00h00	8.26919e-06	0.000570574	9.78214e-06	6.17027e-05	[3, 4]	Group65	6.3081	95	[ACTN2, ADGRB2, APAF1, ARHGEF2, AURKB, BCOR, BRSK2, CAPRIN2, CD63, CDC6, CDKL5, CENPE, CEP250, CGNL1, CLASP2, CSF2, CSF3, CXCL10, DAB1, DCUN1D3, DLG5, ECT2, EDN1, EIF4G1, EPS8L1, FAM107A, FCHSD2, FGD4, G3BP2, HIP1, IFT140, IL1A, ITSN2, JDP2, KIAA1211, LGI1, LIF, LPAR3, LRRC24, LYN, MEF2C, MTHFR, NAA40, NAV3, NDNF, NEDD4L, NFE2L1, NSD1, NUMB, OPHN1, PACSIN1, PACSIN3, PIKFYVE, PLCG2, PLXNB1, PLXNB3…
GO:0051129	negative regulation of cellular component organization	GO_BiologicalProcess-EBI-UniProt-GOA-ACAP-ARAP_16.06.2020_00h00	0.00258264	0.0156029	9.78214e-06	6.17027e-05	[3, 4, 5]	Group65	7.02576	30	[ARHGEF2, AURKB, BCOR, CGNL1, CXCL10, DAB1, FAM107A, KIAA1211, LIF, NAV3, PACSIN1, PACSIN3, PPP3CA, PTPRS, RAF1, RAPGEF2, SEMA3A, SEMA3B, SEMA3F, SEMA3G, SEMA4D, SEMA6D, SPTBN1, SSH1, THY1, TJP1, TNF, TTBK2, TTK, USP44]
GO:0031345	negative regulation of cell projection organization	GO_BiologicalProcess-EBI-UniProt-GOA-ACAP-ARAP_16.06.2020_00h00	0.00190443	0.0127383	9.78214e-06	6.17027e-05	[4, 5, 6]	Group65	11.3402	11	[DAB1, PPP3CA, PTPRS, RAPGEF2, SEMA3A, SEMA3B, SEMA3F, SEMA3G, SEMA4D, SEMA6D, THY1]
GO:0051961	negative regulation of nervous system development	GO_BiologicalProcess-EBI-UniProt-GOA-ACAP-ARAP_16.06.2020_00h00	0.00493548	0.0246962	9.78214e-06	6.17027e-05	[3, 4, 5, 6, 7]	Group65	8.62069	15	[ARHGEF2, DAB1, PPP3CA, PRKACB, PTPRS, RAPGEF2, SEMA3A, SEMA3B, SEMA3F, SEMA3G, SEMA4D, SEMA6D, THRB, THY1, ZHX2]
GO:0010771	negative regulation of cell morphogenesis involved in differentiation	GO_BiologicalProcess-EBI-UniProt-GOA-ACAP-ARAP_16.06.2020_00h00	1.82005e-05	0.000852173	9.78214e-06	6.17027e-05	[5, 6, 7]	Group65	18.9655	11	[DAB1, PPP3CA, PTPRS, RAPGEF2, SEMA3A, SEMA3B, SEMA3F, SEMA3G, SEMA4D, SEMA6D, THY1]
GO:0050768	negative regulation of neurogenesis	GO_BiologicalProcess-EBI-UniProt-GOA-ACAP-ARAP_16.06.2020_00h00	0.00539521	0.0262941	9.78214e-06	6.17027e-05	[4, 5, 6, 7, 8, 9]	Group65	8.80503	14	[ARHGEF2, DAB1, PPP3CA, PTPRS, RAPGEF2, SEMA3A, SEMA3B, SEMA3F, SEMA3G, SEMA4D, SEMA6D, THRB, THY1, ZHX2]
GO:0045665	negative regulation of neuron differentiation	GO_BiologicalProcess-EBI-UniProt-GOA-ACAP-ARAP_16.06.2020_00h00	0.00183831	0.0124228	9.78214e-06	6.17027e-05	[5, 6, 7, 8, 9, 10]	Group65	10.3175	13	[DAB1, PPP3CA, PTPRS, RAPGEF2, SEMA3A, SEMA3B, SEMA3F, SEMA3G, SEMA4D, SEMA6D, THRB, THY1, ZHX2]
GO:0010977	negative regulation of neuron projection development	GO_BiologicalProcess-EBI-UniProt-GOA-ACAP-ARAP_16.06.2020_00h00	0.000373166	0.00452982	9.78214e-06	6.17027e-05	[5, 6, 7, 8, 9, 10, 11, 12]	Group65	13.75	11	[DAB1, PPP3CA, PTPRS, RAPGEF2, SEMA3A, SEMA3B, SEMA3F, SEMA3G, SEMA4D, SEMA6D, THY1]
GO:0044093	positive regulation of molecular function	GO_BiologicalProcess-EBI-UniProt-GOA-ACAP-ARAP_16.06.2020_00h00	0.000211591	0.00291996	5.7283e-06	4.27018e-05	[3]	Group66	6.20629	71	[ABI1, ABR, ACTN2, AGAP1, AKAP6, ALS2, APAF1, ARHGAP20, ARHGAP6, ARHGEF2, ARHGEF7, ATP2B4, AZIN2, CAPRIN2, CCNY, CENPE, CHUK, CSF3, DAB1, DCUN1D3, DDX58, ECT2, EDA, EDN1, EIF4G1, FGF13, FGFR3, GCLM, HIP1, LOC100302541, LOC101086801, LPAR3, LYN, MAP2K6, MAPK8IP3, MEF2C, MYO9B, NCAPH, NR4A2, OPHN1, PDCD6, PDGFRA, PKP4, PLCG2, PLXNB1, PPARGC1A, PPP3CA, PROX1, PSME4, RAF1, RAPGEF2, RASA4B, RPTOR, SEL…
GO:0098772	molecular function regulator	GO_BiologicalProcess-EBI-UniProt-GOA-ACAP-ARAP_16.06.2020_00h00	2.62058e-05	0.000954329	5.7283e-06	4.27018e-05	[3]	Group66	6.4154	80	[ABI1, ABR, AGAP1, ALS2, APAF1, ARHGAP20, ARHGAP6, ARHGEF2, ARHGEF7, ATP2B4, AZIN2, BRCC3, CAST, CCNT2, CCNY, CD109, COL6A3, CRIM1, CSF2, CSF3, CXCL10, CXCL11, CXCL8, DENND1A, DOCK10, DPEP1, ECT2, EDN1, EPS8L1, FGD4, FGF13, FXYD6, GCLM, GREM2, IFNB1, IFNL1, IL1A, IL34, ITSN2, LIF, LOC100302541, LOC101086801, LOC101088440, LOC101091743, MYO9B, NCAPH, NEDD4L, OPHN1, PACSIN3, PHACTR2, PNOC, PSME4, P…
GO:0030234	enzyme regulator activity	GO_BiologicalProcess-EBI-UniProt-GOA-ACAP-ARAP_16.06.2020_00h00	0.0119322	0.0444407	5.7283e-06	4.27018e-05	[4]	Group66	5.85714	41	[ABI1, ABR, AGAP1, ALS2, APAF1, ARHGAP20, ARHGAP6, ATP2B4, AZIN2, BRCC3, CAST, CCNT2, CCNY, CD109, COL6A3, CRIM1, DPEP1, ECT2, FGF13, GCLM, LOC101086801, MYO9B, NCAPH, OPHN1, PHACTR2, PSME4, RAPGEF2, RASA4B, RCAN1, RCAN3, RPTOR, SBF2, SERPINF2, SGSM2, SH3PXD2A, SOCS5, TBC1D13, TBC1D5, TBCK, THY1, TIAM2]
GO:0030545	receptor regulator activity	GO_BiologicalProcess-EBI-UniProt-GOA-ACAP-ARAP_16.06.2020_00h00	0.00382603	0.020727	5.7283e-06	4.27018e-05	[4]	Group66	7.24638	25	[CSF2, CSF3, CXCL10, CXCL11, CXCL8, EDN1, FGF13, GREM2, IFNB1, IFNL1, IL1A, IL34, LIF, LOC100302541, LOC101088440, LOC101091743, PNOC, SEMA3A, SEMA3B, SEMA3F, SEMA3G, SEMA4D, SEMA6D, TNF, TNFSF10]
GO:0043085	positive regulation of catalytic activity	GO_BiologicalProcess-EBI-UniProt-GOA-ACAP-ARAP_16.06.2020_00h00	0.00536166	0.0263263	5.7283e-06	4.27018e-05	[4]	Group66	5.8114	53	[ABI1, ABR, AGAP1, ALS2, APAF1, ARHGAP20, ARHGAP6, ARHGEF7, ATP2B4, AZIN2, CCNY, CENPE, DAB1, DCUN1D3, ECT2, EDN1, FGF13, FGFR3, GCLM, HIP1, LOC100302541, LOC101086801, LPAR3, LYN, MAP2K6, MAPK8IP3, MEF2C, MYO9B, NCAPH, NR4A2, OPHN1, PDCD6, PDGFRA, PKP4, PLXNB1, PROX1, PSME4, RAF1, RAPGEF2, RASA4B, RPTOR, SELE, SEMA4D, SGSM2, SH3PXD2A, TBC1D13, TBC1D5, TBCK, THY1, TIAM1, TIAM2, TNF, TNFSF10]
GO:0051336	regulation of hydrolase activity	GO_BiologicalProcess-EBI-UniProt-GOA-ACAP-ARAP_16.06.2020_00h00	0.00206847	0.0132281	5.7283e-06	4.27018e-05	[4]	Group66	6.14458	51	[ABR, AGAP1, ALS2, APAF1, ARHGAP20, ARHGAP6, ARHGEF7, CAST, CD109, COL6A3, CRIM1, DPEP1, ECT2, FGFR3, HIP1, IFI6, LOC100302541, LOC101086801, LYN, MEF2C, MYO1D, MYO9B, NCAPH, NF1, OASL, OPHN1, PDCD6, PDGFRA, PHACTR2, PKP4, PLXNB1, PLXNB3, PPP6R2, PSME4, RAPGEF2, RASA4B, RCAN1, RCAN3, SBF2, SELE, SEMA4D, SERPINF2, SGSM2, TBC1D13, TBC1D5, TBCK, THY1, TIAM1, TIAM2, TNF, TNFSF10]
GO:0048018	receptor ligand activity	GO_BiologicalProcess-EBI-UniProt-GOA-ACAP-ARAP_16.06.2020_00h00	0.0015246	0.0110428	5.7283e-06	4.27018e-05	[3, 4, 5, 6]	Group66	7.76398	25	[CSF2, CSF3, CXCL10, CXCL11, CXCL8, EDN1, FGF13, GREM2, IFNB1, IFNL1, IL1A, IL34, LIF, LOC100302541, LOC101088440, LOC101091743, PNOC, SEMA3A, SEMA3B, SEMA3F, SEMA3G, SEMA4D, SEMA6D, TNF, TNFSF10]
GO:0008047	enzyme activator activity	GO_BiologicalProcess-EBI-UniProt-GOA-ACAP-ARAP_16.06.2020_00h00	0.00281789	0.0167161	5.7283e-06	4.27018e-05	[5]	Group66	7.4184	25	[ABI1, ABR, AGAP1, ALS2, APAF1, ARHGAP20, ARHGAP6, AZIN2, ECT2, FGF13, LOC101086801, MYO9B, NCAPH, OPHN1, PSME4, RAPGEF2, RASA4B, RPTOR, SGSM2, SH3PXD2A, TBC1D13, TBC1D5, TBCK, THY1, TIAM2]
GO:0030546	signaling receptor activator activity	GO_BiologicalProcess-EBI-UniProt-GOA-ACAP-ARAP_16.06.2020_00h00	0.00196219	0.0129268	5.7283e-06	4.27018e-05	[5]	Group66	7.62195	25	[CSF2, CSF3, CXCL10, CXCL11, CXCL8, EDN1, FGF13, GREM2, IFNB1, IFNL1, IL1A, IL34, LIF, LOC100302541, LOC101088440, LOC101091743, PNOC, SEMA3A, SEMA3B, SEMA3F, SEMA3G, SEMA4D, SEMA6D, TNF, TNFSF10]
GO:0051345	positive regulation of hydrolase activity	GO_BiologicalProcess-EBI-UniProt-GOA-ACAP-ARAP_16.06.2020_00h00	0.000453082	0.00499151	5.7283e-06	4.27018e-05	[5]	Group66	7.41525	35	[ABR, AGAP1, ALS2, APAF1, ARHGAP20, ARHGAP6, ARHGEF7, ECT2, FGFR3, HIP1, LOC100302541, LOC101086801, LYN, MEF2C, MYO9B, NCAPH, OPHN1, PDCD6, PDGFRA, PKP4, PLXNB1, PSME4, RAPGEF2, RASA4B, SELE, SEMA4D, SGSM2, TBC1D13, TBC1D5, TBCK, THY1, TIAM1, TIAM2, TNF, TNFSF10]
GO:0043168	anion binding	GO_MolecularFunction-EBI-UniProt-GOA-ACAP-ARAP_16.06.2020_00h00	3.05397e-05	0.00100094	3.22142e-05	0.000132078	[3]	Group67	5.73278	124	[ABCA3, ABCA9, ABCD4, ABCG4, ACBD4, ACTA1, ACTN2, ADAMTS5, AGAP1, APAF1, APLP1, ATP11B, ATP11C, ATP2B4, ATP2C2, ATP8B3, ATP8B4, AURKB, BRSK2, CAMKK2, CARNS1, CDC42BPA, CDC6, CDK18, CDK19, CDKL5, CENPE, CHD1L, CHD6, CHDH, CHUK, CIITA, CXCL10, CXCL11, DDX58, DDX60, DGKD, DHX58, DYNC2H1, EIF4G1, FCHSD2, FERMT2, FGD4, FGFR3, FICD, FIGNL1, FMO1, GMPS, GREM2, GRK3, HIP1, IFIH1, IRAK4, KATNAL1, KIF18B, …
GO:1901265	nucleoside phosphate binding	GO_MolecularFunction-EBI-UniProt-GOA-ACAP-ARAP_16.06.2020_00h00	0.00139407	0.0107507	3.22142e-05	0.000132078	[3]	Group67	5.48745	94	[ABCA3, ABCA9, ABCD4, ABCG4, ACBD4, ACTA1, AGAP1, APAF1, ATP11B, ATP11C, ATP2B4, ATP2C2, ATP8B3, ATP8B4, AURKB, BRSK2, CAMKK2, CARNS1, CDC42BPA, CDC6, CDK18, CDK19, CDKL5, CENPE, CHD1L, CHD6, CHDH, CHUK, CIITA, DDX58, DDX60, DGKD, DHX58, DYNC2H1, EIF4G1, FGD4, FGFR3, FICD, FIGNL1, FMO1, GMPS, GRK3, IFIH1, IRAK4, KATNAL1, KIF18B, KIF1B, KIF27, LOC101085080, LOC101086263, LYN, MAP2K6, MCM9, MINK1, …
GO:0000166	nucleotide binding	GO_MolecularFunction-EBI-UniProt-GOA-ACAP-ARAP_16.06.2020_00h00	0.00139407	0.0107507	3.22142e-05	0.000132078	[3, 4]	Group67	5.48745	94	[ABCA3, ABCA9, ABCD4, ABCG4, ACBD4, ACTA1, AGAP1, APAF1, ATP11B, ATP11C, ATP2B4, ATP2C2, ATP8B3, ATP8B4, AURKB, BRSK2, CAMKK2, CARNS1, CDC42BPA, CDC6, CDK18, CDK19, CDKL5, CENPE, CHD1L, CHD6, CHDH, CHUK, CIITA, DDX58, DDX60, DGKD, DHX58, DYNC2H1, EIF4G1, FGD4, FGFR3, FICD, FIGNL1, FMO1, GMPS, GRK3, IFIH1, IRAK4, KATNAL1, KIF18B, KIF1B, KIF27, LOC101085080, LOC101086263, LYN, MAP2K6, MCM9, MINK1, …
GO:0032553	ribonucleotide binding	GO_MolecularFunction-EBI-UniProt-GOA-ACAP-ARAP_16.06.2020_00h00	0.00155581	0.0110852	3.22142e-05	0.000132078	[3, 4, 5]	Group67	5.55915	86	[ABCA3, ABCA9, ABCD4, ABCG4, ACBD4, ACTA1, AGAP1, APAF1, ATP11B, ATP11C, ATP2B4, ATP2C2, ATP8B3, ATP8B4, AURKB, BRSK2, CAMKK2, CARNS1, CDC42BPA, CDC6, CDK18, CDK19, CDKL5, CENPE, CHD1L, CHD6, CHUK, CIITA, DDX58, DDX60, DGKD, DHX58, DYNC2H1, EIF4G1, FGD4, FGFR3, FICD, FIGNL1, GMPS, GRK3, IFIH1, IRAK4, KATNAL1, KIF18B, KIF1B, KIF27, LOC101085080, LOC101086263, LYN, MAP2K6, MCM9, MINK1, MKNK1, MTRR,…
GO:0035639	purine ribonucleoside triphosphate binding	GO_MolecularFunction-EBI-UniProt-GOA-ACAP-ARAP_16.06.2020_00h00	0.00144225	0.0107431	3.22142e-05	0.000132078	[4]	Group67	5.6119	83	[ABCA3, ABCA9, ABCD4, ABCG4, ACTA1, AGAP1, APAF1, ATP11B, ATP11C, ATP2B4, ATP2C2, ATP8B3, ATP8B4, AURKB, BRSK2, CAMKK2, CARNS1, CDC42BPA, CDC6, CDK18, CDK19, CDKL5, CENPE, CHD1L, CHD6, CHUK, CIITA, DDX58, DDX60, DGKD, DHX58, DYNC2H1, EIF4G1, FGD4, FGFR3, FICD, FIGNL1, GMPS, GRK3, IFIH1, IRAK4, KATNAL1, KIF18B, KIF1B, KIF27, LOC101085080, LOC101086263, LYN, MAP2K6, MCM9, MINK1, MKNK1, MX1, MYH7B, …
GO:0017076	purine nucleotide binding	GO_MolecularFunction-EBI-UniProt-GOA-ACAP-ARAP_16.06.2020_00h00	0.001415	0.010723	3.22142e-05	0.000132078	[4, 5]	Group67	5.57717	86	[ABCA3, ABCA9, ABCD4, ABCG4, ACBD4, ACTA1, AGAP1, APAF1, ATP11B, ATP11C, ATP2B4, ATP2C2, ATP8B3, ATP8B4, AURKB, BRSK2, CAMKK2, CARNS1, CDC42BPA, CDC6, CDK18, CDK19, CDKL5, CENPE, CHD1L, CHD6, CHUK, CIITA, DDX58, DDX60, DGKD, DHX58, DYNC2H1, EIF4G1, FGD4, FGFR3, FICD, FIGNL1, GMPS, GRK3, IFIH1, IRAK4, KATNAL1, KIF18B, KIF1B, KIF27, LOC101085080, LOC101086263, LYN, MAP2K6, MCM9, MINK1, MKNK1, MX1, …
GO:0032555	purine ribonucleotide binding	GO_MolecularFunction-EBI-UniProt-GOA-ACAP-ARAP_16.06.2020_00h00	0.00182213	0.0124417	3.22142e-05	0.000132078	[4, 5, 6]	Group67	5.54107	85	[ABCA3, ABCA9, ABCD4, ABCG4, ACBD4, ACTA1, AGAP1, APAF1, ATP11B, ATP11C, ATP2B4, ATP2C2, ATP8B3, ATP8B4, AURKB, BRSK2, CAMKK2, CARNS1, CDC42BPA, CDC6, CDK18, CDK19, CDKL5, CENPE, CHD1L, CHD6, CHUK, CIITA, DDX58, DDX60, DGKD, DHX58, DYNC2H1, EIF4G1, FGD4, FGFR3, FICD, FIGNL1, GMPS, GRK3, IFIH1, IRAK4, KATNAL1, KIF18B, KIF1B, KIF27, LOC101085080, LOC101086263, LYN, MAP2K6, MCM9, MINK1, MKNK1, MX1, …
GO:0030554	adenyl nucleotide binding	GO_MolecularFunction-EBI-UniProt-GOA-ACAP-ARAP_16.06.2020_00h00	2.93176e-05	0.000985523	3.22142e-05	0.000132078	[5, 6]	Group67	6.39488	80	[ABCA3, ABCA9, ABCD4, ABCG4, ACBD4, ACTA1, APAF1, ATP11B, ATP11C, ATP2B4, ATP2C2, ATP8B3, ATP8B4, AURKB, BRSK2, CAMKK2, CARNS1, CDC42BPA, CDC6, CDK18, CDK19, CDKL5, CENPE, CHD1L, CHD6, CHUK, CIITA, DDX58, DDX60, DGKD, DHX58, DYNC2H1, EIF4G1, FGFR3, FICD, FIGNL1, GMPS, GRK3, IFIH1, IRAK4, KATNAL1, KIF18B, KIF1B, KIF27, LOC101085080, LOC101086263, LYN, MAP2K6, MCM9, MINK1, MKNK1, MYH7B, MYO1D, MYO9…
GO:0032559	adenyl ribonucleotide binding	GO_MolecularFunction-EBI-UniProt-GOA-ACAP-ARAP_16.06.2020_00h00	2.47677e-05	0.0010147	3.22142e-05	0.000132078	[5, 6, 7]	Group67	6.4257	80	[ABCA3, ABCA9, ABCD4, ABCG4, ACBD4, ACTA1, APAF1, ATP11B, ATP11C, ATP2B4, ATP2C2, ATP8B3, ATP8B4, AURKB, BRSK2, CAMKK2, CARNS1, CDC42BPA, CDC6, CDK18, CDK19, CDKL5, CENPE, CHD1L, CHD6, CHUK, CIITA, DDX58, DDX60, DGKD, DHX58, DYNC2H1, EIF4G1, FGFR3, FICD, FIGNL1, GMPS, GRK3, IFIH1, IRAK4, KATNAL1, KIF18B, KIF1B, KIF27, LOC101085080, LOC101086263, LYN, MAP2K6, MCM9, MINK1, MKNK1, MYH7B, MYO1D, MYO9…
GO:0005524	ATP binding	GO_MolecularFunction-EBI-UniProt-GOA-ACAP-ARAP_16.06.2020_00h00	2.7539e-05	0.000975775	3.22142e-05	0.000132078	[5, 6, 7, 8]	Group67	6.45161	78	[ABCA3, ABCA9, ABCD4, ABCG4, ACTA1, APAF1, ATP11B, ATP11C, ATP2B4, ATP2C2, ATP8B3, ATP8B4, AURKB, BRSK2, CAMKK2, CARNS1, CDC42BPA, CDC6, CDK18, CDK19, CDKL5, CENPE, CHD1L, CHD6, CHUK, CIITA, DDX58, DDX60, DGKD, DHX58, DYNC2H1, EIF4G1, FGFR3, FICD, FIGNL1, GMPS, GRK3, IFIH1, IRAK4, KATNAL1, KIF18B, KIF1B, KIF27, LOC101085080, LOC101086263, LYN, MAP2K6, MCM9, MINK1, MKNK1, MYH7B, MYO1D, MYO9B, NAV3…
GO:0043903	regulation of symbiotic process	GO_BiologicalProcess-EBI-UniProt-GOA-ACAP-ARAP_16.06.2020_00h00	0.000701901	0.00702436	0.00299194	0.00511122	[2, 3]	Group68	10.9375	14	[CXCL8, FAM111A, IFNB1, ISG15, NR5A2, OASL, PROX1, RSAD2, SMARCA4, TMPRSS2, TNF, TRIM14, TRIM21, YTHDC2]
GO:0016032	viral process	GO_BiologicalProcess-EBI-UniProt-GOA-ACAP-ARAP_16.06.2020_00h00	0.00216774	0.0135976	0.00299194	0.00511122	[3]	Group68	8.85417	17	[CTSB, CXCL8, FAM111A, IFNB1, ISG15, NR5A2, OASL, PROX1, RSAD2, RXRA, SLC20A2, SMARCA4, TMPRSS2, TNF, TRIM14, TRIM21, YTHDC2]
GO:0048525	negative regulation of viral process	GO_BiologicalProcess-EBI-UniProt-GOA-ACAP-ARAP_16.06.2020_00h00	0.000446925	0.00500785	0.00299194	0.00511122	[2, 3, 4, 5]	Group68	15.7895	9	[FAM111A, IFNB1, ISG15, OASL, PROX1, RSAD2, TNF, TRIM14, TRIM21]
GO:0050792	regulation of viral process	GO_BiologicalProcess-EBI-UniProt-GOA-ACAP-ARAP_16.06.2020_00h00	0.000305247	0.00381123	0.00299194	0.00511122	[3, 4]	Group68	11.8644	14	[CXCL8, FAM111A, IFNB1, ISG15, NR5A2, OASL, PROX1, RSAD2, SMARCA4, TMPRSS2, TNF, TRIM14, TRIM21, YTHDC2]
GO:0019058	viral life cycle	GO_BiologicalProcess-EBI-UniProt-GOA-ACAP-ARAP_16.06.2020_00h00	0.00192736	0.0128262	0.00299194	0.00511122	[4]	Group68	9.85915	14	[CTSB, CXCL8, FAM111A, IFNB1, ISG15, NR5A2, OASL, PROX1, RSAD2, SLC20A2, TMPRSS2, TNF, TRIM21, YTHDC2]
GO:0019079	viral genome replication	GO_BiologicalProcess-EBI-UniProt-GOA-ACAP-ARAP_16.06.2020_00h00	0.000500763	0.00542562	0.00299194	0.00511122	[4, 5]	Group68	14.2857	10	[CXCL8, FAM111A, IFNB1, ISG15, NR5A2, OASL, PROX1, RSAD2, TNF, YTHDC2]
GO:1903900	regulation of viral life cycle	GO_BiologicalProcess-EBI-UniProt-GOA-ACAP-ARAP_16.06.2020_00h00	0.000373758	0.00449538	0.00299194	0.00511122	[4, 5]	Group68	12.9032	12	[CXCL8, FAM111A, IFNB1, ISG15, NR5A2, OASL, PROX1, RSAD2, TMPRSS2, TNF, TRIM21, YTHDC2]
GO:1903901	negative regulation of viral life cycle	GO_BiologicalProcess-EBI-UniProt-GOA-ACAP-ARAP_16.06.2020_00h00	0.000404029	0.00468746	0.00299194	0.00511122	[3, 4, 5, 6]	Group68	17.7778	8	[FAM111A, IFNB1, ISG15, OASL, PROX1, RSAD2, TNF, TRIM21]
GO:0045069	regulation of viral genome replication	GO_BiologicalProcess-EBI-UniProt-GOA-ACAP-ARAP_16.06.2020_00h00	0.000101972	0.00205669	0.00299194	0.00511122	[5, 6]	Group68	17.2414	10	[CXCL8, FAM111A, IFNB1, ISG15, NR5A2, OASL, PROX1, RSAD2, TNF, YTHDC2]
GO:0045071	negative regulation of viral genome replication	GO_BiologicalProcess-EBI-UniProt-GOA-ACAP-ARAP_16.06.2020_00h00	0.000158862	0.00257121	0.00299194	0.00511122	[4, 5, 6, 7]	Group68	23.3333	7	[FAM111A, IFNB1, ISG15, OASL, PROX1, RSAD2, TNF]
GO:0019899	enzyme binding	GO_MolecularFunction-EBI-UniProt-GOA-ACAP-ARAP_16.06.2020_00h00	6.99937e-05	0.00173135	1.37917e-05	7.53946e-05	[3]	Group69	6.05245	90	[ABR, AGO2, ALS2, ARHGEF2, ARHGEF7, ATP2B4, BAG6, BCOR, BRSK2, CCNY, CDC25C, CDC6, CEP250, CNTLN, COL1A1, COL3A1, CSF3, DCUN1D3, DDX58, DENND1A, DLG4, DOCK10, ECT2, EPS8L1, FGD4, FMNL1, GCLM, HAND1, IPO13, ISG15, ITSN2, LDB3, MAP2K6, MAPK8IP3, MAPKAP1, MCM9, MEF2A, MEF2C, MYO9B, NCAPH, NCOR2, NDRG1, NFRKB, PCCA, PDE4D, PPP3CA, PPP6R2, PRKACB, PRKDC, PRR5L, PTPN3, RAB3IL1, RAF1, RAPGEF2, RIMS2, RI…
GO:0005085	guanyl-nucleotide exchange factor activity	GO_BiologicalProcess-EBI-UniProt-GOA-ACAP-ARAP_16.06.2020_00h00	0.00114526	0.00974962	1.37917e-05	7.53946e-05	[4]	Group69	9.39227	17	[ABR, ALS2, ARHGEF2, ARHGEF7, DENND1A, DOCK10, ECT2, EPS8L1, FGD4, ITSN2, RAB3IL1, RAPGEF2, SBF2, SOS1, ST5, TIAM1, TIAM2]
GO:0051020	GTPase binding	GO_MolecularFunction-EBI-UniProt-GOA-ACAP-ARAP_16.06.2020_00h00	0.000179268	0.00273279	1.37917e-05	7.53946e-05	[4]	Group69	7.97101	33	[ABR, ALS2, ARHGEF2, ARHGEF7, DENND1A, DOCK10, ECT2, EPS8L1, FGD4, FMNL1, IPO13, ITSN2, MAPKAP1, MYO9B, NDRG1, RAB3IL1, RAF1, RAPGEF2, RIMS2, RIMS3, RIMS4, RNF152, SBF2, SGSM2, SOS1, SPTBN1, ST5, SYTL2, TBC1D13, TBC1D5, TBCK, TIAM1, TIAM2]
GO:0005088	Ras guanyl-nucleotide exchange factor activity	GO_BiologicalProcess-EBI-UniProt-GOA-ACAP-ARAP_16.06.2020_00h00	4.1163e-05	0.00125499	1.37917e-05	7.53946e-05	[5]	Group69	15.1163	13	[ALS2, ARHGEF2, DENND1A, ECT2, EPS8L1, FGD4, RAB3IL1, RAPGEF2, SBF2, SOS1, ST5, TIAM1, TIAM2]
GO:0031267	small GTPase binding	GO_MolecularFunction-EBI-UniProt-GOA-ACAP-ARAP_16.06.2020_00h00	5.40512e-05	0.00144614	1.37917e-05	7.53946e-05	[5]	Group69	9.15033	28	[ALS2, ARHGEF2, DENND1A, ECT2, EPS8L1, FGD4, FMNL1, IPO13, MAPKAP1, MYO9B, NDRG1, RAB3IL1, RAF1, RAPGEF2, RIMS2, RIMS3, RIMS4, RNF152, SBF2, SGSM2, SOS1, ST5, SYTL2, TBC1D13, TBC1D5, TBCK, TIAM1, TIAM2]
GO:0043087	regulation of GTPase activity	GO_BiologicalProcess-EBI-UniProt-GOA-ACAP-ARAP_16.06.2020_00h00	0.00100235	0.00887894	1.37917e-05	7.53946e-05	[5]	Group69	7.87879	26	[ABR, AGAP1, ALS2, ARHGAP20, ARHGAP6, ARHGEF7, ECT2, LOC100302541, LOC101086801, MYO9B, NF1, OPHN1, PKP4, PLXNB1, PLXNB3, RAPGEF2, RASA4B, SBF2, SEMA4D, SGSM2, TBC1D13, TBC1D5, TBCK, THY1, TIAM1, TIAM2]
GO:0005089	Rho guanyl-nucleotide exchange factor activity	GO_BiologicalProcess-EBI-UniProt-GOA-ACAP-ARAP_16.06.2020_00h00	0.00182747	0.0124135	1.37917e-05	7.53946e-05	[6]	Group69	15.9091	7	[ALS2, ARHGEF2, ECT2, EPS8L1, FGD4, TIAM1, TIAM2]
GO:0017016	Ras GTPase binding	GO_MolecularFunction-EBI-UniProt-GOA-ACAP-ARAP_16.06.2020_00h00	7.2846e-05	0.00170538	1.37917e-05	7.53946e-05	[6]	Group69	9.15254	27	[ALS2, ARHGEF2, DENND1A, ECT2, EPS8L1, FGD4, FMNL1, IPO13, MAPKAP1, MYO9B, NDRG1, RAB3IL1, RAF1, RAPGEF2, RIMS2, RIMS3, RIMS4, SBF2, SGSM2, SOS1, ST5, SYTL2, TBC1D13, TBC1D5, TBCK, TIAM1, TIAM2]
GO:0017112	Rab guanyl-nucleotide exchange factor activity	GO_BiologicalProcess-EBI-UniProt-GOA-ACAP-ARAP_16.06.2020_00h00	0.00352368	0.0197416	1.37917e-05	7.53946e-05	[6]	Group69	19.2308	5	[ALS2, DENND1A, RAB3IL1, SBF2, ST5]
GO:0017137	Rab GTPase binding	GO_MolecularFunction-EBI-UniProt-GOA-ACAP-ARAP_16.06.2020_00h00	0.000431208	0.0048734	1.37917e-05	7.53946e-05	[7]	Group69	11.4754	14	[ALS2, DENND1A, NDRG1, RAB3IL1, RIMS2, RIMS3, RIMS4, SBF2, SGSM2, ST5, SYTL2, TBC1D13, TBC1D5, TBCK]
GO:0030676	Rac guanyl-nucleotide exchange factor activity	GO_BiologicalProcess-EBI-UniProt-GOA-ACAP-ARAP_16.06.2020_00h00	0.000160641	0.00256829	1.37917e-05	7.53946e-05	[7]	Group69	35.7143	5	[ALS2, ARHGEF2, EPS8L1, TIAM1, TIAM2]
GO:0005102	signaling receptor binding	GO_MolecularFunction-EBI-UniProt-GOA-ACAP-ARAP_16.06.2020_00h00	0.000140979	0.00243188	2.8303e-06	2.57872e-05	[3]	Group70	6.44202	65	[APLP1, ARNT2, ARNTL, BAG6, BTN1A1, CAPRIN2, COL3A1, CSF2, CSF3, CXCL10, CXCL11, CXCL8, DCAF1, DLG4, EDA, EDN1, EPS8L1, FERMT2, FGF13, GALNT11, GIPC1, GREM2, IFNB1, IFNL1, IL1A, IL34, IRAK4, ISG15, ITGB4, LAMA3, LGALS8, LGI1, LIF, LOC100302541, LOC101088440, LOC101091743, LYN, MYO9B, NCOR2, NR4A2, NSD1, PDGFRA, PNOC, PPARGC1A, PROX1, RAPGEF2, RSPO1, RXRA, SEMA3A, SEMA3B, SEMA3F, SEMA3G, SEMA4D, S…
GO:0098772	molecular function regulator	GO_BiologicalProcess-EBI-UniProt-GOA-ACAP-ARAP_16.06.2020_00h00	2.62058e-05	0.000954329	2.8303e-06	2.57872e-05	[3]	Group70	6.4154	80	[ABI1, ABR, AGAP1, ALS2, APAF1, ARHGAP20, ARHGAP6, ARHGEF2, ARHGEF7, ATP2B4, AZIN2, BRCC3, CAST, CCNT2, CCNY, CD109, COL6A3, CRIM1, CSF2, CSF3, CXCL10, CXCL11, CXCL8, DENND1A, DOCK10, DPEP1, ECT2, EDN1, EPS8L1, FGD4, FGF13, FXYD6, GCLM, GREM2, IFNB1, IFNL1, IL1A, IL34, ITSN2, LIF, LOC100302541, LOC101086801, LOC101088440, LOC101091743, MYO9B, NCAPH, NEDD4L, OPHN1, PACSIN3, PHACTR2, PNOC, PSME4, P…
GO:0005126	cytokine receptor binding	GO_MolecularFunction-EBI-UniProt-GOA-ACAP-ARAP_16.06.2020_00h00	0.0039763	0.0213645	2.8303e-06	2.57872e-05	[4]	Group70	8.82353	15	[CSF2, CSF3, CXCL10, CXCL11, CXCL8, EDA, IFNB1, IL1A, IL34, IRAK4, LIF, LOC100302541, LOC101088440, TNF, TNFSF10]
GO:0030545	receptor regulator activity	GO_BiologicalProcess-EBI-UniProt-GOA-ACAP-ARAP_16.06.2020_00h00	0.00382603	0.020727	2.8303e-06	2.57872e-05	[4]	Group70	7.24638	25	[CSF2, CSF3, CXCL10, CXCL11, CXCL8, EDN1, FGF13, GREM2, IFNB1, IFNL1, IL1A, IL34, LIF, LOC100302541, LOC101088440, LOC101091743, PNOC, SEMA3A, SEMA3B, SEMA3F, SEMA3G, SEMA4D, SEMA6D, TNF, TNFSF10]
GO:0048863	stem cell differentiation	GO_BiologicalProcess-EBI-UniProt-GOA-ACAP-ARAP_16.06.2020_00h00	0.0066734	0.0309146	2.8303e-06	2.57872e-05	[4]	Group70	9.23077	12	[EDN1, LIF, MEF2C, PDCD6, PDGFRA, SEMA3A, SEMA3B, SEMA3F, SEMA3G, SEMA4D, SEMA6D, SOX6]
GO:0048018	receptor ligand activity	GO_BiologicalProcess-EBI-UniProt-GOA-ACAP-ARAP_16.06.2020_00h00	0.0015246	0.0110428	2.8303e-06	2.57872e-05	[3, 4, 5, 6]	Group70	7.76398	25	[CSF2, CSF3, CXCL10, CXCL11, CXCL8, EDN1, FGF13, GREM2, IFNB1, IFNL1, IL1A, IL34, LIF, LOC100302541, LOC101088440, LOC101091743, PNOC, SEMA3A, SEMA3B, SEMA3F, SEMA3G, SEMA4D, SEMA6D, TNF, TNFSF10]
GO:0048864	stem cell development	GO_BiologicalProcess-EBI-UniProt-GOA-ACAP-ARAP_16.06.2020_00h00	0.00124937	0.0101734	2.8303e-06	2.57872e-05	[4, 5]	Group70	15.0943	8	[EDN1, PDCD6, SEMA3A, SEMA3B, SEMA3F, SEMA3G, SEMA4D, SEMA6D]
GO:0030546	signaling receptor activator activity	GO_BiologicalProcess-EBI-UniProt-GOA-ACAP-ARAP_16.06.2020_00h00	0.00196219	0.0129268	2.8303e-06	2.57872e-05	[5]	Group70	7.62195	25	[CSF2, CSF3, CXCL10, CXCL11, CXCL8, EDN1, FGF13, GREM2, IFNB1, IFNL1, IL1A, IL34, LIF, LOC100302541, LOC101088440, LOC101091743, PNOC, SEMA3A, SEMA3B, SEMA3F, SEMA3G, SEMA4D, SEMA6D, TNF, TNFSF10]
GO:0005125	cytokine activity	GO_BiologicalProcess-EBI-UniProt-GOA-ACAP-ARAP_16.06.2020_00h00	8.33252e-05	0.00179081	2.8303e-06	2.57872e-05	[4, 5, 6, 7]	Group70	11.7241	17	[CSF2, CSF3, CXCL10, CXCL11, CXCL8, EDN1, GREM2, IFNB1, IFNL1, IL1A, IL34, LIF, LOC100302541, LOC101088440, LOC101091743, TNF, TNFSF10]
GO:0014031	mesenchymal cell development	GO_BiologicalProcess-EBI-UniProt-GOA-ACAP-ARAP_16.06.2020_00h00	0.00124937	0.0101734	2.8303e-06	2.57872e-05	[4, 5, 6, 7, 8]	Group70	15.0943	8	[EDN1, PDCD6, SEMA3A, SEMA3B, SEMA3F, SEMA3G, SEMA4D, SEMA6D]
GO:0014032	neural crest cell development	GO_BiologicalProcess-EBI-UniProt-GOA-ACAP-ARAP_16.06.2020_00h00	0.000963751	0.00865395	2.8303e-06	2.57872e-05	[5, 6, 7, 8, 9]	Group70	15.6863	8	[EDN1, PDCD6, SEMA3A, SEMA3B, SEMA3F, SEMA3G, SEMA4D, SEMA6D]
GO:0005905	clathrin-coated pit	GO_CellularComponent-EBI-UniProt-GOA-ACAP-ARAP_16.06.2020_00h00	0.000742847	0.0072677	0.00179241	0.00367445	[3, 4, 5]	Group71	18.4211	7	[FCHSD2, ITSN2, NUMB, REPS1, SELE, SGIP1, TBC1D5]
GO:0006897	endocytosis	GO_BiologicalProcess-EBI-UniProt-GOA-ACAP-ARAP_16.06.2020_00h00	0.00975109	0.0397009	0.00179241	0.00367445	[3, 5]	Group71	6.88623	23	[AP4E1, CD63, CXCL8, FCHSD2, GRK3, HIP1, ITSN2, NUMB, OPHN1, PACSIN1, PACSIN3, PLCG2, PPP3CA, REPS1, RUFY1, SELE, SGIP1, SNAP25, SRL, SYNJ2, TBC1D5, TMPRSS2, XKR4]
GO:0043112	receptor metabolic process	GO_BiologicalProcess-EBI-UniProt-GOA-ACAP-ARAP_16.06.2020_00h00	0.000789035	0.00749583	0.00179241	0.00367445	[4, 5]	Group71	11.3043	13	[ALS2, CD63, CXCL8, EDN1, FUT8, GRK3, NUMB, PLCG2, SELE, SNAP25, TBC1D5, TNF, ZNRF3]
GO:0006898	receptor-mediated endocytosis	GO_BiologicalProcess-EBI-UniProt-GOA-ACAP-ARAP_16.06.2020_00h00	0.00118736	0.00997835	0.00179241	0.00367445	[4, 6]	Group71	10.3704	14	[AP4E1, CD63, CXCL8, FCHSD2, GRK3, HIP1, ITSN2, NUMB, PLCG2, REPS1, SELE, SGIP1, SNAP25, TBC1D5]
GO:0030100	regulation of endocytosis	GO_BiologicalProcess-EBI-UniProt-GOA-ACAP-ARAP_16.06.2020_00h00	0.00132957	0.0105004	0.00179241	0.00367445	[4, 5, 6]	Group71	11.215	12	[CD63, HIP1, NUMB, OPHN1, PACSIN1, PACSIN3, PLCG2, PPP3CA, RUFY1, SELE, SGIP1, TBC1D5]
GO:0045807	positive regulation of endocytosis	GO_BiologicalProcess-EBI-UniProt-GOA-ACAP-ARAP_16.06.2020_00h00	0.00595854	0.0283031	0.00179241	0.00367445	[3, 4, 5, 6, 7]	Group71	12.963	7	[CD63, HIP1, PLCG2, PPP3CA, SELE, SGIP1, TBC1D5]
GO:0002090	regulation of receptor internalization	GO_BiologicalProcess-EBI-UniProt-GOA-ACAP-ARAP_16.06.2020_00h00	0.00418232	0.0222887	0.00179241	0.00367445	[4, 5, 6, 7, 8]	Group71	18.5185	5	[CD63, NUMB, PLCG2, SELE, TBC1D5]
GO:0031623	receptor internalization	GO_BiologicalProcess-EBI-UniProt-GOA-ACAP-ARAP_16.06.2020_00h00	0.00422554	0.0223374	0.00179241	0.00367445	[5, 6, 7]	Group71	12.5	8	[CD63, CXCL8, GRK3, NUMB, PLCG2, SELE, SNAP25, TBC1D5]
GO:0048259	regulation of receptor-mediated endocytosis	GO_BiologicalProcess-EBI-UniProt-GOA-ACAP-ARAP_16.06.2020_00h00	0.00386264	0.0208392	0.00179241	0.00367445	[5, 6, 7]	Group71	14	7	[CD63, HIP1, NUMB, PLCG2, SELE, SGIP1, TBC1D5]
GO:0048260	positive regulation of receptor-mediated endocytosis	GO_BiologicalProcess-EBI-UniProt-GOA-ACAP-ARAP_16.06.2020_00h00	0.00135558	0.0105158	0.00179241	0.00367445	[4, 5, 6, 7, 8]	Group71	19.3548	6	[CD63, HIP1, PLCG2, SELE, SGIP1, TBC1D5]
GO:0002092	positive regulation of receptor internalization	GO_BiologicalProcess-EBI-UniProt-GOA-ACAP-ARAP_16.06.2020_00h00	0.00420784	0.0223339	0.00179241	0.00367445	[4, 5, 6, 7, 8, 9]	Group71	23.5294	4	[CD63, PLCG2, SELE, TBC1D5]
GO:0022402	cell cycle process	GO_BiologicalProcess-EBI-UniProt-GOA-ACAP-ARAP_16.06.2020_00h00	1.66684e-05	0.000874093	2.12913e-05	9.69939e-05	[2, 3]	Group72	7.22433	57	[ARHGEF2, ATP2B4, AURKB, BAG6, BRCC3, BRSK2, CCNY, CDC25C, CDC6, CDK18, CENPE, CEP250, CLASP2, CNTLN, CXCL8, DCUN1D3, DONSON, ECT2, EDN1, EIF4G1, FAM107A, GIGYF2, GIPC1, GLI1, IL1A, JADE1, KIF18B, LIF, MLXIPL, MND1, NCAPG, NCAPH, NFE2L1, ORC3, PKP4, POC1A, POLA1, PPP3CA, PRKDC, PRR11, RNF4, RPTOR, SMARCAD1, SMC1A, SND1, SPAG5, SPTBN1, TACC1, TACC3, TCF7L2, TP53INP1, TTK, USP16, USP37, USP44, WDR6…
GO:0000278	mitotic cell cycle	GO_BiologicalProcess-EBI-UniProt-GOA-ACAP-ARAP_16.06.2020_00h00	0.00132453	0.010524	2.12913e-05	9.69939e-05	[3]	Group72	6.65584	41	[ARHGEF2, AURKB, BRSK2, CCNY, CDC25C, CDC6, CDK18, CENPE, CEP250, CLASP2, DCUN1D3, ECT2, EDN1, EIF4G1, FAM107A, GIGYF2, IL1A, JADE1, KIF18B, MAP2K6, MEIS2, NCAPG, NCAPH, NFE2L1, POC1A, POLA1, PPP3CA, PRKDC, PTPN3, RPTOR, SMC1A, SPTBN1, TACC1, TACC3, TNF, TTK, USP16, USP37, USP44, WDR62, ZWILCH]
GO:0044770	cell cycle phase transition	GO_BiologicalProcess-EBI-UniProt-GOA-ACAP-ARAP_16.06.2020_00h00	0.00461876	0.0237459	2.12913e-05	9.69939e-05	[3, 4]	Group72	7.58123	21	[ATP2B4, AURKB, BRCC3, BRSK2, CCNY, CDC25C, CDC6, CDK18, CENPE, DCUN1D3, EIF4G1, FAM107A, GIGYF2, GLI1, JADE1, PPP3CA, PRKDC, RPTOR, TTK, USP37, USP44]
GO:0051726	regulation of cell cycle	GO_BiologicalProcess-EBI-UniProt-GOA-ACAP-ARAP_16.06.2020_00h00	0.00016978	0.00264978	2.12913e-05	9.69939e-05	[3, 4]	Group72	6.95035	49	[ARNTL, ATP2B4, AURKB, BRCC3, CCNT2, CCNY, CDC25C, CDC6, CDK19, CENPE, CEP250, CXCL8, DCUN1D3, ECT2, EDN1, EIF4G1, FAM107A, GIGYF2, GIPC1, GLI1, IL1A, JADE1, LIF, MAP2K6, MEIS2, MLXIPL, NFE2L1, PKP4, POC1A, PRKDC, PROX1, PRR11, PTPN3, RNF4, RPTOR, SLC6A4, SMC1A, SND1, SPAG5, TCF7L2, TNF, TP53INP1, TRIM21, TTK, USP16, USP28, USP44, WAC, ZWILCH]
GO:1903047	mitotic cell cycle process	GO_BiologicalProcess-EBI-UniProt-GOA-ACAP-ARAP_16.06.2020_00h00	0.000229611	0.0031033	2.12913e-05	9.69939e-05	[3, 4]	Group72	7.61099	36	[ARHGEF2, AURKB, BRSK2, CCNY, CDC25C, CDC6, CDK18, CENPE, CLASP2, DCUN1D3, ECT2, EDN1, EIF4G1, FAM107A, GIGYF2, IL1A, JADE1, KIF18B, NCAPG, NCAPH, NFE2L1, POC1A, POLA1, PPP3CA, PRKDC, RPTOR, SMC1A, SPTBN1, TACC1, TACC3, TTK, USP16, USP37, USP44, WDR62, ZWILCH]
GO:0010564	regulation of cell cycle process	GO_BiologicalProcess-EBI-UniProt-GOA-ACAP-ARAP_16.06.2020_00h00	0.000603169	0.00627583	2.12913e-05	9.69939e-05	[3, 4, 5]	Group72	7.71208	30	[ATP2B4, AURKB, BRCC3, CDC25C, CDC6, CENPE, CEP250, DCUN1D3, ECT2, EDN1, EIF4G1, FAM107A, GIGYF2, GIPC1, GLI1, IL1A, JADE1, LIF, MLXIPL, NFE2L1, PKP4, POC1A, PRKDC, RNF4, RPTOR, SMC1A, SND1, SPAG5, TTK, USP44]
GO:0045786	negative regulation of cell cycle	GO_BiologicalProcess-EBI-UniProt-GOA-ACAP-ARAP_16.06.2020_00h00	0.0127293	0.046356	2.12913e-05	9.69939e-05	[3, 4, 5]	Group72	6.81115	22	[AURKB, BRCC3, CDC6, CXCL8, DCUN1D3, FAM107A, GIGYF2, JADE1, LIF, MLXIPL, PRKDC, PROX1, PRR11, PTPN3, TCF7L2, TNF, TP53INP1, TTK, USP28, USP44, WAC, ZWILCH]
GO:0045787	positive regulation of cell cycle	GO_BiologicalProcess-EBI-UniProt-GOA-ACAP-ARAP_16.06.2020_00h00	0.00442613	0.0230264	2.12913e-05	9.69939e-05	[3, 4, 5]	Group72	8.07175	18	[AURKB, CCNY, CDC25C, CDC6, ECT2, EDN1, EIF4G1, GIPC1, GLI1, IL1A, MEIS2, MLXIPL, PKP4, POC1A, PROX1, RPTOR, SLC6A4, TRIM21]
GO:0044843	cell cycle G1/S phase transition	GO_BiologicalProcess-EBI-UniProt-GOA-ACAP-ARAP_16.06.2020_00h00	0.00489345	0.0246743	2.12913e-05	9.69939e-05	[4, 5]	Group72	9.6	12	[ATP2B4, CDK18, DCUN1D3, EIF4G1, FAM107A, GIGYF2, GLI1, JADE1, PPP3CA, PRKDC, RPTOR, USP37]
GO:1901987	regulation of cell cycle phase transition	GO_BiologicalProcess-EBI-UniProt-GOA-ACAP-ARAP_16.06.2020_00h00	0.00802098	0.0348196	2.12913e-05	9.69939e-05	[4, 5, 6]	Group72	7.9602	16	[ATP2B4, AURKB, BRCC3, CDC25C, CDC6, CENPE, DCUN1D3, EIF4G1, FAM107A, GIGYF2, GLI1, JADE1, PRKDC, RPTOR, TTK, USP44]
GO:1901988	negative regulation of cell cycle phase transition	GO_BiologicalProcess-EBI-UniProt-GOA-ACAP-ARAP_16.06.2020_00h00	0.0103046	0.0409373	2.12913e-05	9.69939e-05	[4, 5, 6, 7]	Group72	9.52381	10	[AURKB, BRCC3, CDC6, DCUN1D3, FAM107A, GIGYF2, JADE1, PRKDC, TTK, USP44]
GO:1902806	regulation of cell cycle G1/S phase transition	GO_BiologicalProcess-EBI-UniProt-GOA-ACAP-ARAP_16.06.2020_00h00	0.00695275	0.0319827	2.12913e-05	9.69939e-05	[5, 6, 7]	Group72	10.7143	9	[ATP2B4, DCUN1D3, EIF4G1, FAM107A, GIGYF2, GLI1, JADE1, PRKDC, RPTOR]
GO:0048519	negative regulation of biological process	GO_BiologicalProcess-EBI-UniProt-GOA-ACAP-ARAP_16.06.2020_00h00	0.000748256	0.0072664	1.40258e-06	2.30022e-05	[1, 2, 3]	Group73	5.04399	172	[ABR, ACTN2, ADAMTS5, ADGRB2, AGO2, APLP1, ARHGEF2, ARNTL, ATP2B4, AURKB, AZIN2, BAG6, BCOR, BICC1, BMPER, BRCC3, CAPRIN2, CAST, CD109, CDC6, CGNL1, CMKLR1, COL1A1, COL3A1, COL6A3, CPEB3, CREBZF, CRIM1, CSF2, CXCL10, CXCL11, CXCL8, DAB1, DCAF1, DCUN1D3, DHX58, DLG5, DPEP1, DPF1, EDN1, EGR3, EIF4G1, EPC1, EYA1, FAM107A, FAM111A, FAM3A, FBXW11, GATAD2B, GCLM, GIGYF2, GIPC1, GLI1, GLIS1, GREM2, HAND…
GO:0019222	regulation of metabolic process	GO_BiologicalProcess-EBI-UniProt-GOA-ACAP-ARAP_16.06.2020_00h00	0.000278134	0.00350609	1.40258e-06	2.30022e-05	[2, 3]	Group73	4.92122	228	[ABI1, ACTN2, ADAMTS5, AFF4, AGO2, ALS2, APAF1, ARHGEF2, ARNT2, ARNTL, ATP2B4, AZIN2, BAG6, BCOR, BMPER, BRCC3, BRWD3, BTN1A1, CAPRIN2, CAST, CCNT2, CCNY, CD109, CD63, CDK18, CENPE, CHD6, CHUK, CIITA, CMKLR1, COL1A1, COL6A3, CPEB3, CREB5, CREBZF, CRIM1, CSF2, CSF3, DAB1, DCAF1, DCUN1D3, DDX58, DDX60, DEK, DHX58, DPEP1, DPF1, EBF3, ECT2, EDA, EDN1, EGR3, EIF4G1, ELF2, EMSY, EPC1, ETS1, EYA1, FAM10…
GO:0051239	regulation of multicellular organismal process	GO_BiologicalProcess-EBI-UniProt-GOA-ACAP-ARAP_16.06.2020_00h00	3.43703e-06	0.000346611	1.40258e-06	2.30022e-05	[2, 3]	Group73	6.08741	117	[ABR, ADAMTS5, ADGRB2, AGO2, ARHGEF2, ARNTL, ATP11C, ATP2B4, BAG6, BCOR, BEGAIN, BMPER, BRSK2, BTN1A1, CAPRIN2, CD109, CDKL5, CMKLR1, COL1A1, CSF2, CSF3, CXCL10, CXCL8, DAB1, DDX58, DDX60, DHX58, DLG5, ECT2, EDN1, EGR3, EIF4G1, EYA1, GJC1, GLI1, IFIH1, IFNB1, IL1A, IL34, IRF7, ISG15, ITSN2, LAMA3, LGALS9, LGI4, LIF, LPAR3, LRRC24, LRRC32, LUM, LYN, MAP2K6, MAPK8IP3, MCC, MEF2A, MEF2C, MEIS2, MGP,…
GO:0048523	negative regulation of cellular process	GO_BiologicalProcess-EBI-UniProt-GOA-ACAP-ARAP_16.06.2020_00h00	0.000538546	0.00574012	1.40258e-06	2.30022e-05	[2, 3, 4]	Group73	5.13644	160	[ABR, ACTN2, AGO2, APLP1, ARHGEF2, ARNTL, ATP2B4, AURKB, BAG6, BCOR, BICC1, BMPER, BRCC3, CAPRIN2, CAST, CD109, CDC6, CGNL1, COL1A1, COL6A3, CPEB3, CREBZF, CRIM1, CSF2, CXCL10, CXCL11, CXCL8, DAB1, DCAF1, DCUN1D3, DHX58, DLG5, DPEP1, DPF1, EDN1, EGR3, EIF4G1, EPC1, EYA1, FAM107A, FAM3A, FBXW11, GATAD2B, GCLM, GIGYF2, GIPC1, GLI1, GLIS1, GREM2, HAND1, IFI6, IFIT3, IFNB1, IL1A, ISG15, JADE1, JDP2, …
GO:0048585	negative regulation of response to stimulus	GO_BiologicalProcess-EBI-UniProt-GOA-ACAP-ARAP_16.06.2020_00h00	0.0101988	0.0408886	1.40258e-06	2.30022e-05	[2, 3, 4]	Group73	5.56107	56	[ABR, APLP1, ARNTL, ATP2B4, BICC1, BMPER, CD109, CGNL1, COL3A1, CSF2, CXCL8, DAB1, DHX58, DLG5, EYA1, FBXW11, GCLM, GLI1, GREM2, IFI6, IFNB1, JADE1, LIF, LYN, MAPKAP1, MAZ, MCC, NCOR2, NFKB1, NR4A2, OXR1, PDCD6, PDE4D, PDGFRA, PRKACB, PTPRS, RAF1, RASA4B, RNF152, SCAI, SEMA3A, SEMA3B, SEMA3F, SEMA3G, SEMA4D, SEMA6D, SERPINF2, SMARCA4, SOCS5, TCF7L2, THY1, TMPRSS6, TNF, VPS13C, ZMYND11, ZNRF3]
GO:0031323	regulation of cellular metabolic process	GO_BiologicalProcess-EBI-UniProt-GOA-ACAP-ARAP_16.06.2020_00h00	0.0010709	0.00929767	1.40258e-06	2.30022e-05	[3, 4]	Group73	4.88328	205	[ABI1, ACTN2, AGO2, ALS2, APAF1, ARHGEF2, ARNT2, ARNTL, ATP2B4, BAG6, BCOR, BMPER, BRCC3, BRWD3, CAPRIN2, CAST, CCNT2, CCNY, CD109, CD63, CDK18, CENPE, CHD6, CHUK, CIITA, CMKLR1, COL1A1, COL6A3, CPEB3, CREB5, CREBZF, CRIM1, CSF2, CSF3, DAB1, DCAF1, DCUN1D3, DDX58, DEK, DPEP1, DPF1, EBF3, ECT2, EDA, EDN1, EGR3, EIF4G1, ELF2, EMSY, EPC1, ETS1, EYA1, FAM107A, FAM3A, FBXW11, FGD4, FGF13, FGFR3, FOSB,…
GO:0051171	regulation of nitrogen compound metabolic process	GO_BiologicalProcess-EBI-UniProt-GOA-ACAP-ARAP_16.06.2020_00h00	0.00113396	0.00971644	1.40258e-06	2.30022e-05	[3, 4]	Group73	4.91184	195	[ABI1, ACTN2, AGO2, ALS2, APAF1, ARHGEF2, ARNT2, ARNTL, ATP2B4, AZIN2, BAG6, BCOR, BMPER, BRCC3, BRWD3, CAPRIN2, CAST, CCNT2, CCNY, CD109, CDK18, CENPE, CHD6, CHUK, CIITA, CMKLR1, COL1A1, COL6A3, CPEB3, CREB5, CREBZF, CRIM1, CSF2, CSF3, DAB1, DCAF1, DCUN1D3, DDX58, DEK, DPEP1, DPF1, EBF3, ECT2, EDA, EDN1, EGR3, EIF4G1, ELF2, EMSY, EPC1, ETS1, EYA1, FAM107A, FBXW11, FGF13, FGFR3, FOSB, GATAD2B, GI…
GO:0060255	regulation of macromolecule metabolic process	GO_BiologicalProcess-EBI-UniProt-GOA-ACAP-ARAP_16.06.2020_00h00	6.04125e-05	0.00152309	1.40258e-06	2.30022e-05	[3, 4]	Group73	5.07062	219	[ABI1, ACTN2, AFF4, AGO2, ALS2, APAF1, ARHGEF2, ARNT2, ARNTL, ATP2B4, AZIN2, BAG6, BCOR, BMPER, BRCC3, BRWD3, BTN1A1, CAPRIN2, CAST, CCNT2, CCNY, CD109, CD63, CDK18, CENPE, CHD6, CHUK, CIITA, CMKLR1, COL1A1, COL6A3, CPEB3, CREB5, CREBZF, CRIM1, CSF2, CSF3, DAB1, DCAF1, DCUN1D3, DDX58, DDX60, DEK, DHX58, DPEP1, DPF1, EBF3, ECT2, EDA, EDN1, EGR3, EIF4G1, ELF2, EMSY, EPC1, ETS1, EYA1, FAM107A, FBXW1…
GO:0080090	regulation of primary metabolic process	GO_BiologicalProcess-EBI-UniProt-GOA-ACAP-ARAP_16.06.2020_00h00	0.00358034	0.0199737	1.40258e-06	2.30022e-05	[3, 4]	Group73	4.79823	195	[ABI1, ACTN2, AGO2, ALS2, APAF1, ARHGEF2, ARNT2, ARNTL, ATP2B4, AZIN2, BAG6, BCOR, BMPER, BRCC3, BRWD3, CAPRIN2, CAST, CCNT2, CCNY, CD109, CDK18, CENPE, CHD6, CHUK, CIITA, CMKLR1, COL1A1, COL6A3, CPEB3, CREB5, CREBZF, CRIM1, CSF2, CSF3, DAB1, DCAF1, DCUN1D3, DDX58, DEK, DPEP1, DPF1, EBF3, ECT2, EDA, EDN1, EGR3, EIF4G1, ELF2, EMSY, EPC1, ETS1, EYA1, FAM107A, FAM3A, FBXW11, FGF13, FGFR3, FOSB, GATA…
GO:0010605	negative regulation of macromolecule metabolic process	GO_BiologicalProcess-EBI-UniProt-GOA-ACAP-ARAP_16.06.2020_00h00	0.0127535	0.0463154	1.40258e-06	2.30022e-05	[3, 4, 5]	Group73	5.0885	92	[AGO2, ARNTL, ATP2B4, AZIN2, BAG6, BCOR, CAST, CD109, CMKLR1, COL6A3, CPEB3, CREBZF, CRIM1, CSF2, DCAF1, DHX58, DPEP1, DPF1, EDN1, EIF4G1, EPC1, FBXW11, GATAD2B, GIGYF2, GIPC1, GLIS1, HAND1, IFI6, IFNB1, ISG15, JDP2, KLF12, LGALS9, LIF, LOC101080296, LOC101087446, LOC101093912, LRRC32, LYN, MEF2A, MEF2C, MGA, MLXIPL, MTHFR, NAA40, NAV3, NCOR2, NFIA, NFKB1, NR4A2, OPHN1, OXR1, PARP15, PATZ1, PHACT…
GO:0051172	negative regulation of nitrogen compound metabolic process	GO_BiologicalProcess-EBI-UniProt-GOA-ACAP-ARAP_16.06.2020_00h00	0.0112227	0.0431465	1.40258e-06	2.30022e-05	[3, 4, 5]	Group73	5.19975	82	[AGO2, ARNTL, ATP2B4, AZIN2, BAG6, BCOR, CAST, CD109, COL6A3, CPEB3, CREBZF, CRIM1, CSF2, DCAF1, DPEP1, DPF1, EDN1, EIF4G1, EPC1, FBXW11, GATAD2B, GIGYF2, GIPC1, GLIS1, HAND1, IFI6, ISG15, JDP2, KLF12, LIF, LOC101080296, LOC101087446, LOC101093912, LYN, MEF2A, MEF2C, MGA, MLXIPL, MTHFR, NAA40, NCOR2, NFIA, NFKB1, NR4A2, OPHN1, OXR1, PARP15, PATZ1, PHACTR2, PPP3CA, PRKDC, PROX1, PRR5L, PTPN3, RPTO…
GO:0010629	negative regulation of gene expression	GO_BiologicalProcess-EBI-UniProt-GOA-ACAP-ARAP_16.06.2020_00h00	0.0102557	0.0409916	1.40258e-06	2.30022e-05	[4, 5, 6]	Group73	5.37549	68	[AGO2, ARNTL, ATP2B4, BCOR, CAST, CMKLR1, CPEB3, CREBZF, CSF2, DCAF1, DHX58, DPF1, EDN1, EIF4G1, EPC1, FBXW11, GATAD2B, GIGYF2, GLIS1, HAND1, IFNB1, JDP2, KLF12, LGALS9, LOC101080296, LOC101087446, LOC101093912, LRRC32, MEF2A, MEF2C, MGA, MLXIPL, MTHFR, NAA40, NAV3, NCOR2, NFIA, NFKB1, NR4A2, PARP15, PATZ1, PPP3CA, PROX1, PRR5L, PTPRS, RXRA, SEMA4D, SERPINF2, SFMBT2, SMARCA4, SMARCC2, SND1, SOCS5…
GO:0050772	positive regulation of axonogenesis	GO_BiologicalProcess-EBI-UniProt-GOA-ACAP-ARAP_16.06.2020_00h00	0.00536962	0.0262671	0.000130375	0.000381811	[6, 7, 8, 9, 10, 11, 12, 13, 14]	Group74	13.2075	7	[CDKL5, LPAR3, PLXNB1, PLXNB3, SEMA4D, TIAM1, TIAM2]
GO:0022604	regulation of cell morphogenesis	GO_BiologicalProcess-EBI-UniProt-GOA-ACAP-ARAP_16.06.2020_00h00	0.000127591	0.00232322	0.000130375	0.000381811	[4, 5]	Group74	8.85246	27	[BRSK2, BRWD3, CAPRIN2, CDKL5, DAB1, FMNL1, ITSN2, LIMS1, LPAR3, NEDD4L, PLXNB1, PLXNB3, PPFIA2, PPP3CA, PTPRS, RAPGEF2, RIMS2, SEMA3A, SEMA3B, SEMA3F, SEMA3G, SEMA4D, SEMA6D, THY1, TIAM1, TIAM2, TPM1]
GO:0010720	positive regulation of cell development	GO_BiologicalProcess-EBI-UniProt-GOA-ACAP-ARAP_16.06.2020_00h00	2.50391e-05	0.000994736	0.000130375	0.000381811	[4, 5, 6]	Group74	9.38511	29	[ARHGEF2, CAPRIN2, CDKL5, DAB1, DLG5, ECT2, EDN1, EIF4G1, IL34, ITSN2, LIF, LIMS1, LPAR3, LYN, MAPK8IP3, MEF2C, NDNF, NUMB, PACSIN1, PLXNB1, PLXNB3, PROX1, RIMS2, SEMA3A, SEMA4D, TCF12, TIAM1, TIAM2, TNF]
GO:0031346	positive regulation of cell projection organization	GO_BiologicalProcess-EBI-UniProt-GOA-ACAP-ARAP_16.06.2020_00h00	0.00960073	0.039333	0.000130375	0.000381811	[4, 5, 6]	Group74	7.80488	16	[CAPRIN2, CDKL5, DLG5, EPS8L1, ITSN2, LPAR3, LYN, NAV3, NDNF, PACSIN1, PLXNB1, PLXNB3, RIMS2, SEMA4D, TIAM1, TIAM2]
GO:0010769	regulation of cell morphogenesis involved in differentiation	GO_BiologicalProcess-EBI-UniProt-GOA-ACAP-ARAP_16.06.2020_00h00	4.79213e-06	0.000418832	0.000130375	0.000381811	[5, 6]	Group74	12.0879	22	[BRSK2, CAPRIN2, CDKL5, DAB1, LIMS1, LPAR3, NEDD4L, PLXNB1, PLXNB3, PPFIA2, PPP3CA, PTPRS, RAPGEF2, SEMA3A, SEMA3B, SEMA3F, SEMA3G, SEMA4D, SEMA6D, THY1, TIAM1, TIAM2]
GO:0010770	positive regulation of cell morphogenesis involved in differentiation	GO_BiologicalProcess-EBI-UniProt-GOA-ACAP-ARAP_16.06.2020_00h00	0.00870744	0.0368241	0.000130375	0.000381811	[5, 6, 7]	Group74	10.3448	9	[CAPRIN2, CDKL5, LIMS1, LPAR3, PLXNB1, PLXNB3, SEMA4D, TIAM1, TIAM2]
GO:0050769	positive regulation of neurogenesis	GO_BiologicalProcess-EBI-UniProt-GOA-ACAP-ARAP_16.06.2020_00h00	8.88235e-06	0.000582238	0.000130375	0.000381811	[4, 5, 6, 7, 8, 9]	Group74	10.3053	27	[ARHGEF2, CAPRIN2, CDKL5, DAB1, DLG5, ECT2, EIF4G1, IL34, ITSN2, LIF, LPAR3, LYN, MAPK8IP3, MEF2C, NDNF, NUMB, PACSIN1, PLXNB1, PLXNB3, PROX1, RIMS2, SEMA3A, SEMA4D, TCF12, TIAM1, TIAM2, TNF]
GO:0045666	positive regulation of neuron differentiation	GO_BiologicalProcess-EBI-UniProt-GOA-ACAP-ARAP_16.06.2020_00h00	4.9241e-05	0.00137351	0.000130375	0.000381811	[5, 6, 7, 8, 9, 10]	Group74	10.7143	21	[ARHGEF2, CAPRIN2, CDKL5, DAB1, DLG5, ECT2, EIF4G1, ITSN2, LPAR3, LYN, MEF2C, NDNF, PACSIN1, PLXNB1, PLXNB3, PROX1, RIMS2, SEMA4D, TCF12, TIAM1, TIAM2]
GO:0010975	regulation of neuron projection development	GO_BiologicalProcess-EBI-UniProt-GOA-ACAP-ARAP_16.06.2020_00h00	6.11964e-06	0.000501428	0.000130375	0.000381811	[6, 7, 8, 9, 10, 11]	Group74	10.1045	29	[BRSK2, CAPRIN2, CDKL5, DAB1, DLG5, ITSN2, LPAR3, LYN, MEF2C, NDNF, NEDD4L, PACSIN1, PLXNB1, PLXNB3, PPFIA2, PPP3CA, PTPRS, RAPGEF2, RIMS2, SEMA3A, SEMA3B, SEMA3F, SEMA3G, SEMA4D, SEMA6D, SNAP25, THY1, TIAM1, TIAM2]
GO:0010976	positive regulation of neuron projection development	GO_BiologicalProcess-EBI-UniProt-GOA-ACAP-ARAP_16.06.2020_00h00	0.00205904	0.0132975	0.000130375	0.000381811	[5, 6, 7, 8, 9, 10, 11, 12]	Group74	9.79021	14	[CAPRIN2, CDKL5, DLG5, ITSN2, LPAR3, LYN, NDNF, PACSIN1, PLXNB1, PLXNB3, RIMS2, SEMA4D, TIAM1, TIAM2]
GO:0061564	axon development	GO_BiologicalProcess-EBI-UniProt-GOA-ACAP-ARAP_16.06.2020_00h00	0.00373139	0.020468	0.000130375	0.000381811	[6, 7, 9, 10, 11]	Group74	7.36196	24	[BRSK2, CDKL5, DAB1, IGDCC4, LGI1, LPAR3, MAPK8IP3, NR4A2, NUMB, PLXNB1, PLXNB3, PTPRS, ROBO3, SEMA3A, SEMA3B, SEMA3F, SEMA3G, SEMA4D, SEMA5B, SEMA6D, SLITRK5, THY1, TIAM1, TIAM2]
GO:0007409	axonogenesis	GO_BiologicalProcess-EBI-UniProt-GOA-ACAP-ARAP_16.06.2020_00h00	0.00131334	0.0104987	0.000130375	0.000381811	[6, 7, 8, 9, 10, 11, 12]	Group74	7.97342	24	[BRSK2, CDKL5, DAB1, IGDCC4, LGI1, LPAR3, MAPK8IP3, NR4A2, NUMB, PLXNB1, PLXNB3, PTPRS, ROBO3, SEMA3A, SEMA3B, SEMA3F, SEMA3G, SEMA4D, SEMA5B, SEMA6D, SLITRK5, THY1, TIAM1, TIAM2]
GO:0050770	regulation of axonogenesis	GO_BiologicalProcess-EBI-UniProt-GOA-ACAP-ARAP_16.06.2020_00h00	2.01676e-05	0.000911716	0.000130375	0.000381811	[6, 7, 8, 9, 10, 11, 12, 13]	Group74	13.6752	16	[BRSK2, CDKL5, DAB1, LPAR3, PLXNB1, PLXNB3, PTPRS, SEMA3A, SEMA3B, SEMA3F, SEMA3G, SEMA4D, SEMA6D, THY1, TIAM1, TIAM2]
GO:0008092	cytoskeletal protein binding	GO_MolecularFunction-EBI-UniProt-GOA-ACAP-ARAP_16.06.2020_00h00	7.98891e-05	0.00177516	8.2662e-05	0.000251047	[3]	Group75	7.12251	50	[ACTN2, AGBL5, ARHGEF2, CENPE, CLASP2, COBLL1, DLG5, EPB41L2, EPS8L1, FERMT2, FGD4, FMNL1, GAS7, GIPC1, GLI1, HIP1, IFT81, KATNAL1, KCNQ2, KIF18B, KIF1B, KIF27, LDB3, LOC101085080, LRRC49, MAP2, MAPK8IP3, MAZ, MYH7B, MYO1D, MYO9B, NAV3, NDRG1, NFKB1, NRAP, PACSIN1, PACSIN3, PDLIM3, PHACTR2, PLEC, PRUNE1, PTPN3, SGIP1, SPTBN1, SSH1, TLN2, TPM1, TTBK2, TTLL5, VASH1]
GO:0043228	non-membrane-bounded organelle	GO_CellularComponent-EBI-UniProt-GOA-ACAP-ARAP_16.06.2020_00h00	0.00149887	0.0109778	8.2662e-05	0.000251047	[3]	Group75	5.11159	142	[ACTA1, ACTN2, ADGRB2, AFF4, AGBL5, AGO2, ALS2, ARHGEF2, ARNTL, ATP2B4, AURKB, BRSK2, CAPRIN2, CCHCR1, CDC42BPA, CDC6, CDKL5, CENPE, CEP112, CEP250, CGN, CGNL1, CKAP2L, CLASP2, CNTLN, CTSB, DCAF1, DDX58, DDX60, DEK, DLG4, DLG5, DPF1, DPP9, DRC3, DYNC2H1, ECT2, EDA, EFR3B, EHBP1, EPB41L2, FAM107A, FAM111A, FBXW11, FERMT2, G3BP2, GAS7, GATAD2B, GIGYF2, GLI1, HAND1, IFT140, IFT81, ITGB4, ITSN2, JADE…
GO:0099081	supramolecular polymer	GO_CellularComponent-EBI-UniProt-GOA-ACAP-ARAP_16.06.2020_00h00	0.000179988	0.00271224	8.2662e-05	0.000251047	[3]	Group75	7.62887	37	[ACTA1, ACTN2, ARHGEF2, ATP2B4, AURKB, CENPE, CLASP2, COL1A1, COL27A1, COL3A1, DEK, DPP9, DYNC2H1, EHBP1, KATNAL1, KIF18B, KIF27, LDB3, LOC101085080, LUM, MAP2, MAZ, MYH7B, MYO9B, NAV3, NCKAP5L, NDRG1, NRAP, PDLIM3, PLEC, PPP3CA, RNF4, SPACA9, SPAG5, SPECC1, SPTBN1, TPM1]
GO:0043232	intracellular non-membrane-bounded organelle	GO_CellularComponent-EBI-UniProt-GOA-ACAP-ARAP_16.06.2020_00h00	0.00145588	0.0107834	8.2662e-05	0.000251047	[3, 4]	Group75	5.11527	142	[ACTA1, ACTN2, ADGRB2, AFF4, AGBL5, AGO2, ALS2, ARHGEF2, ARNTL, ATP2B4, AURKB, BRSK2, CAPRIN2, CCHCR1, CDC42BPA, CDC6, CDKL5, CENPE, CEP112, CEP250, CGN, CGNL1, CKAP2L, CLASP2, CNTLN, CTSB, DCAF1, DDX58, DDX60, DEK, DLG4, DLG5, DPF1, DPP9, DRC3, DYNC2H1, ECT2, EDA, EFR3B, EHBP1, EPB41L2, FAM107A, FAM111A, FBXW11, FERMT2, G3BP2, GAS7, GATAD2B, GIGYF2, GLI1, HAND1, IFT140, IFT81, ITGB4, ITSN2, JADE…
GO:0003779	actin binding	GO_MolecularFunction-EBI-UniProt-GOA-ACAP-ARAP_16.06.2020_00h00	0.00729164	0.0330773	8.2662e-05	0.000251047	[4]	Group75	7.16612	22	[ACTN2, COBLL1, EPB41L2, EPS8L1, FERMT2, FMNL1, GIPC1, HIP1, LDB3, LOC101085080, MYH7B, MYO1D, MYO9B, NRAP, PDLIM3, PHACTR2, PLEC, SPTBN1, SSH1, TLN2, TPM1, VASH1]
GO:0015631	tubulin binding	GO_MolecularFunction-EBI-UniProt-GOA-ACAP-ARAP_16.06.2020_00h00	0.00615177	0.0290107	8.2662e-05	0.000251047	[4]	Group75	7.5188	20	[AGBL5, ARHGEF2, CENPE, CLASP2, FGD4, GLI1, IFT81, KATNAL1, KIF18B, KIF1B, KIF27, LRRC49, MAP2, MAZ, NAV3, NDRG1, PRUNE1, SGIP1, TTBK2, TTLL5]
GO:0043292	contractile fiber	GO_CellularComponent-EBI-UniProt-GOA-ACAP-ARAP_16.06.2020_00h00	0.00108821	0.00938584	8.2662e-05	0.000251047	[3, 4, 5]	Group75	10.9244	13	[ACTA1, ACTN2, ATP2B4, DEK, LDB3, LOC101085080, MYH7B, NRAP, PDLIM3, PLEC, PPP3CA, SPTBN1, TPM1]
GO:0099512	supramolecular fiber	GO_CellularComponent-EBI-UniProt-GOA-ACAP-ARAP_16.06.2020_00h00	0.000140306	0.00245255	8.2662e-05	0.000251047	[4]	Group75	7.72443	37	[ACTA1, ACTN2, ARHGEF2, ATP2B4, AURKB, CENPE, CLASP2, COL1A1, COL27A1, COL3A1, DEK, DPP9, DYNC2H1, EHBP1, KATNAL1, KIF18B, KIF27, LDB3, LOC101085080, LUM, MAP2, MAZ, MYH7B, MYO9B, NAV3, NCKAP5L, NDRG1, NRAP, PDLIM3, PLEC, PPP3CA, RNF4, SPACA9, SPAG5, SPECC1, SPTBN1, TPM1]
GO:0005856	cytoskeleton	GO_CellularComponent-EBI-UniProt-GOA-ACAP-ARAP_16.06.2020_00h00	2.6171e-05	0.00098029	8.2662e-05	0.000251047	[4, 5]	Group75	6.31032	85	[ACTA1, ADGRB2, AGBL5, ALS2, ARHGEF2, AURKB, BRSK2, CAPRIN2, CCHCR1, CDC42BPA, CDC6, CDKL5, CENPE, CEP112, CEP250, CGN, CGNL1, CKAP2L, CLASP2, CNTLN, DDX58, DDX60, DLG4, DLG5, DPP9, DRC3, DYNC2H1, ECT2, EFR3B, EHBP1, EPB41L2, FAM107A, FBXW11, FERMT2, GAS7, GLI1, IFT140, IFT81, ITSN2, JADE1, KATNAL1, KIF18B, KIF1B, KIF27, LDB3, LOC101085080, MAP2, MAZ, MYH7B, MYO1D, MYO9B, NAV3, NCKAP5L, NDRG1, OP…
GO:0008017	microtubule binding	GO_MolecularFunction-EBI-UniProt-GOA-ACAP-ARAP_16.06.2020_00h00	0.0118187	0.0441432	8.2662e-05	0.000251047	[5]	Group75	7.8125	15	[ARHGEF2, CENPE, CLASP2, FGD4, GLI1, KATNAL1, KIF18B, KIF1B, KIF27, MAP2, MAZ, NAV3, NDRG1, SGIP1, TTBK2]
GO:0030016	myofibril	GO_CellularComponent-EBI-UniProt-GOA-ACAP-ARAP_16.06.2020_00h00	0.00582954	0.027791	8.2662e-05	0.000251047	[4, 5, 6]	Group75	9.82143	11	[ACTA1, ACTN2, ATP2B4, LDB3, LOC101085080, MYH7B, NRAP, PDLIM3, PPP3CA, SPTBN1, TPM1]
GO:0005819	spindle	GO_CellularComponent-EBI-UniProt-GOA-ACAP-ARAP_16.06.2020_00h00	0.0031518	0.0181228	8.2662e-05	0.000251047	[4, 5, 6, 7]	Group75	8.54271	17	[ACTA1, AGBL5, AURKB, CDC6, CENPE, CKAP2L, CLASP2, ECT2, KATNAL1, KIF18B, PKP4, POC1A, SMC1A, SPAG5, TBCK, TTK, WDR62]
GO:0015630	microtubule cytoskeleton	GO_CellularComponent-EBI-UniProt-GOA-ACAP-ARAP_16.06.2020_00h00	0.00152353	0.0110964	8.2662e-05	0.000251047	[5, 6]	Group75	6.26566	50	[ACTA1, ADGRB2, AGBL5, ALS2, ARHGEF2, AURKB, BRSK2, CAPRIN2, CCHCR1, CDC6, CDKL5, CENPE, CEP112, CEP250, CKAP2L, CLASP2, CNTLN, DLG5, DPP9, DYNC2H1, ECT2, EHBP1, FBXW11, IFT140, IFT81, ITSN2, JADE1, KATNAL1, KIF18B, KIF1B, KIF27, MAP2, MAZ, NAV3, NCKAP5L, NDRG1, PDE4D, PKP4, POC1A, PRKACB, RNF4, SMC1A, SPACA9, SPAG5, SPECC1, SPTAN1, TBCK, TTBK2, TTK, WDR62]
GO:0005874	microtubule	GO_CellularComponent-EBI-UniProt-GOA-ACAP-ARAP_16.06.2020_00h00	0.004935	0.0247884	8.2662e-05	0.000251047	[6, 7]	Group75	8.17308	17	[ARHGEF2, AURKB, CENPE, CLASP2, DPP9, DYNC2H1, KATNAL1, KIF18B, KIF27, MAP2, MAZ, NAV3, NCKAP5L, NDRG1, RNF4, SPACA9, SPAG5]
GO:0099081	supramolecular polymer	GO_CellularComponent-EBI-UniProt-GOA-ACAP-ARAP_16.06.2020_00h00	0.000179988	0.00271224	2.21046e-05	9.53987e-05	[3]	Group76	7.62887	37	[ACTA1, ACTN2, ARHGEF2, ATP2B4, AURKB, CENPE, CLASP2, COL1A1, COL27A1, COL3A1, DEK, DPP9, DYNC2H1, EHBP1, KATNAL1, KIF18B, KIF27, LDB3, LOC101085080, LUM, MAP2, MAZ, MYH7B, MYO9B, NAV3, NCKAP5L, NDRG1, NRAP, PDLIM3, PLEC, PPP3CA, RNF4, SPACA9, SPAG5, SPECC1, SPTBN1, TPM1]
GO:0003779	actin binding	GO_MolecularFunction-EBI-UniProt-GOA-ACAP-ARAP_16.06.2020_00h00	0.00729164	0.0330773	2.21046e-05	9.53987e-05	[4]	Group76	7.16612	22	[ACTN2, COBLL1, EPB41L2, EPS8L1, FERMT2, FMNL1, GIPC1, HIP1, LDB3, LOC101085080, MYH7B, MYO1D, MYO9B, NRAP, PDLIM3, PHACTR2, PLEC, SPTBN1, SSH1, TLN2, TPM1, VASH1]
GO:0010927	cellular component assembly involved in morphogenesis	GO_BiologicalProcess-EBI-UniProt-GOA-ACAP-ARAP_16.06.2020_00h00	0.000163815	0.00258749	2.21046e-05	9.53987e-05	[3, 4, 5]	Group76	15.0685	11	[ACTA1, ACTN2, EDN1, LDB3, MEF2A, MEF2C, NRAP, PDGFRA, PIKFYVE, PROX1, TPM1]
GO:0043292	contractile fiber	GO_CellularComponent-EBI-UniProt-GOA-ACAP-ARAP_16.06.2020_00h00	0.00108821	0.00938584	2.21046e-05	9.53987e-05	[3, 4, 5]	Group76	10.9244	13	[ACTA1, ACTN2, ATP2B4, DEK, LDB3, LOC101085080, MYH7B, NRAP, PDLIM3, PLEC, PPP3CA, SPTBN1, TPM1]
GO:0099512	supramolecular fiber	GO_CellularComponent-EBI-UniProt-GOA-ACAP-ARAP_16.06.2020_00h00	0.000140306	0.00245255	2.21046e-05	9.53987e-05	[4]	Group76	7.72443	37	[ACTA1, ACTN2, ARHGEF2, ATP2B4, AURKB, CENPE, CLASP2, COL1A1, COL27A1, COL3A1, DEK, DPP9, DYNC2H1, EHBP1, KATNAL1, KIF18B, KIF27, LDB3, LOC101085080, LUM, MAP2, MAZ, MYH7B, MYO9B, NAV3, NCKAP5L, NDRG1, NRAP, PDLIM3, PLEC, PPP3CA, RNF4, SPACA9, SPAG5, SPECC1, SPTBN1, TPM1]
GO:0055001	muscle cell development	GO_BiologicalProcess-EBI-UniProt-GOA-ACAP-ARAP_16.06.2020_00h00	0.0044296	0.0229534	2.21046e-05	9.53987e-05	[4, 5]	Group76	10.1852	11	[ACTA1, ACTN2, EDN1, LDB3, MEF2A, MEF2C, NRAP, PDGFRA, PPP3CA, PROX1, TPM1]
GO:0030016	myofibril	GO_CellularComponent-EBI-UniProt-GOA-ACAP-ARAP_16.06.2020_00h00	0.00582954	0.027791	2.21046e-05	9.53987e-05	[4, 5, 6]	Group76	9.82143	11	[ACTA1, ACTN2, ATP2B4, LDB3, LOC101085080, MYH7B, NRAP, PDLIM3, PPP3CA, SPTBN1, TPM1]
GO:0042641	actomyosin	GO_CellularComponent-EBI-UniProt-GOA-ACAP-ARAP_16.06.2020_00h00	0.00659436	0.0307659	2.21046e-05	9.53987e-05	[2, 6, 7]	Group76	12.7273	7	[ACTA1, CDC42BPA, FAM107A, FERMT2, LDB3, PDLIM3, TPM1]
GO:0051146	striated muscle cell differentiation	GO_BiologicalProcess-EBI-UniProt-GOA-ACAP-ARAP_16.06.2020_00h00	0.00520247	0.0257375	2.21046e-05	9.53987e-05	[5]	Group76	8.57143	15	[ACTA1, ACTN2, CXCL10, EDN1, LDB3, MEF2A, MEF2C, NRAP, PDGFRA, PPP3CA, PROX1, RXRA, SOX6, TANC1, TPM1]
GO:0055002	striated muscle cell development	GO_BiologicalProcess-EBI-UniProt-GOA-ACAP-ARAP_16.06.2020_00h00	0.00206856	0.0131645	2.21046e-05	9.53987e-05	[5, 6]	Group76	11.2245	11	[ACTA1, ACTN2, EDN1, LDB3, MEF2A, MEF2C, NRAP, PDGFRA, PPP3CA, PROX1, TPM1]
GO:0030239	myofibril assembly	GO_BiologicalProcess-EBI-UniProt-GOA-ACAP-ARAP_16.06.2020_00h00	1.51311e-05	0.000826535	2.21046e-05	9.53987e-05	[4, 5, 6, 7, 8]	Group76	21.2766	10	[ACTA1, ACTN2, EDN1, LDB3, MEF2A, MEF2C, NRAP, PDGFRA, PROX1, TPM1]
GO:0051371	muscle alpha-actinin binding	GO_MolecularFunction-EBI-UniProt-GOA-ACAP-ARAP_16.06.2020_00h00	0.011157	0.0430199	2.21046e-05	9.53987e-05	[6]	Group76	25	3	[LDB3, NRAP, PDLIM3]
GO:0097517	contractile actin filament bundle	GO_CellularComponent-EBI-UniProt-GOA-ACAP-ARAP_16.06.2020_00h00	0.0139164	0.0495772	2.21046e-05	9.53987e-05	[3, 7, 8]	Group76	12.2449	6	[ACTA1, FAM107A, FERMT2, LDB3, PDLIM3, TPM1]
GO:0001725	stress fiber	GO_CellularComponent-EBI-UniProt-GOA-ACAP-ARAP_16.06.2020_00h00	0.0139164	0.0495772	2.21046e-05	9.53987e-05	[3, 4, 7, 8, 9]	Group76	12.2449	6	[ACTA1, FAM107A, FERMT2, LDB3, PDLIM3, TPM1]
GO:0048519	negative regulation of biological process	GO_BiologicalProcess-EBI-UniProt-GOA-ACAP-ARAP_16.06.2020_00h00	0.000748256	0.0072664	1.93464e-05	9.33179e-05	[1, 2, 3]	Group77	5.04399	172	[ABR, ACTN2, ADAMTS5, ADGRB2, AGO2, APLP1, ARHGEF2, ARNTL, ATP2B4, AURKB, AZIN2, BAG6, BCOR, BICC1, BMPER, BRCC3, CAPRIN2, CAST, CD109, CDC6, CGNL1, CMKLR1, COL1A1, COL3A1, COL6A3, CPEB3, CREBZF, CRIM1, CSF2, CXCL10, CXCL11, CXCL8, DAB1, DCAF1, DCUN1D3, DHX58, DLG5, DPEP1, DPF1, EDN1, EGR3, EIF4G1, EPC1, EYA1, FAM107A, FAM111A, FAM3A, FBXW11, GATAD2B, GCLM, GIGYF2, GIPC1, GLI1, GLIS1, GREM2, HAND…
GO:0023051	regulation of signaling	GO_BiologicalProcess-EBI-UniProt-GOA-ACAP-ARAP_16.06.2020_00h00	0.00366964	0.0203852	1.93464e-05	9.33179e-05	[2, 3]	Group77	5.16844	112	[ABR, ANO1, APAF1, APLP1, ARHGEF2, ARHGEF7, ARNTL, ATP2B4, BEGAIN, BICC1, BMPER, BRSK2, CAPRIN2, CCNY, CD109, CD63, CGNL1, CHRNA5, CMKLR1, COL1A1, CSF2, CSF3, CXCL8, DAB1, DDX58, DDX60, DHX58, DLG4, DLG5, DYNC2H1, EDA, EDN1, EPS8L1, EYA1, FAM107A, FBXW11, FGFR3, FICD, GALNT11, GCLM, GIPC1, GLI1, GREM2, HIP1, IFI6, IFIH1, IFNB1, IFT140, IFT81, IL1A, IRAK4, IRF7, JADE1, LGALS9, LIF, LIMS1, LOC10030…
GO:0048583	regulation of response to stimulus	GO_BiologicalProcess-EBI-UniProt-GOA-ACAP-ARAP_16.06.2020_00h00	0.00039987	0.00472279	1.93464e-05	9.33179e-05	[2, 3]	Group77	5.37138	128	[ABR, ANO1, APAF1, APLP1, ARHGEF2, ARNTL, ATP2B4, BAG6, BEGAIN, BICC1, BMPER, BRCC3, BRSK2, BTN1A1, CAPRIN2, CCNY, CD109, CD63, CGNL1, CMKLR1, COL1A1, COL3A1, CSF2, CSF3, CXCL10, CXCL8, DAB1, DDX58, DDX60, DEK, DHX58, DLG5, DYNC2H1, EDA, EDN1, EPS8L1, EYA1, FBXW11, FGFR3, FICD, FUT8, GALNT11, GCLM, GIPC1, GLI1, GREM2, HIP1, IFI6, IFIH1, IFIT1, IFNB1, IFNL1, IFT140, IFT81, IL1A, IRAK4, IRF7, JADE1…
GO:0051239	regulation of multicellular organismal process	GO_BiologicalProcess-EBI-UniProt-GOA-ACAP-ARAP_16.06.2020_00h00	3.43703e-06	0.000346611	1.93464e-05	9.33179e-05	[2, 3]	Group77	6.08741	117	[ABR, ADAMTS5, ADGRB2, AGO2, ARHGEF2, ARNTL, ATP11C, ATP2B4, BAG6, BCOR, BEGAIN, BMPER, BRSK2, BTN1A1, CAPRIN2, CD109, CDKL5, CMKLR1, COL1A1, CSF2, CSF3, CXCL10, CXCL8, DAB1, DDX58, DDX60, DHX58, DLG5, ECT2, EDN1, EGR3, EIF4G1, EYA1, GJC1, GLI1, IFIH1, IFNB1, IL1A, IL34, IRF7, ISG15, ITSN2, LAMA3, LGALS9, LGI4, LIF, LPAR3, LRRC24, LRRC32, LUM, LYN, MAP2K6, MAPK8IP3, MCC, MEF2A, MEF2C, MEIS2, MGP,…
GO:0005102	signaling receptor binding	GO_MolecularFunction-EBI-UniProt-GOA-ACAP-ARAP_16.06.2020_00h00	0.000140979	0.00243188	1.93464e-05	9.33179e-05	[3]	Group77	6.44202	65	[APLP1, ARNT2, ARNTL, BAG6, BTN1A1, CAPRIN2, COL3A1, CSF2, CSF3, CXCL10, CXCL11, CXCL8, DCAF1, DLG4, EDA, EDN1, EPS8L1, FERMT2, FGF13, GALNT11, GIPC1, GREM2, IFNB1, IFNL1, IL1A, IL34, IRAK4, ISG15, ITGB4, LAMA3, LGALS8, LGI1, LIF, LOC100302541, LOC101088440, LOC101091743, LYN, MYO9B, NCOR2, NR4A2, NSD1, PDGFRA, PNOC, PPARGC1A, PROX1, RAPGEF2, RSPO1, RXRA, SEMA3A, SEMA3B, SEMA3F, SEMA3G, SEMA4D, S…
GO:0009893	positive regulation of metabolic process	GO_BiologicalProcess-EBI-UniProt-GOA-ACAP-ARAP_16.06.2020_00h00	0.000370329	0.00453739	1.93464e-05	9.33179e-05	[2, 3, 4]	Group77	5.31626	137	[ABI1, ACTN2, AGO2, ALS2, APAF1, ARHGEF2, ARNT2, ARNTL, ATP2B4, BAG6, BMPER, BRCC3, CAPRIN2, CCNY, CD63, CENPE, CHD6, CHUK, CMKLR1, COL1A1, CPEB3, CREB5, CSF2, CSF3, DAB1, DCUN1D3, DDX58, DDX60, DHX58, DPF1, EBF3, ECT2, EDA, EDN1, EGR3, EIF4G1, ELF2, EPC1, EYA1, FAM107A, FBXW11, FGF13, FGFR3, FOSB, GIGYF2, GIPC1, GLI1, GLIS1, HAND1, HELZ2, HIP1, IFIH1, IFNB1, IKZF2, IL1A, IL34, IRF7, JADE1, JDP2,…
GO:0023056	positive regulation of signaling	GO_BiologicalProcess-EBI-UniProt-GOA-ACAP-ARAP_16.06.2020_00h00	0.0116976	0.0439415	1.93464e-05	9.33179e-05	[2, 3, 4]	Group77	5.45455	60	[ANO1, APAF1, ARHGEF7, ARNTL, BMPER, CAPRIN2, CD63, COL1A1, CSF2, CSF3, DDX58, DDX60, DHX58, DLG5, DYNC2H1, EDA, EDN1, FAM107A, FGFR3, GIPC1, GLI1, HIP1, IFIH1, IFNB1, IL1A, IRAK4, IRF7, LGALS9, LIF, LIMS1, LOC100302541, LPAR3, LYN, MAP2K6, MAPK8IP3, MAZ, NFKB1, NUP93, PDGFRA, PLXNB1, PRR5L, RAF1, RAPGEF2, RIMS2, RIMS3, RPTOR, RSAD2, RSPO1, SEMA4D, SERPINF2, SMARCA4, SNAP25, SPTBN1, ST5, TCF7L2, …
GO:0048523	negative regulation of cellular process	GO_BiologicalProcess-EBI-UniProt-GOA-ACAP-ARAP_16.06.2020_00h00	0.000538546	0.00574012	1.93464e-05	9.33179e-05	[2, 3, 4]	Group77	5.13644	160	[ABR, ACTN2, AGO2, APLP1, ARHGEF2, ARNTL, ATP2B4, AURKB, BAG6, BCOR, BICC1, BMPER, BRCC3, CAPRIN2, CAST, CD109, CDC6, CGNL1, COL1A1, COL6A3, CPEB3, CREBZF, CRIM1, CSF2, CXCL10, CXCL11, CXCL8, DAB1, DCAF1, DCUN1D3, DHX58, DLG5, DPEP1, DPF1, EDN1, EGR3, EIF4G1, EPC1, EYA1, FAM107A, FAM3A, FBXW11, GATAD2B, GCLM, GIGYF2, GIPC1, GLI1, GLIS1, GREM2, HAND1, IFI6, IFIT3, IFNB1, IL1A, ISG15, JADE1, JDP2, …
GO:0048584	positive regulation of response to stimulus	GO_BiologicalProcess-EBI-UniProt-GOA-ACAP-ARAP_16.06.2020_00h00	0.00540538	0.0262461	1.93464e-05	9.33179e-05	[2, 3, 4]	Group77	5.49111	71	[ANO1, APAF1, ARNTL, BAG6, BMPER, BRCC3, BTN1A1, CAPRIN2, CD63, CMKLR1, COL1A1, CSF2, CSF3, CXCL10, CXCL8, DDX58, DDX60, DHX58, DLG5, DYNC2H1, EDA, EDN1, EYA1, FGFR3, GIPC1, GLI1, HIP1, IFIH1, IFNB1, IFNL1, IL1A, IRAK4, IRF7, LIF, LIMS1, LOC100302541, LOC101091743, LPAR3, LYN, MAP2K6, MAPK8IP3, MAZ, MEF2C, NFKB1, NUP93, PDGFRA, PLA2G4A, PLCG2, PLXNB1, PPP3CA, PRKDC, PRR5L, RAF1, RAPGEF2, RPTOR, R…
GO:0048585	negative regulation of response to stimulus	GO_BiologicalProcess-EBI-UniProt-GOA-ACAP-ARAP_16.06.2020_00h00	0.0101988	0.0408886	1.93464e-05	9.33179e-05	[2, 3, 4]	Group77	5.56107	56	[ABR, APLP1, ARNTL, ATP2B4, BICC1, BMPER, CD109, CGNL1, COL3A1, CSF2, CXCL8, DAB1, DHX58, DLG5, EYA1, FBXW11, GCLM, GLI1, GREM2, IFI6, IFNB1, JADE1, LIF, LYN, MAPKAP1, MAZ, MCC, NCOR2, NFKB1, NR4A2, OXR1, PDCD6, PDE4D, PDGFRA, PRKACB, PTPRS, RAF1, RASA4B, RNF152, SCAI, SEMA3A, SEMA3B, SEMA3F, SEMA3G, SEMA4D, SEMA6D, SERPINF2, SMARCA4, SOCS5, TCF7L2, THY1, TMPRSS6, TNF, VPS13C, ZMYND11, ZNRF3]
GO:0051240	positive regulation of multicellular organismal process	GO_BiologicalProcess-EBI-UniProt-GOA-ACAP-ARAP_16.06.2020_00h00	0.000142333	0.00236201	1.93464e-05	9.33179e-05	[2, 3, 4]	Group77	6.38704	67	[ADGRB2, AGO2, ARHGEF2, ARNTL, ATP11C, BMPER, CAPRIN2, CDKL5, CMKLR1, COL1A1, CSF2, CSF3, CXCL8, DAB1, DDX58, DDX60, DHX58, DLG5, ECT2, EDN1, EGR3, EIF4G1, GLI1, IFIH1, IL1A, IL34, IRF7, ISG15, ITSN2, LGALS9, LIF, LPAR3, LRRC24, LUM, LYN, MAPK8IP3, MEF2A, MEF2C, NDNF, NUMB, PACSIN1, PDCD6, PLA2G4A, PLCG2, PLXNB1, PLXNB3, PPP3CA, PROX1, RIMS2, RSAD2, SEMA3A, SEMA4D, SERPINF2, SLITRK5, SOCS5, SOX6,…
GO:0010646	regulation of cell communication	GO_BiologicalProcess-EBI-UniProt-GOA-ACAP-ARAP_16.06.2020_00h00	0.00297449	0.0173313	1.93464e-05	9.33179e-05	[3, 4]	Group77	5.20204	112	[ABR, ANO1, APAF1, APLP1, ARHGEF2, ARHGEF7, ARNTL, ATP2B4, BEGAIN, BICC1, BMPER, BRSK2, CAPRIN2, CCNY, CD109, CD63, CGNL1, CHRNA5, CMKLR1, COL1A1, CSF2, CSF3, CXCL8, DAB1, DDX58, DDX60, DHX58, DLG4, DLG5, DYNC2H1, EDA, EDN1, EPS8L1, EYA1, FAM107A, FBXW11, FGFR3, FICD, GALNT11, GCLM, GIPC1, GLI1, GREM2, HIP1, IFI6, IFIH1, IFNB1, IFT140, IFT81, IL1A, IRAK4, IRF7, JADE1, LGALS9, LIF, LIMS1, LOC10030…
GO:0007166	cell surface receptor signaling pathway	GO_BiologicalProcess-EBI-UniProt-GOA-ACAP-ARAP_16.06.2020_00h00	0.000941682	0.0085141	1.93464e-05	9.33179e-05	[3, 4, 5]	Group77	5.49149	100	[ADGRB2, ADGRG6, ARNTL, BAG6, BEGAIN, BICC1, BMPER, BTN1A1, CAPRIN2, CCNY, CD109, CD63, CHRNA5, CHUK, CMKLR1, COL1A1, COL3A1, CSF2, CXCL10, CXCL11, CXCL8, DAB1, DIXDC1, DLG5, DYNC2H1, EDA, EDN1, EYA1, FERMT2, FGFR3, FUT8, GALNT11, GCLM, GIGYF2, GIPC1, GLI1, GREM2, HHAT, HIP1, IFI6, IFNB1, IFNL1, IFT140, IFT81, IL13RA2, IL15RA, IL1A, IRAK4, IRF7, ISG15, ITGAE, ITGAL, ITGB4, JADE1, LAMA3, LIF, LIMS…
GO:0009966	regulation of signal transduction	GO_BiologicalProcess-EBI-UniProt-GOA-ACAP-ARAP_16.06.2020_00h00	0.00558636	0.0268268	1.93464e-05	9.33179e-05	[3, 4, 5]	Group77	5.21739	96	[APAF1, APLP1, ARHGEF2, ARNTL, ATP2B4, BEGAIN, BICC1, BMPER, CAPRIN2, CCNY, CD109, CD63, CGNL1, CMKLR1, COL1A1, CSF2, CSF3, CXCL8, DAB1, DDX60, DHX58, DLG5, DYNC2H1, EDA, EDN1, EPS8L1, EYA1, FBXW11, FGFR3, FICD, GALNT11, GCLM, GIPC1, GLI1, GREM2, HIP1, IFI6, IFNB1, IFT140, IFT81, IL1A, IRAK4, IRF7, JADE1, LIF, LIMS1, LOC100302541, LOC101086801, LOC101088440, LPAR3, LYN, MAP2K6, MAPK8IP3, MAPKAP1,…
GO:0010647	positive regulation of cell communication	GO_BiologicalProcess-EBI-UniProt-GOA-ACAP-ARAP_16.06.2020_00h00	0.0103204	0.0408762	1.93464e-05	9.33179e-05	[3, 4, 5]	Group77	5.48948	60	[ANO1, APAF1, ARHGEF7, ARNTL, BMPER, CAPRIN2, CD63, COL1A1, CSF2, CSF3, DDX58, DDX60, DHX58, DLG5, DYNC2H1, EDA, EDN1, FAM107A, FGFR3, GIPC1, GLI1, HIP1, IFIH1, IFNB1, IL1A, IRAK4, IRF7, LGALS9, LIF, LIMS1, LOC100302541, LPAR3, LYN, MAP2K6, MAPK8IP3, MAZ, NFKB1, NUP93, PDGFRA, PLXNB1, PRR5L, RAF1, RAPGEF2, RIMS2, RIMS3, RPTOR, RSAD2, RSPO1, SEMA4D, SERPINF2, SMARCA4, SNAP25, SPTBN1, ST5, TCF7L2, …
GO:0035556	intracellular signal transduction	GO_BiologicalProcess-EBI-UniProt-GOA-ACAP-ARAP_16.06.2020_00h00	0.00272741	0.0162529	1.93464e-05	9.33179e-05	[3, 4, 5]	Group77	5.34819	96	[ABR, ADGRB2, ADGRG6, APAF1, APLP1, ARHGEF2, ARHGEF7, ARNTL, ASB3, ATP2B4, BAG6, BMPER, BRCC3, BRSK2, CDC42BPA, CGNL1, CHUK, CMKLR1, CSF3, CXCL10, CXCL11, CXCL8, DAB1, DDX58, DDX60, DGKD, DHX58, DLG5, DOCK10, ECT2, EDA, EDN1, EPS8L1, FBXW11, FGF13, FGFR3, IFI6, IFIH1, IL1A, IRAK4, LIF, LOC100302541, LOC101086801, LPAR3, LYN, MAP2K6, MAPK8IP3, MAPKAP1, MAZ, MEF2A, MEF2C, MKNK1, MRVI1, MYO9B, NDNF,…
GO:0050803	regulation of synapse structure or activity	GO_BiologicalProcess-EBI-UniProt-GOA-ACAP-ARAP_16.06.2020_00h00	0.00146833	0.0108145	1.81095e-06	1.85622e-05	[3]	Group78	10.1449	14	[ADGRB2, CAPRIN2, CDKL5, DLG5, EIF4G1, LRRC24, MEF2C, PPFIA2, PTPRD, PTPRS, SEMA3F, SEMA4D, SLITRK5, TNF]
GO:0044087	regulation of cellular component biogenesis	GO_BiologicalProcess-EBI-UniProt-GOA-ACAP-ARAP_16.06.2020_00h00	0.0137744	0.0492049	1.81095e-06	1.85622e-05	[3, 4]	Group78	5.92949	37	[ADGRB2, ARHGEF2, CDKL5, CGNL1, CSF2, CSF3, DLG5, ECT2, EDN1, EIF4G1, EPS8L1, FAM107A, FCHSD2, G3BP2, IFT140, KIAA1211, LRRC24, MEF2C, NAA40, NAV3, PIKFYVE, PROX1, PRUNE1, PTPRD, PTPRS, RAF1, RAPGEF2, RNF4, SEMA4D, SERPINF2, SLITRK5, SMC1A, SPTBN1, SSH1, THY1, TJP1, TNF]
GO:0034330	cell junction organization	GO_BiologicalProcess-EBI-UniProt-GOA-ACAP-ARAP_16.06.2020_00h00	0.000130933	0.00231963	1.81095e-06	1.85622e-05	[4]	Group78	7.91855	35	[ACTN2, ADGRB2, ALS2, CAPRIN2, CDKL5, DLG4, DLG5, DLGAP3, ECT2, EIF4G1, FAM107A, FERMT2, GJC1, ITGB4, LIMS1, LRRC24, MEF2C, NFIA, NUMB, PKP4, PLEC, PLXNB1, PPFIA2, PPFIA4, PTPRD, PTPRF, PTPRS, RAPGEF2, SEMA3F, SEMA4D, SLITRK5, TANC1, THY1, TNF, TNS1]
GO:0034329	cell junction assembly	GO_BiologicalProcess-EBI-UniProt-GOA-ACAP-ARAP_16.06.2020_00h00	0.00156037	0.0110576	1.81095e-06	1.85622e-05	[5]	Group78	8.14815	22	[ACTN2, ADGRB2, DLG5, ECT2, EIF4G1, FAM107A, FERMT2, GJC1, ITGB4, LRRC24, MEF2C, PKP4, PLEC, PLXNB1, PTPRD, PTPRS, RAPGEF2, SEMA4D, SLITRK5, THY1, TNF, TNS1]
GO:0050807	regulation of synapse organization	GO_BiologicalProcess-EBI-UniProt-GOA-ACAP-ARAP_16.06.2020_00h00	0.000883987	0.00816132	1.81095e-06	1.85622e-05	[4, 5, 6]	Group78	10.687	14	[ADGRB2, CAPRIN2, CDKL5, DLG5, EIF4G1, LRRC24, MEF2C, PPFIA2, PTPRD, PTPRS, SEMA3F, SEMA4D, SLITRK5, TNF]
GO:0050808	synapse organization	GO_BiologicalProcess-EBI-UniProt-GOA-ACAP-ARAP_16.06.2020_00h00	0.00105919	0.00925733	1.81095e-06	1.85622e-05	[5]	Group78	8.39695	22	[ADGRB2, ALS2, CAPRIN2, CDKL5, DLG4, DLG5, DLGAP3, EIF4G1, LRRC24, MEF2C, NFIA, PLXNB1, PPFIA2, PPFIA4, PTPRD, PTPRF, PTPRS, SEMA3F, SEMA4D, SLITRK5, TANC1, TNF]
GO:0051960	regulation of nervous system development	GO_BiologicalProcess-EBI-UniProt-GOA-ACAP-ARAP_16.06.2020_00h00	3.50713e-08	4.59784e-05	1.81095e-06	1.85622e-05	[4, 5, 6]	Group78	9.15493	52	[ADGRB2, ARHGEF2, ARNTL, BRSK2, CAPRIN2, CDKL5, DAB1, DLG5, ECT2, EIF4G1, EYA1, GLI1, IL34, ITSN2, LGI4, LIF, LPAR3, LRRC24, LYN, MAPK8IP3, MEF2C, NDNF, NEDD4L, NUMB, PACSIN1, PLXNB1, PLXNB3, PPFIA2, PPP3CA, PRKACB, PROX1, PRUNE1, PTPRD, PTPRS, RAPGEF2, RCAN3, RIMS2, SEMA3A, SEMA3B, SEMA3F, SEMA3G, SEMA4D, SEMA6D, SLITRK5, SNAP25, TCF12, THRB, THY1, TIAM1, TIAM2, TNF, ZHX2]
GO:0051962	positive regulation of nervous system development	GO_BiologicalProcess-EBI-UniProt-GOA-ACAP-ARAP_16.06.2020_00h00	2.42613e-06	0.000265055	1.81095e-06	1.85622e-05	[3, 4, 5, 6, 7]	Group78	10.1974	31	[ADGRB2, ARHGEF2, CAPRIN2, CDKL5, DAB1, DLG5, ECT2, EIF4G1, GLI1, IL34, ITSN2, LIF, LPAR3, LRRC24, LYN, MAPK8IP3, MEF2C, NDNF, NUMB, PACSIN1, PLXNB1, PLXNB3, PROX1, RIMS2, SEMA3A, SEMA4D, SLITRK5, TCF12, TIAM1, TIAM2, TNF]
GO:0150115	cell-substrate junction organization	GO_BiologicalProcess-EBI-UniProt-GOA-ACAP-ARAP_16.06.2020_00h00	0.00965025	0.0394127	1.81095e-06	1.85622e-05	[5]	Group78	11.8644	7	[ACTN2, FAM107A, FERMT2, ITGB4, PLEC, THY1, TNS1]
GO:1901888	regulation of cell junction assembly	GO_BiologicalProcess-EBI-UniProt-GOA-ACAP-ARAP_16.06.2020_00h00	0.00171045	0.0119277	1.81095e-06	1.85622e-05	[4, 5, 6]	Group78	10.4	13	[ADGRB2, DLG5, EIF4G1, FAM107A, LRRC24, MEF2C, PTPRD, PTPRS, RAPGEF2, SEMA4D, SLITRK5, THY1, TNF]
GO:0007044	cell-substrate junction assembly	GO_BiologicalProcess-EBI-UniProt-GOA-ACAP-ARAP_16.06.2020_00h00	0.00880505	0.0369981	1.81095e-06	1.85622e-05	[6]	Group78	12.069	7	[ACTN2, FAM107A, FERMT2, ITGB4, PLEC, THY1, TNS1]
GO:0051963	regulation of synapse assembly	GO_BiologicalProcess-EBI-UniProt-GOA-ACAP-ARAP_16.06.2020_00h00	0.00133014	0.010442	1.81095e-06	1.85622e-05	[5, 6, 7]	Group78	13.6364	9	[ADGRB2, DLG5, EIF4G1, LRRC24, MEF2C, PTPRD, PTPRS, SEMA4D, SLITRK5]
GO:0016358	dendrite development	GO_BiologicalProcess-EBI-UniProt-GOA-ACAP-ARAP_16.06.2020_00h00	0.000196197	0.00273633	1.81095e-06	1.85622e-05	[3, 6, 7, 9, 10, 11]	Group78	11.3475	16	[ABI1, CAPRIN2, CDKL5, DAB1, DLG4, DLG5, MEF2C, NEDD4L, PACSIN1, PPFIA2, PPP3CA, PTPRS, RAPGEF2, SEMA3A, SEMA4D, SLITRK5]
GO:0060996	dendritic spine development	GO_BiologicalProcess-EBI-UniProt-GOA-ACAP-ARAP_16.06.2020_00h00	0.0103208	0.0407548	1.81095e-06	1.85622e-05	[3, 4, 7, 8, 10, 11, 12]	Group78	13.0435	6	[CAPRIN2, DLG4, DLG5, MEF2C, PPFIA2, PTPRS]
GO:0050773	regulation of dendrite development	GO_BiologicalProcess-EBI-UniProt-GOA-ACAP-ARAP_16.06.2020_00h00	0.000185485	0.0026722	1.81095e-06	1.85622e-05	[4, 7, 8, 9, 10, 11, 12]	Group78	14.8649	11	[CAPRIN2, CDKL5, DLG5, MEF2C, NEDD4L, PACSIN1, PPFIA2, PPP3CA, PTPRS, RAPGEF2, SEMA4D]
GO:0060998	regulation of dendritic spine development	GO_BiologicalProcess-EBI-UniProt-GOA-ACAP-ARAP_16.06.2020_00h00	0.00770352	0.0340044	1.81095e-06	1.85622e-05	[4, 5, 8, 9, 10, 11, 12, 13]	Group78	16.129	5	[CAPRIN2, DLG5, MEF2C, PPFIA2, PTPRS]
GO:0016817	hydrolase activity, acting on acid anhydrides	GO_MolecularFunction-EBI-UniProt-GOA-ACAP-ARAP_16.06.2020_00h00	0.00839293	0.0358408	1.71148e-06	2.00488e-05	[3]	Group79	5.59921	57	[ABCA3, ABCA9, ABCD4, ABCG4, ABR, AGAP1, ALS2, ARHGAP20, ARHGAP6, ARHGEF7, ATP2C2, CARNS1, CENPE, CGN, CGNL1, CHD1L, CHD6, DYNC2H1, ECT2, FGD4, GMPS, KATNAL1, KIF18B, KIF1B, KIF27, LOC100302541, LOC101085080, LOC101086801, LRRC49, MAZ, MCM9, MX1, MYH7B, MYO1D, MYO9B, NCAPH, NF1, OPHN1, PKP4, PLXNB1, PLXNB3, PRUNE1, RAB15, RAPGEF2, RASA4B, SBF2, SEMA4D, SGSM2, SMARCA4, SRCAP, TBC1D13, TBC1D5, TBCK…
GO:0044093	positive regulation of molecular function	GO_BiologicalProcess-EBI-UniProt-GOA-ACAP-ARAP_16.06.2020_00h00	0.000211591	0.00291996	1.71148e-06	2.00488e-05	[3]	Group79	6.20629	71	[ABI1, ABR, ACTN2, AGAP1, AKAP6, ALS2, APAF1, ARHGAP20, ARHGAP6, ARHGEF2, ARHGEF7, ATP2B4, AZIN2, CAPRIN2, CCNY, CENPE, CHUK, CSF3, DAB1, DCUN1D3, DDX58, ECT2, EDA, EDN1, EIF4G1, FGF13, FGFR3, GCLM, HIP1, LOC100302541, LOC101086801, LPAR3, LYN, MAP2K6, MAPK8IP3, MEF2C, MYO9B, NCAPH, NR4A2, OPHN1, PDCD6, PDGFRA, PKP4, PLCG2, PLXNB1, PPARGC1A, PPP3CA, PROX1, PSME4, RAF1, RAPGEF2, RASA4B, RPTOR, SEL…
GO:0098772	molecular function regulator	GO_BiologicalProcess-EBI-UniProt-GOA-ACAP-ARAP_16.06.2020_00h00	2.62058e-05	0.000954329	1.71148e-06	2.00488e-05	[3]	Group79	6.4154	80	[ABI1, ABR, AGAP1, ALS2, APAF1, ARHGAP20, ARHGAP6, ARHGEF2, ARHGEF7, ATP2B4, AZIN2, BRCC3, CAST, CCNT2, CCNY, CD109, COL6A3, CRIM1, CSF2, CSF3, CXCL10, CXCL11, CXCL8, DENND1A, DOCK10, DPEP1, ECT2, EDN1, EPS8L1, FGD4, FGF13, FXYD6, GCLM, GREM2, IFNB1, IFNL1, IL1A, IL34, ITSN2, LIF, LOC100302541, LOC101086801, LOC101088440, LOC101091743, MYO9B, NCAPH, NEDD4L, OPHN1, PACSIN3, PHACTR2, PNOC, PSME4, P…
GO:0016818	hydrolase activity, acting on acid anhydrides, in phosphorus-containing anhydrides	GO_MolecularFunction-EBI-UniProt-GOA-ACAP-ARAP_16.06.2020_00h00	0.00807501	0.0348235	1.71148e-06	2.00488e-05	[4]	Group79	5.61024	57	[ABCA3, ABCA9, ABCD4, ABCG4, ABR, AGAP1, ALS2, ARHGAP20, ARHGAP6, ARHGEF7, ATP2C2, CARNS1, CENPE, CGN, CGNL1, CHD1L, CHD6, DYNC2H1, ECT2, FGD4, GMPS, KATNAL1, KIF18B, KIF1B, KIF27, LOC100302541, LOC101085080, LOC101086801, LRRC49, MAZ, MCM9, MX1, MYH7B, MYO1D, MYO9B, NCAPH, NF1, OPHN1, PKP4, PLXNB1, PLXNB3, PRUNE1, RAB15, RAPGEF2, RASA4B, SBF2, SEMA4D, SGSM2, SMARCA4, SRCAP, TBC1D13, TBC1D5, TBCK…
GO:0030234	enzyme regulator activity	GO_BiologicalProcess-EBI-UniProt-GOA-ACAP-ARAP_16.06.2020_00h00	0.0119322	0.0444407	1.71148e-06	2.00488e-05	[4]	Group79	5.85714	41	[ABI1, ABR, AGAP1, ALS2, APAF1, ARHGAP20, ARHGAP6, ATP2B4, AZIN2, BRCC3, CAST, CCNT2, CCNY, CD109, COL6A3, CRIM1, DPEP1, ECT2, FGF13, GCLM, LOC101086801, MYO9B, NCAPH, OPHN1, PHACTR2, PSME4, RAPGEF2, RASA4B, RCAN1, RCAN3, RPTOR, SBF2, SERPINF2, SGSM2, SH3PXD2A, SOCS5, TBC1D13, TBC1D5, TBCK, THY1, TIAM2]
GO:0043085	positive regulation of catalytic activity	GO_BiologicalProcess-EBI-UniProt-GOA-ACAP-ARAP_16.06.2020_00h00	0.00536166	0.0263263	1.71148e-06	2.00488e-05	[4]	Group79	5.8114	53	[ABI1, ABR, AGAP1, ALS2, APAF1, ARHGAP20, ARHGAP6, ARHGEF7, ATP2B4, AZIN2, CCNY, CENPE, DAB1, DCUN1D3, ECT2, EDN1, FGF13, FGFR3, GCLM, HIP1, LOC100302541, LOC101086801, LPAR3, LYN, MAP2K6, MAPK8IP3, MEF2C, MYO9B, NCAPH, NR4A2, OPHN1, PDCD6, PDGFRA, PKP4, PLXNB1, PROX1, PSME4, RAF1, RAPGEF2, RASA4B, RPTOR, SELE, SEMA4D, SGSM2, SH3PXD2A, TBC1D13, TBC1D5, TBCK, THY1, TIAM1, TIAM2, TNF, TNFSF10]
GO:0051020	GTPase binding	GO_MolecularFunction-EBI-UniProt-GOA-ACAP-ARAP_16.06.2020_00h00	0.000179268	0.00273279	1.71148e-06	2.00488e-05	[4]	Group79	7.97101	33	[ABR, ALS2, ARHGEF2, ARHGEF7, DENND1A, DOCK10, ECT2, EPS8L1, FGD4, FMNL1, IPO13, ITSN2, MAPKAP1, MYO9B, NDRG1, RAB3IL1, RAF1, RAPGEF2, RIMS2, RIMS3, RIMS4, RNF152, SBF2, SGSM2, SOS1, SPTBN1, ST5, SYTL2, TBC1D13, TBC1D5, TBCK, TIAM1, TIAM2]
GO:0051336	regulation of hydrolase activity	GO_BiologicalProcess-EBI-UniProt-GOA-ACAP-ARAP_16.06.2020_00h00	0.00206847	0.0132281	1.71148e-06	2.00488e-05	[4]	Group79	6.14458	51	[ABR, AGAP1, ALS2, APAF1, ARHGAP20, ARHGAP6, ARHGEF7, CAST, CD109, COL6A3, CRIM1, DPEP1, ECT2, FGFR3, HIP1, IFI6, LOC100302541, LOC101086801, LYN, MEF2C, MYO1D, MYO9B, NCAPH, NF1, OASL, OPHN1, PDCD6, PDGFRA, PHACTR2, PKP4, PLXNB1, PLXNB3, PPP6R2, PSME4, RAPGEF2, RASA4B, RCAN1, RCAN3, SBF2, SELE, SEMA4D, SERPINF2, SGSM2, TBC1D13, TBC1D5, TBCK, THY1, TIAM1, TIAM2, TNF, TNFSF10]
GO:0008047	enzyme activator activity	GO_BiologicalProcess-EBI-UniProt-GOA-ACAP-ARAP_16.06.2020_00h00	0.00281789	0.0167161	1.71148e-06	2.00488e-05	[5]	Group79	7.4184	25	[ABI1, ABR, AGAP1, ALS2, APAF1, ARHGAP20, ARHGAP6, AZIN2, ECT2, FGF13, LOC101086801, MYO9B, NCAPH, OPHN1, PSME4, RAPGEF2, RASA4B, RPTOR, SGSM2, SH3PXD2A, TBC1D13, TBC1D5, TBCK, THY1, TIAM2]
GO:0016462	pyrophosphatase activity	GO_MolecularFunction-EBI-UniProt-GOA-ACAP-ARAP_16.06.2020_00h00	0.00746965	0.0333085	1.71148e-06	2.00488e-05	[5]	Group79	5.63241	57	[ABCA3, ABCA9, ABCD4, ABCG4, ABR, AGAP1, ALS2, ARHGAP20, ARHGAP6, ARHGEF7, ATP2C2, CARNS1, CENPE, CGN, CGNL1, CHD1L, CHD6, DYNC2H1, ECT2, FGD4, GMPS, KATNAL1, KIF18B, KIF1B, KIF27, LOC100302541, LOC101085080, LOC101086801, LRRC49, MAZ, MCM9, MX1, MYH7B, MYO1D, MYO9B, NCAPH, NF1, OPHN1, PKP4, PLXNB1, PLXNB3, PRUNE1, RAB15, RAPGEF2, RASA4B, SBF2, SEMA4D, SGSM2, SMARCA4, SRCAP, TBC1D13, TBC1D5, TBCK…
GO:0043087	regulation of GTPase activity	GO_BiologicalProcess-EBI-UniProt-GOA-ACAP-ARAP_16.06.2020_00h00	0.00100235	0.00887894	1.71148e-06	2.00488e-05	[5]	Group79	7.87879	26	[ABR, AGAP1, ALS2, ARHGAP20, ARHGAP6, ARHGEF7, ECT2, LOC100302541, LOC101086801, MYO9B, NF1, OPHN1, PKP4, PLXNB1, PLXNB3, RAPGEF2, RASA4B, SBF2, SEMA4D, SGSM2, TBC1D13, TBC1D5, TBCK, THY1, TIAM1, TIAM2]
GO:0051345	positive regulation of hydrolase activity	GO_BiologicalProcess-EBI-UniProt-GOA-ACAP-ARAP_16.06.2020_00h00	0.000453082	0.00499151	1.71148e-06	2.00488e-05	[5]	Group79	7.41525	35	[ABR, AGAP1, ALS2, APAF1, ARHGAP20, ARHGAP6, ARHGEF7, ECT2, FGFR3, HIP1, LOC100302541, LOC101086801, LYN, MEF2C, MYO9B, NCAPH, OPHN1, PDCD6, PDGFRA, PKP4, PLXNB1, PSME4, RAPGEF2, RASA4B, SELE, SEMA4D, SGSM2, TBC1D13, TBC1D5, TBCK, THY1, TIAM1, TIAM2, TNF, TNFSF10]
GO:0060589	nucleoside-triphosphatase regulator activity	GO_BiologicalProcess-EBI-UniProt-GOA-ACAP-ARAP_16.06.2020_00h00	0.00556325	0.026814	1.71148e-06	2.00488e-05	[5]	Group79	7.89474	18	[ABR, AGAP1, ALS2, ARHGAP20, ARHGAP6, ECT2, LOC101086801, MYO9B, NCAPH, OPHN1, RAPGEF2, RASA4B, SGSM2, TBC1D13, TBC1D5, TBCK, THY1, TIAM2]
GO:0017111	nucleoside-triphosphatase activity	GO_MolecularFunction-EBI-UniProt-GOA-ACAP-ARAP_16.06.2020_00h00	0.00734826	0.0331051	1.71148e-06	2.00488e-05	[6]	Group79	5.67595	55	[ABCA3, ABCA9, ABCD4, ABCG4, ABR, AGAP1, ALS2, ARHGAP20, ARHGAP6, ARHGEF7, ATP2C2, CARNS1, CENPE, CGN, CGNL1, CHD1L, CHD6, DYNC2H1, ECT2, FGD4, KATNAL1, KIF18B, KIF1B, KIF27, LOC100302541, LOC101085080, LOC101086801, LRRC49, MAZ, MCM9, MX1, MYH7B, MYO1D, MYO9B, NCAPH, NF1, OPHN1, PKP4, PLXNB1, PLXNB3, RAB15, RAPGEF2, RASA4B, SBF2, SEMA4D, SGSM2, SMARCA4, SRCAP, TBC1D13, TBC1D5, TBCK, THY1, TIAM1,…
GO:0030695	GTPase regulator activity	GO_BiologicalProcess-EBI-UniProt-GOA-ACAP-ARAP_16.06.2020_00h00	0.00426657	0.0223739	1.71148e-06	2.00488e-05	[6]	Group79	8.29268	17	[ABR, AGAP1, ALS2, ARHGAP20, ARHGAP6, ECT2, LOC101086801, MYO9B, OPHN1, RAPGEF2, RASA4B, SGSM2, TBC1D13, TBC1D5, TBCK, THY1, TIAM2]
GO:0043547	positive regulation of GTPase activity	GO_BiologicalProcess-EBI-UniProt-GOA-ACAP-ARAP_16.06.2020_00h00	0.000827035	0.00780031	1.71148e-06	2.00488e-05	[6]	Group79	8.39416	23	[ABR, AGAP1, ALS2, ARHGAP20, ARHGAP6, ARHGEF7, ECT2, LOC100302541, LOC101086801, MYO9B, OPHN1, PKP4, PLXNB1, RAPGEF2, RASA4B, SEMA4D, SGSM2, TBC1D13, TBC1D5, TBCK, THY1, TIAM1, TIAM2]
GO:0005096	GTPase activator activity	GO_BiologicalProcess-EBI-UniProt-GOA-ACAP-ARAP_16.06.2020_00h00	0.00173154	0.0119476	1.71148e-06	2.00488e-05	[6, 7]	Group79	9.04255	17	[ABR, AGAP1, ALS2, ARHGAP20, ARHGAP6, ECT2, LOC101086801, MYO9B, OPHN1, RAPGEF2, RASA4B, SGSM2, TBC1D13, TBC1D5, TBCK, THY1, TIAM2]
GO:0090630	activation of GTPase activity	GO_BiologicalProcess-EBI-UniProt-GOA-ACAP-ARAP_16.06.2020_00h00	0.00729467	0.0329769	1.71148e-06	2.00488e-05	[7]	Group79	11.4286	8	[ABR, ECT2, SGSM2, TBC1D13, TBC1D5, TBCK, TIAM1, TIAM2]
GO:0050803	regulation of synapse structure or activity	GO_BiologicalProcess-EBI-UniProt-GOA-ACAP-ARAP_16.06.2020_00h00	0.00146833	0.0108145	4.7202e-05	0.000168285	[3]	Group80	10.1449	14	[ADGRB2, CAPRIN2, CDKL5, DLG5, EIF4G1, LRRC24, MEF2C, PPFIA2, PTPRD, PTPRS, SEMA3F, SEMA4D, SLITRK5, TNF]
GO:0022604	regulation of cell morphogenesis	GO_BiologicalProcess-EBI-UniProt-GOA-ACAP-ARAP_16.06.2020_00h00	0.000127591	0.00232322	4.7202e-05	0.000168285	[4, 5]	Group80	8.85246	27	[BRSK2, BRWD3, CAPRIN2, CDKL5, DAB1, FMNL1, ITSN2, LIMS1, LPAR3, NEDD4L, PLXNB1, PLXNB3, PPFIA2, PPP3CA, PTPRS, RAPGEF2, RIMS2, SEMA3A, SEMA3B, SEMA3F, SEMA3G, SEMA4D, SEMA6D, THY1, TIAM1, TIAM2, TPM1]
GO:0031344	regulation of cell projection organization	GO_BiologicalProcess-EBI-UniProt-GOA-ACAP-ARAP_16.06.2020_00h00	0.000229264	0.00313089	4.7202e-05	0.000168285	[4, 5]	Group80	7.9602	32	[BRSK2, CAPRIN2, CDKL5, DAB1, DLG5, EPS8L1, IFT140, ITSN2, LPAR3, LYN, MEF2C, NAV3, NDNF, NEDD4L, PACSIN1, PLXNB1, PLXNB3, PPFIA2, PPP3CA, PTPRS, RAPGEF2, RIMS2, SEMA3A, SEMA3B, SEMA3F, SEMA3G, SEMA4D, SEMA6D, SNAP25, THY1, TIAM1, TIAM2]
GO:0050807	regulation of synapse organization	GO_BiologicalProcess-EBI-UniProt-GOA-ACAP-ARAP_16.06.2020_00h00	0.000883987	0.00816132	4.7202e-05	0.000168285	[4, 5, 6]	Group80	10.687	14	[ADGRB2, CAPRIN2, CDKL5, DLG5, EIF4G1, LRRC24, MEF2C, PPFIA2, PTPRD, PTPRS, SEMA3F, SEMA4D, SLITRK5, TNF]
GO:0050808	synapse organization	GO_BiologicalProcess-EBI-UniProt-GOA-ACAP-ARAP_16.06.2020_00h00	0.00105919	0.00925733	4.7202e-05	0.000168285	[5]	Group80	8.39695	22	[ADGRB2, ALS2, CAPRIN2, CDKL5, DLG4, DLG5, DLGAP3, EIF4G1, LRRC24, MEF2C, NFIA, PLXNB1, PPFIA2, PPFIA4, PTPRD, PTPRF, PTPRS, SEMA3F, SEMA4D, SLITRK5, TANC1, TNF]
GO:1901888	regulation of cell junction assembly	GO_BiologicalProcess-EBI-UniProt-GOA-ACAP-ARAP_16.06.2020_00h00	0.00171045	0.0119277	4.7202e-05	0.000168285	[4, 5, 6]	Group80	10.4	13	[ADGRB2, DLG5, EIF4G1, FAM107A, LRRC24, MEF2C, PTPRD, PTPRS, RAPGEF2, SEMA4D, SLITRK5, THY1, TNF]
GO:0010769	regulation of cell morphogenesis involved in differentiation	GO_BiologicalProcess-EBI-UniProt-GOA-ACAP-ARAP_16.06.2020_00h00	4.79213e-06	0.000418832	4.7202e-05	0.000168285	[5, 6]	Group80	12.0879	22	[BRSK2, CAPRIN2, CDKL5, DAB1, LIMS1, LPAR3, NEDD4L, PLXNB1, PLXNB3, PPFIA2, PPP3CA, PTPRS, RAPGEF2, SEMA3A, SEMA3B, SEMA3F, SEMA3G, SEMA4D, SEMA6D, THY1, TIAM1, TIAM2]
GO:0120035	regulation of plasma membrane bounded cell projection organization	GO_BiologicalProcess-EBI-UniProt-GOA-ACAP-ARAP_16.06.2020_00h00	0.0001829	0.00269418	4.7202e-05	0.000168285	[5, 6]	Group80	8.06045	32	[BRSK2, CAPRIN2, CDKL5, DAB1, DLG5, EPS8L1, IFT140, ITSN2, LPAR3, LYN, MEF2C, NAV3, NDNF, NEDD4L, PACSIN1, PLXNB1, PLXNB3, PPFIA2, PPP3CA, PTPRS, RAPGEF2, RIMS2, SEMA3A, SEMA3B, SEMA3F, SEMA3G, SEMA4D, SEMA6D, SNAP25, THY1, TIAM1, TIAM2]
GO:0045664	regulation of neuron differentiation	GO_BiologicalProcess-EBI-UniProt-GOA-ACAP-ARAP_16.06.2020_00h00	9.75183e-07	0.000159808	4.7202e-05	0.000168285	[5, 6, 7, 8, 9]	Group80	9.66057	37	[ARHGEF2, BRSK2, CAPRIN2, CDKL5, DAB1, DLG5, ECT2, EIF4G1, EYA1, ITSN2, LPAR3, LYN, MEF2C, NDNF, NEDD4L, PACSIN1, PLXNB1, PLXNB3, PPFIA2, PPP3CA, PROX1, PTPRS, RAPGEF2, RIMS2, SEMA3A, SEMA3B, SEMA3F, SEMA3G, SEMA4D, SEMA6D, SNAP25, TCF12, THRB, THY1, TIAM1, TIAM2, ZHX2]
GO:0048667	cell morphogenesis involved in neuron differentiation	GO_BiologicalProcess-EBI-UniProt-GOA-ACAP-ARAP_16.06.2020_00h00	5.71454e-05	0.00146897	4.7202e-05	0.000168285	[5, 6, 8, 9, 10]	Group80	8.57909	32	[ABI1, BRSK2, CAPRIN2, CDKL5, DAB1, DLG4, IGDCC4, LGI1, LPAR3, MAPK8IP3, MEF2C, NEDD4L, NR4A2, NUMB, PLXNB1, PLXNB3, PPFIA2, PPP3CA, PTPRS, RAPGEF2, ROBO3, SEMA3A, SEMA3B, SEMA3F, SEMA3G, SEMA4D, SEMA5B, SEMA6D, SLITRK5, THY1, TIAM1, TIAM2]
GO:0016358	dendrite development	GO_BiologicalProcess-EBI-UniProt-GOA-ACAP-ARAP_16.06.2020_00h00	0.000196197	0.00273633	4.7202e-05	0.000168285	[3, 6, 7, 9, 10, 11]	Group80	11.3475	16	[ABI1, CAPRIN2, CDKL5, DAB1, DLG4, DLG5, MEF2C, NEDD4L, PACSIN1, PPFIA2, PPP3CA, PTPRS, RAPGEF2, SEMA3A, SEMA4D, SLITRK5]
GO:0060996	dendritic spine development	GO_BiologicalProcess-EBI-UniProt-GOA-ACAP-ARAP_16.06.2020_00h00	0.0103208	0.0407548	4.7202e-05	0.000168285	[3, 4, 7, 8, 10, 11, 12]	Group80	13.0435	6	[CAPRIN2, DLG4, DLG5, MEF2C, PPFIA2, PTPRS]
GO:0048813	dendrite morphogenesis	GO_BiologicalProcess-EBI-UniProt-GOA-ACAP-ARAP_16.06.2020_00h00	0.00174787	0.0119972	4.7202e-05	0.000168285	[4, 6, 7, 8, 9, 10, 11, 12]	Group80	12.1951	10	[ABI1, CAPRIN2, DLG4, NEDD4L, PPFIA2, PPP3CA, RAPGEF2, SEMA3A, SEMA4D, SLITRK5]
GO:0010975	regulation of neuron projection development	GO_BiologicalProcess-EBI-UniProt-GOA-ACAP-ARAP_16.06.2020_00h00	6.11964e-06	0.000501428	4.7202e-05	0.000168285	[6, 7, 8, 9, 10, 11]	Group80	10.1045	29	[BRSK2, CAPRIN2, CDKL5, DAB1, DLG5, ITSN2, LPAR3, LYN, MEF2C, NDNF, NEDD4L, PACSIN1, PLXNB1, PLXNB3, PPFIA2, PPP3CA, PTPRS, RAPGEF2, RIMS2, SEMA3A, SEMA3B, SEMA3F, SEMA3G, SEMA4D, SEMA6D, SNAP25, THY1, TIAM1, TIAM2]
GO:2000171	negative regulation of dendrite development	GO_BiologicalProcess-EBI-UniProt-GOA-ACAP-ARAP_16.06.2020_00h00	0.00646595	0.0302745	4.7202e-05	0.000168285	[4, 5, 6, 7, 8, 9, 10, 11, 12, 13]	Group80	30	3	[PPP3CA, PTPRS, RAPGEF2]
GO:0050773	regulation of dendrite development	GO_BiologicalProcess-EBI-UniProt-GOA-ACAP-ARAP_16.06.2020_00h00	0.000185485	0.0026722	4.7202e-05	0.000168285	[4, 7, 8, 9, 10, 11, 12]	Group80	14.8649	11	[CAPRIN2, CDKL5, DLG5, MEF2C, NEDD4L, PACSIN1, PPFIA2, PPP3CA, PTPRS, RAPGEF2, SEMA4D]
GO:0048814	regulation of dendrite morphogenesis	GO_BiologicalProcess-EBI-UniProt-GOA-ACAP-ARAP_16.06.2020_00h00	0.0103208	0.0407548	4.7202e-05	0.000168285	[5, 6, 7, 8, 9, 10, 11, 12, 13]	Group80	13.0435	6	[CAPRIN2, NEDD4L, PPFIA2, PPP3CA, RAPGEF2, SEMA4D]
GO:0060998	regulation of dendritic spine development	GO_BiologicalProcess-EBI-UniProt-GOA-ACAP-ARAP_16.06.2020_00h00	0.00770352	0.0340044	4.7202e-05	0.000168285	[4, 5, 8, 9, 10, 11, 12, 13]	Group80	16.129	5	[CAPRIN2, DLG5, MEF2C, PPFIA2, PTPRS]
GO:0048518	positive regulation of biological process	GO_BiologicalProcess-EBI-UniProt-GOA-ACAP-ARAP_16.06.2020_00h00	1.76494e-05	0.000856975	0.000315626	0.000784283	[1, 2, 3]	Group81	5.21673	207	[ABI1, ABR, ACTN2, ADGRB2, AGO2, AKAP6, ALS2, ANO1, APAF1, ARHGEF2, ARHGEF7, ARNT2, ARNTL, ATP11C, ATP2B4, ATP2C2, AURKB, AZIN2, BAG6, BMPER, BRCC3, BTN1A1, CAPRIN2, CCNY, CD63, CDC25C, CDC6, CDKL5, CENPE, CEP250, CFAP69, CHD6, CHUK, CMKLR1, COL1A1, CPEB3, CREB5, CSF2, CSF3, CXCL10, CXCL11, CXCL8, DAB1, DCUN1D3, DDX58, DDX60, DHX58, DLG5, DPF1, DPP10, DYNC2H1, EBF3, ECT2, EDA, EDN1, EGR3, EIF4G1,…
GO:0019222	regulation of metabolic process	GO_BiologicalProcess-EBI-UniProt-GOA-ACAP-ARAP_16.06.2020_00h00	0.000278134	0.00350609	0.000315626	0.000784283	[2, 3]	Group81	4.92122	228	[ABI1, ACTN2, ADAMTS5, AFF4, AGO2, ALS2, APAF1, ARHGEF2, ARNT2, ARNTL, ATP2B4, AZIN2, BAG6, BCOR, BMPER, BRCC3, BRWD3, BTN1A1, CAPRIN2, CAST, CCNT2, CCNY, CD109, CD63, CDK18, CENPE, CHD6, CHUK, CIITA, CMKLR1, COL1A1, COL6A3, CPEB3, CREB5, CREBZF, CRIM1, CSF2, CSF3, DAB1, DCAF1, DCUN1D3, DDX58, DDX60, DEK, DHX58, DPEP1, DPF1, EBF3, ECT2, EDA, EDN1, EGR3, EIF4G1, ELF2, EMSY, EPC1, ETS1, EYA1, FAM10…
GO:0050794	regulation of cellular process	GO_BiologicalProcess-EBI-UniProt-GOA-ACAP-ARAP_16.06.2020_00h00	0.0003412	0.00421993	0.000315626	0.000784283	[2, 3]	Group81	4.58971	363	[ABI1, ABR, ACTA1, ACTN2, ADGRB2, ADGRG6, AFDN, AGAP1, AGO2, AGRN, AKAP6, ALS2, ANO1, APAF1, APLP1, ARHGAP20, ARHGAP6, ARHGEF2, ARHGEF7, ARNT2, ARNTL, ASB3, ATP11C, ATP2B4, AURKB, AZIN2, BAG6, BCOR, BEGAIN, BICC1, BMPER, BRCC3, BRSK2, BRWD3, BTN1A1, CAPRIN2, CAST, CCNT2, CCNY, CD109, CD63, CDC25C, CDC42BPA, CDC6, CDK18, CDK19, CDKL5, CENPE, CEP250, CFAP69, CGNL1, CHD6, CHRNA5, CHUK, CIITA, CLASP2…
GO:0051239	regulation of multicellular organismal process	GO_BiologicalProcess-EBI-UniProt-GOA-ACAP-ARAP_16.06.2020_00h00	3.43703e-06	0.000346611	0.000315626	0.000784283	[2, 3]	Group81	6.08741	117	[ABR, ADAMTS5, ADGRB2, AGO2, ARHGEF2, ARNTL, ATP11C, ATP2B4, BAG6, BCOR, BEGAIN, BMPER, BRSK2, BTN1A1, CAPRIN2, CD109, CDKL5, CMKLR1, COL1A1, CSF2, CSF3, CXCL10, CXCL8, DAB1, DDX58, DDX60, DHX58, DLG5, ECT2, EDN1, EGR3, EIF4G1, EYA1, GJC1, GLI1, IFIH1, IFNB1, IL1A, IL34, IRF7, ISG15, ITSN2, LAMA3, LGALS9, LGI4, LIF, LPAR3, LRRC24, LRRC32, LUM, LYN, MAP2K6, MAPK8IP3, MCC, MEF2A, MEF2C, MEIS2, MGP,…
GO:0009893	positive regulation of metabolic process	GO_BiologicalProcess-EBI-UniProt-GOA-ACAP-ARAP_16.06.2020_00h00	0.000370329	0.00453739	0.000315626	0.000784283	[2, 3, 4]	Group81	5.31626	137	[ABI1, ACTN2, AGO2, ALS2, APAF1, ARHGEF2, ARNT2, ARNTL, ATP2B4, BAG6, BMPER, BRCC3, CAPRIN2, CCNY, CD63, CENPE, CHD6, CHUK, CMKLR1, COL1A1, CPEB3, CREB5, CSF2, CSF3, DAB1, DCUN1D3, DDX58, DDX60, DHX58, DPF1, EBF3, ECT2, EDA, EDN1, EGR3, EIF4G1, ELF2, EPC1, EYA1, FAM107A, FBXW11, FGF13, FGFR3, FOSB, GIGYF2, GIPC1, GLI1, GLIS1, HAND1, HELZ2, HIP1, IFIH1, IFNB1, IKZF2, IL1A, IL34, IRF7, JADE1, JDP2,…
GO:0048522	positive regulation of cellular process	GO_BiologicalProcess-EBI-UniProt-GOA-ACAP-ARAP_16.06.2020_00h00	1.26611e-05	0.000721684	0.000315626	0.000784283	[2, 3, 4]	Group81	5.31388	193	[ABI1, ABR, ACTN2, ADGRB2, AGO2, AKAP6, ALS2, ANO1, APAF1, ARHGEF2, ARHGEF7, ARNT2, ARNTL, ATP11C, ATP2B4, AURKB, AZIN2, BAG6, BMPER, BRCC3, CAPRIN2, CCNY, CD63, CDC25C, CDC6, CDKL5, CENPE, CEP250, CFAP69, CHD6, CHUK, CMKLR1, COL1A1, CPEB3, CREB5, CSF2, CSF3, CXCL10, CXCL11, DAB1, DCUN1D3, DDX58, DDX60, DHX58, DLG5, DPF1, DPP10, DYNC2H1, EBF3, ECT2, EDA, EDN1, EGR3, EIF4G1, ELF2, EPB41L2, EPC1, E…
GO:0031323	regulation of cellular metabolic process	GO_BiologicalProcess-EBI-UniProt-GOA-ACAP-ARAP_16.06.2020_00h00	0.0010709	0.00929767	0.000315626	0.000784283	[3, 4]	Group81	4.88328	205	[ABI1, ACTN2, AGO2, ALS2, APAF1, ARHGEF2, ARNT2, ARNTL, ATP2B4, BAG6, BCOR, BMPER, BRCC3, BRWD3, CAPRIN2, CAST, CCNT2, CCNY, CD109, CD63, CDK18, CENPE, CHD6, CHUK, CIITA, CMKLR1, COL1A1, COL6A3, CPEB3, CREB5, CREBZF, CRIM1, CSF2, CSF3, DAB1, DCAF1, DCUN1D3, DDX58, DEK, DPEP1, DPF1, EBF3, ECT2, EDA, EDN1, EGR3, EIF4G1, ELF2, EMSY, EPC1, ETS1, EYA1, FAM107A, FAM3A, FBXW11, FGD4, FGF13, FGFR3, FOSB,…
GO:0051171	regulation of nitrogen compound metabolic process	GO_BiologicalProcess-EBI-UniProt-GOA-ACAP-ARAP_16.06.2020_00h00	0.00113396	0.00971644	0.000315626	0.000784283	[3, 4]	Group81	4.91184	195	[ABI1, ACTN2, AGO2, ALS2, APAF1, ARHGEF2, ARNT2, ARNTL, ATP2B4, AZIN2, BAG6, BCOR, BMPER, BRCC3, BRWD3, CAPRIN2, CAST, CCNT2, CCNY, CD109, CDK18, CENPE, CHD6, CHUK, CIITA, CMKLR1, COL1A1, COL6A3, CPEB3, CREB5, CREBZF, CRIM1, CSF2, CSF3, DAB1, DCAF1, DCUN1D3, DDX58, DEK, DPEP1, DPF1, EBF3, ECT2, EDA, EDN1, EGR3, EIF4G1, ELF2, EMSY, EPC1, ETS1, EYA1, FAM107A, FBXW11, FGF13, FGFR3, FOSB, GATAD2B, GI…
GO:0060255	regulation of macromolecule metabolic process	GO_BiologicalProcess-EBI-UniProt-GOA-ACAP-ARAP_16.06.2020_00h00	6.04125e-05	0.00152309	0.000315626	0.000784283	[3, 4]	Group81	5.07062	219	[ABI1, ACTN2, AFF4, AGO2, ALS2, APAF1, ARHGEF2, ARNT2, ARNTL, ATP2B4, AZIN2, BAG6, BCOR, BMPER, BRCC3, BRWD3, BTN1A1, CAPRIN2, CAST, CCNT2, CCNY, CD109, CD63, CDK18, CENPE, CHD6, CHUK, CIITA, CMKLR1, COL1A1, COL6A3, CPEB3, CREB5, CREBZF, CRIM1, CSF2, CSF3, DAB1, DCAF1, DCUN1D3, DDX58, DDX60, DEK, DHX58, DPEP1, DPF1, EBF3, ECT2, EDA, EDN1, EGR3, EIF4G1, ELF2, EMSY, EPC1, ETS1, EYA1, FAM107A, FBXW1…
GO:0080090	regulation of primary metabolic process	GO_BiologicalProcess-EBI-UniProt-GOA-ACAP-ARAP_16.06.2020_00h00	0.00358034	0.0199737	0.000315626	0.000784283	[3, 4]	Group81	4.79823	195	[ABI1, ACTN2, AGO2, ALS2, APAF1, ARHGEF2, ARNT2, ARNTL, ATP2B4, AZIN2, BAG6, BCOR, BMPER, BRCC3, BRWD3, CAPRIN2, CAST, CCNT2, CCNY, CD109, CDK18, CENPE, CHD6, CHUK, CIITA, CMKLR1, COL1A1, COL6A3, CPEB3, CREB5, CREBZF, CRIM1, CSF2, CSF3, DAB1, DCAF1, DCUN1D3, DDX58, DEK, DPEP1, DPF1, EBF3, ECT2, EDA, EDN1, EGR3, EIF4G1, ELF2, EMSY, EPC1, ETS1, EYA1, FAM107A, FAM3A, FBXW11, FGF13, FGFR3, FOSB, GATA…
GO:0009891	positive regulation of biosynthetic process	GO_BiologicalProcess-EBI-UniProt-GOA-ACAP-ARAP_16.06.2020_00h00	0.00788861	0.0345885	0.000315626	0.000784283	[3, 4, 5]	Group81	5.34083	76	[ACTN2, AGO2, ARHGEF2, ARNT2, ARNTL, CAPRIN2, CHD6, CHUK, COL1A1, CREB5, CSF3, DDX58, DPF1, EBF3, EDN1, EGR3, EIF4G1, ELF2, EPC1, EYA1, FBXW11, FOSB, GIPC1, GLI1, GLIS1, HAND1, HELZ2, IFNB1, IKZF2, IL1A, IRF7, JADE1, KLF12, LIF, LUM, MAZ, MEF2A, MEF2C, MEIS2, MGA, MLXIPL, NFE2L1, NFIA, NFKB1, NR4A2, NR5A2, NSD1, PATZ1, PPARGC1A, PPP3CA, PRKDC, PROX1, RAF1, RNF4, RPTOR, RXRA, SERPINF2, SLC51B, SMA…
GO:0010604	positive regulation of macromolecule metabolic process	GO_BiologicalProcess-EBI-UniProt-GOA-ACAP-ARAP_16.06.2020_00h00	0.000272392	0.00346705	0.000315626	0.000784283	[3, 4, 5]	Group81	5.40541	130	[ABI1, ACTN2, AGO2, ALS2, APAF1, ARHGEF2, ARNT2, ARNTL, ATP2B4, BAG6, BMPER, BRCC3, CAPRIN2, CCNY, CD63, CENPE, CHD6, CHUK, COL1A1, CPEB3, CREB5, CSF2, CSF3, DAB1, DCUN1D3, DDX58, DDX60, DHX58, DPF1, EBF3, ECT2, EDA, EDN1, EGR3, EIF4G1, ELF2, EPC1, EYA1, FAM107A, FBXW11, FGF13, FGFR3, FOSB, GIGYF2, GLI1, GLIS1, HAND1, HELZ2, HIP1, IFIH1, IFNB1, IKZF2, IL1A, IL34, IRF7, JADE1, JDP2, KLF12, LGALS9,…
GO:0031325	positive regulation of cellular metabolic process	GO_BiologicalProcess-EBI-UniProt-GOA-ACAP-ARAP_16.06.2020_00h00	0.000702059	0.00697272	0.000315626	0.000784283	[3, 4, 5]	Group81	5.33391	123	[ABI1, ACTN2, AGO2, ALS2, APAF1, ARHGEF2, ARNT2, ARNTL, ATP2B4, BAG6, BMPER, BRCC3, CAPRIN2, CCNY, CD63, CENPE, CHD6, CHUK, COL1A1, CPEB3, CREB5, CSF2, CSF3, DAB1, DCUN1D3, DDX58, DPF1, EBF3, ECT2, EDN1, EGR3, EIF4G1, ELF2, EPC1, EYA1, FAM107A, FBXW11, FGF13, FGFR3, FOSB, GIGYF2, GIPC1, GLI1, GLIS1, HAND1, HELZ2, HIP1, IFNB1, IKZF2, IL1A, IL34, IRF7, JADE1, JDP2, KLF12, LIF, LOC100302541, LOC1010…
GO:0051173	positive regulation of nitrogen compound metabolic process	GO_BiologicalProcess-EBI-UniProt-GOA-ACAP-ARAP_16.06.2020_00h00	0.00152916	0.011015	0.000315626	0.000784283	[3, 4, 5]	Group81	5.27513	116	[ABI1, ACTN2, AGO2, ALS2, APAF1, ARHGEF2, ARNT2, ARNTL, ATP2B4, BAG6, BMPER, BRCC3, CAPRIN2, CCNY, CENPE, CHD6, CHUK, COL1A1, CPEB3, CREB5, CSF2, CSF3, DAB1, DCUN1D3, DDX58, DPF1, EBF3, ECT2, EDN1, EGR3, EIF4G1, ELF2, EPC1, EYA1, FAM107A, FBXW11, FGF13, FGFR3, FOSB, GIGYF2, GLI1, GLIS1, HAND1, HELZ2, HIP1, IFNB1, IKZF2, IL1A, IL34, IRF7, JADE1, JDP2, KLF12, LIF, LOC100302541, LOC101088440, LPAR3,…
GO:0010557	positive regulation of macromolecule biosynthetic process	GO_BiologicalProcess-EBI-UniProt-GOA-ACAP-ARAP_16.06.2020_00h00	0.00804783	0.0348208	0.000315626	0.000784283	[4, 5, 6]	Group81	5.3716	73	[ACTN2, AGO2, ARHGEF2, ARNT2, ARNTL, CAPRIN2, CHD6, CHUK, COL1A1, CREB5, CSF3, DDX58, DPF1, EBF3, EDN1, EGR3, EIF4G1, ELF2, EPC1, EYA1, FBXW11, FOSB, GLI1, GLIS1, HAND1, HELZ2, IFNB1, IKZF2, IL1A, IRF7, JADE1, KLF12, LIF, LUM, MAZ, MEF2A, MEF2C, MEIS2, MGA, MLXIPL, NFE2L1, NFIA, NFKB1, NR4A2, NR5A2, NSD1, PATZ1, PPARGC1A, PPP3CA, PRKDC, PROX1, RAF1, RNF4, RPTOR, RXRA, SERPINF2, SLC51B, SMARCA4, S…
GO:0010628	positive regulation of gene expression	GO_BiologicalProcess-EBI-UniProt-GOA-ACAP-ARAP_16.06.2020_00h00	0.00717306	0.0326524	0.000315626	0.000784283	[4, 5, 6]	Group81	5.28662	83	[AGO2, ARHGEF2, ARNT2, ARNTL, CAPRIN2, CHD6, CHUK, COL1A1, CREB5, CSF2, CSF3, DDX58, DDX60, DHX58, DPF1, EBF3, EDA, EDN1, EGR3, EIF4G1, ELF2, EPC1, EYA1, FBXW11, FOSB, GLI1, GLIS1, HAND1, IFIH1, IFNB1, IKZF2, IL1A, IL34, IRF7, KLF12, LGALS9, LIF, LRRC32, LUM, MAZ, MEF2A, MEF2C, MEIS2, MGA, MLXIPL, NCOR2, NFE2L1, NFIA, NFKB1, NR4A2, NR5A2, NSD1, PATZ1, PLCG2, PPARGC1A, PPP3CA, PRKDC, PROX1, RAF1, …
GO:0031328	positive regulation of cellular biosynthetic process	GO_BiologicalProcess-EBI-UniProt-GOA-ACAP-ARAP_16.06.2020_00h00	0.0124929	0.0458775	0.000315626	0.000784283	[4, 5, 6]	Group81	5.25568	74	[ACTN2, AGO2, ARHGEF2, ARNT2, ARNTL, CAPRIN2, CHD6, CHUK, COL1A1, CREB5, CSF3, DDX58, DPF1, EBF3, EDN1, EGR3, EIF4G1, ELF2, EPC1, EYA1, FBXW11, FOSB, GIPC1, GLI1, GLIS1, HAND1, HELZ2, IFNB1, IKZF2, IL1A, IRF7, JADE1, KLF12, LIF, LUM, MAZ, MEF2A, MEF2C, MEIS2, MGA, MLXIPL, NFE2L1, NFIA, NFKB1, NR4A2, NR5A2, NSD1, PATZ1, PPARGC1A, PPP3CA, PRKDC, PROX1, RAF1, RNF4, RPTOR, RXRA, SERPINF2, SLC51B, SMA…
GO:0045935	positive regulation of nucleobase-containing compound metabolic process	GO_BiologicalProcess-EBI-UniProt-GOA-ACAP-ARAP_16.06.2020_00h00	0.00257427	0.0156971	0.000315626	0.000784283	[4, 5, 6]	Group81	5.58824	76	[ACTN2, AGO2, ARHGEF2, ARNT2, ARNTL, BRCC3, CAPRIN2, CHD6, CHUK, COL1A1, CPEB3, CREB5, CSF3, DDX58, DPF1, EBF3, EDN1, EGR3, ELF2, EPC1, EYA1, FBXW11, FOSB, GIGYF2, GLI1, GLIS1, HAND1, HELZ2, IFNB1, IKZF2, IL1A, IRF7, JADE1, KLF12, LIF, LUM, MAZ, MEF2A, MEF2C, MEIS2, MGA, MLXIPL, NFE2L1, NFIA, NFKB1, NR4A2, NR5A2, NSD1, PATZ1, PPARGC1A, PPP3CA, PRKDC, PROX1, PRR5L, RAF1, RNF4, RPTOR, RXRA, SERPINF…
GO:0051254	positive regulation of RNA metabolic process	GO_BiologicalProcess-EBI-UniProt-GOA-ACAP-ARAP_16.06.2020_00h00	0.000851983	0.00792163	0.000315626	0.000784283	[4, 5, 6, 7, 8]	Group81	5.85443	74	[ACTN2, AGO2, ARHGEF2, ARNT2, ARNTL, CAPRIN2, CHD6, CHUK, COL1A1, CPEB3, CREB5, CSF3, DDX58, DPF1, EBF3, EDN1, EGR3, ELF2, EPC1, EYA1, FBXW11, FOSB, GIGYF2, GLI1, GLIS1, HAND1, HELZ2, IFNB1, IKZF2, IL1A, IRF7, JADE1, KLF12, LIF, LUM, MAZ, MEF2A, MEF2C, MEIS2, MGA, MLXIPL, NFE2L1, NFIA, NFKB1, NR4A2, NR5A2, NSD1, PATZ1, PPARGC1A, PPP3CA, PRKDC, PROX1, PRR5L, RAF1, RNF4, RPTOR, RXRA, SERPINF2, SMAR…
GO:1902680	positive regulation of RNA biosynthetic process	GO_BiologicalProcess-EBI-UniProt-GOA-ACAP-ARAP_16.06.2020_00h00	0.00100209	0.00893705	0.000315626	0.000784283	[5, 6, 7, 8, 9]	Group81	5.87262	71	[ACTN2, AGO2, ARHGEF2, ARNT2, ARNTL, CAPRIN2, CHD6, CHUK, COL1A1, CREB5, CSF3, DDX58, DPF1, EBF3, EDN1, EGR3, ELF2, EPC1, EYA1, FBXW11, FOSB, GLI1, GLIS1, HAND1, HELZ2, IFNB1, IKZF2, IL1A, IRF7, JADE1, KLF12, LIF, LUM, MAZ, MEF2A, MEF2C, MEIS2, MGA, MLXIPL, NFE2L1, NFIA, NFKB1, NR4A2, NR5A2, NSD1, PATZ1, PPARGC1A, PPP3CA, PRKDC, PROX1, RAF1, RNF4, RPTOR, RXRA, SERPINF2, SMARCA4, SMARCC2, SOX6, TA…
GO:0045893	positive regulation of transcription, DNA-templated	GO_BiologicalProcess-EBI-UniProt-GOA-ACAP-ARAP_16.06.2020_00h00	0.0019767	0.0129573	0.000315626	0.000784283	[5, 6, 7, 8, 9, 10, 11]	Group81	5.79084	67	[AGO2, ARHGEF2, ARNT2, ARNTL, CAPRIN2, CHD6, CHUK, COL1A1, CREB5, CSF3, DDX58, DPF1, EBF3, EDN1, EGR3, ELF2, EPC1, EYA1, FBXW11, FOSB, GLI1, GLIS1, HAND1, IFNB1, IKZF2, IL1A, IRF7, KLF12, LIF, LUM, MAZ, MEF2A, MEF2C, MEIS2, MGA, MLXIPL, NFE2L1, NFIA, NFKB1, NR4A2, NR5A2, NSD1, PATZ1, PPARGC1A, PPP3CA, PRKDC, PROX1, RAF1, RNF4, RPTOR, RXRA, SERPINF2, SMARCA4, SMARCC2, SOX6, TAF1, TCF12, TCF7L2, TE…
GO:1903508	positive regulation of nucleic acid-templated transcription	GO_BiologicalProcess-EBI-UniProt-GOA-ACAP-ARAP_16.06.2020_00h00	0.00100209	0.00893705	0.000315626	0.000784283	[6, 7, 8, 9, 10]	Group81	5.87262	71	[ACTN2, AGO2, ARHGEF2, ARNT2, ARNTL, CAPRIN2, CHD6, CHUK, COL1A1, CREB5, CSF3, DDX58, DPF1, EBF3, EDN1, EGR3, ELF2, EPC1, EYA1, FBXW11, FOSB, GLI1, GLIS1, HAND1, HELZ2, IFNB1, IKZF2, IL1A, IRF7, JADE1, KLF12, LIF, LUM, MAZ, MEF2A, MEF2C, MEIS2, MGA, MLXIPL, NFE2L1, NFIA, NFKB1, NR4A2, NR5A2, NSD1, PATZ1, PPARGC1A, PPP3CA, PRKDC, PROX1, RAF1, RNF4, RPTOR, RXRA, SERPINF2, SMARCA4, SMARCC2, SOX6, TA…
GO:0009615	response to virus	GO_BiologicalProcess-EBI-UniProt-GOA-ACAP-ARAP_16.06.2020_00h00	4.81637e-07	0.000126285	1.21686e-07	9.97821e-06	[3, 5]	Group82	13.8365	22	[AGBL5, BST2, CREBZF, CXCL10, DDX58, DDX60, DHX58, IFI6, IFIH1, IFIT1, IFIT3, IFNB1, IFNL1, IRF7, ISG15, LGALS8, LOC101088440, LOC101091743, OASL, RSAD2, TNF, ZMYND11]
GO:0032606	type I interferon production	GO_BiologicalProcess-EBI-UniProt-GOA-ACAP-ARAP_16.06.2020_00h00	0.00386264	0.0208392	1.21686e-07	9.97821e-06	[3, 6]	Group82	14	7	[DDX58, DHX58, IFIH1, IRF7, PLCG2, PTPRS, ZBTB20]
GO:0043331	response to dsRNA	GO_BiologicalProcess-EBI-UniProt-GOA-ACAP-ARAP_16.06.2020_00h00	0.00223327	0.0138759	1.21686e-07	9.97821e-06	[4, 5]	Group82	17.6471	6	[DDX58, IFIH1, IFIT1, IFNB1, LOC101088440, NFKB1]
GO:0051607	defense response to virus	GO_BiologicalProcess-EBI-UniProt-GOA-ACAP-ARAP_16.06.2020_00h00	2.68788e-07	0.00011746	1.21686e-07	9.97821e-06	[3, 4, 5, 6]	Group82	16.1017	19	[AGBL5, BST2, CXCL10, DDX58, DDX60, DHX58, IFI6, IFIH1, IFIT1, IFIT3, IFNB1, IFNL1, IRF7, ISG15, LOC101088440, LOC101091743, OASL, RSAD2, ZMYND11]
GO:0002753	cytoplasmic pattern recognition receptor signaling pathway	GO_BiologicalProcess-EBI-UniProt-GOA-ACAP-ARAP_16.06.2020_00h00	0.0129127	0.046635	1.21686e-07	9.97821e-06	[4, 5, 6]	Group82	17.3913	4	[DDX58, DDX60, DHX58, IFIH1]
GO:0003725	double-stranded RNA binding	GO_MolecularFunction-EBI-UniProt-GOA-ACAP-ARAP_16.06.2020_00h00	0.000101972	0.00205669	1.21686e-07	9.97821e-06	[5]	Group82	17.2414	10	[AGO2, DDX58, DDX60, DHX58, IFIH1, LOC101085080, OASL, ZFR, ZFR2, ZNF346]
GO:0003727	single-stranded RNA binding	GO_MolecularFunction-EBI-UniProt-GOA-ACAP-ARAP_16.06.2020_00h00	0.00482544	0.0244253	1.21686e-07	9.97821e-06	[5]	Group82	13.4615	7	[AGO2, DDX58, DDX60, DHX58, IFIH1, ZFR, ZFR2]
GO:0098586	cellular response to virus	GO_BiologicalProcess-EBI-UniProt-GOA-ACAP-ARAP_16.06.2020_00h00	0.000625661	0.00635846	1.21686e-07	9.97821e-06	[4, 6]	Group82	22.2222	6	[DDX58, DDX60, DHX58, IFI6, IFIH1, LGALS8]
GO:0032479	regulation of type I interferon production	GO_BiologicalProcess-EBI-UniProt-GOA-ACAP-ARAP_16.06.2020_00h00	0.0027005	0.0162402	1.21686e-07	9.97821e-06	[4, 5, 6, 7]	Group82	14.8936	7	[DDX58, DHX58, IFIH1, IRF7, PLCG2, PTPRS, ZBTB20]
GO:0032607	interferon-alpha production	GO_BiologicalProcess-EBI-UniProt-GOA-ACAP-ARAP_16.06.2020_00h00	0.0110136	0.0425924	1.21686e-07	9.97821e-06	[4, 7]	Group82	18.1818	4	[DDX58, IFIH1, IRF7, PTPRS]
GO:0032608	interferon-beta production	GO_BiologicalProcess-EBI-UniProt-GOA-ACAP-ARAP_16.06.2020_00h00	0.00161193	0.0113007	1.21686e-07	9.97821e-06	[4, 7]	Group82	18.75	6	[DDX58, DHX58, IFIH1, IRF7, PTPRS, ZBTB20]
GO:0043330	response to exogenous dsRNA	GO_BiologicalProcess-EBI-UniProt-GOA-ACAP-ARAP_16.06.2020_00h00	0.00418232	0.0222887	1.21686e-07	9.97821e-06	[5, 6]	Group82	18.5185	5	[DDX58, IFIH1, IFIT1, IFNB1, LOC101088440]
GO:0071359	cellular response to dsRNA	GO_BiologicalProcess-EBI-UniProt-GOA-ACAP-ARAP_16.06.2020_00h00	0.00194999	0.0129113	1.21686e-07	9.97821e-06	[5, 6]	Group82	28.5714	4	[DDX58, IFIH1, IFIT1, NFKB1]
GO:0032481	positive regulation of type I interferon production	GO_BiologicalProcess-EBI-UniProt-GOA-ACAP-ARAP_16.06.2020_00h00	0.00190349	0.0127973	1.21686e-07	9.97821e-06	[4, 5, 6, 7, 8]	Group82	18.1818	6	[DDX58, DHX58, IFIH1, IRF7, PLCG2, ZBTB20]
GO:0032755	positive regulation of interleukin-6 production	GO_BiologicalProcess-EBI-UniProt-GOA-ACAP-ARAP_16.06.2020_00h00	0.00482544	0.0244253	1.21686e-07	9.97821e-06	[4, 5, 6, 7, 8]	Group82	13.4615	7	[ARHGEF2, DDX58, DHX58, IFIH1, LGALS9, TNF, ZBTB20]
GO:0039528	cytoplasmic pattern recognition receptor signaling pathway in response to virus	GO_BiologicalProcess-EBI-UniProt-GOA-ACAP-ARAP_16.06.2020_00h00	0.00194999	0.0129113	1.21686e-07	9.97821e-06	[4, 5, 6, 7, 8]	Group82	28.5714	4	[DDX58, DDX60, DHX58, IFIH1]
GO:0032647	regulation of interferon-alpha production	GO_BiologicalProcess-EBI-UniProt-GOA-ACAP-ARAP_16.06.2020_00h00	0.0077777	0.0342167	1.21686e-07	9.97821e-06	[5, 6, 7, 8]	Group82	20	4	[DDX58, IFIH1, IRF7, PTPRS]
GO:0032648	regulation of interferon-beta production	GO_BiologicalProcess-EBI-UniProt-GOA-ACAP-ARAP_16.06.2020_00h00	0.00135558	0.0105158	1.21686e-07	9.97821e-06	[5, 6, 7, 8]	Group82	19.3548	6	[DDX58, DHX58, IFIH1, IRF7, PTPRS, ZBTB20]
GO:0071360	cellular response to exogenous dsRNA	GO_BiologicalProcess-EBI-UniProt-GOA-ACAP-ARAP_16.06.2020_00h00	0.00466593	0.0238017	1.21686e-07	9.97821e-06	[6, 7]	Group82	33.3333	3	[DDX58, IFIH1, IFIT1]
GO:0032728	positive regulation of interferon-beta production	GO_BiologicalProcess-EBI-UniProt-GOA-ACAP-ARAP_16.06.2020_00h00	0.00128911	0.0103682	1.21686e-07	9.97821e-06	[5, 6, 7, 8, 9]	Group82	23.8095	5	[DDX58, DHX58, IFIH1, IRF7, ZBTB20]
GO:0039529	RIG-I signaling pathway	GO_BiologicalProcess-EBI-UniProt-GOA-ACAP-ARAP_16.06.2020_00h00	0.00646595	0.0302745	1.21686e-07	9.97821e-06	[5, 6, 7, 8, 9]	Group82	30	3	[DDX58, DDX60, DHX58]
GO:0039530	MDA-5 signaling pathway	GO_BiologicalProcess-EBI-UniProt-GOA-ACAP-ARAP_16.06.2020_00h00	0.00121754	0.00997618	1.21686e-07	9.97821e-06	[5, 6, 7, 8, 9]	Group82	50	3	[DDX60, DHX58, IFIH1]
GO:2000778	positive regulation of interleukin-6 secretion	GO_BiologicalProcess-EBI-UniProt-GOA-ACAP-ARAP_16.06.2020_00h00	0.00420784	0.0223339	1.21686e-07	9.97821e-06	[4, 5, 6, 7, 8, 9, 10, 11, 12]	Group82	23.5294	4	[DDX58, DHX58, IFIH1, LGALS9]
GO:0033139	regulation of peptidyl-serine phosphorylation of STAT protein	GO_BiologicalProcess-EBI-UniProt-GOA-ACAP-ARAP_16.06.2020_00h00	0.00862495	0.0365932	1.21686e-07	9.97821e-06	[6, 7, 8, 9, 10, 11]	Group82	27.2727	3	[IFNB1, LIF, LOC101088440]
GO:0033141	positive regulation of peptidyl-serine phosphorylation of STAT protein	GO_BiologicalProcess-EBI-UniProt-GOA-ACAP-ARAP_16.06.2020_00h00	0.00320688	0.0182792	1.21686e-07	9.97821e-06	[7, 8, 9, 10, 11, 12]	Group82	37.5	3	[IFNB1, LIF, LOC101088440]
GO:0009790	embryo development	GO_BiologicalProcess-EBI-UniProt-GOA-ACAP-ARAP_16.06.2020_00h00	0.0109011	0.0424074	4.48181e-05	0.000167049	[3, 4]	Group83	5.80475	44	[ABI1, ABR, APAF1, ARNT2, BAG6, BCOR, CMIP, COL1A1, CSF2, CXCL8, DYNC2H1, EDN1, EYA1, GLI1, GREM2, HAND1, IFT140, ITGB4, LAMA3, LIF, LUZP1, MAPK8IP3, MEF2C, MTHFR, PDCD6, PDGFRA, PLCD3, PRKACB, PRKDC, PROX1, RXRA, SEMA3A, SEMA3F, SH3PXD2A, SOS1, SOX6, TEAD1, TET3, TJP1, TNF, TPM1, VASH1, WDR19, YTHDC1]
GO:0010927	cellular component assembly involved in morphogenesis	GO_BiologicalProcess-EBI-UniProt-GOA-ACAP-ARAP_16.06.2020_00h00	0.000163815	0.00258749	4.48181e-05	0.000167049	[3, 4, 5]	Group83	15.0685	11	[ACTA1, ACTN2, EDN1, LDB3, MEF2A, MEF2C, NRAP, PDGFRA, PIKFYVE, PROX1, TPM1]
GO:0043292	contractile fiber	GO_CellularComponent-EBI-UniProt-GOA-ACAP-ARAP_16.06.2020_00h00	0.00108821	0.00938584	4.48181e-05	0.000167049	[3, 4, 5]	Group83	10.9244	13	[ACTA1, ACTN2, ATP2B4, DEK, LDB3, LOC101085080, MYH7B, NRAP, PDLIM3, PLEC, PPP3CA, SPTBN1, TPM1]
GO:0097435	supramolecular fiber organization	GO_BiologicalProcess-EBI-UniProt-GOA-ACAP-ARAP_16.06.2020_00h00	0.000561757	0.00593922	4.48181e-05	0.000167049	[4]	Group83	7.25806	36	[ABI1, ABI2, ACTA1, ACTN2, ARHGAP6, ARHGEF2, CGNL1, COL1A1, COL3A1, CSF3, EDN1, FAM107A, FCHSD2, HIP1, KATNAL1, KIAA1211, KIF18B, LDB3, LUM, MEF2A, MEF2C, MYO1D, NAV3, NCKAP5L, NRAP, PACSIN1, PDGFRA, PDLIM3, PROX1, PRUNE1, SERPINF2, SPTBN1, SSH1, TJP1, TPM1, TTBK2]
GO:0030036	actin cytoskeleton organization	GO_BiologicalProcess-EBI-UniProt-GOA-ACAP-ARAP_16.06.2020_00h00	2.85271e-05	0.000984185	4.48181e-05	0.000167049	[3, 6]	Group83	7.9922	41	[ABI1, ABI2, ABR, ACTA1, ACTN2, ARHGAP6, ARHGEF2, BRSK2, CDC42BPA, CGNL1, CSF3, ECT2, EDN1, EHBP1, EPB41L2, FAM107A, FCHSD2, FMNL1, HIP1, KIAA1211, LDB3, LOC101086801, MAPKAP1, MEF2A, MEF2C, MYO1D, NRAP, OPHN1, PACSIN1, PDGFRA, PDLIM3, PHACTR2, PROX1, SERPINF2, SPECC1, SPTBN1, SSH1, TBCK, TJP1, TNF, TPM1]
GO:0048660	regulation of smooth muscle cell proliferation	GO_BiologicalProcess-EBI-UniProt-GOA-ACAP-ARAP_16.06.2020_00h00	0.0136296	0.0488208	4.48181e-05	0.000167049	[4, 5]	Group83	11.1111	7	[EDN1, MEF2C, PRKDC, SERPINF2, TCF7L2, TNF, TPM1]
GO:0055001	muscle cell development	GO_BiologicalProcess-EBI-UniProt-GOA-ACAP-ARAP_16.06.2020_00h00	0.0044296	0.0229534	4.48181e-05	0.000167049	[4, 5]	Group83	10.1852	11	[ACTA1, ACTN2, EDN1, LDB3, MEF2A, MEF2C, NRAP, PDGFRA, PPP3CA, PROX1, TPM1]
GO:0072359	circulatory system development	GO_BiologicalProcess-EBI-UniProt-GOA-ACAP-ARAP_16.06.2020_00h00	0.000580268	0.00608585	4.48181e-05	0.000167049	[4, 5]	Group83	6.66667	47	[ACTN2, ADGRB2, ADGRG6, AGO2, ATP2B4, BCOR, BICC1, BMPER, COL1A1, COL3A1, CXCL10, CXCL8, DYNC2H1, EDN1, EGR3, EYA1, GJC1, GLI1, GREB1L, HAND1, IFT140, IL1A, LDB3, LGALS8, LIF, LUZP1, MEF2A, MEF2C, NDNF, NRAP, PDCD6, PDGFRA, PDLIM3, PLCD3, PRKDC, PROX1, ROBO4, RXRA, SERPINF2, SLITRK5, SOS1, SOX6, TCF7L2, THY1, TJP1, TPM1, VASH1]
GO:0007507	heart development	GO_BiologicalProcess-EBI-UniProt-GOA-ACAP-ARAP_16.06.2020_00h00	0.00375914	0.0205343	4.48181e-05	0.000167049	[4, 5, 6]	Group83	7.16253	26	[ACTN2, ADGRG6, BCOR, BICC1, COL3A1, DYNC2H1, EDN1, EYA1, GJC1, GLI1, GREB1L, HAND1, IFT140, LDB3, LUZP1, MEF2A, MEF2C, NRAP, PDGFRA, PDLIM3, PRKDC, PROX1, RXRA, SOS1, SOX6, TPM1]
GO:0030016	myofibril	GO_CellularComponent-EBI-UniProt-GOA-ACAP-ARAP_16.06.2020_00h00	0.00582954	0.027791	4.48181e-05	0.000167049	[4, 5, 6]	Group83	9.82143	11	[ACTA1, ACTN2, ATP2B4, LDB3, LOC101085080, MYH7B, NRAP, PDLIM3, PPP3CA, SPTBN1, TPM1]
GO:0051146	striated muscle cell differentiation	GO_BiologicalProcess-EBI-UniProt-GOA-ACAP-ARAP_16.06.2020_00h00	0.00520247	0.0257375	4.48181e-05	0.000167049	[5]	Group83	8.57143	15	[ACTA1, ACTN2, CXCL10, EDN1, LDB3, MEF2A, MEF2C, NRAP, PDGFRA, PPP3CA, PROX1, RXRA, SOX6, TANC1, TPM1]
GO:0031032	actomyosin structure organization	GO_BiologicalProcess-EBI-UniProt-GOA-ACAP-ARAP_16.06.2020_00h00	0.000107614	0.00207473	4.48181e-05	0.000167049	[4, 7]	Group83	11.9403	16	[ACTA1, ACTN2, CDC42BPA, CGNL1, ECT2, EDN1, EPB41L2, LDB3, MEF2A, MEF2C, NRAP, PDGFRA, PROX1, SERPINF2, TJP1, TPM1]
GO:0035051	cardiocyte differentiation	GO_BiologicalProcess-EBI-UniProt-GOA-ACAP-ARAP_16.06.2020_00h00	0.00643266	0.0302266	4.48181e-05	0.000167049	[4, 5, 6, 7]	Group83	10.8434	9	[ACTN2, EDN1, MEF2A, MEF2C, NRAP, PDGFRA, PROX1, RXRA, SOX6]
GO:0055002	striated muscle cell development	GO_BiologicalProcess-EBI-UniProt-GOA-ACAP-ARAP_16.06.2020_00h00	0.00206856	0.0131645	4.48181e-05	0.000167049	[5, 6]	Group83	11.2245	11	[ACTA1, ACTN2, EDN1, LDB3, MEF2A, MEF2C, NRAP, PDGFRA, PPP3CA, PROX1, TPM1]
GO:0030239	myofibril assembly	GO_BiologicalProcess-EBI-UniProt-GOA-ACAP-ARAP_16.06.2020_00h00	1.51311e-05	0.000826535	4.48181e-05	0.000167049	[4, 5, 6, 7, 8]	Group83	21.2766	10	[ACTA1, ACTN2, EDN1, LDB3, MEF2A, MEF2C, NRAP, PDGFRA, PROX1, TPM1]
GO:0048738	cardiac muscle tissue development	GO_BiologicalProcess-EBI-UniProt-GOA-ACAP-ARAP_16.06.2020_00h00	0.0031727	0.0181634	4.48181e-05	0.000167049	[5, 6, 7]	Group83	9.70149	13	[ACTN2, EDN1, GJC1, GLI1, HAND1, MEF2A, MEF2C, NRAP, PDGFRA, PROX1, RXRA, SOX6, TPM1]
GO:0055006	cardiac cell development	GO_BiologicalProcess-EBI-UniProt-GOA-ACAP-ARAP_16.06.2020_00h00	0.00518908	0.0257685	4.48181e-05	0.000167049	[4, 5, 6, 7, 8]	Group83	15	6	[ACTN2, EDN1, MEF2A, NRAP, PDGFRA, PROX1]
GO:0014912	negative regulation of smooth muscle cell migration	GO_BiologicalProcess-EBI-UniProt-GOA-ACAP-ARAP_16.06.2020_00h00	0.0140724	0.0499972	4.48181e-05	0.000167049	[5, 6, 7, 8]	Group83	23.0769	3	[MEF2C, SEMA6D, TPM1]
GO:0055007	cardiac muscle cell differentiation	GO_BiologicalProcess-EBI-UniProt-GOA-ACAP-ARAP_16.06.2020_00h00	0.00133014	0.010442	4.48181e-05	0.000167049	[5, 6, 7, 8]	Group83	13.6364	9	[ACTN2, EDN1, MEF2A, MEF2C, NRAP, PDGFRA, PROX1, RXRA, SOX6]
GO:0060421	positive regulation of heart growth	GO_BiologicalProcess-EBI-UniProt-GOA-ACAP-ARAP_16.06.2020_00h00	0.00930443	0.0384798	4.48181e-05	0.000167049	[4, 5, 6, 7, 8, 9]	Group83	19.0476	4	[EDN1, GLI1, MEF2C, PROX1]
GO:0110020	regulation of actomyosin structure organization	GO_BiologicalProcess-EBI-UniProt-GOA-ACAP-ARAP_16.06.2020_00h00	0.00965025	0.0394127	4.48181e-05	0.000167049	[5, 6, 7, 8]	Group83	11.8644	7	[CGNL1, ECT2, EDN1, MEF2C, PROX1, SERPINF2, TJP1]
GO:0045214	sarcomere organization	GO_BiologicalProcess-EBI-UniProt-GOA-ACAP-ARAP_16.06.2020_00h00	0.00161193	0.0113007	4.48181e-05	0.000167049	[5, 6, 7, 8, 9]	Group83	18.75	6	[ACTN2, EDN1, LDB3, MEF2C, PROX1, TPM1]
GO:0055013	cardiac muscle cell development	GO_BiologicalProcess-EBI-UniProt-GOA-ACAP-ARAP_16.06.2020_00h00	0.00456416	0.0235575	4.48181e-05	0.000167049	[5, 6, 7, 8, 9]	Group83	15.3846	6	[ACTN2, EDN1, MEF2A, NRAP, PDGFRA, PROX1]
GO:0060297	regulation of sarcomere organization	GO_BiologicalProcess-EBI-UniProt-GOA-ACAP-ARAP_16.06.2020_00h00	0.000258929	0.00339456	4.48181e-05	0.000167049	[4, 5, 6, 7, 8, 9, 10]	Group83	75	3	[EDN1, MEF2C, PROX1]
GO:0055003	cardiac myofibril assembly	GO_BiologicalProcess-EBI-UniProt-GOA-ACAP-ARAP_16.06.2020_00h00	0.00257437	0.015625	4.48181e-05	0.000167049	[5, 6, 7, 8, 9, 10]	Group83	26.6667	4	[MEF2A, NRAP, PDGFRA, PROX1]
GO:0055012	ventricular cardiac muscle cell differentiation	GO_BiologicalProcess-EBI-UniProt-GOA-ACAP-ARAP_16.06.2020_00h00	0.00143875	0.0107783	4.48181e-05	0.000167049	[6, 7, 8, 9]	Group83	30.7692	4	[MEF2A, MEF2C, PROX1, RXRA]
GO:0048518	positive regulation of biological process	GO_BiologicalProcess-EBI-UniProt-GOA-ACAP-ARAP_16.06.2020_00h00	1.76494e-05	0.000856975	0.00958179	0.0110663	[1, 2, 3]	Group84	5.21673	207	[ABI1, ABR, ACTN2, ADGRB2, AGO2, AKAP6, ALS2, ANO1, APAF1, ARHGEF2, ARHGEF7, ARNT2, ARNTL, ATP11C, ATP2B4, ATP2C2, AURKB, AZIN2, BAG6, BMPER, BRCC3, BTN1A1, CAPRIN2, CCNY, CD63, CDC25C, CDC6, CDKL5, CENPE, CEP250, CFAP69, CHD6, CHUK, CMKLR1, COL1A1, CPEB3, CREB5, CSF2, CSF3, CXCL10, CXCL11, CXCL8, DAB1, DCUN1D3, DDX58, DDX60, DHX58, DLG5, DPF1, DPP10, DYNC2H1, EBF3, ECT2, EDA, EDN1, EGR3, EIF4G1,…
GO:0048519	negative regulation of biological process	GO_BiologicalProcess-EBI-UniProt-GOA-ACAP-ARAP_16.06.2020_00h00	0.000748256	0.0072664	0.00958179	0.0110663	[1, 2, 3]	Group84	5.04399	172	[ABR, ACTN2, ADAMTS5, ADGRB2, AGO2, APLP1, ARHGEF2, ARNTL, ATP2B4, AURKB, AZIN2, BAG6, BCOR, BICC1, BMPER, BRCC3, CAPRIN2, CAST, CD109, CDC6, CGNL1, CMKLR1, COL1A1, COL3A1, COL6A3, CPEB3, CREBZF, CRIM1, CSF2, CXCL10, CXCL11, CXCL8, DAB1, DCAF1, DCUN1D3, DHX58, DLG5, DPEP1, DPF1, EDN1, EGR3, EIF4G1, EPC1, EYA1, FAM107A, FAM111A, FAM3A, FBXW11, GATAD2B, GCLM, GIGYF2, GIPC1, GLI1, GLIS1, GREM2, HAND…
GO:0019222	regulation of metabolic process	GO_BiologicalProcess-EBI-UniProt-GOA-ACAP-ARAP_16.06.2020_00h00	0.000278134	0.00350609	0.00958179	0.0110663	[2, 3]	Group84	4.92122	228	[ABI1, ACTN2, ADAMTS5, AFF4, AGO2, ALS2, APAF1, ARHGEF2, ARNT2, ARNTL, ATP2B4, AZIN2, BAG6, BCOR, BMPER, BRCC3, BRWD3, BTN1A1, CAPRIN2, CAST, CCNT2, CCNY, CD109, CD63, CDK18, CENPE, CHD6, CHUK, CIITA, CMKLR1, COL1A1, COL6A3, CPEB3, CREB5, CREBZF, CRIM1, CSF2, CSF3, DAB1, DCAF1, DCUN1D3, DDX58, DDX60, DEK, DHX58, DPEP1, DPF1, EBF3, ECT2, EDA, EDN1, EGR3, EIF4G1, ELF2, EMSY, EPC1, ETS1, EYA1, FAM10…
GO:0050794	regulation of cellular process	GO_BiologicalProcess-EBI-UniProt-GOA-ACAP-ARAP_16.06.2020_00h00	0.0003412	0.00421993	0.00958179	0.0110663	[2, 3]	Group84	4.58971	363	[ABI1, ABR, ACTA1, ACTN2, ADGRB2, ADGRG6, AFDN, AGAP1, AGO2, AGRN, AKAP6, ALS2, ANO1, APAF1, APLP1, ARHGAP20, ARHGAP6, ARHGEF2, ARHGEF7, ARNT2, ARNTL, ASB3, ATP11C, ATP2B4, AURKB, AZIN2, BAG6, BCOR, BEGAIN, BICC1, BMPER, BRCC3, BRSK2, BRWD3, BTN1A1, CAPRIN2, CAST, CCNT2, CCNY, CD109, CD63, CDC25C, CDC42BPA, CDC6, CDK18, CDK19, CDKL5, CENPE, CEP250, CFAP69, CGNL1, CHD6, CHRNA5, CHUK, CIITA, CLASP2…
GO:0003676	nucleic acid binding	GO_MolecularFunction-EBI-UniProt-GOA-ACAP-ARAP_16.06.2020_00h00	0.0130567	0.0470255	0.00958179	0.0110663	[3]	Group84	4.86709	130	[AGO2, ARNT2, ARNTL, BAZ2B, BCOR, BICC1, CDC6, CPEB3, CREB5, DDX58, DDX60, DHX58, DPF1, DZIP3, EBF3, EGR3, EIF4G1, ELF2, ERI3, ETS1, EYA1, FOSB, G3BP2, GATAD2B, GLI1, GLIS1, HAND1, HELZ2, IFIH1, IFIT3, IKZF2, IRF7, IRF9, JDP2, KLF12, LARP1B, LCOR, LIF, LOC101080296, LOC101085080, LOC101087446, LOC101093912, LOC101094730, LOC101095462, MAZ, MBNL2, MCM9, MEF2A, MEF2C, MEIS2, MGA, MLXIPL, MND1, MPG,…
GO:0009893	positive regulation of metabolic process	GO_BiologicalProcess-EBI-UniProt-GOA-ACAP-ARAP_16.06.2020_00h00	0.000370329	0.00453739	0.00958179	0.0110663	[2, 3, 4]	Group84	5.31626	137	[ABI1, ACTN2, AGO2, ALS2, APAF1, ARHGEF2, ARNT2, ARNTL, ATP2B4, BAG6, BMPER, BRCC3, CAPRIN2, CCNY, CD63, CENPE, CHD6, CHUK, CMKLR1, COL1A1, CPEB3, CREB5, CSF2, CSF3, DAB1, DCUN1D3, DDX58, DDX60, DHX58, DPF1, EBF3, ECT2, EDA, EDN1, EGR3, EIF4G1, ELF2, EPC1, EYA1, FAM107A, FBXW11, FGF13, FGFR3, FOSB, GIGYF2, GIPC1, GLI1, GLIS1, HAND1, HELZ2, HIP1, IFIH1, IFNB1, IKZF2, IL1A, IL34, IRF7, JADE1, JDP2,…
GO:0048522	positive regulation of cellular process	GO_BiologicalProcess-EBI-UniProt-GOA-ACAP-ARAP_16.06.2020_00h00	1.26611e-05	0.000721684	0.00958179	0.0110663	[2, 3, 4]	Group84	5.31388	193	[ABI1, ABR, ACTN2, ADGRB2, AGO2, AKAP6, ALS2, ANO1, APAF1, ARHGEF2, ARHGEF7, ARNT2, ARNTL, ATP11C, ATP2B4, AURKB, AZIN2, BAG6, BMPER, BRCC3, CAPRIN2, CCNY, CD63, CDC25C, CDC6, CDKL5, CENPE, CEP250, CFAP69, CHD6, CHUK, CMKLR1, COL1A1, CPEB3, CREB5, CSF2, CSF3, CXCL10, CXCL11, DAB1, DCUN1D3, DDX58, DDX60, DHX58, DLG5, DPF1, DPP10, DYNC2H1, EBF3, ECT2, EDA, EDN1, EGR3, EIF4G1, ELF2, EPB41L2, EPC1, E…
GO:0048523	negative regulation of cellular process	GO_BiologicalProcess-EBI-UniProt-GOA-ACAP-ARAP_16.06.2020_00h00	0.000538546	0.00574012	0.00958179	0.0110663	[2, 3, 4]	Group84	5.13644	160	[ABR, ACTN2, AGO2, APLP1, ARHGEF2, ARNTL, ATP2B4, AURKB, BAG6, BCOR, BICC1, BMPER, BRCC3, CAPRIN2, CAST, CD109, CDC6, CGNL1, COL1A1, COL6A3, CPEB3, CREBZF, CRIM1, CSF2, CXCL10, CXCL11, CXCL8, DAB1, DCAF1, DCUN1D3, DHX58, DLG5, DPEP1, DPF1, EDN1, EGR3, EIF4G1, EPC1, EYA1, FAM107A, FAM3A, FBXW11, GATAD2B, GCLM, GIGYF2, GIPC1, GLI1, GLIS1, GREM2, HAND1, IFI6, IFIT3, IFNB1, IL1A, ISG15, JADE1, JDP2, …
GO:0048584	positive regulation of response to stimulus	GO_BiologicalProcess-EBI-UniProt-GOA-ACAP-ARAP_16.06.2020_00h00	0.00540538	0.0262461	0.00958179	0.0110663	[2, 3, 4]	Group84	5.49111	71	[ANO1, APAF1, ARNTL, BAG6, BMPER, BRCC3, BTN1A1, CAPRIN2, CD63, CMKLR1, COL1A1, CSF2, CSF3, CXCL10, CXCL8, DDX58, DDX60, DHX58, DLG5, DYNC2H1, EDA, EDN1, EYA1, FGFR3, GIPC1, GLI1, HIP1, IFIH1, IFNB1, IFNL1, IL1A, IRAK4, IRF7, LIF, LIMS1, LOC100302541, LOC101091743, LPAR3, LYN, MAP2K6, MAPK8IP3, MAZ, MEF2C, NFKB1, NUP93, PDGFRA, PLA2G4A, PLCG2, PLXNB1, PPP3CA, PRKDC, PRR5L, RAF1, RAPGEF2, RPTOR, R…
GO:0009889	regulation of biosynthetic process	GO_BiologicalProcess-EBI-UniProt-GOA-ACAP-ARAP_16.06.2020_00h00	0.0113956	0.043683	0.00958179	0.0110663	[3, 4]	Group84	4.85816	137	[ACTN2, AGO2, ARHGEF2, ARNT2, ARNTL, ATP2B4, BCOR, BRWD3, CAPRIN2, CCNT2, CDK18, CHD6, CHUK, CIITA, CMKLR1, COL1A1, CPEB3, CREB5, CREBZF, CSF2, CSF3, DCAF1, DDX58, DPF1, EBF3, EDA, EDN1, EGR3, EIF4G1, ELF2, EMSY, EPC1, ETS1, EYA1, FAM3A, FBXW11, FOSB, GATAD2B, GIGYF2, GIPC1, GLI1, GLIS1, HAND1, HELZ2, IFNB1, IKZF2, IL1A, IRF7, IRF9, JADE1, JDP2, KLF12, LIF, LOC101080296, LOC101080774, LOC10108744…
GO:0031323	regulation of cellular metabolic process	GO_BiologicalProcess-EBI-UniProt-GOA-ACAP-ARAP_16.06.2020_00h00	0.0010709	0.00929767	0.00958179	0.0110663	[3, 4]	Group84	4.88328	205	[ABI1, ACTN2, AGO2, ALS2, APAF1, ARHGEF2, ARNT2, ARNTL, ATP2B4, BAG6, BCOR, BMPER, BRCC3, BRWD3, CAPRIN2, CAST, CCNT2, CCNY, CD109, CD63, CDK18, CENPE, CHD6, CHUK, CIITA, CMKLR1, COL1A1, COL6A3, CPEB3, CREB5, CREBZF, CRIM1, CSF2, CSF3, DAB1, DCAF1, DCUN1D3, DDX58, DEK, DPEP1, DPF1, EBF3, ECT2, EDA, EDN1, EGR3, EIF4G1, ELF2, EMSY, EPC1, ETS1, EYA1, FAM107A, FAM3A, FBXW11, FGD4, FGF13, FGFR3, FOSB,…
GO:0044260	cellular macromolecule metabolic process	GO_BiologicalProcess-EBI-UniProt-GOA-ACAP-ARAP_16.06.2020_00h00	0.00255687	0.0156638	0.00958179	0.0110663	[3, 4]	Group84	4.64085	272	[ABI1, AGBL5, AGL, AGO2, ALG6, ALS2, APAF1, ARHGEF2, ARNT2, ARNTL, ASB3, ASTE1, ATP2B4, AURKB, BAG6, BCOR, BMPER, BRCC3, BRSK2, BRWD3, CAMKK2, CAPRIN2, CAST, CCNT2, CCNY, CD109, CD63, CDC25C, CDC42BPA, CDC6, CDK18, CDK19, CDKL5, CENPE, CHD1L, CHD6, CHUK, CIITA, CMKLR1, COL1A1, COL3A1, COL6A3, CPEB3, CREB5, CREBZF, CRIM1, CSF2, CSF3, CSGALNACT1, CTSB, CXCL8, DAB1, DCAF1, DCUN1D3, DDX58, DEK, DIDO1…
GO:0051171	regulation of nitrogen compound metabolic process	GO_BiologicalProcess-EBI-UniProt-GOA-ACAP-ARAP_16.06.2020_00h00	0.00113396	0.00971644	0.00958179	0.0110663	[3, 4]	Group84	4.91184	195	[ABI1, ACTN2, AGO2, ALS2, APAF1, ARHGEF2, ARNT2, ARNTL, ATP2B4, AZIN2, BAG6, BCOR, BMPER, BRCC3, BRWD3, CAPRIN2, CAST, CCNT2, CCNY, CD109, CDK18, CENPE, CHD6, CHUK, CIITA, CMKLR1, COL1A1, COL6A3, CPEB3, CREB5, CREBZF, CRIM1, CSF2, CSF3, DAB1, DCAF1, DCUN1D3, DDX58, DEK, DPEP1, DPF1, EBF3, ECT2, EDA, EDN1, EGR3, EIF4G1, ELF2, EMSY, EPC1, ETS1, EYA1, FAM107A, FBXW11, FGF13, FGFR3, FOSB, GATAD2B, GI…
GO:0060255	regulation of macromolecule metabolic process	GO_BiologicalProcess-EBI-UniProt-GOA-ACAP-ARAP_16.06.2020_00h00	6.04125e-05	0.00152309	0.00958179	0.0110663	[3, 4]	Group84	5.07062	219	[ABI1, ACTN2, AFF4, AGO2, ALS2, APAF1, ARHGEF2, ARNT2, ARNTL, ATP2B4, AZIN2, BAG6, BCOR, BMPER, BRCC3, BRWD3, BTN1A1, CAPRIN2, CAST, CCNT2, CCNY, CD109, CD63, CDK18, CENPE, CHD6, CHUK, CIITA, CMKLR1, COL1A1, COL6A3, CPEB3, CREB5, CREBZF, CRIM1, CSF2, CSF3, DAB1, DCAF1, DCUN1D3, DDX58, DDX60, DEK, DHX58, DPEP1, DPF1, EBF3, ECT2, EDA, EDN1, EGR3, EIF4G1, ELF2, EMSY, EPC1, ETS1, EYA1, FAM107A, FBXW1…
GO:0080090	regulation of primary metabolic process	GO_BiologicalProcess-EBI-UniProt-GOA-ACAP-ARAP_16.06.2020_00h00	0.00358034	0.0199737	0.00958179	0.0110663	[3, 4]	Group84	4.79823	195	[ABI1, ACTN2, AGO2, ALS2, APAF1, ARHGEF2, ARNT2, ARNTL, ATP2B4, AZIN2, BAG6, BCOR, BMPER, BRCC3, BRWD3, CAPRIN2, CAST, CCNT2, CCNY, CD109, CDK18, CENPE, CHD6, CHUK, CIITA, CMKLR1, COL1A1, COL6A3, CPEB3, CREB5, CREBZF, CRIM1, CSF2, CSF3, DAB1, DCAF1, DCUN1D3, DDX58, DEK, DPEP1, DPF1, EBF3, ECT2, EDA, EDN1, EGR3, EIF4G1, ELF2, EMSY, EPC1, ETS1, EYA1, FAM107A, FAM3A, FBXW11, FGF13, FGFR3, FOSB, GATA…
GO:0003677	DNA binding	GO_MolecularFunction-EBI-UniProt-GOA-ACAP-ARAP_16.06.2020_00h00	0.0127033	0.0463902	0.00958179	0.0110663	[4]	Group84	5.22034	77	[ARNT2, ARNTL, BAZ2B, BCOR, CDC6, CREB5, DDX58, DDX60, DHX58, EBF3, EGR3, ELF2, ETS1, FOSB, GATAD2B, GLI1, GLIS1, HAND1, IFIH1, IRF7, IRF9, JDP2, KLF12, LCOR, LIF, LOC101087446, MAZ, MCM9, MEF2A, MEF2C, MEIS2, MGA, MLXIPL, MND1, MPG, MUTYH, NCOR2, NFE2L1, NFIA, NFKB1, NR4A2, NR5A2, NSD1, OASL, ORC3, PATZ1, PBRM1, POLA1, PRKDC, PROX1, REPIN1, RXRA, SMARCA4, SMARCAD1, SMARCC2, SMG7, SOS1, SOX6, SRC…
GO:0009891	positive regulation of biosynthetic process	GO_BiologicalProcess-EBI-UniProt-GOA-ACAP-ARAP_16.06.2020_00h00	0.00788861	0.0345885	0.00958179	0.0110663	[3, 4, 5]	Group84	5.34083	76	[ACTN2, AGO2, ARHGEF2, ARNT2, ARNTL, CAPRIN2, CHD6, CHUK, COL1A1, CREB5, CSF3, DDX58, DPF1, EBF3, EDN1, EGR3, EIF4G1, ELF2, EPC1, EYA1, FBXW11, FOSB, GIPC1, GLI1, GLIS1, HAND1, HELZ2, IFNB1, IKZF2, IL1A, IRF7, JADE1, KLF12, LIF, LUM, MAZ, MEF2A, MEF2C, MEIS2, MGA, MLXIPL, NFE2L1, NFIA, NFKB1, NR4A2, NR5A2, NSD1, PATZ1, PPARGC1A, PPP3CA, PRKDC, PROX1, RAF1, RNF4, RPTOR, RXRA, SERPINF2, SLC51B, SMA…
GO:0010604	positive regulation of macromolecule metabolic process	GO_BiologicalProcess-EBI-UniProt-GOA-ACAP-ARAP_16.06.2020_00h00	0.000272392	0.00346705	0.00958179	0.0110663	[3, 4, 5]	Group84	5.40541	130	[ABI1, ACTN2, AGO2, ALS2, APAF1, ARHGEF2, ARNT2, ARNTL, ATP2B4, BAG6, BMPER, BRCC3, CAPRIN2, CCNY, CD63, CENPE, CHD6, CHUK, COL1A1, CPEB3, CREB5, CSF2, CSF3, DAB1, DCUN1D3, DDX58, DDX60, DHX58, DPF1, EBF3, ECT2, EDA, EDN1, EGR3, EIF4G1, ELF2, EPC1, EYA1, FAM107A, FBXW11, FGF13, FGFR3, FOSB, GIGYF2, GLI1, GLIS1, HAND1, HELZ2, HIP1, IFIH1, IFNB1, IKZF2, IL1A, IL34, IRF7, JADE1, JDP2, KLF12, LGALS9,…
GO:0010605	negative regulation of macromolecule metabolic process	GO_BiologicalProcess-EBI-UniProt-GOA-ACAP-ARAP_16.06.2020_00h00	0.0127535	0.0463154	0.00958179	0.0110663	[3, 4, 5]	Group84	5.0885	92	[AGO2, ARNTL, ATP2B4, AZIN2, BAG6, BCOR, CAST, CD109, CMKLR1, COL6A3, CPEB3, CREBZF, CRIM1, CSF2, DCAF1, DHX58, DPEP1, DPF1, EDN1, EIF4G1, EPC1, FBXW11, GATAD2B, GIGYF2, GIPC1, GLIS1, HAND1, IFI6, IFNB1, ISG15, JDP2, KLF12, LGALS9, LIF, LOC101080296, LOC101087446, LOC101093912, LRRC32, LYN, MEF2A, MEF2C, MGA, MLXIPL, MTHFR, NAA40, NAV3, NCOR2, NFIA, NFKB1, NR4A2, OPHN1, OXR1, PARP15, PATZ1, PHACT…
GO:0018130	heterocycle biosynthetic process	GO_BiologicalProcess-EBI-UniProt-GOA-ACAP-ARAP_16.06.2020_00h00	0.0127799	0.0462831	0.00958179	0.0110663	[4]	Group84	4.85331	134	[ACTN2, AGO2, ARHGEF2, ARNT2, ARNTL, ATP2B4, BCOR, BRWD3, CAPRIN2, CCNT2, CDK18, CHD6, CHUK, CIITA, CMKLR1, CMPK2, COL1A1, CPEB3, CREB5, CREBZF, CSF2, CSF3, DCAF1, DDX58, DIDO1, DPF1, EBF3, EDA, EDN1, EGR3, ELF2, EMSY, EPC1, ETS1, EYA1, FBXW11, FOSB, GATAD2B, GLI1, GLIS1, GMPS, HAND1, HELZ2, IFNB1, IKZF2, IL1A, IRF7, IRF9, JADE1, JDP2, KLF12, LIF, LOC101080774, LOC101087446, LOC101094730, LOC1010…
GO:0019438	aromatic compound biosynthetic process	GO_BiologicalProcess-EBI-UniProt-GOA-ACAP-ARAP_16.06.2020_00h00	0.0104944	0.0413157	0.00958179	0.0110663	[4]	Group84	4.87893	135	[ACTN2, AGO2, ARHGEF2, ARNT2, ARNTL, ATP2B4, BCOR, BRWD3, CAPRIN2, CCNT2, CDK18, CHD6, CHUK, CIITA, CMKLR1, CMPK2, COL1A1, CPEB3, CREB5, CREBZF, CSF2, CSF3, DCAF1, DDX58, DIDO1, DPF1, EBF3, EDA, EDN1, EGR3, ELF2, EMSY, EPC1, ETS1, EYA1, FBXW11, FOSB, GATAD2B, GIPC1, GLI1, GLIS1, GMPS, HAND1, HELZ2, IFNB1, IKZF2, IL1A, IRF7, IRF9, JADE1, JDP2, KLF12, LIF, LOC101080774, LOC101087446, LOC101094730, …
GO:0031325	positive regulation of cellular metabolic process	GO_BiologicalProcess-EBI-UniProt-GOA-ACAP-ARAP_16.06.2020_00h00	0.000702059	0.00697272	0.00958179	0.0110663	[3, 4, 5]	Group84	5.33391	123	[ABI1, ACTN2, AGO2, ALS2, APAF1, ARHGEF2, ARNT2, ARNTL, ATP2B4, BAG6, BMPER, BRCC3, CAPRIN2, CCNY, CD63, CENPE, CHD6, CHUK, COL1A1, CPEB3, CREB5, CSF2, CSF3, DAB1, DCUN1D3, DDX58, DPF1, EBF3, ECT2, EDN1, EGR3, EIF4G1, ELF2, EPC1, EYA1, FAM107A, FBXW11, FGF13, FGFR3, FOSB, GIGYF2, GIPC1, GLI1, GLIS1, HAND1, HELZ2, HIP1, IFNB1, IKZF2, IL1A, IL34, IRF7, JADE1, JDP2, KLF12, LIF, LOC100302541, LOC1010…
GO:0043412	macromolecule modification	GO_BiologicalProcess-EBI-UniProt-GOA-ACAP-ARAP_16.06.2020_00h00	0.00470913	0.0239289	0.00958179	0.0110663	[4]	Group84	4.93498	148	[ABI1, AGBL5, ALG6, ALS2, ARHGEF2, ARNTL, ASB3, ATP2B4, AURKB, BAG6, BCOR, BMPER, BRCC3, BRSK2, CAMKK2, CAPRIN2, CCNT2, CCNY, CD109, CDC25C, CDC42BPA, CDK18, CDK19, CDKL5, CENPE, CHUK, COL3A1, CSF2, CSF3, DAB1, DCAF1, DCUN1D3, DPF1, DZIP3, ECT2, EDN1, EIF4G1, EPC1, EYA1, EZH1, FAM107A, FBXW11, FGF13, FGFR3, FICD, FKBP5, FUT8, GALNT11, GRK3, HERC6, HHAT, IFIH1, IFNB1, IL34, IRAK4, ISG15, JADE1, JD…
GO:0051172	negative regulation of nitrogen compound metabolic process	GO_BiologicalProcess-EBI-UniProt-GOA-ACAP-ARAP_16.06.2020_00h00	0.0112227	0.0431465	0.00958179	0.0110663	[3, 4, 5]	Group84	5.19975	82	[AGO2, ARNTL, ATP2B4, AZIN2, BAG6, BCOR, CAST, CD109, COL6A3, CPEB3, CREBZF, CRIM1, CSF2, DCAF1, DPEP1, DPF1, EDN1, EIF4G1, EPC1, FBXW11, GATAD2B, GIGYF2, GIPC1, GLIS1, HAND1, IFI6, ISG15, JDP2, KLF12, LIF, LOC101080296, LOC101087446, LOC101093912, LYN, MEF2A, MEF2C, MGA, MLXIPL, MTHFR, NAA40, NCOR2, NFIA, NFKB1, NR4A2, OPHN1, OXR1, PARP15, PATZ1, PHACTR2, PPP3CA, PRKDC, PROX1, PRR5L, PTPN3, RPTO…
GO:0051173	positive regulation of nitrogen compound metabolic process	GO_BiologicalProcess-EBI-UniProt-GOA-ACAP-ARAP_16.06.2020_00h00	0.00152916	0.011015	0.00958179	0.0110663	[3, 4, 5]	Group84	5.27513	116	[ABI1, ACTN2, AGO2, ALS2, APAF1, ARHGEF2, ARNT2, ARNTL, ATP2B4, BAG6, BMPER, BRCC3, CAPRIN2, CCNY, CENPE, CHD6, CHUK, COL1A1, CPEB3, CREB5, CSF2, CSF3, DAB1, DCUN1D3, DDX58, DPF1, EBF3, ECT2, EDN1, EGR3, EIF4G1, ELF2, EPC1, EYA1, FAM107A, FBXW11, FGF13, FGFR3, FOSB, GIGYF2, GLI1, GLIS1, HAND1, HELZ2, HIP1, IFNB1, IKZF2, IL1A, IL34, IRF7, JADE1, JDP2, KLF12, LIF, LOC100302541, LOC101088440, LPAR3,…
GO:0010468	regulation of gene expression	GO_BiologicalProcess-EBI-UniProt-GOA-ACAP-ARAP_16.06.2020_00h00	0.00434342	0.0226861	0.00958179	0.0110663	[4, 5]	Group84	4.91184	156	[AFF4, AGO2, ARHGEF2, ARNT2, ARNTL, ATP2B4, BCOR, BRWD3, BTN1A1, CAPRIN2, CAST, CCNT2, CDK18, CHD6, CHUK, CIITA, CMKLR1, COL1A1, CPEB3, CREB5, CREBZF, CSF2, CSF3, DCAF1, DDX58, DDX60, DHX58, DPF1, EBF3, EDA, EDN1, EGR3, EIF4G1, ELF2, EMSY, EPC1, ETS1, EYA1, FBXW11, FOSB, FUT8, GATAD2B, GIGYF2, GLI1, GLIS1, HAND1, IFIH1, IFNB1, IKZF2, IL1A, IL34, IRF7, IRF9, ISG15, JDP2, KLF12, LGALS9, LIF, LOC101…
GO:0010556	regulation of macromolecule biosynthetic process	GO_BiologicalProcess-EBI-UniProt-GOA-ACAP-ARAP_16.06.2020_00h00	0.00702364	0.0321958	0.00958179	0.0110663	[4, 5]	Group84	4.94283	134	[ACTN2, AGO2, ARHGEF2, ARNT2, ARNTL, ATP2B4, BCOR, BRWD3, CAPRIN2, CCNT2, CDK18, CHD6, CHUK, CIITA, CMKLR1, COL1A1, CPEB3, CREB5, CREBZF, CSF2, CSF3, DCAF1, DDX58, DPF1, EBF3, EDA, EDN1, EGR3, EIF4G1, ELF2, EMSY, EPC1, ETS1, EYA1, FBXW11, FOSB, GATAD2B, GIGYF2, GLI1, GLIS1, HAND1, HELZ2, IFNB1, IKZF2, IL1A, IRF7, IRF9, JADE1, JDP2, KLF12, LIF, LOC101080296, LOC101080774, LOC101087446, LOC10109391…
GO:0019219	regulation of nucleobase-containing compound metabolic process	GO_BiologicalProcess-EBI-UniProt-GOA-ACAP-ARAP_16.06.2020_00h00	0.00104594	0.00920283	0.00958179	0.0110663	[4, 5]	Group84	5.18018	138	[ACTN2, AGO2, APAF1, ARHGEF2, ARNT2, ARNTL, ATP2B4, BCOR, BRCC3, BRWD3, CAPRIN2, CCNT2, CDK18, CHD6, CHUK, CIITA, CMKLR1, COL1A1, CPEB3, CREB5, CREBZF, CSF2, CSF3, DCAF1, DDX58, DEK, DPF1, EBF3, EDA, EDN1, EGR3, ELF2, EMSY, EPC1, ETS1, EYA1, FBXW11, FOSB, GATAD2B, GIGYF2, GLI1, GLIS1, HAND1, HELZ2, IFNB1, IKZF2, IL1A, IRF7, IRF9, JADE1, JDP2, KLF12, LIF, LOC101080296, LOC101080774, LOC101087446, …
GO:0031326	regulation of cellular biosynthetic process	GO_BiologicalProcess-EBI-UniProt-GOA-ACAP-ARAP_16.06.2020_00h00	0.0102571	0.0408725	0.00958179	0.0110663	[4, 5]	Group84	4.87805	136	[ACTN2, AGO2, ARHGEF2, ARNT2, ARNTL, ATP2B4, BCOR, BRWD3, CAPRIN2, CCNT2, CDK18, CHD6, CHUK, CIITA, CMKLR1, COL1A1, CPEB3, CREB5, CREBZF, CSF2, CSF3, DCAF1, DDX58, DPF1, EBF3, EDA, EDN1, EGR3, EIF4G1, ELF2, EMSY, EPC1, ETS1, EYA1, FAM3A, FBXW11, FOSB, GATAD2B, GIGYF2, GIPC1, GLI1, GLIS1, HAND1, HELZ2, IFNB1, IKZF2, IL1A, IRF7, IRF9, JADE1, JDP2, KLF12, LIF, LOC101080296, LOC101080774, LOC10108744…
GO:0034654	nucleobase-containing compound biosynthetic process	GO_BiologicalProcess-EBI-UniProt-GOA-ACAP-ARAP_16.06.2020_00h00	0.00952271	0.0392587	0.00958179	0.0110663	[4, 5]	Group84	4.90232	133	[ACTN2, AGO2, ARHGEF2, ARNT2, ARNTL, ATP2B4, BCOR, BRWD3, CAPRIN2, CCNT2, CDK18, CHD6, CHUK, CIITA, CMKLR1, CMPK2, COL1A1, CPEB3, CREB5, CREBZF, CSF2, CSF3, DCAF1, DDX58, DIDO1, DPF1, EBF3, EDA, EDN1, EGR3, ELF2, EMSY, EPC1, ETS1, EYA1, FBXW11, FOSB, GATAD2B, GLI1, GLIS1, GMPS, HAND1, HELZ2, IFNB1, IKZF2, IL1A, IRF7, IRF9, JADE1, JDP2, KLF12, LIF, LOC101080774, LOC101087446, LOC101094730, LOC1010…
GO:0036211	protein modification process	GO_BiologicalProcess-EBI-UniProt-GOA-ACAP-ARAP_16.06.2020_00h00	0.000940762	0.00856485	0.00958179	0.0110663	[4, 5]	Group84	5.14166	147	[ABI1, AGBL5, ALG6, ALS2, ARHGEF2, ARNTL, ASB3, ATP2B4, AURKB, BAG6, BCOR, BMPER, BRCC3, BRSK2, CAMKK2, CAPRIN2, CCNT2, CCNY, CD109, CDC25C, CDC42BPA, CDK18, CDK19, CDKL5, CENPE, CHUK, COL3A1, CSF2, CSF3, DAB1, DCAF1, DCUN1D3, DPF1, DZIP3, ECT2, EDN1, EIF4G1, EPC1, EYA1, EZH1, FAM107A, FBXW11, FGF13, FGFR3, FICD, FKBP5, FUT8, GALNT11, GRK3, HERC6, HHAT, IFIH1, IFNB1, IL34, IRAK4, ISG15, JADE1, JD…
GO:0003690	double-stranded DNA binding	GO_MolecularFunction-EBI-UniProt-GOA-ACAP-ARAP_16.06.2020_00h00	0.00133036	0.0103815	0.00958179	0.0110663	[5]	Group84	6.33894	49	[ARNT2, ARNTL, BCOR, CDC6, DDX58, DDX60, EBF3, FOSB, GLI1, GLIS1, HAND1, IRF7, IRF9, JDP2, KLF12, LIF, MAZ, MCM9, MEF2A, MEF2C, MEIS2, MGA, MLXIPL, MND1, MUTYH, NFE2L1, NFIA, NFKB1, NR4A2, NR5A2, NSD1, ORC3, PATZ1, POLA1, PRKDC, PROX1, RXRA, SMARCA4, SOX6, TCF12, TCF7L2, TDP1, TEAD1, THRB, TRPS1, ZBTB1, ZBTB20, ZBTB6, ZMYND11]
GO:0010557	positive regulation of macromolecule biosynthetic process	GO_BiologicalProcess-EBI-UniProt-GOA-ACAP-ARAP_16.06.2020_00h00	0.00804783	0.0348208	0.00958179	0.0110663	[4, 5, 6]	Group84	5.3716	73	[ACTN2, AGO2, ARHGEF2, ARNT2, ARNTL, CAPRIN2, CHD6, CHUK, COL1A1, CREB5, CSF3, DDX58, DPF1, EBF3, EDN1, EGR3, EIF4G1, ELF2, EPC1, EYA1, FBXW11, FOSB, GLI1, GLIS1, HAND1, HELZ2, IFNB1, IKZF2, IL1A, IRF7, JADE1, KLF12, LIF, LUM, MAZ, MEF2A, MEF2C, MEIS2, MGA, MLXIPL, NFE2L1, NFIA, NFKB1, NR4A2, NR5A2, NSD1, PATZ1, PPARGC1A, PPP3CA, PRKDC, PROX1, RAF1, RNF4, RPTOR, RXRA, SERPINF2, SLC51B, SMARCA4, S…
GO:0010628	positive regulation of gene expression	GO_BiologicalProcess-EBI-UniProt-GOA-ACAP-ARAP_16.06.2020_00h00	0.00717306	0.0326524	0.00958179	0.0110663	[4, 5, 6]	Group84	5.28662	83	[AGO2, ARHGEF2, ARNT2, ARNTL, CAPRIN2, CHD6, CHUK, COL1A1, CREB5, CSF2, CSF3, DDX58, DDX60, DHX58, DPF1, EBF3, EDA, EDN1, EGR3, EIF4G1, ELF2, EPC1, EYA1, FBXW11, FOSB, GLI1, GLIS1, HAND1, IFIH1, IFNB1, IKZF2, IL1A, IL34, IRF7, KLF12, LGALS9, LIF, LRRC32, LUM, MAZ, MEF2A, MEF2C, MEIS2, MGA, MLXIPL, NCOR2, NFE2L1, NFIA, NFKB1, NR4A2, NR5A2, NSD1, PATZ1, PLCG2, PPARGC1A, PPP3CA, PRKDC, PROX1, RAF1, …
GO:0010629	negative regulation of gene expression	GO_BiologicalProcess-EBI-UniProt-GOA-ACAP-ARAP_16.06.2020_00h00	0.0102557	0.0409916	0.00958179	0.0110663	[4, 5, 6]	Group84	5.37549	68	[AGO2, ARNTL, ATP2B4, BCOR, CAST, CMKLR1, CPEB3, CREBZF, CSF2, DCAF1, DHX58, DPF1, EDN1, EIF4G1, EPC1, FBXW11, GATAD2B, GIGYF2, GLIS1, HAND1, IFNB1, JDP2, KLF12, LGALS9, LOC101080296, LOC101087446, LOC101093912, LRRC32, MEF2A, MEF2C, MGA, MLXIPL, MTHFR, NAA40, NAV3, NCOR2, NFIA, NFKB1, NR4A2, PARP15, PATZ1, PPP3CA, PROX1, PRR5L, PTPRS, RXRA, SEMA4D, SERPINF2, SFMBT2, SMARCA4, SMARCC2, SND1, SOCS5…
GO:0031328	positive regulation of cellular biosynthetic process	GO_BiologicalProcess-EBI-UniProt-GOA-ACAP-ARAP_16.06.2020_00h00	0.0124929	0.0458775	0.00958179	0.0110663	[4, 5, 6]	Group84	5.25568	74	[ACTN2, AGO2, ARHGEF2, ARNT2, ARNTL, CAPRIN2, CHD6, CHUK, COL1A1, CREB5, CSF3, DDX58, DPF1, EBF3, EDN1, EGR3, EIF4G1, ELF2, EPC1, EYA1, FBXW11, FOSB, GIPC1, GLI1, GLIS1, HAND1, HELZ2, IFNB1, IKZF2, IL1A, IRF7, JADE1, KLF12, LIF, LUM, MAZ, MEF2A, MEF2C, MEIS2, MGA, MLXIPL, NFE2L1, NFIA, NFKB1, NR4A2, NR5A2, NSD1, PATZ1, PPARGC1A, PPP3CA, PRKDC, PROX1, RAF1, RNF4, RPTOR, RXRA, SERPINF2, SLC51B, SMA…
GO:0045935	positive regulation of nucleobase-containing compound metabolic process	GO_BiologicalProcess-EBI-UniProt-GOA-ACAP-ARAP_16.06.2020_00h00	0.00257427	0.0156971	0.00958179	0.0110663	[4, 5, 6]	Group84	5.58824	76	[ACTN2, AGO2, ARHGEF2, ARNT2, ARNTL, BRCC3, CAPRIN2, CHD6, CHUK, COL1A1, CPEB3, CREB5, CSF3, DDX58, DPF1, EBF3, EDN1, EGR3, ELF2, EPC1, EYA1, FBXW11, FOSB, GIGYF2, GLI1, GLIS1, HAND1, HELZ2, IFNB1, IKZF2, IL1A, IRF7, JADE1, KLF12, LIF, LUM, MAZ, MEF2A, MEF2C, MEIS2, MGA, MLXIPL, NFE2L1, NFIA, NFKB1, NR4A2, NR5A2, NSD1, PATZ1, PPARGC1A, PPP3CA, PRKDC, PROX1, PRR5L, RAF1, RNF4, RPTOR, RXRA, SERPINF…
GO:0006464	cellular protein modification process	GO_BiologicalProcess-EBI-UniProt-GOA-ACAP-ARAP_16.06.2020_00h00	0.000940762	0.00856485	0.00958179	0.0110663	[5, 6]	Group84	5.14166	147	[ABI1, AGBL5, ALG6, ALS2, ARHGEF2, ARNTL, ASB3, ATP2B4, AURKB, BAG6, BCOR, BMPER, BRCC3, BRSK2, CAMKK2, CAPRIN2, CCNT2, CCNY, CD109, CDC25C, CDC42BPA, CDK18, CDK19, CDKL5, CENPE, CHUK, COL3A1, CSF2, CSF3, DAB1, DCAF1, DCUN1D3, DPF1, DZIP3, ECT2, EDN1, EIF4G1, EPC1, EYA1, EZH1, FAM107A, FBXW11, FGF13, FGFR3, FICD, FKBP5, FUT8, GALNT11, GRK3, HERC6, HHAT, IFIH1, IFNB1, IL34, IRAK4, ISG15, JADE1, JD…
GO:0051252	regulation of RNA metabolic process	GO_BiologicalProcess-EBI-UniProt-GOA-ACAP-ARAP_16.06.2020_00h00	0.000398417	0.00474841	0.00958179	0.0110663	[4, 5, 6, 7]	Group84	5.32803	134	[ACTN2, AGO2, ARHGEF2, ARNT2, ARNTL, ATP2B4, BCOR, BRWD3, CAPRIN2, CCNT2, CDK18, CHD6, CHUK, CIITA, CMKLR1, COL1A1, CPEB3, CREB5, CREBZF, CSF2, CSF3, DCAF1, DDX58, DPF1, EBF3, EDA, EDN1, EGR3, ELF2, EMSY, EPC1, ETS1, EYA1, FBXW11, FOSB, GATAD2B, GIGYF2, GLI1, GLIS1, HAND1, HELZ2, IFNB1, IKZF2, IL1A, IRF7, IRF9, JADE1, JDP2, KLF12, LIF, LOC101080296, LOC101080774, LOC101087446, LOC101094730, LOC10…
GO:0032774	RNA biosynthetic process	GO_BiologicalProcess-EBI-UniProt-GOA-ACAP-ARAP_16.06.2020_00h00	0.000783117	0.00749391	0.00958179	0.0110663	[5, 6, 7]	Group84	5.28271	128	[ACTN2, AGO2, ARHGEF2, ARNT2, ARNTL, ATP2B4, BCOR, BRWD3, CAPRIN2, CCNT2, CDK18, CHD6, CHUK, CIITA, CMKLR1, COL1A1, CPEB3, CREB5, CREBZF, CSF2, CSF3, DCAF1, DDX58, DIDO1, DPF1, EBF3, EDA, EDN1, EGR3, ELF2, EMSY, EPC1, ETS1, EYA1, FBXW11, FOSB, GATAD2B, GLI1, GLIS1, HAND1, HELZ2, IFNB1, IKZF2, IL1A, IRF7, IRF9, JADE1, JDP2, KLF12, LIF, LOC101080774, LOC101087446, LOC101094730, LOC101095462, LOC101…
GO:0051254	positive regulation of RNA metabolic process	GO_BiologicalProcess-EBI-UniProt-GOA-ACAP-ARAP_16.06.2020_00h00	0.000851983	0.00792163	0.00958179	0.0110663	[4, 5, 6, 7, 8]	Group84	5.85443	74	[ACTN2, AGO2, ARHGEF2, ARNT2, ARNTL, CAPRIN2, CHD6, CHUK, COL1A1, CPEB3, CREB5, CSF3, DDX58, DPF1, EBF3, EDN1, EGR3, ELF2, EPC1, EYA1, FBXW11, FOSB, GIGYF2, GLI1, GLIS1, HAND1, HELZ2, IFNB1, IKZF2, IL1A, IRF7, JADE1, KLF12, LIF, LUM, MAZ, MEF2A, MEF2C, MEIS2, MGA, MLXIPL, NFE2L1, NFIA, NFKB1, NR4A2, NR5A2, NSD1, PATZ1, PPARGC1A, PPP3CA, PRKDC, PROX1, PRR5L, RAF1, RNF4, RPTOR, RXRA, SERPINF2, SMAR…
GO:1990837	sequence-specific double-stranded DNA binding	GO_MolecularFunction-EBI-UniProt-GOA-ACAP-ARAP_16.06.2020_00h00	0.0107611	0.0421129	0.00958179	0.0110663	[6]	Group84	5.86592	42	[ARNT2, ARNTL, BCOR, CDC6, EBF3, FOSB, GLI1, GLIS1, HAND1, IRF7, IRF9, JDP2, KLF12, LIF, MAZ, MCM9, MEF2A, MEF2C, MEIS2, MGA, MLXIPL, NFE2L1, NFIA, NFKB1, NR4A2, NR5A2, NSD1, ORC3, PATZ1, POLA1, PROX1, RXRA, SMARCA4, SOX6, TCF12, TCF7L2, TEAD1, THRB, TRPS1, ZBTB1, ZBTB20, ZBTB6]
GO:2001141	regulation of RNA biosynthetic process	GO_BiologicalProcess-EBI-UniProt-GOA-ACAP-ARAP_16.06.2020_00h00	0.000266078	0.00341989	0.00958179	0.0110663	[5, 6, 7, 8]	Group84	5.43199	127	[ACTN2, AGO2, ARHGEF2, ARNT2, ARNTL, ATP2B4, BCOR, BRWD3, CAPRIN2, CCNT2, CDK18, CHD6, CHUK, CIITA, CMKLR1, COL1A1, CPEB3, CREB5, CREBZF, CSF2, CSF3, DCAF1, DDX58, DPF1, EBF3, EDA, EDN1, EGR3, ELF2, EMSY, EPC1, ETS1, EYA1, FBXW11, FOSB, GATAD2B, GLI1, GLIS1, HAND1, HELZ2, IFNB1, IKZF2, IL1A, IRF7, IRF9, JADE1, JDP2, KLF12, LIF, LOC101080774, LOC101087446, LOC101094730, LOC101095462, LOC101100850,…
GO:0006351	transcription, DNA-templated	GO_BiologicalProcess-EBI-UniProt-GOA-ACAP-ARAP_16.06.2020_00h00	0.00159395	0.0112348	0.00958179	0.0110663	[5, 6, 7, 8, 9]	Group84	5.21227	124	[AGO2, ARHGEF2, ARNT2, ARNTL, ATP2B4, BCOR, BRWD3, CAPRIN2, CCNT2, CDK18, CHD6, CHUK, CIITA, CMKLR1, COL1A1, CPEB3, CREB5, CREBZF, CSF2, CSF3, DCAF1, DDX58, DIDO1, DPF1, EBF3, EDA, EDN1, EGR3, ELF2, EMSY, EPC1, ETS1, EYA1, FBXW11, FOSB, GATAD2B, GLI1, GLIS1, HAND1, IFNB1, IKZF2, IL1A, IRF7, IRF9, JDP2, KLF12, LIF, LOC101080774, LOC101087446, LOC101094730, LOC101095462, LOC101100850, LRRFIP1, LUM,…
GO:0097659	nucleic acid-templated transcription	GO_BiologicalProcess-EBI-UniProt-GOA-ACAP-ARAP_16.06.2020_00h00	0.000709837	0.00699696	0.00958179	0.0110663	[6, 7, 8]	Group84	5.29582	128	[ACTN2, AGO2, ARHGEF2, ARNT2, ARNTL, ATP2B4, BCOR, BRWD3, CAPRIN2, CCNT2, CDK18, CHD6, CHUK, CIITA, CMKLR1, COL1A1, CPEB3, CREB5, CREBZF, CSF2, CSF3, DCAF1, DDX58, DIDO1, DPF1, EBF3, EDA, EDN1, EGR3, ELF2, EMSY, EPC1, ETS1, EYA1, FBXW11, FOSB, GATAD2B, GLI1, GLIS1, HAND1, HELZ2, IFNB1, IKZF2, IL1A, IRF7, IRF9, JADE1, JDP2, KLF12, LIF, LOC101080774, LOC101087446, LOC101094730, LOC101095462, LOC101…
GO:1902679	negative regulation of RNA biosynthetic process	GO_BiologicalProcess-EBI-UniProt-GOA-ACAP-ARAP_16.06.2020_00h00	0.0099586	0.0402954	0.00958179	0.0110663	[5, 6, 7, 8, 9]	Group84	5.71096	49	[ARNTL, BCOR, CPEB3, CREBZF, CSF2, DCAF1, DPF1, EDN1, EPC1, FBXW11, GATAD2B, GLIS1, HAND1, JDP2, KLF12, LOC101087446, MEF2A, MEF2C, MGA, MLXIPL, MTHFR, NAA40, NCOR2, NFIA, NFKB1, NR4A2, PARP15, PATZ1, PROX1, RXRA, SCAI, SEMA4D, SFMBT2, SMARCA4, SMARCC2, SOX6, SUV39H2, TCF7L2, THRB, TMPRSS6, TNF, TRPS1, WWP2, ZBTB1, ZBTB20, ZBTB38, ZBTB6, ZHX2, ZMYND8]
GO:1902680	positive regulation of RNA biosynthetic process	GO_BiologicalProcess-EBI-UniProt-GOA-ACAP-ARAP_16.06.2020_00h00	0.00100209	0.00893705	0.00958179	0.0110663	[5, 6, 7, 8, 9]	Group84	5.87262	71	[ACTN2, AGO2, ARHGEF2, ARNT2, ARNTL, CAPRIN2, CHD6, CHUK, COL1A1, CREB5, CSF3, DDX58, DPF1, EBF3, EDN1, EGR3, ELF2, EPC1, EYA1, FBXW11, FOSB, GLI1, GLIS1, HAND1, HELZ2, IFNB1, IKZF2, IL1A, IRF7, JADE1, KLF12, LIF, LUM, MAZ, MEF2A, MEF2C, MEIS2, MGA, MLXIPL, NFE2L1, NFIA, NFKB1, NR4A2, NR5A2, NSD1, PATZ1, PPARGC1A, PPP3CA, PRKDC, PROX1, RAF1, RNF4, RPTOR, RXRA, SERPINF2, SMARCA4, SMARCC2, SOX6, TA…
GO:0006355	regulation of transcription, DNA-templated	GO_BiologicalProcess-EBI-UniProt-GOA-ACAP-ARAP_16.06.2020_00h00	0.00121084	0.0100469	0.00958179	0.0110663	[5, 6, 7, 8, 9, 10]	Group84	5.27233	121	[AGO2, ARHGEF2, ARNT2, ARNTL, ATP2B4, BCOR, BRWD3, CAPRIN2, CCNT2, CDK18, CHD6, CHUK, CIITA, CMKLR1, COL1A1, CPEB3, CREB5, CREBZF, CSF2, CSF3, DCAF1, DDX58, DPF1, EBF3, EDA, EDN1, EGR3, ELF2, EMSY, EPC1, ETS1, EYA1, FBXW11, FOSB, GATAD2B, GLI1, GLIS1, HAND1, IFNB1, IKZF2, IL1A, IRF7, IRF9, JDP2, KLF12, LIF, LOC101080774, LOC101087446, LOC101094730, LOC101095462, LOC101100850, LRRFIP1, LUM, MAZ, M…
GO:1903506	regulation of nucleic acid-templated transcription	GO_BiologicalProcess-EBI-UniProt-GOA-ACAP-ARAP_16.06.2020_00h00	0.000261331	0.00339213	0.00958179	0.0110663	[6, 7, 8, 9]	Group84	5.43432	127	[ACTN2, AGO2, ARHGEF2, ARNT2, ARNTL, ATP2B4, BCOR, BRWD3, CAPRIN2, CCNT2, CDK18, CHD6, CHUK, CIITA, CMKLR1, COL1A1, CPEB3, CREB5, CREBZF, CSF2, CSF3, DCAF1, DDX58, DPF1, EBF3, EDA, EDN1, EGR3, ELF2, EMSY, EPC1, ETS1, EYA1, FBXW11, FOSB, GATAD2B, GLI1, GLIS1, HAND1, HELZ2, IFNB1, IKZF2, IL1A, IRF7, IRF9, JADE1, JDP2, KLF12, LIF, LOC101080774, LOC101087446, LOC101094730, LOC101095462, LOC101100850,…
GO:0000978	RNA polymerase II cis-regulatory region sequence-specific DNA binding	GO_MolecularFunction-EBI-UniProt-GOA-ACAP-ARAP_16.06.2020_00h00	0.0116897	0.0440379	0.00958179	0.0110663	[7, 9]	Group84	6.30252	30	[ARNT2, ARNTL, EBF3, FOSB, GLI1, HAND1, IRF7, IRF9, JDP2, MAZ, MEF2A, MEF2C, MEIS2, MLXIPL, NFE2L1, NFIA, NFKB1, NR4A2, NR5A2, NSD1, PATZ1, PROX1, RXRA, SOX6, TCF12, TCF7L2, TEAD1, ZBTB1, ZBTB20, ZBTB6]
GO:0006366	transcription by RNA polymerase II	GO_BiologicalProcess-EBI-UniProt-GOA-ACAP-ARAP_16.06.2020_00h00	0.0037922	0.020629	0.00958179	0.0110663	[6, 7, 8, 9, 10]	Group84	5.43046	82	[AGO2, ARHGEF2, ARNT2, ARNTL, ATP2B4, BCOR, BRWD3, CAPRIN2, CCNT2, CHD6, CHUK, CPEB3, CSF3, DCAF1, DDX58, DPF1, EBF3, EDN1, EGR3, ELF2, EPC1, ETS1, EYA1, FOSB, GATAD2B, GLI1, GLIS1, HAND1, IFNB1, IKZF2, IL1A, IRF7, IRF9, JDP2, KLF12, LIF, LOC101094730, LOC101100850, LUM, MAZ, MED24, MEF2A, MEF2C, MEIS2, MGA, MLXIPL, NCOR2, NFE2L1, NFIA, NFKB1, NR4A2, NR5A2, PARP15, PATZ1, PPARGC1A, PPP3CA, PRKDC,…
GO:0045892	negative regulation of transcription, DNA-templated	GO_BiologicalProcess-EBI-UniProt-GOA-ACAP-ARAP_16.06.2020_00h00	0.012198	0.0453019	0.00958179	0.0110663	[5, 6, 7, 8, 9, 10, 11]	Group84	5.69007	47	[ARNTL, BCOR, CPEB3, CREBZF, CSF2, DCAF1, DPF1, EDN1, EPC1, FBXW11, GATAD2B, GLIS1, HAND1, JDP2, KLF12, LOC101087446, MEF2A, MEF2C, MGA, MLXIPL, MTHFR, NAA40, NCOR2, NFIA, NFKB1, NR4A2, PARP15, PATZ1, PROX1, RXRA, SEMA4D, SFMBT2, SMARCA4, SMARCC2, SOX6, SUV39H2, TCF7L2, THRB, TMPRSS6, TNF, TRPS1, WWP2, ZBTB1, ZBTB20, ZBTB38, ZBTB6, ZHX2]
GO:0045893	positive regulation of transcription, DNA-templated	GO_BiologicalProcess-EBI-UniProt-GOA-ACAP-ARAP_16.06.2020_00h00	0.0019767	0.0129573	0.00958179	0.0110663	[5, 6, 7, 8, 9, 10, 11]	Group84	5.79084	67	[AGO2, ARHGEF2, ARNT2, ARNTL, CAPRIN2, CHD6, CHUK, COL1A1, CREB5, CSF3, DDX58, DPF1, EBF3, EDN1, EGR3, ELF2, EPC1, EYA1, FBXW11, FOSB, GLI1, GLIS1, HAND1, IFNB1, IKZF2, IL1A, IRF7, KLF12, LIF, LUM, MAZ, MEF2A, MEF2C, MEIS2, MGA, MLXIPL, NFE2L1, NFIA, NFKB1, NR4A2, NR5A2, NSD1, PATZ1, PPARGC1A, PPP3CA, PRKDC, PROX1, RAF1, RNF4, RPTOR, RXRA, SERPINF2, SMARCA4, SMARCC2, SOX6, TAF1, TCF12, TCF7L2, TE…
GO:1903507	negative regulation of nucleic acid-templated transcription	GO_BiologicalProcess-EBI-UniProt-GOA-ACAP-ARAP_16.06.2020_00h00	0.0099586	0.0402954	0.00958179	0.0110663	[6, 7, 8, 9, 10]	Group84	5.71096	49	[ARNTL, BCOR, CPEB3, CREBZF, CSF2, DCAF1, DPF1, EDN1, EPC1, FBXW11, GATAD2B, GLIS1, HAND1, JDP2, KLF12, LOC101087446, MEF2A, MEF2C, MGA, MLXIPL, MTHFR, NAA40, NCOR2, NFIA, NFKB1, NR4A2, PARP15, PATZ1, PROX1, RXRA, SCAI, SEMA4D, SFMBT2, SMARCA4, SMARCC2, SOX6, SUV39H2, TCF7L2, THRB, TMPRSS6, TNF, TRPS1, WWP2, ZBTB1, ZBTB20, ZBTB38, ZBTB6, ZHX2, ZMYND8]
GO:1903508	positive regulation of nucleic acid-templated transcription	GO_BiologicalProcess-EBI-UniProt-GOA-ACAP-ARAP_16.06.2020_00h00	0.00100209	0.00893705	0.00958179	0.0110663	[6, 7, 8, 9, 10]	Group84	5.87262	71	[ACTN2, AGO2, ARHGEF2, ARNT2, ARNTL, CAPRIN2, CHD6, CHUK, COL1A1, CREB5, CSF3, DDX58, DPF1, EBF3, EDN1, EGR3, ELF2, EPC1, EYA1, FBXW11, FOSB, GLI1, GLIS1, HAND1, HELZ2, IFNB1, IKZF2, IL1A, IRF7, JADE1, KLF12, LIF, LUM, MAZ, MEF2A, MEF2C, MEIS2, MGA, MLXIPL, NFE2L1, NFIA, NFKB1, NR4A2, NR5A2, NSD1, PATZ1, PPARGC1A, PPP3CA, PRKDC, PROX1, RAF1, RNF4, RPTOR, RXRA, SERPINF2, SMARCA4, SMARCC2, SOX6, TA…
GO:0003700	DNA-binding transcription factor activity	GO_BiologicalProcess-EBI-UniProt-GOA-ACAP-ARAP_16.06.2020_00h00	0.000452254	0.00502461	0.00958179	0.0110663	[6, 7, 8, 9, 10, 11]	Group84	6.12992	67	[ARHGEF2, ARNT2, ARNTL, CHUK, CMKLR1, CREB5, CREBZF, CSF3, DDX58, EBF3, EDA, EDN1, EGR3, ELF2, ETS1, FOSB, GLI1, GLIS1, HAND1, IKZF2, IRF7, IRF9, JDP2, KLF12, LOC101080774, LOC101100850, MAZ, MEF2A, MEF2C, MEIS2, MGA, MLXIPL, MZF1, NFE2L1, NFIA, NFKB1, NR4A2, NR5A2, PATZ1, PPARGC1A, PPP3CA, PROX1, RXRA, SMARCA4, SOX6, TCF12, TCF7L2, TEAD1, THRB, TNF, TRIM14, TRIM21, TRIM41, TRPS1, TSC22D1, WWP2, …
GO:0006357	regulation of transcription by RNA polymerase II	GO_BiologicalProcess-EBI-UniProt-GOA-ACAP-ARAP_16.06.2020_00h00	0.00222379	0.0138828	0.00958179	0.0110663	[6, 7, 8, 9, 10, 11]	Group84	5.55175	81	[AGO2, ARHGEF2, ARNT2, ARNTL, ATP2B4, BCOR, BRWD3, CAPRIN2, CCNT2, CHD6, CHUK, CPEB3, CSF3, DCAF1, DDX58, DPF1, EBF3, EDN1, EGR3, ELF2, EPC1, ETS1, EYA1, FOSB, GATAD2B, GLI1, GLIS1, HAND1, IFNB1, IKZF2, IL1A, IRF7, IRF9, JDP2, KLF12, LIF, LOC101094730, LOC101100850, LUM, MAZ, MEF2A, MEF2C, MEIS2, MGA, MLXIPL, NCOR2, NFE2L1, NFIA, NFKB1, NR4A2, NR5A2, PARP15, PATZ1, PPARGC1A, PPP3CA, PRKDC, PROX1,…
GO:0000122	negative regulation of transcription by RNA polymerase II	GO_BiologicalProcess-EBI-UniProt-GOA-ACAP-ARAP_16.06.2020_00h00	0.0123778	0.0455823	0.00958179	0.0110663	[6, 7, 8, 9, 10, 11, 12]	Group84	6.01002	36	[BCOR, CPEB3, DCAF1, EDN1, EPC1, GATAD2B, GLIS1, HAND1, JDP2, KLF12, MEF2A, MEF2C, MGA, MLXIPL, NCOR2, NFIA, NFKB1, NR4A2, PARP15, PATZ1, PROX1, RXRA, SEMA4D, SMARCC2, SOX6, SUV39H2, TCF7L2, THRB, TMPRSS6, TNF, TRPS1, WWP2, ZBTB1, ZBTB20, ZBTB6, ZHX2]
GO:0045944	positive regulation of transcription by RNA polymerase II	GO_BiologicalProcess-EBI-UniProt-GOA-ACAP-ARAP_16.06.2020_00h00	0.00121503	0.0100182	0.00958179	0.0110663	[6, 7, 8, 9, 10, 11, 12]	Group84	6.12903	57	[AGO2, ARHGEF2, ARNT2, ARNTL, CAPRIN2, CHD6, CHUK, CSF3, DDX58, DPF1, EBF3, EDN1, EGR3, EPC1, EYA1, FOSB, GLI1, GLIS1, HAND1, IFNB1, IKZF2, IL1A, IRF7, KLF12, LIF, LUM, MEF2A, MEF2C, MEIS2, MGA, MLXIPL, NFE2L1, NFIA, NFKB1, NR4A2, NR5A2, PATZ1, PPARGC1A, PPP3CA, PRKDC, PROX1, RAF1, RNF4, RXRA, SERPINF2, SMARCA4, SOX6, TAF1, TCF12, TCF7L2, TEAD1, TET3, THRB, TMPRSS6, TNF, USP16, WWP2]
GO:0048841	regulation of axon extension involved in axon guidance	GO_BiologicalProcess-EBI-UniProt-GOA-ACAP-ARAP_16.06.2020_00h00	0.000141202	0.0024041	6.30629e-07	2.58558e-05	[5, 6, 7, 8, 9, 10, 11, 12, 13, 14, 15]	Group85	28.5714	6	[SEMA3A, SEMA3B, SEMA3F, SEMA3G, SEMA4D, SEMA6D]
GO:0050771	negative regulation of axonogenesis	GO_BiologicalProcess-EBI-UniProt-GOA-ACAP-ARAP_16.06.2020_00h00	3.10507e-05	0.000992864	6.30629e-07	2.58558e-05	[6, 7, 8, 9, 10, 11, 12, 13, 14]	Group85	21.9512	9	[DAB1, PTPRS, SEMA3A, SEMA3B, SEMA3F, SEMA3G, SEMA4D, SEMA6D, THY1]
GO:0050772	positive regulation of axonogenesis	GO_BiologicalProcess-EBI-UniProt-GOA-ACAP-ARAP_16.06.2020_00h00	0.00536962	0.0262671	6.30629e-07	2.58558e-05	[6, 7, 8, 9, 10, 11, 12, 13, 14]	Group85	13.2075	7	[CDKL5, LPAR3, PLXNB1, PLXNB3, SEMA4D, TIAM1, TIAM2]
GO:0048843	negative regulation of axon extension involved in axon guidance	GO_BiologicalProcess-EBI-UniProt-GOA-ACAP-ARAP_16.06.2020_00h00	7.56841e-05	0.00174073	6.30629e-07	2.58558e-05	[5, 6, 7, 8, 9, 10, 11, 12, 13, 14, 15, 16]	Group85	31.5789	6	[SEMA3A, SEMA3B, SEMA3F, SEMA3G, SEMA4D, SEMA6D]
GO:0048518	positive regulation of biological process	GO_BiologicalProcess-EBI-UniProt-GOA-ACAP-ARAP_16.06.2020_00h00	1.76494e-05	0.000856975	6.30629e-07	2.58558e-05	[1, 2, 3]	Group85	5.21673	207	[ABI1, ABR, ACTN2, ADGRB2, AGO2, AKAP6, ALS2, ANO1, APAF1, ARHGEF2, ARHGEF7, ARNT2, ARNTL, ATP11C, ATP2B4, ATP2C2, AURKB, AZIN2, BAG6, BMPER, BRCC3, BTN1A1, CAPRIN2, CCNY, CD63, CDC25C, CDC6, CDKL5, CENPE, CEP250, CFAP69, CHD6, CHUK, CMKLR1, COL1A1, CPEB3, CREB5, CSF2, CSF3, CXCL10, CXCL11, CXCL8, DAB1, DCUN1D3, DDX58, DDX60, DHX58, DLG5, DPF1, DPP10, DYNC2H1, EBF3, ECT2, EDA, EDN1, EGR3, EIF4G1,…
GO:0048519	negative regulation of biological process	GO_BiologicalProcess-EBI-UniProt-GOA-ACAP-ARAP_16.06.2020_00h00	0.000748256	0.0072664	6.30629e-07	2.58558e-05	[1, 2, 3]	Group85	5.04399	172	[ABR, ACTN2, ADAMTS5, ADGRB2, AGO2, APLP1, ARHGEF2, ARNTL, ATP2B4, AURKB, AZIN2, BAG6, BCOR, BICC1, BMPER, BRCC3, CAPRIN2, CAST, CD109, CDC6, CGNL1, CMKLR1, COL1A1, COL3A1, COL6A3, CPEB3, CREBZF, CRIM1, CSF2, CXCL10, CXCL11, CXCL8, DAB1, DCAF1, DCUN1D3, DHX58, DLG5, DPEP1, DPF1, EDN1, EGR3, EIF4G1, EPC1, EYA1, FAM107A, FAM111A, FAM3A, FBXW11, GATAD2B, GCLM, GIGYF2, GIPC1, GLI1, GLIS1, GREM2, HAND…
GO:0007275	multicellular organism development	GO_BiologicalProcess-EBI-UniProt-GOA-ACAP-ARAP_16.06.2020_00h00	4.43135e-05	0.00132034	6.30629e-07	2.58558e-05	[2, 3]	Group85	5.33417	170	[ABI1, ABR, ACTN2, ADGRB2, ADGRG6, AGO2, ALS2, APAF1, ARHGEF2, ARHGEF7, ARNT2, ARNTL, ATP11C, ATP2B4, ATP2C2, BAG6, BCOR, BICC1, BMPER, BRSK2, CAPRIN2, CD109, CDKL5, CMIP, COL1A1, COL27A1, COL3A1, COL6A3, COL8A2, CSF2, CSF3, CSGALNACT1, CTSB, CXCL10, CXCL8, DAB1, DCAF1, DLG4, DLG5, DPF1, DYNC2H1, EBF3, ECT2, EDA, EDN1, EGR3, EIF4G1, EYA1, FRY, GAS7, GIGYF2, GJC1, GLI1, GREB1L, GREM2, HAND1, HEATR…
GO:0009653	anatomical structure morphogenesis	GO_BiologicalProcess-EBI-UniProt-GOA-ACAP-ARAP_16.06.2020_00h00	2.74331e-07	8.99121e-05	6.30629e-07	2.58558e-05	[2, 3]	Group85	6.43177	115	[ABI1, ABR, ACTA1, ACTN2, ADGRB2, ADGRG6, AGO2, ALS2, APAF1, ARHGEF2, ATP2B4, BCOR, BMPER, BRSK2, BRWD3, CAPRIN2, CD109, CDKL5, COL1A1, COL27A1, COL6A3, COL8A2, CSGALNACT1, CXCL10, CXCL8, DAB1, DLG4, DLG5, DYNC2H1, ECT2, EDA, EDN1, EGR3, EYA1, FERMT2, FMNL1, FRY, FRYL, GAS7, GJC1, GLI1, GREB1L, GREM2, HAND1, IFT140, IGDCC4, IL1A, ITGB4, ITSN2, LAMA3, LDB3, LGALS8, LGI1, LIF, LIMS1, LPAR3, LUZP1, …
GO:0032879	regulation of localization	GO_BiologicalProcess-EBI-UniProt-GOA-ACAP-ARAP_16.06.2020_00h00	0.00171802	0.0119171	6.30629e-07	2.58558e-05	[2, 3]	Group85	5.46095	93	[ABR, ACTA1, ACTN2, AGO2, AKAP6, ANO1, ARHGEF2, ARHGEF7, ARNTL, ATP2B4, ATP2C2, AZIN2, BMPER, BRSK2, CD63, CEP250, CFAP69, CHRNA5, CMKLR1, COL1A1, CXCL10, CXCL11, DDX58, DHX58, DLG5, DPEP1, DPP10, ECT2, EDN1, EPB41L2, FAM107A, FXYD6, GIPC1, HIP1, IFIH1, IL1A, KCNJ12, LAMA3, LGALS9, LIF, LRRC32, LYN, MAPK8IP3, MAZ, MCC, MEF2A, MEF2C, NAV3, NEDD4L, NUMB, OPHN1, PACSIN1, PACSIN3, PDCD6, PDE4D, PDGFR…
GO:0040008	regulation of growth	GO_BiologicalProcess-EBI-UniProt-GOA-ACAP-ARAP_16.06.2020_00h00	0.00825873	0.035383	6.30629e-07	2.58558e-05	[2, 3]	Group85	6.89655	24	[CAPRIN2, CDKL5, DCAF1, DCUN1D3, EDN1, EIF4G1, FAM107A, GLI1, ITSN2, LGI1, LPAR3, MEF2C, PROX1, PTPRS, RIMS2, RPTOR, SEMA3A, SEMA3B, SEMA3F, SEMA3G, SEMA4D, SEMA6D, SLC6A4, SMARCA4]
GO:0040012	regulation of locomotion	GO_BiologicalProcess-EBI-UniProt-GOA-ACAP-ARAP_16.06.2020_00h00	7.25392e-05	0.00172907	6.30629e-07	2.58558e-05	[2, 3]	Group85	7.41351	45	[ABR, ACTA1, AGO2, ARHGEF2, ATP2B4, BMPER, CFAP69, CMKLR1, COL1A1, CXCL10, CXCL8, DDX58, DLG5, DPEP1, EDN1, FAM107A, LAMA3, LYN, MAPK8IP3, MAZ, MCC, MEF2C, NAV3, NUMB, PDCD6, PDGFRA, PLCG2, PLXNB3, PPP3CA, PROX1, PRR5L, SCAI, SEMA3A, SEMA3B, SEMA3F, SEMA3G, SEMA4D, SEMA6D, THY1, TIAM1, TP53INP1, TPM1, TTBK2, VASH1, ZMYND8]
GO:0048583	regulation of response to stimulus	GO_BiologicalProcess-EBI-UniProt-GOA-ACAP-ARAP_16.06.2020_00h00	0.00039987	0.00472279	6.30629e-07	2.58558e-05	[2, 3]	Group85	5.37138	128	[ABR, ANO1, APAF1, APLP1, ARHGEF2, ARNTL, ATP2B4, BAG6, BEGAIN, BICC1, BMPER, BRCC3, BRSK2, BTN1A1, CAPRIN2, CCNY, CD109, CD63, CGNL1, CMKLR1, COL1A1, COL3A1, CSF2, CSF3, CXCL10, CXCL8, DAB1, DDX58, DDX60, DEK, DHX58, DLG5, DYNC2H1, EDA, EDN1, EPS8L1, EYA1, FBXW11, FGFR3, FICD, FUT8, GALNT11, GCLM, GIPC1, GLI1, GREM2, HIP1, IFI6, IFIH1, IFIT1, IFNB1, IFNL1, IFT140, IFT81, IL1A, IRAK4, IRF7, JADE1…
GO:0048870	cell motility	GO_BiologicalProcess-EBI-UniProt-GOA-ACAP-ARAP_16.06.2020_00h00	0.0012787	0.010348	6.30629e-07	2.58558e-05	[2, 3]	Group85	5.99613	62	[ABR, ACTA1, AGO2, ARHGEF2, ATP2B4, BMPER, CD63, CDC42BPA, CFAP69, CMKLR1, COL1A1, CXCL10, CXCL11, CXCL8, DAB1, DDX58, DLG5, DPEP1, EDN1, EGR3, FAM107A, FMNL1, FUT8, GIPC1, IRAK4, ITGB4, LAMA3, LGALS8, LOC100302541, LYN, MAPK8IP3, MAZ, MCC, MEF2C, NAV3, NDNF, NR4A2, NUMB, PDCD6, PDGFRA, PLCG2, PLXNB3, PPP3CA, PROX1, PRR5L, SCAI, SELE, SEMA3A, SEMA3B, SEMA3F, SEMA3G, SEMA4D, SEMA6D, THY1, TIAM1, T…
GO:0050793	regulation of developmental process	GO_BiologicalProcess-EBI-UniProt-GOA-ACAP-ARAP_16.06.2020_00h00	0.000127024	0.00234548	6.30629e-07	2.58558e-05	[2, 3]	Group85	5.86439	96	[ABR, ADGRB2, AGO2, ARHGEF2, ARNTL, ATP11C, ATP2B4, BAG6, BCOR, BMPER, BRSK2, BRWD3, CAPRIN2, CD109, CDKL5, CMKLR1, COL1A1, CSF2, CSF3, CXCL10, CXCL8, DAB1, DLG5, ECT2, EDN1, EGR3, EIF4G1, EYA1, FMNL1, GLI1, GLIS1, IFNB1, IL1A, IL34, ISG15, ITSN2, JDP2, LAMA3, LGI4, LIF, LIMS1, LPAR3, LRRC24, LYN, MAPK8IP3, MEF2C, MEIS2, MGP, NDNF, NEDD4L, NUMB, PACSIN1, PDCD6, PDGFRA, PLXNB1, PLXNB3, PPFIA2, PPP…
GO:0051239	regulation of multicellular organismal process	GO_BiologicalProcess-EBI-UniProt-GOA-ACAP-ARAP_16.06.2020_00h00	3.43703e-06	0.000346611	6.30629e-07	2.58558e-05	[2, 3]	Group85	6.08741	117	[ABR, ADAMTS5, ADGRB2, AGO2, ARHGEF2, ARNTL, ATP11C, ATP2B4, BAG6, BCOR, BEGAIN, BMPER, BRSK2, BTN1A1, CAPRIN2, CD109, CDKL5, CMKLR1, COL1A1, CSF2, CSF3, CXCL10, CXCL8, DAB1, DDX58, DDX60, DHX58, DLG5, ECT2, EDN1, EGR3, EIF4G1, EYA1, GJC1, GLI1, IFIH1, IFNB1, IL1A, IL34, IRF7, ISG15, ITSN2, LAMA3, LGALS9, LGI4, LIF, LPAR3, LRRC24, LRRC32, LUM, LYN, MAP2K6, MAPK8IP3, MCC, MEF2A, MEF2C, MEIS2, MGP,…
GO:0016043	cellular component organization	GO_BiologicalProcess-EBI-UniProt-GOA-ACAP-ARAP_16.06.2020_00h00	6.35584e-07	0.000138875	6.30629e-07	2.58558e-05	[3]	Group85	5.39542	219	[A4GALT, ABI1, ABI2, ABR, ACTA1, ACTN2, ADGRB2, ADGRG6, AGO2, ALS2, ALS2CL, APAF1, ARHGAP6, ARHGEF2, ARHGEF7, ATP11B, ATP11C, ATP8B3, ATP8B4, AURKB, AZIN2, BAG6, BCOR, BRCC3, BRSK2, BRWD3, CAPRIN2, CD63, CDC42BPA, CDC6, CDKL5, CENPE, CEP250, CGNL1, CHD1L, CLASP2, CNTLN, COL1A1, COL27A1, COL3A1, CSF2, CSF3, CSGALNACT1, CXCL10, DAB1, DCAF1, DCUN1D3, DLG4, DLG5, DLGAP3, DPF1, DYNC2H1, ECT2, EDN1, EH…
GO:0030154	cell differentiation	GO_BiologicalProcess-EBI-UniProt-GOA-ACAP-ARAP_16.06.2020_00h00	7.12865e-06	0.000519203	6.30629e-07	2.58558e-05	[3]	Group85	5.75331	139	[ABI1, ACTA1, ACTN2, ADGRG6, AFF4, ALS2, ARHGEF2, ARHGEF7, ARNTL, ATP11C, BRSK2, CAPRIN2, CCHCR1, CD109, CD63, CDKL5, CMKLR1, COL1A1, COL27A1, COL6A3, CSF2, CSF3, CTSB, CXCL10, DAB1, DCAF1, DLG4, DLG5, DYNC2H1, ECT2, EDN1, EGR3, EIF4G1, ELF2, ETS1, EYA1, FERMT2, FRY, GAS7, GIGYF2, GJC1, GLI1, GLIS1, HAND1, HEATR9, IFNB1, IFT140, IGDCC4, IL1A, IL34, ISG15, ITGB4, ITSN2, JDP2, LAMA3, LDB3, LGI1, LG…
GO:0040013	negative regulation of locomotion	GO_BiologicalProcess-EBI-UniProt-GOA-ACAP-ARAP_16.06.2020_00h00	7.58538e-05	0.00171456	6.30629e-07	2.58558e-05	[2, 3, 4]	Group85	10.6952	20	[ABR, ATP2B4, DLG5, DPEP1, MCC, MEF2C, NAV3, PLXNB3, SCAI, SEMA3A, SEMA3B, SEMA3F, SEMA3G, SEMA4D, SEMA6D, THY1, TP53INP1, TPM1, VASH1, ZMYND8]
GO:0040017	positive regulation of locomotion	GO_BiologicalProcess-EBI-UniProt-GOA-ACAP-ARAP_16.06.2020_00h00	0.00153684	0.0110098	6.30629e-07	2.58558e-05	[2, 3, 4]	Group85	7.64706	26	[AGO2, ARHGEF2, CFAP69, CMKLR1, COL1A1, CXCL10, CXCL8, EDN1, FAM107A, LYN, MAPK8IP3, MAZ, NUMB, PDCD6, PDGFRA, PLCG2, PPP3CA, PROX1, SEMA3A, SEMA3B, SEMA3F, SEMA3G, SEMA4D, SEMA6D, THY1, TIAM1]
GO:0048522	positive regulation of cellular process	GO_BiologicalProcess-EBI-UniProt-GOA-ACAP-ARAP_16.06.2020_00h00	1.26611e-05	0.000721684	6.30629e-07	2.58558e-05	[2, 3, 4]	Group85	5.31388	193	[ABI1, ABR, ACTN2, ADGRB2, AGO2, AKAP6, ALS2, ANO1, APAF1, ARHGEF2, ARHGEF7, ARNT2, ARNTL, ATP11C, ATP2B4, AURKB, AZIN2, BAG6, BMPER, BRCC3, CAPRIN2, CCNY, CD63, CDC25C, CDC6, CDKL5, CENPE, CEP250, CFAP69, CHD6, CHUK, CMKLR1, COL1A1, CPEB3, CREB5, CSF2, CSF3, CXCL10, CXCL11, DAB1, DCUN1D3, DDX58, DDX60, DHX58, DLG5, DPF1, DPP10, DYNC2H1, EBF3, ECT2, EDA, EDN1, EGR3, EIF4G1, ELF2, EPB41L2, EPC1, E…
GO:0048523	negative regulation of cellular process	GO_BiologicalProcess-EBI-UniProt-GOA-ACAP-ARAP_16.06.2020_00h00	0.000538546	0.00574012	6.30629e-07	2.58558e-05	[2, 3, 4]	Group85	5.13644	160	[ABR, ACTN2, AGO2, APLP1, ARHGEF2, ARNTL, ATP2B4, AURKB, BAG6, BCOR, BICC1, BMPER, BRCC3, CAPRIN2, CAST, CD109, CDC6, CGNL1, COL1A1, COL6A3, CPEB3, CREBZF, CRIM1, CSF2, CXCL10, CXCL11, CXCL8, DAB1, DCAF1, DCUN1D3, DHX58, DLG5, DPEP1, DPF1, EDN1, EGR3, EIF4G1, EPC1, EYA1, FAM107A, FAM3A, FBXW11, GATAD2B, GCLM, GIGYF2, GIPC1, GLI1, GLIS1, GREM2, HAND1, IFI6, IFIT3, IFNB1, IL1A, ISG15, JADE1, JDP2, …
GO:0048532	anatomical structure arrangement	GO_BiologicalProcess-EBI-UniProt-GOA-ACAP-ARAP_16.06.2020_00h00	0.00862495	0.0365932	6.30629e-07	2.58558e-05	[2, 3, 4]	Group85	27.2727	3	[DAB1, SEMA3A, SEMA3F]
GO:0048584	positive regulation of response to stimulus	GO_BiologicalProcess-EBI-UniProt-GOA-ACAP-ARAP_16.06.2020_00h00	0.00540538	0.0262461	6.30629e-07	2.58558e-05	[2, 3, 4]	Group85	5.49111	71	[ANO1, APAF1, ARNTL, BAG6, BMPER, BRCC3, BTN1A1, CAPRIN2, CD63, CMKLR1, COL1A1, CSF2, CSF3, CXCL10, CXCL8, DDX58, DDX60, DHX58, DLG5, DYNC2H1, EDA, EDN1, EYA1, FGFR3, GIPC1, GLI1, HIP1, IFIH1, IFNB1, IFNL1, IL1A, IRAK4, IRF7, LIF, LIMS1, LOC100302541, LOC101091743, LPAR3, LYN, MAP2K6, MAPK8IP3, MAZ, MEF2C, NFKB1, NUP93, PDGFRA, PLA2G4A, PLCG2, PLXNB1, PPP3CA, PRKDC, PRR5L, RAF1, RAPGEF2, RPTOR, R…
GO:0048646	anatomical structure formation involved in morphogenesis	GO_BiologicalProcess-EBI-UniProt-GOA-ACAP-ARAP_16.06.2020_00h00	0.00799713	0.0348313	6.30629e-07	2.58558e-05	[2, 3, 4]	Group85	5.91398	44	[ABI1, ACTA1, ACTN2, ADGRB2, ADGRG6, AGO2, APAF1, ATP2B4, BMPER, CD109, COL1A1, CXCL10, CXCL8, EDA, EDN1, EGR3, EYA1, HAND1, IL1A, ITGB4, LAMA3, LDB3, LUZP1, MEF2A, MEF2C, MTHFR, NBEAL2, NDNF, NRAP, PDCD6, PDGFRA, PIKFYVE, PLCD3, PRKACB, PRKDC, PROX1, ROBO4, SH3PXD2A, TANC1, THY1, TJP1, TNF, TPM1, VASH1]
GO:0050803	regulation of synapse structure or activity	GO_BiologicalProcess-EBI-UniProt-GOA-ACAP-ARAP_16.06.2020_00h00	0.00146833	0.0108145	6.30629e-07	2.58558e-05	[3]	Group85	10.1449	14	[ADGRB2, CAPRIN2, CDKL5, DLG5, EIF4G1, LRRC24, MEF2C, PPFIA2, PTPRD, PTPRS, SEMA3F, SEMA4D, SLITRK5, TNF]
GO:0051094	positive regulation of developmental process	GO_BiologicalProcess-EBI-UniProt-GOA-ACAP-ARAP_16.06.2020_00h00	0.00140381	0.0107626	6.30629e-07	2.58558e-05	[2, 3, 4]	Group85	6.19883	53	[ADGRB2, AGO2, ARHGEF2, ARNTL, ATP11C, BMPER, CAPRIN2, CDKL5, CMKLR1, COL1A1, CSF2, CSF3, CXCL8, DAB1, DLG5, ECT2, EDN1, EGR3, EIF4G1, GLI1, IL1A, IL34, ISG15, ITSN2, LIF, LIMS1, LPAR3, LRRC24, LYN, MAPK8IP3, MEF2C, NDNF, NUMB, PACSIN1, PDCD6, PLXNB1, PLXNB3, PROX1, RIMS2, SEMA3A, SEMA4D, SERPINF2, SLITRK5, SOCS5, SOX6, SUCO, TCF12, TCF7L2, TIAM1, TIAM2, TJP1, TNF, ZBTB1]
GO:0051240	positive regulation of multicellular organismal process	GO_BiologicalProcess-EBI-UniProt-GOA-ACAP-ARAP_16.06.2020_00h00	0.000142333	0.00236201	6.30629e-07	2.58558e-05	[2, 3, 4]	Group85	6.38704	67	[ADGRB2, AGO2, ARHGEF2, ARNTL, ATP11C, BMPER, CAPRIN2, CDKL5, CMKLR1, COL1A1, CSF2, CSF3, CXCL8, DAB1, DDX58, DDX60, DHX58, DLG5, ECT2, EDN1, EGR3, EIF4G1, GLI1, IFIH1, IL1A, IL34, IRF7, ISG15, ITSN2, LGALS9, LIF, LPAR3, LRRC24, LUM, LYN, MAPK8IP3, MEF2A, MEF2C, NDNF, NUMB, PACSIN1, PDCD6, PLA2G4A, PLCG2, PLXNB1, PLXNB3, PPP3CA, PROX1, RIMS2, RSAD2, SEMA3A, SEMA4D, SERPINF2, SLITRK5, SOCS5, SOX6,…
GO:0000902	cell morphogenesis	GO_BiologicalProcess-EBI-UniProt-GOA-ACAP-ARAP_16.06.2020_00h00	2.27754e-05	0.000963181	6.30629e-07	2.58558e-05	[3, 4]	Group85	7.37589	52	[ABI1, ALS2, ARHGEF2, BRSK2, BRWD3, CAPRIN2, CDKL5, COL6A3, DAB1, DLG4, ECT2, FERMT2, FMNL1, FRY, FRYL, GAS7, IGDCC4, ITSN2, LGI1, LIMS1, LPAR3, MAPK8IP3, MEF2C, NBEAL2, NEDD4L, NR4A2, NUMB, PACSIN1, PLXNB1, PLXNB3, PPFIA2, PPP3CA, PROX1, PTPRS, RAPGEF2, RIMS2, ROBO3, SEMA3A, SEMA3B, SEMA3F, SEMA3G, SEMA4D, SEMA5B, SEMA6D, SLITRK5, SOX6, SSH1, THY1, TIAM1, TIAM2, TPM1, WDR19]
GO:0016477	cell migration	GO_BiologicalProcess-EBI-UniProt-GOA-ACAP-ARAP_16.06.2020_00h00	0.000239886	0.00320909	6.30629e-07	2.58558e-05	[3, 4]	Group85	6.45856	60	[ABR, AGO2, ARHGEF2, ATP2B4, BMPER, CD63, CDC42BPA, CMKLR1, COL1A1, CXCL10, CXCL11, CXCL8, DAB1, DDX58, DLG5, DPEP1, EDN1, EGR3, FAM107A, FMNL1, FUT8, GIPC1, IRAK4, ITGB4, LAMA3, LGALS8, LOC100302541, LYN, MAPK8IP3, MAZ, MCC, MEF2C, NAV3, NDNF, NR4A2, NUMB, PDCD6, PDGFRA, PLCG2, PLXNB3, PPP3CA, PROX1, PRR5L, SCAI, SELE, SEMA3A, SEMA3B, SEMA3F, SEMA3G, SEMA4D, SEMA6D, THY1, TIAM1, TNF, TNS1, TP53I…
GO:0022603	regulation of anatomical structure morphogenesis	GO_BiologicalProcess-EBI-UniProt-GOA-ACAP-ARAP_16.06.2020_00h00	3.33783e-05	0.00104188	6.30629e-07	2.58558e-05	[3, 4]	Group85	7.42424	49	[ABR, ADGRB2, AGO2, ATP2B4, BCOR, BMPER, BRSK2, BRWD3, CAPRIN2, CDKL5, CXCL10, CXCL8, DAB1, EDN1, EYA1, FMNL1, GLI1, IL1A, ITSN2, LIF, LIMS1, LPAR3, MEF2C, NEDD4L, PDCD6, PLXNB1, PLXNB3, PPFIA2, PPP3CA, PROX1, PTPRS, RAPGEF2, RIMS2, RXRA, SEMA3A, SEMA3B, SEMA3F, SEMA3G, SEMA4D, SEMA6D, THRB, THY1, TIAM1, TIAM2, TJP1, TNF, TPM1, VASH1, ZNRF3]
GO:0032989	cellular component morphogenesis	GO_BiologicalProcess-EBI-UniProt-GOA-ACAP-ARAP_16.06.2020_00h00	7.91265e-08	5.18674e-05	6.30629e-07	2.58558e-05	[3, 4]	Group85	9.38124	47	[ABI1, ACTA1, ACTN2, ALS2, BRSK2, CAPRIN2, CDKL5, DAB1, DLG4, EDN1, GAS7, IGDCC4, ITSN2, LDB3, LGI1, LPAR3, MAPK8IP3, MEF2A, MEF2C, NEDD4L, NR4A2, NRAP, NUMB, PACSIN1, PDGFRA, PIKFYVE, PLXNB1, PLXNB3, PPFIA2, PPP3CA, PROX1, PTPRS, RAPGEF2, RIMS2, ROBO3, SEMA3A, SEMA3B, SEMA3F, SEMA3G, SEMA4D, SEMA5B, SEMA6D, SLITRK5, THY1, TIAM1, TIAM2, TPM1]
GO:0044087	regulation of cellular component biogenesis	GO_BiologicalProcess-EBI-UniProt-GOA-ACAP-ARAP_16.06.2020_00h00	0.0137744	0.0492049	6.30629e-07	2.58558e-05	[3, 4]	Group85	5.92949	37	[ADGRB2, ARHGEF2, CDKL5, CGNL1, CSF2, CSF3, DLG5, ECT2, EDN1, EIF4G1, EPS8L1, FAM107A, FCHSD2, G3BP2, IFT140, KIAA1211, LRRC24, MEF2C, NAA40, NAV3, PIKFYVE, PROX1, PRUNE1, PTPRD, PTPRS, RAF1, RAPGEF2, RNF4, SEMA4D, SERPINF2, SLITRK5, SMC1A, SPTBN1, SSH1, THY1, TJP1, TNF]
GO:0045595	regulation of cell differentiation	GO_BiologicalProcess-EBI-UniProt-GOA-ACAP-ARAP_16.06.2020_00h00	9.22114e-05	0.00191888	6.30629e-07	2.58558e-05	[3, 4]	Group85	6.40439	70	[ARHGEF2, ARNTL, ATP11C, BRSK2, CAPRIN2, CD109, CDKL5, CMKLR1, COL1A1, CSF2, CSF3, CXCL10, DAB1, DLG5, ECT2, EDN1, EGR3, EIF4G1, EYA1, GLI1, GLIS1, IFNB1, IL34, ISG15, ITSN2, JDP2, LIF, LIMS1, LPAR3, LYN, MAPK8IP3, MEF2C, MEIS2, NDNF, NEDD4L, NUMB, PACSIN1, PDGFRA, PLXNB1, PLXNB3, PPFIA2, PPP3CA, PROX1, PRUNE1, PTPRS, RAPGEF2, RIMS2, SEMA3A, SEMA3B, SEMA3F, SEMA3G, SEMA4D, SEMA6D, SERPINF2, SNAP2…
GO:0048468	cell development	GO_BiologicalProcess-EBI-UniProt-GOA-ACAP-ARAP_16.06.2020_00h00	0.000142296	0.00239166	6.30629e-07	2.58558e-05	[3, 4]	Group85	6.03015	84	[ABI1, ACTA1, ACTN2, ADGRG6, AFF4, ALS2, ARHGEF2, ARNTL, BRSK2, CAPRIN2, CDKL5, COL27A1, COL6A3, DAB1, DLG4, DLG5, ECT2, EDN1, EIF4G1, EYA1, FERMT2, FRY, GAS7, GJC1, IFT140, IGDCC4, IL1A, IL34, ITSN2, LDB3, LGI1, LGI4, LIF, LIMS1, LPAR3, LYN, MAP2, MAPK8IP3, MEF2A, MEF2C, NBEAL2, NDNF, NDRG1, NEDD4L, NR4A2, NRAP, NUMB, NUP210L, PACSIN1, PDCD6, PDGFRA, PLXNB1, PLXNB3, POC1A, PPFIA2, PPP3CA, PRKDC,…
GO:0048638	regulation of developmental growth	GO_BiologicalProcess-EBI-UniProt-GOA-ACAP-ARAP_16.06.2020_00h00	0.0114181	0.0436417	6.30629e-07	2.58558e-05	[3, 4]	Group85	7.6555	16	[CDKL5, EDN1, GLI1, ITSN2, LPAR3, MEF2C, PROX1, PTPRS, RIMS2, SEMA3A, SEMA3B, SEMA3F, SEMA3G, SEMA4D, SEMA6D, SLC6A4]
GO:0048731	system development	GO_BiologicalProcess-EBI-UniProt-GOA-ACAP-ARAP_16.06.2020_00h00	1.00901e-06	0.000146979	6.30629e-07	2.58558e-05	[3, 4]	Group85	5.70839	166	[ABI1, ABR, ACTN2, ADGRB2, ADGRG6, AGO2, ALS2, APAF1, ARHGEF2, ARHGEF7, ARNT2, ARNTL, ATP11C, ATP2B4, ATP2C2, BAG6, BCOR, BICC1, BMPER, BRSK2, CAPRIN2, CD109, CDKL5, COL1A1, COL27A1, COL3A1, COL6A3, COL8A2, CSF2, CSF3, CSGALNACT1, CTSB, CXCL10, CXCL8, DAB1, DCAF1, DLG4, DLG5, DPF1, DYNC2H1, ECT2, EDA, EDN1, EGR3, EIF4G1, EYA1, FRY, GAS7, GIGYF2, GJC1, GLI1, GREB1L, GREM2, HAND1, HEATR9, IFNB1, IF…
GO:0051128	regulation of cellular component organization	GO_BiologicalProcess-EBI-UniProt-GOA-ACAP-ARAP_16.06.2020_00h00	8.26919e-06	0.000570574	6.30629e-07	2.58558e-05	[3, 4]	Group85	6.3081	95	[ACTN2, ADGRB2, APAF1, ARHGEF2, AURKB, BCOR, BRSK2, CAPRIN2, CD63, CDC6, CDKL5, CENPE, CEP250, CGNL1, CLASP2, CSF2, CSF3, CXCL10, DAB1, DCUN1D3, DLG5, ECT2, EDN1, EIF4G1, EPS8L1, FAM107A, FCHSD2, FGD4, G3BP2, HIP1, IFT140, IL1A, ITSN2, JDP2, KIAA1211, LGI1, LIF, LPAR3, LRRC24, LYN, MEF2C, MTHFR, NAA40, NAV3, NDNF, NEDD4L, NFE2L1, NSD1, NUMB, OPHN1, PACSIN1, PACSIN3, PIKFYVE, PLCG2, PLXNB1, PLXNB3…
GO:0051270	regulation of cellular component movement	GO_BiologicalProcess-EBI-UniProt-GOA-ACAP-ARAP_16.06.2020_00h00	0.000127624	0.00229198	6.30629e-07	2.58558e-05	[3, 4]	Group85	7.23473	45	[ABR, ACTA1, AGO2, ARHGEF2, ATP2B4, BMPER, CFAP69, CMKLR1, COL1A1, CXCL10, DDX58, DLG5, DPEP1, EDN1, FAM107A, LAMA3, LYN, MAPK8IP3, MAZ, MCC, MEF2C, NAV3, NUMB, PDCD6, PDE4D, PDGFRA, PLCG2, PLXNB3, PPP3CA, PROX1, PRR5L, SCAI, SEMA3A, SEMA3B, SEMA3F, SEMA3G, SEMA4D, SEMA6D, THY1, TIAM1, TP53INP1, TPM1, TTBK2, VASH1, ZMYND8]
GO:2000026	regulation of multicellular organismal development	GO_BiologicalProcess-EBI-UniProt-GOA-ACAP-ARAP_16.06.2020_00h00	1.72335e-05	0.000868967	6.30629e-07	2.58558e-05	[3, 4]	Group85	6.44654	82	[ADGRB2, AGO2, ARHGEF2, ARNTL, ATP11C, ATP2B4, BAG6, BCOR, BMPER, BRSK2, CAPRIN2, CD109, CDKL5, COL1A1, CSF3, CXCL10, CXCL8, DAB1, DLG5, ECT2, EDN1, EGR3, EIF4G1, EYA1, GLI1, IFNB1, IL1A, IL34, ISG15, ITSN2, LAMA3, LGI4, LIF, LPAR3, LRRC24, LYN, MAPK8IP3, MEF2C, MEIS2, MGP, NDNF, NEDD4L, NUMB, PACSIN1, PDCD6, PLXNB1, PLXNB3, PPFIA2, PPP3CA, PRKACB, PROX1, PRUNE1, PTPRD, PTPRS, RAPGEF2, RCAN3, RIM…
GO:0001558	regulation of cell growth	GO_BiologicalProcess-EBI-UniProt-GOA-ACAP-ARAP_16.06.2020_00h00	0.000751499	0.00724423	6.30629e-07	2.58558e-05	[3, 4, 5]	Group85	9.2233	19	[CAPRIN2, CDKL5, DCUN1D3, EDN1, EIF4G1, FAM107A, ITSN2, LGI1, LPAR3, PTPRS, RIMS2, RPTOR, SEMA3A, SEMA3B, SEMA3F, SEMA3G, SEMA4D, SEMA6D, SMARCA4]
GO:0030030	cell projection organization	GO_BiologicalProcess-EBI-UniProt-GOA-ACAP-ARAP_16.06.2020_00h00	0.00216297	0.013633	6.30629e-07	2.58558e-05	[4]	Group85	5.97484	57	[ABI1, ACTN2, ALS2, ARHGEF7, BRSK2, CAPRIN2, CDKL5, CEP250, DAB1, DLG4, DLG5, DYNC2H1, EPS8L1, FGD4, FRY, GAS7, IFT140, IFT81, IGDCC4, ITSN2, KIF27, LGI1, LPAR3, LRRC49, LYN, MAPK8IP3, MEF2C, NAV3, NDNF, NEDD4L, NR4A2, NUMB, PACSIN1, PLXNB1, PLXNB3, POC1A, PPFIA2, PPP3CA, PTPRS, RAPGEF2, RIMS2, ROBO3, SEMA3A, SEMA3B, SEMA3F, SEMA3G, SEMA4D, SEMA5B, SEMA6D, SLITRK5, SNAP25, TANC1, THY1, TIAM1, TIA…
GO:0030215	semaphorin receptor binding	GO_MolecularFunction-EBI-UniProt-GOA-ACAP-ARAP_16.06.2020_00h00	1.24821e-05	0.000743818	6.30629e-07	2.58558e-05	[4]	Group85	33.3333	7	[SEMA3A, SEMA3B, SEMA3F, SEMA3G, SEMA4D, SEMA5B, SEMA6D]
GO:0030545	receptor regulator activity	GO_BiologicalProcess-EBI-UniProt-GOA-ACAP-ARAP_16.06.2020_00h00	0.00382603	0.020727	6.30629e-07	2.58558e-05	[4]	Group85	7.24638	25	[CSF2, CSF3, CXCL10, CXCL11, CXCL8, EDN1, FGF13, GREM2, IFNB1, IFNL1, IL1A, IL34, LIF, LOC100302541, LOC101088440, LOC101091743, PNOC, SEMA3A, SEMA3B, SEMA3F, SEMA3G, SEMA4D, SEMA6D, TNF, TNFSF10]
GO:0045597	positive regulation of cell differentiation	GO_BiologicalProcess-EBI-UniProt-GOA-ACAP-ARAP_16.06.2020_00h00	0.000117565	0.00223374	6.30629e-07	2.58558e-05	[3, 4, 5]	Group85	7.37564	43	[ARHGEF2, ARNTL, ATP11C, CAPRIN2, CDKL5, CMKLR1, COL1A1, CSF2, CSF3, DAB1, DLG5, ECT2, EDN1, EGR3, EIF4G1, IL34, ISG15, ITSN2, LIF, LIMS1, LPAR3, LYN, MAPK8IP3, MEF2C, NDNF, NUMB, PACSIN1, PLXNB1, PLXNB3, PROX1, RIMS2, SEMA3A, SEMA4D, SERPINF2, SOCS5, SOX6, SUCO, TCF12, TCF7L2, TIAM1, TIAM2, TNF, ZBTB1]
GO:0048513	animal organ development	GO_BiologicalProcess-EBI-UniProt-GOA-ACAP-ARAP_16.06.2020_00h00	0.000180112	0.00268326	6.30629e-07	2.58558e-05	[3, 4, 5]	Group85	5.57143	117	[ABI1, ABR, ACTN2, ADGRG6, APAF1, ARHGEF7, ARNT2, ARNTL, ATP11C, ATP2C2, BAG6, BCOR, BICC1, BMPER, CD109, COL1A1, COL27A1, COL3A1, COL6A3, COL8A2, CSF2, CSF3, CSGALNACT1, CTSB, CXCL8, DAB1, DCAF1, DLG5, DYNC2H1, EDA, EDN1, EGR3, EYA1, GIGYF2, GJC1, GLI1, GREB1L, GREM2, HAND1, HEATR9, IFNB1, IFT140, IGSF3, IL34, ISG15, ITGB4, KIF27, LAMA3, LDB3, LIF, LOC101087446, LOC101088440, LUZP1, LYN, MAPK8IP…
GO:0048588	developmental cell growth	GO_BiologicalProcess-EBI-UniProt-GOA-ACAP-ARAP_16.06.2020_00h00	0.00243127	0.0149643	6.30629e-07	2.58558e-05	[3, 4, 5]	Group85	10	13	[CDKL5, EDN1, ITSN2, LPAR3, PTPRS, RIMS2, SEMA3A, SEMA3B, SEMA3F, SEMA3G, SEMA4D, SEMA5B, SEMA6D]
GO:0048640	negative regulation of developmental growth	GO_BiologicalProcess-EBI-UniProt-GOA-ACAP-ARAP_16.06.2020_00h00	0.00465147	0.0238206	6.30629e-07	2.58558e-05	[3, 4, 5]	Group85	12.3077	8	[PTPRS, SEMA3A, SEMA3B, SEMA3F, SEMA3G, SEMA4D, SEMA6D, SLC6A4]
GO:0048863	stem cell differentiation	GO_BiologicalProcess-EBI-UniProt-GOA-ACAP-ARAP_16.06.2020_00h00	0.0066734	0.0309146	6.30629e-07	2.58558e-05	[4]	Group85	9.23077	12	[EDN1, LIF, MEF2C, PDCD6, PDGFRA, SEMA3A, SEMA3B, SEMA3F, SEMA3G, SEMA4D, SEMA6D, SOX6]
GO:0051129	negative regulation of cellular component organization	GO_BiologicalProcess-EBI-UniProt-GOA-ACAP-ARAP_16.06.2020_00h00	0.00258264	0.0156029	6.30629e-07	2.58558e-05	[3, 4, 5]	Group85	7.02576	30	[ARHGEF2, AURKB, BCOR, CGNL1, CXCL10, DAB1, FAM107A, KIAA1211, LIF, NAV3, PACSIN1, PACSIN3, PPP3CA, PTPRS, RAF1, RAPGEF2, SEMA3A, SEMA3B, SEMA3F, SEMA3G, SEMA4D, SEMA6D, SPTBN1, SSH1, THY1, TJP1, TNF, TTBK2, TTK, USP44]
GO:0051130	positive regulation of cellular component organization	GO_BiologicalProcess-EBI-UniProt-GOA-ACAP-ARAP_16.06.2020_00h00	0.00550205	0.0266169	6.30629e-07	2.58558e-05	[3, 4, 5]	Group85	6.04396	44	[ACTN2, ADGRB2, CAPRIN2, CD63, CDKL5, CSF2, CSF3, DLG5, EDN1, EIF4G1, EPS8L1, FCHSD2, G3BP2, HIP1, IL1A, ITSN2, JDP2, KIAA1211, LIF, LPAR3, LRRC24, LYN, NAV3, NDNF, PACSIN1, PLCG2, PLXNB1, PLXNB3, POC1A, PPP3CA, PROX1, RIMS2, SELE, SEMA4D, SERPINF2, SGIP1, SLITRK5, TBC1D5, THY1, TIAM1, TIAM2, TNF, TNFSF10, VPS13C]
GO:0051271	negative regulation of cellular component movement	GO_BiologicalProcess-EBI-UniProt-GOA-ACAP-ARAP_16.06.2020_00h00	8.17334e-05	0.00178588	6.30629e-07	2.58558e-05	[3, 4, 5]	Group85	10.6383	20	[ABR, ATP2B4, DLG5, DPEP1, MCC, MEF2C, NAV3, PLXNB3, SCAI, SEMA3A, SEMA3B, SEMA3F, SEMA3G, SEMA4D, SEMA6D, THY1, TP53INP1, TPM1, VASH1, ZMYND8]
GO:0051272	positive regulation of cellular component movement	GO_BiologicalProcess-EBI-UniProt-GOA-ACAP-ARAP_16.06.2020_00h00	0.00293005	0.0172255	6.30629e-07	2.58558e-05	[3, 4, 5]	Group85	7.39645	25	[AGO2, ARHGEF2, CFAP69, CMKLR1, COL1A1, CXCL10, EDN1, FAM107A, LYN, MAPK8IP3, MAZ, NUMB, PDCD6, PDGFRA, PLCG2, PPP3CA, PROX1, SEMA3A, SEMA3B, SEMA3F, SEMA3G, SEMA4D, SEMA6D, THY1, TIAM1]
GO:2000145	regulation of cell motility	GO_BiologicalProcess-EBI-UniProt-GOA-ACAP-ARAP_16.06.2020_00h00	4.90751e-05	0.00139864	6.30629e-07	2.58558e-05	[3, 4, 5]	Group85	7.59931	44	[ABR, ACTA1, AGO2, ARHGEF2, ATP2B4, BMPER, CFAP69, CMKLR1, COL1A1, CXCL10, DDX58, DLG5, DPEP1, EDN1, FAM107A, LAMA3, LYN, MAPK8IP3, MAZ, MCC, MEF2C, NAV3, NUMB, PDCD6, PDGFRA, PLCG2, PLXNB3, PPP3CA, PROX1, PRR5L, SCAI, SEMA3A, SEMA3B, SEMA3F, SEMA3G, SEMA4D, SEMA6D, THY1, TIAM1, TP53INP1, TPM1, TTBK2, VASH1, ZMYND8]
GO:0000904	cell morphogenesis involved in differentiation	GO_BiologicalProcess-EBI-UniProt-GOA-ACAP-ARAP_16.06.2020_00h00	0.000258559	0.00342395	6.30629e-07	2.58558e-05	[4, 5]	Group85	7.48988	37	[ABI1, BRSK2, CAPRIN2, CDKL5, COL6A3, DAB1, DLG4, FERMT2, IGDCC4, LGI1, LIMS1, LPAR3, MAPK8IP3, MEF2C, NBEAL2, NEDD4L, NR4A2, NUMB, PLXNB1, PLXNB3, PPFIA2, PPP3CA, PROX1, PTPRS, RAPGEF2, ROBO3, SEMA3A, SEMA3B, SEMA3F, SEMA3G, SEMA4D, SEMA5B, SEMA6D, SLITRK5, THY1, TIAM1, TIAM2]
GO:0001667	ameboidal-type cell migration	GO_BiologicalProcess-EBI-UniProt-GOA-ACAP-ARAP_16.06.2020_00h00	0.00403651	0.0215995	6.30629e-07	2.58558e-05	[4, 5]	Group85	7.8125	20	[AGO2, ATP2B4, BMPER, EGR3, GIPC1, LGALS8, MCC, MEF2C, PDCD6, PLCG2, PROX1, PRR5L, SEMA3A, SEMA3B, SEMA3F, SEMA3G, SEMA4D, SEMA6D, TNS1, VASH1]
GO:0007399	nervous system development	GO_BiologicalProcess-EBI-UniProt-GOA-ACAP-ARAP_16.06.2020_00h00	1.97076e-06	0.000234878	6.30629e-07	2.58558e-05	[4, 5]	Group85	6.5678	93	[ABI1, ABR, ADGRB2, ADGRG6, ALS2, APAF1, ARHGEF2, ARNT2, ARNTL, BAG6, BRSK2, CAPRIN2, CDKL5, DAB1, DLG4, DLG5, DPF1, DYNC2H1, ECT2, EGR3, EIF4G1, EYA1, FRY, GAS7, GIGYF2, GLI1, IFT140, IGDCC4, IL34, ITSN2, KIF27, LGI1, LGI4, LIF, LPAR3, LRRC24, LUZP1, LYN, MAP2, MAPK8IP3, MEF2C, MTHFR, NAV2, NAV3, NDNF, NDRG1, NEDD4L, NFE2L1, NFIA, NR4A2, NUMB, PACSIN1, PIKFYVE, PLXNB1, PLXNB3, PPFIA2, PPP3CA, PR…
GO:0022604	regulation of cell morphogenesis	GO_BiologicalProcess-EBI-UniProt-GOA-ACAP-ARAP_16.06.2020_00h00	0.000127591	0.00232322	6.30629e-07	2.58558e-05	[4, 5]	Group85	8.85246	27	[BRSK2, BRWD3, CAPRIN2, CDKL5, DAB1, FMNL1, ITSN2, LIMS1, LPAR3, NEDD4L, PLXNB1, PLXNB3, PPFIA2, PPP3CA, PTPRS, RAPGEF2, RIMS2, SEMA3A, SEMA3B, SEMA3F, SEMA3G, SEMA4D, SEMA6D, THY1, TIAM1, TIAM2, TPM1]
GO:0030307	positive regulation of cell growth	GO_BiologicalProcess-EBI-UniProt-GOA-ACAP-ARAP_16.06.2020_00h00	0.00750445	0.0333503	6.30629e-07	2.58558e-05	[3, 4, 5, 6]	Group85	10.5882	9	[CDKL5, EDN1, EIF4G1, ITSN2, LGI1, LPAR3, RIMS2, RPTOR, SEMA4D]
GO:0030308	negative regulation of cell growth	GO_BiologicalProcess-EBI-UniProt-GOA-ACAP-ARAP_16.06.2020_00h00	0.00739602	0.0332061	6.30629e-07	2.58558e-05	[3, 4, 5, 6]	Group85	10	10	[CAPRIN2, DCUN1D3, PTPRS, SEMA3A, SEMA3B, SEMA3F, SEMA3G, SEMA4D, SEMA6D, SMARCA4]
GO:0031344	regulation of cell projection organization	GO_BiologicalProcess-EBI-UniProt-GOA-ACAP-ARAP_16.06.2020_00h00	0.000229264	0.00313089	6.30629e-07	2.58558e-05	[4, 5]	Group85	7.9602	32	[BRSK2, CAPRIN2, CDKL5, DAB1, DLG5, EPS8L1, IFT140, ITSN2, LPAR3, LYN, MEF2C, NAV3, NDNF, NEDD4L, PACSIN1, PLXNB1, PLXNB3, PPFIA2, PPP3CA, PTPRS, RAPGEF2, RIMS2, SEMA3A, SEMA3B, SEMA3F, SEMA3G, SEMA4D, SEMA6D, SNAP25, THY1, TIAM1, TIAM2]
GO:0032990	cell part morphogenesis	GO_BiologicalProcess-EBI-UniProt-GOA-ACAP-ARAP_16.06.2020_00h00	5.40711e-05	0.00141775	6.30629e-07	2.58558e-05	[4, 5]	Group85	8.18182	36	[ABI1, ALS2, BRSK2, CAPRIN2, CDKL5, DAB1, DLG4, GAS7, IGDCC4, ITSN2, LGI1, LPAR3, MAPK8IP3, NEDD4L, NR4A2, NUMB, PACSIN1, PLXNB1, PLXNB3, PPFIA2, PPP3CA, PTPRS, RAPGEF2, RIMS2, ROBO3, SEMA3A, SEMA3B, SEMA3F, SEMA3G, SEMA4D, SEMA5B, SEMA6D, SLITRK5, THY1, TIAM1, TIAM2]
GO:0048018	receptor ligand activity	GO_BiologicalProcess-EBI-UniProt-GOA-ACAP-ARAP_16.06.2020_00h00	0.0015246	0.0110428	6.30629e-07	2.58558e-05	[3, 4, 5, 6]	Group85	7.76398	25	[CSF2, CSF3, CXCL10, CXCL11, CXCL8, EDN1, FGF13, GREM2, IFNB1, IFNL1, IL1A, IL34, LIF, LOC100302541, LOC101088440, LOC101091743, PNOC, SEMA3A, SEMA3B, SEMA3F, SEMA3G, SEMA4D, SEMA6D, TNF, TNFSF10]
GO:0048864	stem cell development	GO_BiologicalProcess-EBI-UniProt-GOA-ACAP-ARAP_16.06.2020_00h00	0.00124937	0.0101734	6.30629e-07	2.58558e-05	[4, 5]	Group85	15.0943	8	[EDN1, PDCD6, SEMA3A, SEMA3B, SEMA3F, SEMA3G, SEMA4D, SEMA6D]
GO:0050919	negative chemotaxis	GO_BiologicalProcess-EBI-UniProt-GOA-ACAP-ARAP_16.06.2020_00h00	0.00301975	0.0174401	6.30629e-07	2.58558e-05	[4, 5]	Group85	16.6667	6	[SEMA3A, SEMA3B, SEMA3F, SEMA3G, SEMA4D, SEMA6D]
GO:0050922	negative regulation of chemotaxis	GO_BiologicalProcess-EBI-UniProt-GOA-ACAP-ARAP_16.06.2020_00h00	0.00301975	0.0174401	6.30629e-07	2.58558e-05	[3, 4, 5, 6]	Group85	16.6667	6	[SEMA3A, SEMA3B, SEMA3F, SEMA3G, SEMA4D, SEMA6D]
GO:0060284	regulation of cell development	GO_BiologicalProcess-EBI-UniProt-GOA-ACAP-ARAP_16.06.2020_00h00	6.27463e-06	0.000483885	6.30629e-07	2.58558e-05	[4, 5]	Group85	8.11287	46	[ARHGEF2, ARNTL, BRSK2, CAPRIN2, CDKL5, DAB1, DLG5, ECT2, EDN1, EIF4G1, EYA1, IL34, ITSN2, LIF, LIMS1, LPAR3, LYN, MAPK8IP3, MEF2C, NDNF, NEDD4L, NUMB, PACSIN1, PLXNB1, PLXNB3, PPFIA2, PPP3CA, PROX1, PRUNE1, PTPRS, RAPGEF2, RIMS2, SEMA3A, SEMA3B, SEMA3F, SEMA3G, SEMA4D, SEMA6D, SNAP25, TCF12, THRB, THY1, TIAM1, TIAM2, TNF, ZHX2]
GO:0072359	circulatory system development	GO_BiologicalProcess-EBI-UniProt-GOA-ACAP-ARAP_16.06.2020_00h00	0.000580268	0.00608585	6.30629e-07	2.58558e-05	[4, 5]	Group85	6.66667	47	[ACTN2, ADGRB2, ADGRG6, AGO2, ATP2B4, BCOR, BICC1, BMPER, COL1A1, COL3A1, CXCL10, CXCL8, DYNC2H1, EDN1, EGR3, EYA1, GJC1, GLI1, GREB1L, HAND1, IFT140, IL1A, LDB3, LGALS8, LIF, LUZP1, MEF2A, MEF2C, NDNF, NRAP, PDCD6, PDGFRA, PDLIM3, PLCD3, PRKDC, PROX1, ROBO4, RXRA, SERPINF2, SLITRK5, SOS1, SOX6, TCF7L2, THY1, TJP1, TPM1, VASH1]
GO:2000146	negative regulation of cell motility	GO_BiologicalProcess-EBI-UniProt-GOA-ACAP-ARAP_16.06.2020_00h00	0.00120524	0.0100641	6.30629e-07	2.58558e-05	[3, 4, 5, 6]	Group85	9.63855	16	[ABR, ATP2B4, DLG5, DPEP1, MCC, MEF2C, NAV3, PLXNB3, SCAI, SEMA3A, SEMA6D, THY1, TP53INP1, TPM1, VASH1, ZMYND8]
GO:2000147	positive regulation of cell motility	GO_BiologicalProcess-EBI-UniProt-GOA-ACAP-ARAP_16.06.2020_00h00	0.00231016	0.014286	6.30629e-07	2.58558e-05	[3, 4, 5, 6]	Group85	7.53012	25	[AGO2, ARHGEF2, CFAP69, CMKLR1, COL1A1, CXCL10, EDN1, FAM107A, LYN, MAPK8IP3, MAZ, NUMB, PDCD6, PDGFRA, PLCG2, PPP3CA, PROX1, SEMA3A, SEMA3B, SEMA3F, SEMA3G, SEMA4D, SEMA6D, THY1, TIAM1]
GO:0008361	regulation of cell size	GO_BiologicalProcess-EBI-UniProt-GOA-ACAP-ARAP_16.06.2020_00h00	0.00664913	0.0309114	6.30629e-07	2.58558e-05	[5]	Group85	9.64912	11	[CDKL5, EDN1, LPAR3, PTPRS, RPTOR, SEMA3A, SEMA3B, SEMA3F, SEMA3G, SEMA4D, SEMA6D]
GO:0010720	positive regulation of cell development	GO_BiologicalProcess-EBI-UniProt-GOA-ACAP-ARAP_16.06.2020_00h00	2.50391e-05	0.000994736	6.30629e-07	2.58558e-05	[4, 5, 6]	Group85	9.38511	29	[ARHGEF2, CAPRIN2, CDKL5, DAB1, DLG5, ECT2, EDN1, EIF4G1, IL34, ITSN2, LIF, LIMS1, LPAR3, LYN, MAPK8IP3, MEF2C, NDNF, NUMB, PACSIN1, PLXNB1, PLXNB3, PROX1, RIMS2, SEMA3A, SEMA4D, TCF12, TIAM1, TIAM2, TNF]
GO:0022008	neurogenesis	GO_BiologicalProcess-EBI-UniProt-GOA-ACAP-ARAP_16.06.2020_00h00	4.65927e-05	0.0013574	6.30629e-07	2.58558e-05	[4, 5, 6]	Group85	6.60194	68	[ABI1, ADGRG6, ALS2, ARHGEF2, ARNTL, BRSK2, CAPRIN2, CDKL5, DAB1, DLG4, DLG5, DYNC2H1, ECT2, EIF4G1, EYA1, FRY, GAS7, GIGYF2, IFT140, IGDCC4, IL34, ITSN2, LGI1, LGI4, LIF, LPAR3, LYN, MAP2, MAPK8IP3, MEF2C, NAV2, NAV3, NDNF, NDRG1, NEDD4L, NFE2L1, NR4A2, NUMB, PACSIN1, PLXNB1, PLXNB3, PPFIA2, PPP3CA, PROX1, PRUNE1, PTPRS, RAPGEF2, RIMS2, ROBO3, SEMA3A, SEMA3B, SEMA3F, SEMA3G, SEMA4D, SEMA5B, SEMA…
GO:0030334	regulation of cell migration	GO_BiologicalProcess-EBI-UniProt-GOA-ACAP-ARAP_16.06.2020_00h00	5.0855e-05	0.00138898	6.30629e-07	2.58558e-05	[4, 5, 6]	Group85	7.72059	42	[ABR, AGO2, ARHGEF2, ATP2B4, BMPER, CMKLR1, COL1A1, CXCL10, DDX58, DLG5, DPEP1, EDN1, FAM107A, LAMA3, LYN, MAPK8IP3, MAZ, MCC, MEF2C, NAV3, NUMB, PDCD6, PDGFRA, PLCG2, PLXNB3, PPP3CA, PROX1, PRR5L, SCAI, SEMA3A, SEMA3B, SEMA3F, SEMA3G, SEMA4D, SEMA6D, THY1, TIAM1, TP53INP1, TPM1, TTBK2, VASH1, ZMYND8]
GO:0030546	signaling receptor activator activity	GO_BiologicalProcess-EBI-UniProt-GOA-ACAP-ARAP_16.06.2020_00h00	0.00196219	0.0129268	6.30629e-07	2.58558e-05	[5]	Group85	7.62195	25	[CSF2, CSF3, CXCL10, CXCL11, CXCL8, EDN1, FGF13, GREM2, IFNB1, IFNL1, IL1A, IL34, LIF, LOC100302541, LOC101088440, LOC101091743, PNOC, SEMA3A, SEMA3B, SEMA3F, SEMA3G, SEMA4D, SEMA6D, TNF, TNFSF10]
GO:0031345	negative regulation of cell projection organization	GO_BiologicalProcess-EBI-UniProt-GOA-ACAP-ARAP_16.06.2020_00h00	0.00190443	0.0127383	6.30629e-07	2.58558e-05	[4, 5, 6]	Group85	11.3402	11	[DAB1, PPP3CA, PTPRS, RAPGEF2, SEMA3A, SEMA3B, SEMA3F, SEMA3G, SEMA4D, SEMA6D, THY1]
GO:0031346	positive regulation of cell projection organization	GO_BiologicalProcess-EBI-UniProt-GOA-ACAP-ARAP_16.06.2020_00h00	0.00960073	0.039333	6.30629e-07	2.58558e-05	[4, 5, 6]	Group85	7.80488	16	[CAPRIN2, CDKL5, DLG5, EPS8L1, ITSN2, LPAR3, LYN, NAV3, NDNF, PACSIN1, PLXNB1, PLXNB3, RIMS2, SEMA4D, TIAM1, TIAM2]
GO:0048858	cell projection morphogenesis	GO_BiologicalProcess-EBI-UniProt-GOA-ACAP-ARAP_16.06.2020_00h00	2.61124e-05	0.00100686	6.30629e-07	2.58558e-05	[4, 5, 6]	Group85	8.47059	36	[ABI1, ALS2, BRSK2, CAPRIN2, CDKL5, DAB1, DLG4, GAS7, IGDCC4, ITSN2, LGI1, LPAR3, MAPK8IP3, NEDD4L, NR4A2, NUMB, PACSIN1, PLXNB1, PLXNB3, PPFIA2, PPP3CA, PTPRS, RAPGEF2, RIMS2, ROBO3, SEMA3A, SEMA3B, SEMA3F, SEMA3G, SEMA4D, SEMA5B, SEMA6D, SLITRK5, THY1, TIAM1, TIAM2]
GO:0050807	regulation of synapse organization	GO_BiologicalProcess-EBI-UniProt-GOA-ACAP-ARAP_16.06.2020_00h00	0.000883987	0.00816132	6.30629e-07	2.58558e-05	[4, 5, 6]	Group85	10.687	14	[ADGRB2, CAPRIN2, CDKL5, DLG5, EIF4G1, LRRC24, MEF2C, PPFIA2, PTPRD, PTPRS, SEMA3F, SEMA4D, SLITRK5, TNF]
GO:0050808	synapse organization	GO_BiologicalProcess-EBI-UniProt-GOA-ACAP-ARAP_16.06.2020_00h00	0.00105919	0.00925733	6.30629e-07	2.58558e-05	[5]	Group85	8.39695	22	[ADGRB2, ALS2, CAPRIN2, CDKL5, DLG4, DLG5, DLGAP3, EIF4G1, LRRC24, MEF2C, NFIA, PLXNB1, PPFIA2, PPFIA4, PTPRD, PTPRF, PTPRS, SEMA3F, SEMA4D, SLITRK5, TANC1, TNF]
GO:0051960	regulation of nervous system development	GO_BiologicalProcess-EBI-UniProt-GOA-ACAP-ARAP_16.06.2020_00h00	3.50713e-08	4.59784e-05	6.30629e-07	2.58558e-05	[4, 5, 6]	Group85	9.15493	52	[ADGRB2, ARHGEF2, ARNTL, BRSK2, CAPRIN2, CDKL5, DAB1, DLG5, ECT2, EIF4G1, EYA1, GLI1, IL34, ITSN2, LGI4, LIF, LPAR3, LRRC24, LYN, MAPK8IP3, MEF2C, NDNF, NEDD4L, NUMB, PACSIN1, PLXNB1, PLXNB3, PPFIA2, PPP3CA, PRKACB, PROX1, PRUNE1, PTPRD, PTPRS, RAPGEF2, RCAN3, RIMS2, SEMA3A, SEMA3B, SEMA3F, SEMA3G, SEMA4D, SEMA6D, SLITRK5, SNAP25, TCF12, THRB, THY1, TIAM1, TIAM2, TNF, ZHX2]
GO:0051961	negative regulation of nervous system development	GO_BiologicalProcess-EBI-UniProt-GOA-ACAP-ARAP_16.06.2020_00h00	0.00493548	0.0246962	6.30629e-07	2.58558e-05	[3, 4, 5, 6, 7]	Group85	8.62069	15	[ARHGEF2, DAB1, PPP3CA, PRKACB, PTPRS, RAPGEF2, SEMA3A, SEMA3B, SEMA3F, SEMA3G, SEMA4D, SEMA6D, THRB, THY1, ZHX2]
GO:0051962	positive regulation of nervous system development	GO_BiologicalProcess-EBI-UniProt-GOA-ACAP-ARAP_16.06.2020_00h00	2.42613e-06	0.000265055	6.30629e-07	2.58558e-05	[3, 4, 5, 6, 7]	Group85	10.1974	31	[ADGRB2, ARHGEF2, CAPRIN2, CDKL5, DAB1, DLG5, ECT2, EIF4G1, GLI1, IL34, ITSN2, LIF, LPAR3, LRRC24, LYN, MAPK8IP3, MEF2C, NDNF, NUMB, PACSIN1, PLXNB1, PLXNB3, PROX1, RIMS2, SEMA3A, SEMA4D, SLITRK5, TCF12, TIAM1, TIAM2, TNF]
GO:0060485	mesenchyme development	GO_BiologicalProcess-EBI-UniProt-GOA-ACAP-ARAP_16.06.2020_00h00	0.00909858	0.037988	6.30629e-07	2.58558e-05	[4, 5, 6]	Group85	8.28402	14	[COL1A1, DLG5, EDN1, HAND1, MEF2C, PDCD6, SEMA3A, SEMA3B, SEMA3F, SEMA3G, SEMA4D, SEMA6D, TCF7L2, TIAM1]
GO:0061387	regulation of extent of cell growth	GO_BiologicalProcess-EBI-UniProt-GOA-ACAP-ARAP_16.06.2020_00h00	0.000841724	0.00788214	6.30629e-07	2.58558e-05	[4, 5, 6]	Group85	14.5161	9	[CDKL5, LPAR3, PTPRS, SEMA3A, SEMA3B, SEMA3F, SEMA3G, SEMA4D, SEMA6D]
GO:0071526	semaphorin-plexin signaling pathway	GO_BiologicalProcess-EBI-UniProt-GOA-ACAP-ARAP_16.06.2020_00h00	4.57221e-06	0.000428155	6.30629e-07	2.58558e-05	[4, 5, 6]	Group85	27.2727	9	[PLXNB1, PLXNB3, SEMA3A, SEMA3B, SEMA3F, SEMA3G, SEMA4D, SEMA5B, SEMA6D]
GO:0120036	plasma membrane bounded cell projection organization	GO_BiologicalProcess-EBI-UniProt-GOA-ACAP-ARAP_16.06.2020_00h00	0.00140868	0.0107371	6.30629e-07	2.58558e-05	[5]	Group85	6.08974	57	[ABI1, ACTN2, ALS2, ARHGEF7, BRSK2, CAPRIN2, CDKL5, CEP250, DAB1, DLG4, DLG5, DYNC2H1, EPS8L1, FGD4, FRY, GAS7, IFT140, IFT81, IGDCC4, ITSN2, KIF27, LGI1, LPAR3, LRRC49, LYN, MAPK8IP3, MEF2C, NAV3, NDNF, NEDD4L, NR4A2, NUMB, PACSIN1, PLXNB1, PLXNB3, POC1A, PPFIA2, PPP3CA, PTPRS, RAPGEF2, RIMS2, ROBO3, SEMA3A, SEMA3B, SEMA3F, SEMA3G, SEMA4D, SEMA5B, SEMA6D, SLITRK5, SNAP25, TANC1, THY1, TIAM1, TIA…
GO:0010769	regulation of cell morphogenesis involved in differentiation	GO_BiologicalProcess-EBI-UniProt-GOA-ACAP-ARAP_16.06.2020_00h00	4.79213e-06	0.000418832	6.30629e-07	2.58558e-05	[5, 6]	Group85	12.0879	22	[BRSK2, CAPRIN2, CDKL5, DAB1, LIMS1, LPAR3, NEDD4L, PLXNB1, PLXNB3, PPFIA2, PPP3CA, PTPRS, RAPGEF2, SEMA3A, SEMA3B, SEMA3F, SEMA3G, SEMA4D, SEMA6D, THY1, TIAM1, TIAM2]
GO:0030335	positive regulation of cell migration	GO_BiologicalProcess-EBI-UniProt-GOA-ACAP-ARAP_16.06.2020_00h00	0.00271856	0.0162741	6.30629e-07	2.58558e-05	[4, 5, 6, 7]	Group85	7.54717	24	[AGO2, ARHGEF2, CMKLR1, COL1A1, CXCL10, EDN1, FAM107A, LYN, MAPK8IP3, MAZ, NUMB, PDCD6, PDGFRA, PLCG2, PPP3CA, PROX1, SEMA3A, SEMA3B, SEMA3F, SEMA3G, SEMA4D, SEMA6D, THY1, TIAM1]
GO:0030336	negative regulation of cell migration	GO_BiologicalProcess-EBI-UniProt-GOA-ACAP-ARAP_16.06.2020_00h00	0.000616343	0.0063127	6.30629e-07	2.58558e-05	[4, 5, 6, 7]	Group85	10.2564	16	[ABR, ATP2B4, DLG5, DPEP1, MCC, MEF2C, NAV3, PLXNB3, SCAI, SEMA3A, SEMA6D, THY1, TP53INP1, TPM1, VASH1, ZMYND8]
GO:0045499	chemorepellent activity	GO_BiologicalProcess-EBI-UniProt-GOA-ACAP-ARAP_16.06.2020_00h00	0.000187527	0.00267226	6.30629e-07	2.58558e-05	[4, 5, 6, 7]	Group85	27.2727	6	[SEMA3A, SEMA3B, SEMA3F, SEMA3G, SEMA4D, SEMA6D]
GO:0048762	mesenchymal cell differentiation	GO_BiologicalProcess-EBI-UniProt-GOA-ACAP-ARAP_16.06.2020_00h00	0.00338426	0.019124	6.30629e-07	2.58558e-05	[4, 5, 6, 7]	Group85	9.62963	13	[COL1A1, DLG5, EDN1, MEF2C, PDCD6, SEMA3A, SEMA3B, SEMA3F, SEMA3G, SEMA4D, SEMA6D, TCF7L2, TIAM1]
GO:0120035	regulation of plasma membrane bounded cell projection organization	GO_BiologicalProcess-EBI-UniProt-GOA-ACAP-ARAP_16.06.2020_00h00	0.0001829	0.00269418	6.30629e-07	2.58558e-05	[5, 6]	Group85	8.06045	32	[BRSK2, CAPRIN2, CDKL5, DAB1, DLG5, EPS8L1, IFT140, ITSN2, LPAR3, LYN, MEF2C, NAV3, NDNF, NEDD4L, PACSIN1, PLXNB1, PLXNB3, PPFIA2, PPP3CA, PTPRS, RAPGEF2, RIMS2, SEMA3A, SEMA3B, SEMA3F, SEMA3G, SEMA4D, SEMA6D, SNAP25, THY1, TIAM1, TIAM2]
GO:0010770	positive regulation of cell morphogenesis involved in differentiation	GO_BiologicalProcess-EBI-UniProt-GOA-ACAP-ARAP_16.06.2020_00h00	0.00870744	0.0368241	6.30629e-07	2.58558e-05	[5, 6, 7]	Group85	10.3448	9	[CAPRIN2, CDKL5, LIMS1, LPAR3, PLXNB1, PLXNB3, SEMA4D, TIAM1, TIAM2]
GO:0010771	negative regulation of cell morphogenesis involved in differentiation	GO_BiologicalProcess-EBI-UniProt-GOA-ACAP-ARAP_16.06.2020_00h00	1.82005e-05	0.000852173	6.30629e-07	2.58558e-05	[5, 6, 7]	Group85	18.9655	11	[DAB1, PPP3CA, PTPRS, RAPGEF2, SEMA3A, SEMA3B, SEMA3F, SEMA3G, SEMA4D, SEMA6D, THY1]
GO:0014031	mesenchymal cell development	GO_BiologicalProcess-EBI-UniProt-GOA-ACAP-ARAP_16.06.2020_00h00	0.00124937	0.0101734	6.30629e-07	2.58558e-05	[4, 5, 6, 7, 8]	Group85	15.0943	8	[EDN1, PDCD6, SEMA3A, SEMA3B, SEMA3F, SEMA3G, SEMA4D, SEMA6D]
GO:0021783	preganglionic parasympathetic fiber development	GO_BiologicalProcess-EBI-UniProt-GOA-ACAP-ARAP_16.06.2020_00h00	0.0140724	0.0499972	6.30629e-07	2.58558e-05	[4, 5, 6, 7, 8]	Group85	23.0769	3	[NAV2, SEMA3A, SEMA3F]
GO:0048699	generation of neurons	GO_BiologicalProcess-EBI-UniProt-GOA-ACAP-ARAP_16.06.2020_00h00	0.000173157	0.00267069	6.30629e-07	2.58558e-05	[5, 6, 7]	Group85	6.47858	62	[ABI1, ALS2, ARHGEF2, ARNTL, BRSK2, CAPRIN2, CDKL5, DAB1, DLG4, DLG5, DYNC2H1, ECT2, EIF4G1, EYA1, FRY, GAS7, GIGYF2, IFT140, IGDCC4, IL34, ITSN2, LGI1, LGI4, LIF, LPAR3, LYN, MAP2, MAPK8IP3, MEF2C, NDNF, NEDD4L, NFE2L1, NR4A2, NUMB, PACSIN1, PLXNB1, PLXNB3, PPFIA2, PPP3CA, PROX1, PRUNE1, PTPRS, RAPGEF2, RIMS2, ROBO3, SEMA3A, SEMA3B, SEMA3F, SEMA3G, SEMA4D, SEMA5B, SEMA6D, SLITRK5, SMARCC2, SNAP2…
GO:0120039	plasma membrane bounded cell projection morphogenesis	GO_BiologicalProcess-EBI-UniProt-GOA-ACAP-ARAP_16.06.2020_00h00	2.24456e-05	0.000980872	6.30629e-07	2.58558e-05	[5, 6, 7]	Group85	8.53081	36	[ABI1, ALS2, BRSK2, CAPRIN2, CDKL5, DAB1, DLG4, GAS7, IGDCC4, ITSN2, LGI1, LPAR3, MAPK8IP3, NEDD4L, NR4A2, NUMB, PACSIN1, PLXNB1, PLXNB3, PPFIA2, PPP3CA, PTPRS, RAPGEF2, RIMS2, ROBO3, SEMA3A, SEMA3B, SEMA3F, SEMA3G, SEMA4D, SEMA5B, SEMA6D, SLITRK5, THY1, TIAM1, TIAM2]
GO:0030182	neuron differentiation	GO_BiologicalProcess-EBI-UniProt-GOA-ACAP-ARAP_16.06.2020_00h00	7.11255e-05	0.00172677	6.30629e-07	2.58558e-05	[4, 6, 7, 8]	Group85	6.82353	58	[ABI1, ALS2, ARHGEF2, BRSK2, CAPRIN2, CDKL5, DAB1, DLG4, DLG5, DYNC2H1, ECT2, EIF4G1, EYA1, FRY, GAS7, GIGYF2, IFT140, IGDCC4, ITSN2, LGI1, LGI4, LIF, LPAR3, LYN, MAP2, MAPK8IP3, MEF2C, NDNF, NEDD4L, NFE2L1, NR4A2, NUMB, PACSIN1, PLXNB1, PLXNB3, PPFIA2, PPP3CA, PROX1, PTPRS, RAPGEF2, RIMS2, ROBO3, SEMA3A, SEMA3B, SEMA3F, SEMA3G, SEMA4D, SEMA5B, SEMA6D, SLITRK5, SMARCC2, SNAP25, TCF12, THRB, THY1,…
GO:0048666	neuron development	GO_BiologicalProcess-EBI-UniProt-GOA-ACAP-ARAP_16.06.2020_00h00	0.000411809	0.00473581	6.30629e-07	2.58558e-05	[4, 5, 7, 8, 9]	Group85	6.77233	47	[ABI1, ALS2, BRSK2, CAPRIN2, CDKL5, DAB1, DLG4, DLG5, FRY, GAS7, IFT140, IGDCC4, ITSN2, LGI1, LGI4, LIF, LPAR3, LYN, MAP2, MAPK8IP3, MEF2C, NDNF, NEDD4L, NR4A2, NUMB, PACSIN1, PLXNB1, PLXNB3, PPFIA2, PPP3CA, PTPRS, RAPGEF2, RIMS2, ROBO3, SEMA3A, SEMA3B, SEMA3F, SEMA3G, SEMA4D, SEMA5B, SEMA6D, SLITRK5, SNAP25, THRB, THY1, TIAM1, TIAM2]
GO:0014033	neural crest cell differentiation	GO_BiologicalProcess-EBI-UniProt-GOA-ACAP-ARAP_16.06.2020_00h00	0.000510283	0.00548345	6.30629e-07	2.58558e-05	[5, 6, 7, 8]	Group85	15.5172	9	[EDN1, MEF2C, PDCD6, SEMA3A, SEMA3B, SEMA3F, SEMA3G, SEMA4D, SEMA6D]
GO:0050767	regulation of neurogenesis	GO_BiologicalProcess-EBI-UniProt-GOA-ACAP-ARAP_16.06.2020_00h00	6.63452e-07	0.000124255	6.30629e-07	2.58558e-05	[5, 6, 7, 8]	Group85	8.99796	44	[ARHGEF2, ARNTL, BRSK2, CAPRIN2, CDKL5, DAB1, DLG5, ECT2, EIF4G1, EYA1, IL34, ITSN2, LIF, LPAR3, LYN, MAPK8IP3, MEF2C, NDNF, NEDD4L, NUMB, PACSIN1, PLXNB1, PLXNB3, PPFIA2, PPP3CA, PROX1, PRUNE1, PTPRS, RAPGEF2, RIMS2, SEMA3A, SEMA3B, SEMA3F, SEMA3G, SEMA4D, SEMA6D, SNAP25, TCF12, THRB, THY1, TIAM1, TIAM2, TNF, ZHX2]
GO:0050768	negative regulation of neurogenesis	GO_BiologicalProcess-EBI-UniProt-GOA-ACAP-ARAP_16.06.2020_00h00	0.00539521	0.0262941	6.30629e-07	2.58558e-05	[4, 5, 6, 7, 8, 9]	Group85	8.80503	14	[ARHGEF2, DAB1, PPP3CA, PTPRS, RAPGEF2, SEMA3A, SEMA3B, SEMA3F, SEMA3G, SEMA4D, SEMA6D, THRB, THY1, ZHX2]
GO:0050769	positive regulation of neurogenesis	GO_BiologicalProcess-EBI-UniProt-GOA-ACAP-ARAP_16.06.2020_00h00	8.88235e-06	0.000582238	6.30629e-07	2.58558e-05	[4, 5, 6, 7, 8, 9]	Group85	10.3053	27	[ARHGEF2, CAPRIN2, CDKL5, DAB1, DLG5, ECT2, EIF4G1, IL34, ITSN2, LIF, LPAR3, LYN, MAPK8IP3, MEF2C, NDNF, NUMB, PACSIN1, PLXNB1, PLXNB3, PROX1, RIMS2, SEMA3A, SEMA4D, TCF12, TIAM1, TIAM2, TNF]
GO:0014032	neural crest cell development	GO_BiologicalProcess-EBI-UniProt-GOA-ACAP-ARAP_16.06.2020_00h00	0.000963751	0.00865395	6.30629e-07	2.58558e-05	[5, 6, 7, 8, 9]	Group85	15.6863	8	[EDN1, PDCD6, SEMA3A, SEMA3B, SEMA3F, SEMA3G, SEMA4D, SEMA6D]
GO:0045664	regulation of neuron differentiation	GO_BiologicalProcess-EBI-UniProt-GOA-ACAP-ARAP_16.06.2020_00h00	9.75183e-07	0.000159808	6.30629e-07	2.58558e-05	[5, 6, 7, 8, 9]	Group85	9.66057	37	[ARHGEF2, BRSK2, CAPRIN2, CDKL5, DAB1, DLG5, ECT2, EIF4G1, EYA1, ITSN2, LPAR3, LYN, MEF2C, NDNF, NEDD4L, PACSIN1, PLXNB1, PLXNB3, PPFIA2, PPP3CA, PROX1, PTPRS, RAPGEF2, RIMS2, SEMA3A, SEMA3B, SEMA3F, SEMA3G, SEMA4D, SEMA6D, SNAP25, TCF12, THRB, THY1, TIAM1, TIAM2, ZHX2]
GO:0031175	neuron projection development	GO_BiologicalProcess-EBI-UniProt-GOA-ACAP-ARAP_16.06.2020_00h00	0.000425804	0.00485417	6.30629e-07	2.58558e-05	[5, 6, 8, 9, 10]	Group85	7	42	[ABI1, ALS2, BRSK2, CAPRIN2, CDKL5, DAB1, DLG4, DLG5, FRY, GAS7, IGDCC4, ITSN2, LGI1, LPAR3, LYN, MAPK8IP3, MEF2C, NDNF, NEDD4L, NR4A2, NUMB, PACSIN1, PLXNB1, PLXNB3, PPFIA2, PPP3CA, PTPRS, RAPGEF2, RIMS2, ROBO3, SEMA3A, SEMA3B, SEMA3F, SEMA3G, SEMA4D, SEMA5B, SEMA6D, SLITRK5, SNAP25, THY1, TIAM1, TIAM2]
GO:0048667	cell morphogenesis involved in neuron differentiation	GO_BiologicalProcess-EBI-UniProt-GOA-ACAP-ARAP_16.06.2020_00h00	5.71454e-05	0.00146897	6.30629e-07	2.58558e-05	[5, 6, 8, 9, 10]	Group85	8.57909	32	[ABI1, BRSK2, CAPRIN2, CDKL5, DAB1, DLG4, IGDCC4, LGI1, LPAR3, MAPK8IP3, MEF2C, NEDD4L, NR4A2, NUMB, PLXNB1, PLXNB3, PPFIA2, PPP3CA, PTPRS, RAPGEF2, ROBO3, SEMA3A, SEMA3B, SEMA3F, SEMA3G, SEMA4D, SEMA5B, SEMA6D, SLITRK5, THY1, TIAM1, TIAM2]
GO:0001755	neural crest cell migration	GO_BiologicalProcess-EBI-UniProt-GOA-ACAP-ARAP_16.06.2020_00h00	0.00456416	0.0235575	6.30629e-07	2.58558e-05	[5, 6, 7, 8, 9, 10]	Group85	15.3846	6	[SEMA3A, SEMA3B, SEMA3F, SEMA3G, SEMA4D, SEMA6D]
GO:0045665	negative regulation of neuron differentiation	GO_BiologicalProcess-EBI-UniProt-GOA-ACAP-ARAP_16.06.2020_00h00	0.00183831	0.0124228	6.30629e-07	2.58558e-05	[5, 6, 7, 8, 9, 10]	Group85	10.3175	13	[DAB1, PPP3CA, PTPRS, RAPGEF2, SEMA3A, SEMA3B, SEMA3F, SEMA3G, SEMA4D, SEMA6D, THRB, THY1, ZHX2]
GO:0045666	positive regulation of neuron differentiation	GO_BiologicalProcess-EBI-UniProt-GOA-ACAP-ARAP_16.06.2020_00h00	4.9241e-05	0.00137351	6.30629e-07	2.58558e-05	[5, 6, 7, 8, 9, 10]	Group85	10.7143	21	[ARHGEF2, CAPRIN2, CDKL5, DAB1, DLG5, ECT2, EIF4G1, ITSN2, LPAR3, LYN, MEF2C, NDNF, PACSIN1, PLXNB1, PLXNB3, PROX1, RIMS2, SEMA4D, TCF12, TIAM1, TIAM2]
GO:0016358	dendrite development	GO_BiologicalProcess-EBI-UniProt-GOA-ACAP-ARAP_16.06.2020_00h00	0.000196197	0.00273633	6.30629e-07	2.58558e-05	[3, 6, 7, 9, 10, 11]	Group85	11.3475	16	[ABI1, CAPRIN2, CDKL5, DAB1, DLG4, DLG5, MEF2C, NEDD4L, PACSIN1, PPFIA2, PPP3CA, PTPRS, RAPGEF2, SEMA3A, SEMA4D, SLITRK5]
GO:0060996	dendritic spine development	GO_BiologicalProcess-EBI-UniProt-GOA-ACAP-ARAP_16.06.2020_00h00	0.0103208	0.0407548	6.30629e-07	2.58558e-05	[3, 4, 7, 8, 10, 11, 12]	Group85	13.0435	6	[CAPRIN2, DLG4, DLG5, MEF2C, PPFIA2, PTPRS]
GO:1990138	neuron projection extension	GO_BiologicalProcess-EBI-UniProt-GOA-ACAP-ARAP_16.06.2020_00h00	0.00509161	0.0253806	6.30629e-07	2.58558e-05	[4, 5, 6, 7, 8, 9, 10, 11, 12]	Group85	10	11	[CDKL5, ITSN2, PTPRS, RIMS2, SEMA3A, SEMA3B, SEMA3F, SEMA3G, SEMA4D, SEMA5B, SEMA6D]
GO:0048813	dendrite morphogenesis	GO_BiologicalProcess-EBI-UniProt-GOA-ACAP-ARAP_16.06.2020_00h00	0.00174787	0.0119972	6.30629e-07	2.58558e-05	[4, 6, 7, 8, 9, 10, 11, 12]	Group85	12.1951	10	[ABI1, CAPRIN2, DLG4, NEDD4L, PPFIA2, PPP3CA, RAPGEF2, SEMA3A, SEMA4D, SLITRK5]
GO:0010975	regulation of neuron projection development	GO_BiologicalProcess-EBI-UniProt-GOA-ACAP-ARAP_16.06.2020_00h00	6.11964e-06	0.000501428	6.30629e-07	2.58558e-05	[6, 7, 8, 9, 10, 11]	Group85	10.1045	29	[BRSK2, CAPRIN2, CDKL5, DAB1, DLG5, ITSN2, LPAR3, LYN, MEF2C, NDNF, NEDD4L, PACSIN1, PLXNB1, PLXNB3, PPFIA2, PPP3CA, PTPRS, RAPGEF2, RIMS2, SEMA3A, SEMA3B, SEMA3F, SEMA3G, SEMA4D, SEMA6D, SNAP25, THY1, TIAM1, TIAM2]
GO:0010976	positive regulation of neuron projection development	GO_BiologicalProcess-EBI-UniProt-GOA-ACAP-ARAP_16.06.2020_00h00	0.00205904	0.0132975	6.30629e-07	2.58558e-05	[5, 6, 7, 8, 9, 10, 11, 12]	Group85	9.79021	14	[CAPRIN2, CDKL5, DLG5, ITSN2, LPAR3, LYN, NDNF, PACSIN1, PLXNB1, PLXNB3, RIMS2, SEMA4D, TIAM1, TIAM2]
GO:0010977	negative regulation of neuron projection development	GO_BiologicalProcess-EBI-UniProt-GOA-ACAP-ARAP_16.06.2020_00h00	0.000373166	0.00452982	6.30629e-07	2.58558e-05	[5, 6, 7, 8, 9, 10, 11, 12]	Group85	13.75	11	[DAB1, PPP3CA, PTPRS, RAPGEF2, SEMA3A, SEMA3B, SEMA3F, SEMA3G, SEMA4D, SEMA6D, THY1]
GO:0048812	neuron projection morphogenesis	GO_BiologicalProcess-EBI-UniProt-GOA-ACAP-ARAP_16.06.2020_00h00	1.20098e-05	0.000749754	6.30629e-07	2.58558e-05	[6, 7, 8, 9, 10, 11]	Group85	8.78049	36	[ABI1, ALS2, BRSK2, CAPRIN2, CDKL5, DAB1, DLG4, GAS7, IGDCC4, ITSN2, LGI1, LPAR3, MAPK8IP3, NEDD4L, NR4A2, NUMB, PACSIN1, PLXNB1, PLXNB3, PPFIA2, PPP3CA, PTPRS, RAPGEF2, RIMS2, ROBO3, SEMA3A, SEMA3B, SEMA3F, SEMA3G, SEMA4D, SEMA5B, SEMA6D, SLITRK5, THY1, TIAM1, TIAM2]
GO:1902284	neuron projection extension involved in neuron projection guidance	GO_BiologicalProcess-EBI-UniProt-GOA-ACAP-ARAP_16.06.2020_00h00	0.000401145	0.00469555	6.30629e-07	2.58558e-05	[4, 5, 6, 7, 8, 9, 10, 11, 12, 13]	Group85	24	6	[SEMA3A, SEMA3B, SEMA3F, SEMA3G, SEMA4D, SEMA6D]
GO:1902285	semaphorin-plexin signaling pathway involved in neuron projection guidance	GO_BiologicalProcess-EBI-UniProt-GOA-ACAP-ARAP_16.06.2020_00h00	0.00466593	0.0238017	6.30629e-07	2.58558e-05	[4, 5, 6, 7, 8, 9, 10, 11, 12, 13]	Group85	33.3333	3	[PLXNB3, SEMA3A, SEMA3F]
GO:2000171	negative regulation of dendrite development	GO_BiologicalProcess-EBI-UniProt-GOA-ACAP-ARAP_16.06.2020_00h00	0.00646595	0.0302745	6.30629e-07	2.58558e-05	[4, 5, 6, 7, 8, 9, 10, 11, 12, 13]	Group85	30	3	[PPP3CA, PTPRS, RAPGEF2]
GO:0061564	axon development	GO_BiologicalProcess-EBI-UniProt-GOA-ACAP-ARAP_16.06.2020_00h00	0.00373139	0.020468	6.30629e-07	2.58558e-05	[6, 7, 9, 10, 11]	Group85	7.36196	24	[BRSK2, CDKL5, DAB1, IGDCC4, LGI1, LPAR3, MAPK8IP3, NR4A2, NUMB, PLXNB1, PLXNB3, PTPRS, ROBO3, SEMA3A, SEMA3B, SEMA3F, SEMA3G, SEMA4D, SEMA5B, SEMA6D, SLITRK5, THY1, TIAM1, TIAM2]
GO:0050773	regulation of dendrite development	GO_BiologicalProcess-EBI-UniProt-GOA-ACAP-ARAP_16.06.2020_00h00	0.000185485	0.0026722	6.30629e-07	2.58558e-05	[4, 7, 8, 9, 10, 11, 12]	Group85	14.8649	11	[CAPRIN2, CDKL5, DLG5, MEF2C, NEDD4L, PACSIN1, PPFIA2, PPP3CA, PTPRS, RAPGEF2, SEMA4D]
GO:0007409	axonogenesis	GO_BiologicalProcess-EBI-UniProt-GOA-ACAP-ARAP_16.06.2020_00h00	0.00131334	0.0104987	6.30629e-07	2.58558e-05	[6, 7, 8, 9, 10, 11, 12]	Group85	7.97342	24	[BRSK2, CDKL5, DAB1, IGDCC4, LGI1, LPAR3, MAPK8IP3, NR4A2, NUMB, PLXNB1, PLXNB3, PTPRS, ROBO3, SEMA3A, SEMA3B, SEMA3F, SEMA3G, SEMA4D, SEMA5B, SEMA6D, SLITRK5, THY1, TIAM1, TIAM2]
GO:0030516	regulation of axon extension	GO_BiologicalProcess-EBI-UniProt-GOA-ACAP-ARAP_16.06.2020_00h00	0.00141545	0.0106647	6.30629e-07	2.58558e-05	[4, 5, 6, 7, 8, 9, 10, 11, 12, 13, 14]	Group85	14.8148	8	[CDKL5, PTPRS, SEMA3A, SEMA3B, SEMA3F, SEMA3G, SEMA4D, SEMA6D]
GO:0048670	regulation of collateral sprouting	GO_BiologicalProcess-EBI-UniProt-GOA-ACAP-ARAP_16.06.2020_00h00	0.0140724	0.0499972	6.30629e-07	2.58558e-05	[4, 5, 6, 7, 8, 9, 10, 11, 12, 13, 14]	Group85	23.0769	3	[LPAR3, PTPRS, SEMA4D]
GO:0048675	axon extension	GO_BiologicalProcess-EBI-UniProt-GOA-ACAP-ARAP_16.06.2020_00h00	0.00426505	0.0224558	6.30629e-07	2.58558e-05	[5, 6, 7, 8, 9, 10, 11, 12, 13]	Group85	11.5385	9	[CDKL5, PTPRS, SEMA3A, SEMA3B, SEMA3F, SEMA3G, SEMA4D, SEMA5B, SEMA6D]
GO:0048814	regulation of dendrite morphogenesis	GO_BiologicalProcess-EBI-UniProt-GOA-ACAP-ARAP_16.06.2020_00h00	0.0103208	0.0407548	6.30629e-07	2.58558e-05	[5, 6, 7, 8, 9, 10, 11, 12, 13]	Group85	13.0435	6	[CAPRIN2, NEDD4L, PPFIA2, PPP3CA, RAPGEF2, SEMA4D]
GO:0060998	regulation of dendritic spine development	GO_BiologicalProcess-EBI-UniProt-GOA-ACAP-ARAP_16.06.2020_00h00	0.00770352	0.0340044	6.30629e-07	2.58558e-05	[4, 5, 8, 9, 10, 11, 12, 13]	Group85	16.129	5	[CAPRIN2, DLG5, MEF2C, PPFIA2, PTPRS]
GO:1902667	regulation of axon guidance	GO_BiologicalProcess-EBI-UniProt-GOA-ACAP-ARAP_16.06.2020_00h00	0.000937009	0.00859034	6.30629e-07	2.58558e-05	[4, 5, 6, 7, 8, 9, 10, 11, 12, 13, 14]	Group85	20.6897	6	[SEMA3A, SEMA3B, SEMA3F, SEMA3G, SEMA4D, SEMA6D]
GO:0030517	negative regulation of axon extension	GO_BiologicalProcess-EBI-UniProt-GOA-ACAP-ARAP_16.06.2020_00h00	9.9166e-05	0.00203135	6.30629e-07	2.58558e-05	[4, 5, 6, 7, 8, 9, 10, 11, 12, 13, 14, 15]	Group85	25	7	[PTPRS, SEMA3A, SEMA3B, SEMA3F, SEMA3G, SEMA4D, SEMA6D]
GO:0048846	axon extension involved in axon guidance	GO_BiologicalProcess-EBI-UniProt-GOA-ACAP-ARAP_16.06.2020_00h00	0.000401145	0.00469555	6.30629e-07	2.58558e-05	[5, 6, 7, 8, 9, 10, 11, 12, 13, 14]	Group85	24	6	[SEMA3A, SEMA3B, SEMA3F, SEMA3G, SEMA4D, SEMA6D]
GO:0050770	regulation of axonogenesis	GO_BiologicalProcess-EBI-UniProt-GOA-ACAP-ARAP_16.06.2020_00h00	2.01676e-05	0.000911716	6.30629e-07	2.58558e-05	[6, 7, 8, 9, 10, 11, 12, 13]	Group85	13.6752	16	[BRSK2, CDKL5, DAB1, LPAR3, PLXNB1, PLXNB3, PTPRS, SEMA3A, SEMA3B, SEMA3F, SEMA3G, SEMA4D, SEMA6D, THY1, TIAM1, TIAM2]
GO:1902287	semaphorin-plexin signaling pathway involved in axon guidance	GO_BiologicalProcess-EBI-UniProt-GOA-ACAP-ARAP_16.06.2020_00h00	0.00320688	0.0182792	6.30629e-07	2.58558e-05	[5, 6, 7, 8, 9, 10, 11, 12, 13, 14]	Group85	37.5	3	[PLXNB3, SEMA3A, SEMA3F]
GO:1902668	negative regulation of axon guidance	GO_BiologicalProcess-EBI-UniProt-GOA-ACAP-ARAP_16.06.2020_00h00	0.000104425	0.00207426	6.30629e-07	2.58558e-05	[4, 5, 6, 7, 8, 9, 10, 11, 12, 13, 14, 15]	Group85	30	6	[SEMA3A, SEMA3B, SEMA3F, SEMA3G, SEMA4D, SEMA6D]
