# Supplementary material for: CRFK and Primary Macrophages Transcriptomes in Response to Feline Coronavirus Infection Differ Significantly
Source: Front Genet. 2020 Dec 3;11:584744. doi: 10.3389/fgene.2020.584744 (PMC7745755; doi:10.3389/fgene.2020.584744)
Supplement: Supplementary file 9 [file Table_8.XLSX]

## Sheet: Mono-EdgeR-output
geneID	logFC.2h	logFC.17h	logCPM	LR	PValue	FDR	Description
XM_023252992.1	-0.011554	12.3552	2.8633	153.178	5.47e-34	3.98e-29	heterogeneous nuclear ribonucleoprotein D, transcript variant X6
XM_023260549.1	9.17945	11.9292	2.6962	62.9165	2.18e-14	2.51e-11	CDV3 homolog, transcript variant X1
XM_019838883.2	9.2067	10.895	1.92546	49.8198	1.52e-11	6.04e-09	GRB10 interacting GYF protein 2, transcript variant X7
XM_023247167.1	7.73474	10.8052	1.5481	57.5565	3.18e-13	2.69e-10	immunoglobulin superfamily member 9, transcript variant X2
XM_023245341.1	-2.41e-08	10.7953	1.3166	123.483	1.53e-27	5.11e-23	CCCTC-binding factor, transcript variant X1
XM_023256742.1	0.000496516	10.7631	1.28333	122.849	2.11e-27	5.11e-23	peroxisomal biogenesis factor 5, transcript variant X1
XM_023244663.1	6.39813	10.7107	1.39863	68.2898	1.48e-15	2.4e-12	acetyl-CoA carboxylase alpha, transcript variant X8
XM_023242979.1	1.31547	9.94937	0.587908	100.232	1.72e-22	1.78e-18	vav guanine nucleotide exchange factor 2, transcript variant X7
XM_011283119.3	1.881	9.85436	0.422751	94.0282	3.82e-21	2.53e-17	chromodomain helicase DNA binding protein 8, transcript variant X1
XM_006941891.3	8.54128	9.81174	0.999921	41.1963	1.13e-09	2.28e-07	Rap associating with DIL domain, transcript variant X11
XM_023249335.1	0.450037	9.65334	0.228666	99.2434	2.82e-22	2.56e-18	lysine demethylase 5C, transcript variant X1
XM_023241485.1	4.93785	9.58072	0.226656	62.8871	2.21e-14	2.51e-11	musashi RNA binding protein 1, transcript variant X1
XM_023243737.1	7.94545	9.55247	1.14228	42.2503	6.69e-10	1.48e-07	misshapen like kinase 1, transcript variant X6
XM_023255292.1	7.84034	9.42837	0.766677	40.2529	1.82e-09	3.38e-07	SAFB like transcription modulator, transcript variant X4
XM_019822718.2	3.71e-08	9.38866	-0.0287171	97.1391	8.06e-22	6.52e-18	polybromo 1, transcript variant X23
XM_019812837.2	6.04657	9.04141	-0.116042	44.6598	2.01e-10	5.39e-08	7-dehydrocholesterol reductase, transcript variant X3
XM_003992482.5	7.87747	9.01844	0.297678	35.6195	1.84e-08	2.34e-06	zinc finger protein 202, transcript variant X1
XR_002737129.1	7.918	8.84932	1.03041	37.4299	7.45e-09	1.13e-06	uncharacterized LOC102901135, transcript variant X6
XM_023240223.1	6.46983	8.78839	-0.256952	38.3382	4.73e-09	7.73e-07	beta-1,4-N-acetyl-galactosaminyltransferase 4, transcript variant X1
XM_023244075.1	-1.81e-06	8.71879	-0.63922	84.8524	3.75e-19	1.71e-15	nuclear receptor corepressor 1, transcript variant X5
XM_019838625.2	6.23123	8.70681	-0.359635	38.7711	3.81e-09	6.39e-07	IKAROS family zinc finger 2, transcript variant X11
XM_011284961.2	7.07629	8.70086	-0.168232	34.6085	3.05e-08	3.58e-06	FGGY carbohydrate kinase domain containing, transcript variant X1
XM_023255904.1	4.964	8.68085	-0.54082	47.6951	4.4e-11	1.5e-08	centrosomal protein 128, transcript variant X5
XM_011281524.3	6.57139	8.68056	-0.309134	36.534	1.17e-08	1.62e-06	fibroblast growth factor receptor 1, transcript variant X6
XM_011291400.2	3.93907	8.67436	-0.606399	56.3921	5.68e-13	4.13e-10	vir like m6A methyltransferase associated, transcript variant X1
XM_019836373.2	6.38924	8.60453	-0.40263	36.6485	1.1e-08	1.54e-06	leucine zipper protein 1, transcript variant X10
XM_006938389.3	7.51713	8.5806	-0.0948184	32.565	8.48e-08	8.62e-06	Rab interacting lysosomal protein like 1, transcript variant X6
XM_003981426.5	6.48671	8.56223	-0.414698	35.4937	1.96e-08	2.46e-06	nicotinamide nucleotide transhydrogenase, transcript variant X3
XM_023256133.1	7.47819	8.55128	-0.125341	32.383	9.29e-08	9.27e-06	jagged 2, transcript variant X2
XM_019824415.2	7.69168	8.54529	-0.0447386	32.2301	1e-07	9.86e-06	fragile X mental retardation 1, transcript variant X8
XM_023255625.1	0.79362	8.52863	-0.620624	78.4809	9.08e-18	3.14e-14	HECT domain E3 ubiquitin protein ligase 1, transcript variant X1
XM_019813641.2	7.88595	8.50508	0.017542	32.0747	1.08e-07	1.05e-05	zinc finger DHHC-type containing 16, transcript variant X4
XM_023247061.1	8.3506	8.49636	0.240452	33.0251	6.74e-08	7.12e-06	meiosis regulator and mRNA stability factor 1, transcript variant X3
XM_019837144.2	5.67695	8.46721	-0.633906	39.2149	3.05e-09	5.27e-07	ALG6, alpha-1,3-glucosyltransferase, transcript variant X6
XM_023255293.1	8.2925	8.36239	0.191874	32.4864	8.82e-08	8.91e-06	SAFB like transcription modulator, transcript variant X5
XM_019815063.2	3.00595	8.35806	-0.911878	58.7109	1.78e-13	1.66e-10	centromere protein J, transcript variant X1
XM_023245177.1	6.79903	8.34016	1.18377	38.2013	5.07e-09	8.19e-07	POU class 2 homeobox 2, transcript variant X6
XM_019830298.2	9.00111	8.33272	0.578528	36.0766	1.47e-08	1.95e-06	ZFP62 zinc finger protein, transcript variant X4
XM_003989837.5	7.43193	8.33234	-0.261866	30.8125	2.04e-07	1.75e-05	zinc finger and SCAN domain containing 20, transcript variant X3
XM_006931241.3	6.53841	8.32389	-0.561236	32.6074	8.31e-08	8.46e-06	ring finger protein 4, transcript variant X1
XM_023258874.1	-0.0525107	8.31184	-0.828217	79.2827	6.08e-18	2.21e-14	SH3 domain containing GRB2 like, endophilin B1, transcript variant X1
XM_023251190.1	7.92392	8.29312	-0.063057	31.07	1.79e-07	1.58e-05	zinc finger SWIM-type containing 1, transcript variant X2
XR_441749.2	7.52045	8.27941	-0.250307	30.4904	2.39e-07	1.99e-05	uncharacterized LOC102902291, transcript variant X1
XM_023250608.1	6.81094	8.27573	-0.502613	31.3245	1.58e-07	1.42e-05	ubinuclein 2, transcript variant X2
XM_023250169.1	3.72512	8.1827	-0.672002	52.2129	4.59e-12	2.29e-09	IKAROS family zinc finger 1, transcript variant X14
XM_023241506.1	1.06136	8.18126	-1.10191	69.1701	9.55e-16	1.68e-12	slingshot protein phosphatase 1, transcript variant X3
XM_006938388.3	0.0912086	8.17805	-0.778755	77.7711	1.29e-17	4.28e-14	Rab interacting lysosomal protein like 1, transcript variant X5
XM_023249853.1	5.80168	8.17269	-0.818457	34.4984	3.23e-08	3.73e-06	coiled-coil domain containing 66, transcript variant X12
XM_019812594.2	0.410329	8.15368	-1.13041	72.0917	2.22e-16	5.2e-13	N(alpha)-acetyltransferase 40, NatD catalytic subunit, transcript variant X1
XM_019827572.2	6.28694	8.12068	-0.749035	31.501	1.44e-07	1.32e-05	cytoskeleton associated protein 2 like, transcript variant X3
XM_023259072.1	6.99416	8.10732	-0.489857	29.6546	3.64e-07	2.81e-05	G protein-coupled receptor 89A, transcript variant X2
XM_019816620.2	6.35748	8.09369	-0.752744	30.9165	1.93e-07	1.68e-05	cerebral endothelial cell adhesion molecule, transcript variant X3
XM_023246849.1	7.24042	8.05694	-0.47834	29.0009	5.04e-07	3.67e-05	F-box protein 24, transcript variant X1
XM_019816372.2	6.21581	8.05277	-0.814615	31.0143	1.84e-07	1.62e-05	regulator of G protein signaling 3, transcript variant X9
XM_003985611.3	1.0081	8.01925	-0.432883	74.1666	7.85e-17	2.11e-13	phosphatidylinositol glycan anchor biosynthesis class G, transcript variant X1
XM_019813518.2	6.46529	8.00876	-0.774535	29.7316	3.5e-07	2.73e-05	zinc finger AN1-type containing 4, transcript variant X6
XM_023252788.1	0.143964	8.00081	-1.24387	71.1434	3.56e-16	7.4e-13	dedicator of cytokinesis 9, transcript variant X3
XM_019835227.2	7.50647	7.99983	-0.391279	28.9009	5.3e-07	3.84e-05	B double prime 1, subunit of RNA polymerase III transcription initiation factor IIIB, transcript variant X4
XM_023238705.1	6.1703	7.99489	-0.861616	30.6058	2.26e-07	1.9e-05	C2 calcium dependent domain containing 2, transcript variant X2
XM_023259530.1	6.97101	7.99425	-0.615408	28.6563	5.99e-07	4.23e-05	NCK associated protein 1, transcript variant X2
XM_019822686.2	4.85269	7.98352	-1.10222	38.1836	5.11e-09	8.24e-07	polybromo 1, transcript variant X12
XM_019817375.2	7.07323	7.98134	-0.583851	28.5035	6.46e-07	4.51e-05	gem nuclear organelle associated protein 4, transcript variant X2
XM_006940115.4	7.3834	7.97245	-0.459667	28.5861	6.2e-07	4.35e-05	acetyl-CoA carboxylase alpha, transcript variant X7
XM_011290265.3	6.39617	7.96174	-0.814378	29.5511	3.83e-07	2.92e-05	c-Maf inducing protein, transcript variant X2
XM_023245514.1	0.000321102	7.94454	-1.30228	71.0526	3.73e-16	7.53e-13	ankyrin repeat domain 11, transcript variant X6
XM_019822510.2	0.013871	7.93327	-1.27483	70.9183	3.98e-16	7.83e-13	nucleoporin 210 like, transcript variant X6
XM_019821423.2	5.97788	7.92949	-0.945721	30.7243	2.13e-07	1.81e-05	tumor protein p53 binding protein 2, transcript variant X3
XM_019827503.2	6.64591	7.91872	-0.76994	28.4936	6.5e-07	4.52e-05	TraB domain containing 2A, transcript variant X4
XM_019827571.2	3.95566	7.9157	-1.23739	43.8364	3.03e-10	7.46e-08	cytoskeleton associated protein 2 like, transcript variant X2
XR_002738994.1	7.15343	7.91359	-0.584061	28.0841	7.97e-07	5.33e-05	FLYWCH-type zinc finger 1, transcript variant X3
XM_019819886.1	8.47609	7.91213	0.103624	32.5503	8.55e-08	8.66e-06	KIAA0895 like, transcript variant X9
XR_440633.3	6.09451	7.91199	-0.423709	32.0339	1.11e-07	1.07e-05	uncharacterized LOC102900967, transcript variant X1
XM_023260350.1	5.00353	7.89081	-1.15458	35.9539	1.56e-08	2.04e-06	ATP binding cassette subfamily C member 5, transcript variant X2
XM_023257262.1	6.93707	7.86433	-0.458659	28.5764	6.23e-07	4.37e-05	GLI pathogenesis related 1, transcript variant X1
XM_011285485.3	2.82e-05	7.85771	-1.39043	69.2965	8.96e-16	1.63e-12	abl interactor 2, transcript variant X2
XM_011282515.3	6.251	7.85066	-0.924296	28.8895	5.33e-07	3.85e-05	centrosomal protein 57 like 1, transcript variant X1
XM_019817169.1	7.25838	7.84628	-0.573087	27.7636	9.36e-07	6.08e-05	growth arrest specific 7, transcript variant X10
XM_011280280.3	7.9113	7.83058	-0.25821	29.45	4.03e-07	3.06e-05	up-regulator of cell proliferation, transcript variant X8
XM_019834679.1	4.99963	7.83009	-1.19645	34.856	2.7e-08	3.2e-06	C2 calcium dependent domain containing 5, transcript variant X6
XM_023255307.1	4.73767	7.82686	0.631785	44.4674	2.21e-10	5.86e-08	transcription factor 12, transcript variant X6
XM_023241342.1	8.22922	7.81475	0.151283	31.8021	1.24e-07	1.17e-05	phosphatidylinositol transfer protein membrane associated 2, transcript variant X3
XM_023259376.1	7.07403	7.81391	-0.669246	27.4062	1.12e-06	7.02e-05	tetratricopeptide repeat, ankyrin repeat and coiled-coil containing 1, transcript variant X8
XM_006935522.3	6.7164	7.80576	-0.80334	27.5187	1.06e-06	6.74e-05	ribulose-5-phosphate-3-epimerase, transcript variant X13
XM_011287365.2	-0.0222703	7.80405	-1.40312	68.8313	1.13e-15	1.87e-12	HECT and RLD domain containing E3 ubiquitin protein ligase 4, transcript variant X6
XM_023257327.1	6.40503	7.79992	-0.912167	27.9725	8.43e-07	5.56e-05	vezatin, adherens junctions transmembrane protein, transcript variant X11
XM_011288801.3	7.81169	7.78928	-0.328044	28.9393	5.2e-07	3.77e-05	KIAA0753 ortholog, transcript variant X6
XM_006935534.3	4.26364	7.78822	-1.3303	39.6421	2.47e-09	4.43e-07	fibronectin 1, transcript variant X2
XM_023247699.1	6.20483	7.78693	-0.971618	28.4831	6.53e-07	4.54e-05	ADAM metallopeptidase domain 15, transcript variant X5
XM_023251592.1	7.25426	7.76171	-0.613424	27.3198	1.17e-06	7.29e-05	testis specific 10, transcript variant X2
XM_023244533.1	-2.58e-07	7.75698	-1.45479	67.7967	1.9e-15	2.87e-12	centrosomal protein 112, transcript variant X1
XM_023250978.1	5.60821	7.75053	-1.14286	30.3825	2.53e-07	2.08e-05	potassium voltage-gated channel subfamily Q member 2, transcript variant X9
XM_003991118.4	7.38639	7.74765	-0.560889	27.483	1.08e-06	6.83e-05	fibronectin 1, transcript variant X1
XM_023254444.1	4.60596	7.74742	-1.30935	36.3719	1.26e-08	1.72e-06	NHS like 1, transcript variant X1
XM_023241343.1	6.61756	7.73958	-0.875636	27.0968	1.31e-06	8.03e-05	phosphatidylinositol transfer protein membrane associated 2, transcript variant X4
XM_023252768.1	5.56612	7.72962	-1.16707	30.3477	2.57e-07	2.11e-05	FERM, ARH/RhoGEF and pleckstrin domain protein 1, transcript variant X3
XR_002742417.1	6.12701	7.71375	-1.04221	27.9313	8.61e-07	5.65e-05	uncharacterized LOC109499850, transcript variant X3
XM_019814132.2	7.91287	7.7098	-0.300946	29.2017	4.56e-07	3.41e-05	zinc finger protein 248, transcript variant X5
XM_023242462.1	7.92168	7.69965	-0.2881	29.2474	4.46e-07	3.35e-05	RNA polymerase mitochondrial, transcript variant X1
XM_023259062.1	5.66567	7.68846	-1.06755	29.7478	3.47e-07	2.71e-05	neuroblastoma breakpoint family member 6-like, transcript variant X2
XM_023241402.1	6.03682	7.67527	-1.09068	27.8307	9.05e-07	5.9e-05	intraflagellar transport 81, transcript variant X4
XM_006941102.4	5.98096	7.67369	-1.109	27.968	8.45e-07	5.57e-05	echinoderm microtubule associated protein like 2, transcript variant X4
XM_023241075.1	6.88488	7.6734	-0.810391	26.5073	1.75e-06	0.000103546	DEAH-box helicase 32 (putative), transcript variant X1
XM_006936495.4	7.21231	7.67057	-0.674119	26.7975	1.52e-06	9.12e-05	atypical chemokine receptor 2, transcript variant X4
XM_019820386.2	2.58276	7.65426	-1.22269	52.0288	5.04e-12	2.43e-09	zinc finger DHHC-type containing 3, transcript variant X4
XM_006937377.4	6.91234	7.64047	-0.813844	26.3274	1.92e-06	0.000111212	triokinase and FMN cyclase, transcript variant X4
XM_019817123.2	0	7.62315	-1.57733	65.249	6.78e-15	9.49e-12	period circadian regulator 1, transcript variant X5
XM_006933014.3	7.01018	7.6209	-0.783784	26.2763	1.97e-06	0.00011355	vasohibin 1, transcript variant X6
XR_002147457.2	7.25857	7.61668	-0.674171	26.6586	1.63e-06	9.65e-05	proline dehydrogenase 1, mitochondrial, transcript variant X3
XM_023257396.1	5.98226	7.58236	-1.16175	27.0978	1.31e-06	8.03e-05	adaptor protein, phosphotyrosine interacting with PH domain and leucine zipper 2, transcript variant X3
XM_006939315.3	6.20272	7.55593	-1.10574	26.3555	1.89e-06	0.000110014	inversin, transcript variant X2
XM_006938134.3	5.8596	7.55469	-1.20255	27.2809	1.19e-06	7.41e-05	pleckstrin and Sec7 domain containing, transcript variant X5
XM_023244267.1	7.66167	7.55104	1.71143	35.5537	1.9e-08	2.4e-06	ring finger protein 213, transcript variant X4
XM_023246886.1	8.10557	7.55102	0.134886	31.4545	1.48e-07	1.35e-05	Snf2 related CREBBP activator protein, transcript variant X2
XM_023241153.1	8.03866	7.54736	-0.280031	29.6807	3.59e-07	2.78e-05	uncharacterized LOC111557137, transcript variant X2
XM_023241475.1	5.8545	7.53751	-0.930525	28.2066	7.5e-07	5.06e-05	citron rho-interacting serine/threonine kinase, transcript variant X9
XM_019816427.2	5.95925	7.51405	-1.20347	26.5491	1.72e-06	0.000101567	CDK5 regulatory subunit associated protein 2, transcript variant X3
XM_023253645.1	6.96169	7.49385	-0.0988817	28.4708	6.57e-07	4.56e-05	zinc finger protein 496, transcript variant X1
XM_019822696.2	4.22179	7.4908	-1.52249	35.4501	2.01e-08	2.49e-06	polybromo 1, transcript variant X15
XM_006935537.3	5.63558	7.48779	-1.08249	28.2181	7.46e-07	5.04e-05	fibronectin 1, transcript variant X5
XM_019828733.2	8.50822	7.48772	0.00843884	33.0137	6.78e-08	7.15e-06	DExD/H-box helicase 60, transcript variant X4
XM_006936730.4	7.51636	7.47571	-0.603506	26.9565	1.4e-06	8.51e-05	Rho guanine nucleotide exchange factor 12, transcript variant X1
XM_019834176.2	6.42801	7.46988	-1.07967	25.3074	3.2e-06	0.000171792	par-3 family cell polarity regulator, transcript variant X4
XM_019822258.2	5.78464	7.46925	-1.27318	26.6936	1.6e-06	9.53e-05	discoidin domain receptor tyrosine kinase 2, transcript variant X2
XM_006932584.4	6.99643	7.46008	-0.620065	26.2721	1.97e-06	0.000113696	diphosphoinositol pentakisphosphate kinase 1, transcript variant X11
XM_023244404.1	6.52404	7.44819	-1.06172	25.0367	3.66e-06	0.000193166	zinc finger protein 287, transcript variant X4
XM_019810819.2	7.69127	7.43888	-0.519978	27.6628	9.84e-07	6.35e-05	solute carrier family 4 member 7, transcript variant X2
XM_023259354.1	6.79234	7.43574	-0.9567	25.0932	3.56e-06	0.000188559	bromodomain adjacent to zinc finger domain 2B, transcript variant X6
XM_006933705.4	5.56917	7.42683	-1.3465	27.0933	1.31e-06	8.03e-05	solute carrier family 4 member 8, transcript variant X5
XM_023258589.1	8.1028	7.41623	-0.278986	30.0585	2.97e-07	2.38e-05	Rho related BTB domain containing 3, transcript variant X2
XM_019830444.2	5.74418	7.41425	-1.32267	26.1835	2.06e-06	0.00011819	collagen alpha-2(XI) chain, transcript variant X4
XM_023259845.1	5.92366	7.40185	-1.27107	25.6613	2.68e-06	0.000147973	ArfGAP with GTPase domain, ankyrin repeat and PH domain 1, transcript variant X11
XM_023248521.1	6.67484	7.37731	-1.03345	24.6499	4.44e-06	0.000224141	vacuolar protein sorting 13 homolog B, transcript variant X4
XM_023260260.1	-0.00246449	7.36257	-1.78705	60.6389	6.8e-14	6.68e-11	tyrosine kinase non receptor 2, transcript variant X4
XM_011283292.3	-1.2e-05	7.35935	-1.76813	60.9746	5.75e-14	5.81e-11	retinol dehydrogenase 11 (all-trans/9-cis/11-cis), transcript variant X1
XM_006929822.4	4.68119	7.35879	-1.56792	30.5593	2.31e-07	1.94e-05	myosin heavy chain 7B, transcript variant X2
XM_019835697.2	5.4356	7.35038	-1.42939	26.7394	1.56e-06	9.36e-05	patatin like phospholipase domain containing 5, transcript variant X3
XM_023256514.1	6.33e-06	7.34588	-1.80344	60.3273	7.95e-14	7.7e-11	par-3 family cell polarity regulator, transcript variant X13
XM_019826402.2	9.25634	7.3421	0.59272	40.7282	1.43e-09	2.79e-07	zinc finger MYND-type containing 8, transcript variant X6
XM_006929808.4	6.86762	7.33748	-0.972806	24.6308	4.48e-06	0.00022607	PHD finger protein 20, transcript variant X2
XM_023252997.1	7.54455	7.33606	-0.239018	28.2762	7.24e-07	4.94e-05	tripeptidyl peptidase 2, transcript variant X4
XM_023248013.1	5.8605	7.33567	2.24809	36.0478	1.49e-08	1.97e-06	RAB interacting factor, transcript variant X2
XM_019830900.2	6.48894	7.33197	-1.12618	24.3288	5.21e-06	0.000254797	dopey family member 1, transcript variant X6
XM_023242661.1	4.94425	7.32847	-1.53318	29.1502	4.68e-07	3.48e-05	centriolin, transcript variant X3
XM_011281623.3	8.04135	7.32583	-0.343997	29.6574	3.63e-07	2.81e-05	LPS responsive beige-like anchor protein, transcript variant X3
XM_023255583.1	6.20444	7.32442	-1.23097	24.4484	4.91e-06	0.000243273	cadherin 24, transcript variant X3
XM_019816402.1	5.34645	7.31818	-1.47194	26.724	1.57e-06	9.41e-05	collagen type XXVII alpha 1 chain, transcript variant X3
XM_023254919.1	-0.00429953	7.30937	-1.71268	60.9421	5.84e-14	5.82e-11	perilipin 1, transcript variant X3
XM_023247223.1	5.7978	7.26474	-1.38284	24.7531	4.22e-06	0.000215204	interferon gamma inducible protein 16, transcript variant X1
XM_019812076.2	6.86037	7.25392	-1.01087	24.2448	5.44e-06	0.000263604	tetratricopeptide repeat domain 23 like, transcript variant X6
XM_003999427.5	7.57528	7.25028	-0.647957	26.8042	1.51e-06	9.11e-05	SLIT-ROBO Rho GTPase activating protein 2, transcript variant X3
XM_023239512.1	-0.459829	7.24662	-1.50302	65.3369	6.49e-15	9.26e-12	dynein heavy chain domain 1, transcript variant X2
XM_019811804.2	3.48136	7.23429	-1.77341	36.7681	1.04e-08	1.47e-06	glycerophosphodiester phosphodiesterase domain containing 5, transcript variant X10
XM_019831862.2	1.46043	7.21127	-1.78359	50.6479	1e-11	4.3e-09	GDP-D-glucose phosphorylase 1, transcript variant X3
XM_011281039.3	2.41371	7.20662	-0.666925	52.0518	4.98e-12	2.42e-09	prolyl endopeptidase-like, transcript variant X1
XM_019823784.2	6.45314	7.20639	-1.20165	23.5227	7.8e-06	0.00035861	histone deacetylase 6, transcript variant X2
XM_023255564.1	4.97535	7.19867	-1.50672	27.4468	1.1e-06	6.93e-05	family with sequence similarity 13 member B, transcript variant X8
XM_019831937.2	5.74165	7.19485	-1.43904	24.2699	5.37e-06	0.000260839	lines homolog 1, transcript variant X14
XM_023242636.1	6.76914	7.18978	-1.0775	23.792	6.82e-06	0.000319911	whirlin, transcript variant X5
XR_002742309.1	5.57578	7.18832	-1.48829	24.65	4.44e-06	0.000224141	uncharacterized LOC111560472, transcript variant X4
XM_023243398.1	9.18e-05	7.17514	-1.92735	57.5165	3.24e-13	2.71e-10	signal peptide peptidase like 2B, transcript variant X3
XM_019827215.2	6.8382	7.16844	-1.05454	23.8482	6.63e-06	0.000313064	mitochondrial translational initiation factor 2, transcript variant X6
XM_023255504.1	7.46179	7.16286	-0.741027	26.1028	2.15e-06	0.000122574	eukaryotic translation initiation factor 2 alpha kinase 4, transcript variant X3
XR_002740685.1	5.51719	7.16148	-1.51973	24.5845	4.59e-06	0.000230567	uncharacterized LOC109497726, transcript variant X2
XM_019833333.2	8.17295	7.1612	-0.297919	30.7743	2.08e-07	1.78e-05	G-patch domain containing 2 like, transcript variant X10
XM_019811750.2	-6.9e-06	7.15514	-1.92535	57.484	3.29e-13	2.72e-10	potassium channel tetramerization domain containing 21, transcript variant X3
XM_023254423.1	8.64322	7.15325	0.151402	35.3226	2.14e-08	2.62e-06	semaphorin 6A, transcript variant X3
XM_019835230.2	6.70872	7.15319	-1.11512	23.5316	7.77e-06	0.000357921	B double prime 1, subunit of RNA polymerase III transcription initiation factor IIIB, transcript variant X3
XM_023252433.1	6.07159	7.14378	-1.37104	23.1954	9.19e-06	0.000411592	RNA binding protein with multiple splicing, transcript variant X1
XM_006942120.3	5.48524	7.13716	-1.52634	24.4925	4.8e-06	0.000238948	integrin alpha-M, transcript variant X6
XM_019813744.2	2.95269	7.13084	-1.87702	38.9946	3.41e-09	5.82e-07	potassium voltage-gated channel interacting protein 2, transcript variant X4
XM_006939888.2	5.34031	7.12671	-1.55183	24.9139	3.89e-06	0.000202408	aldehyde dehydrogenase 3 family member A2, transcript variant X1
XM_023256460.1	6.78645	7.12636	-1.09702	23.5432	7.72e-06	0.000356529	abl interactor 1, transcript variant X7
XM_023254207.1	0.121093	7.12432	-1.93158	56.3568	5.78e-13	4.17e-10	crystallin beta-gamma domain containing 1, transcript variant X1
XM_019831232.2	5.28924	7.10496	-1.60205	24.997	3.73e-06	0.00019571	Dmx like 1, transcript variant X2
XM_003997259.5	6.3585	7.09183	-0.823152	24.5775	4.6e-06	0.000231076	glucosidase alpha, acid, transcript variant X3
XM_023258712.1	6.48194	7.09081	-0.620433	25.2723	3.25e-06	0.000174446	LDL receptor related protein 8, transcript variant X7
XM_006933131.4	5.54154	7.08097	-1.56182	23.6776	7.22e-06	0.000335916	protein phosphatase 2 regulatory subunit B'gamma, transcript variant X2
XM_023257073.1	7.42494	7.07686	-0.788161	25.812	2.48e-06	0.000139137	POU class 6 homeobox 1, transcript variant X4
XM_011288296.3	8.34276	7.07349	-0.187966	32.3999	9.21e-08	9.21e-06	patched 1, transcript variant X5
XM_019812836.1	6.05939	7.07046	-1.40664	22.7494	1.15e-05	0.00049562	7-dehydrocholesterol reductase, transcript variant X2
XM_023239281.1	7.44765	7.06584	-0.779717	25.9121	2.36e-06	0.000133579	cell adhesion associated, oncogene regulated, transcript variant X5
XM_019833904.2	4.57144	7.06542	-1.75972	27.7408	9.47e-07	6.14e-05	protein kinase C theta, transcript variant X3
XM_019830816.2	4.09276	7.06485	-1.83212	30.4719	2.42e-07	2e-05	family with sequence similarity 135 member A, transcript variant X13
XM_023247583.1	4.39654	7.06173	-1.79383	28.5587	6.29e-07	4.4e-05	leucine rich repeat containing 71, transcript variant X12
XR_002151396.2	-0.0392648	7.06163	-1.98129	56.1173	6.52e-13	4.65e-10	DDB1 and CUL4 associated factor 1, transcript variant X2
XR_002737552.1	6.33882	7.05741	-1.31466	22.5841	1.25e-05	0.000530159	aprataxin, transcript variant X2
XM_011287588.3	5.90781	7.0523	-1.46449	22.8147	1.11e-05	0.000482283	TIA1 cytotoxic granule associated RNA binding protein like 1, transcript variant X3
XM_023243676.1	6.78469	7.04329	-1.12803	23.2345	9.01e-06	0.000405235	active BCR-related, transcript variant X1
XR_002149516.2	6.39114	7.04163	-1.29845	22.5392	1.28e-05	0.000539077	sialic acid-binding Ig-like lectin 10, transcript variant X4
XM_011290981.3	6.01406	7.03625	-1.43808	22.5391	1.28e-05	0.000539077	angel homolog 2, transcript variant X6
XM_019838710.2	5.78209	7.02688	-1.22742	23.792	6.82e-06	0.000319911	galactosidase beta 1 like, transcript variant X4
XM_023243334.1	7.53903	7.02231	-0.739654	26.3995	1.85e-06	0.000108136	amyloid beta precursor protein binding family A member 1, transcript variant X2
XM_006942883.4	4.84183	7.01712	-0.687664	30.3447	2.57e-07	2.11e-05	ATPase plasma membrane Ca2+ transporting 4, transcript variant X4
XM_023259716.1	4.69072	7.01373	-0.579102	31.7096	1.3e-07	1.21e-05	serine/threonine kinase 11 interacting protein, transcript variant X1
XM_023246274.1	6.78382	7.01034	-1.14221	23.1067	9.6e-06	0.000428275	zinc finger protein 75a, transcript variant X7
XM_023242615.1	6.45579	7.00934	-1.28806	22.4425	1.34e-05	0.00056038	zinc finger protein 618, transcript variant X17
XM_006937501.2	-0.189256	7.00155	-1.91983	57.0412	4.11e-13	3.21e-10	double PHD fingers 2, transcript variant X1
XM_019818523.2	5.44744	6.99872	-1.62347	23.2937	8.75e-06	0.000395611	sialic acid-binding Ig-like lectin 10, transcript variant X13
XM_019826758.2	4.59901	6.98857	-1.80583	26.6742	1.61e-06	9.59e-05	solute carrier family 4 member 11, transcript variant X7
XM_023253378.1	7.22094	6.98645	-0.931265	24.6595	4.42e-06	0.000223788	complexin 1, transcript variant X2
XM_023246756.1	7.36305	6.98604	-0.847214	25.3764	3.09e-06	0.000166744	cut like homeobox 1, transcript variant X6
XM_019823090.1	5.45146	6.97593	-1.6359	23.0414	9.92e-06	0.000439776	TBC1 domain family member 31, transcript variant X7
XM_023254208.1	8.66511	6.9756	1.32271	40.8042	1.38e-09	2.7e-07	crystallin beta-gamma domain containing 1, transcript variant X2
XM_023256036.1	0	6.97414	-2.07332	54.176	1.72e-12	1.05e-09	brain enriched guanylate kinase associated, transcript variant X12
XR_002152608.2	0	6.95972	-2.08485	53.914	1.96e-12	1.17e-09	TATA-box binding protein associated factor 1, transcript variant X8
XM_019833927.2	5.01792	6.95813	-1.74207	24.4168	4.99e-06	0.000245978	dehydrogenase E1 and transketolase domain containing 1, transcript variant X3
XM_023255922.1	7.74218	6.95113	-0.633128	27.7269	9.53e-07	6.17e-05	protein tyrosine phosphatase, non-receptor type 21, transcript variant X2
XM_011291705.3	5.28426	6.93708	-1.70187	23.1105	9.59e-06	0.00042771	G-patch domain and KOW motifs, transcript variant X2
XM_006939778.4	6.70947	6.9188	-0.954793	23.4689	8.01e-06	0.000367226	KRAB-A domain containing 2, transcript variant X4
XM_023257667.1	0.191163	6.91017	-1.99569	53.2553	2.73e-12	1.53e-09	protein phosphatase 6 regulatory subunit 2, transcript variant X3
XM_019816549.2	6.03805	6.90955	-1.48685	21.7161	1.92e-05	0.000759627	Ral GEF with PH domain and SH3 binding motif 1, transcript variant X5
XM_023240351.1	3.44537	6.90601	-2.00956	32.7158	7.87e-08	8.09e-06	zinc finger protein 37A-like, transcript variant X11
XR_002737214.1	6.86938	6.90256	-1.13595	23.0274	9.99e-06	0.000442345	chemerin chemokine-like receptor 1, transcript variant X7
XR_002155876.2	4.3641	6.8998	-1.88289	26.9564	1.4e-06	8.51e-05	centrosomal protein 44, transcript variant X10
XM_023240390.1	6.35933	6.89927	-1.37132	21.8104	1.84e-05	0.00073301	uncharacterized LOC102902472, transcript variant X2
XM_019820747.1	6.62959	6.89511	-1.18975	22.4703	1.32e-05	0.000555042	linker for activation of T-cells, transcript variant X1
XM_011284746.3	8.11828	6.89437	-0.397706	30.7842	2.07e-07	1.77e-05	zinc finger and SCAN domain containing 20, transcript variant X5
XM_023251016.1	6.8998	6.89295	-1.13131	23.0988	9.64e-06	0.000429435	death inducer-obliterator 1, transcript variant X5
XM_023247513.1	4.92143	6.8925	-1.80836	23.9874	6.18e-06	0.000294112	Fc receptor like 3, transcript variant X5
XM_006928776.4	6.0616	6.88793	-1.49264	21.5276	2.12e-05	0.000820345	cadherin related family member 4, transcript variant X1
XM_019827429.2	5.02177	6.88168	2.48334	35.434	2.02e-08	2.5e-06	tet methylcytosine dioxygenase 3, transcript variant X4
XM_023252428.1	4.71023	6.87848	-1.8597	24.9764	3.77e-06	0.000197459	malignant fibrous histiocytoma amplified sequence 1, transcript variant X4
XM_023246670.1	5.44144	6.87166	-1.6984	22.0842	1.6e-05	0.000651003	leucine rich repeats and WD repeat domain containing 1, transcript variant X2
XM_023250250.1	5.21864	6.87064	-1.74975	22.7451	1.15e-05	0.000496271	B-cell receptor associated protein 29, transcript variant X4
XM_019815254.2	0	6.86961	-2.13485	52.7079	3.59e-12	1.92e-09	lipase G, endothelial type, transcript variant X2
XM_023254064.1	6.26748	6.86639	-1.42522	21.5013	2.14e-05	0.000829008	leucine rich repeat containing 1, transcript variant X1
XM_023251344.1	7.59533	6.8663	-0.574067	27.3423	1.16e-06	7.21e-05	additional sex combs like 1, transcriptional regulator, transcript variant X4
XM_023241532.1	6.28238	6.86266	-0.970358	23.2438	8.97e-06	0.000403614	GIT ArfGAP 2, transcript variant X15
XM_019823494.2	3.59393	6.86245	-1.86119	31.8361	1.22e-07	1.16e-05	potassium channel tetramerization domain containing 6, transcript variant X4
XM_023258117.1	0.00372629	6.85774	-2.14499	52.4336	4.11e-12	2.14e-09	kinesin family member 1B, transcript variant X27
XM_011291659.3	7.10497	6.83883	-1.04178	23.8745	6.54e-06	0.000309575	zinc finger protein 157, transcript variant X1
XR_002152850.2	0	6.83765	-2.15523	52.2275	4.56e-12	2.29e-09	wiskott-Aldrich syndrome protein homolog, transcript variant X9
XM_023249520.1	7.59881	6.82695	-0.755767	26.7991	1.52e-06	9.12e-05	jade family PHD finger 3, transcript variant X6
XM_006941920.4	-0.0395051	6.80989	-2.14389	52.3102	4.38e-12	2.23e-09	tectonin beta-propeller repeat containing 1, transcript variant X4
XM_011291446.3	6.50748	6.8082	-1.34622	21.6607	1.98e-05	0.000778871	syntabulin, transcript variant X2
XM_003989252.4	5.03781	6.80773	-1.8242	22.8081	1.12e-05	0.000483589	chromosome B4 C22orf23 homolog, transcript variant X2
XM_019833798.2	9.98e-07	6.80604	-2.17038	51.8557	5.49e-12	2.61e-09	Rho GTPase activating protein 26, transcript variant X5
XR_002150766.2	0.000940999	6.80323	-2.19777	51.1697	7.74e-12	3.5e-09	netrin 3, transcript variant X2
XM_023245214.1	6.02484	6.79872	-1.5454	20.9945	2.76e-05	0.0010347	solute carrier family 12 member 3, transcript variant X3
XM_023255458.1	4.46809	6.78526	-1.95056	24.8224	4.07e-06	0.000210678	tau tubulin kinase 2, transcript variant X7
XM_011284519.3	0.000520936	6.77895	-2.20273	51.1177	7.94e-12	3.57e-09	connector enhancer of kinase suppressor of Ras 1, transcript variant X1
XM_023259412.1	2.77647	6.77854	-2.12354	35.0457	2.45e-08	2.95e-06	sodium channel protein type 2 subunit alpha, transcript variant X5
XM_023240604.1	-1.27311	6.77762	-1.21517	69.0871	9.95e-16	1.68e-12	discs large MAGUK scaffold protein 5, transcript variant X3
XM_023255548.1	-2.89e-05	6.77402	-2.22276	50.6995	9.79e-12	4.21e-09	family with sequence similarity 13 member B, transcript variant X5
XM_023241709.1	5.3275	6.76597	-1.77715	21.5307	2.11e-05	0.000819645	uncharacterized LOC101086852, transcript variant X2
XM_023256390.1	4.95185	6.76595	-1.86646	22.6969	1.18e-05	0.000505502	suppressor of variegation 3-9 homolog 2, transcript variant X1
XM_011283734.3	6.07993	6.76116	-1.53073	20.8149	3.02e-05	0.00111446	forkhead box M1, transcript variant X1
XM_023253532.1	4.87459	6.76054	-1.89979	22.9021	1.06e-05	0.000465546	ring finger protein 4, transcript variant X3
XM_023245066.1	0.505215	6.75982	-2.1142	48.7286	2.62e-11	9.44e-09	myosin heavy chain 14, transcript variant X4
XM_023255884.1	5.14249	6.75616	-1.83103	21.8754	1.78e-05	0.000712299	tubulin tyrosine ligase like 5, transcript variant X11
XM_019818202.2	3.44897	6.75531	-2.09026	30.4083	2.49e-07	2.06e-05	G protein-coupled receptor class C group 5 member C, transcript variant X1
XM_023240778.1	-0.123646	6.75281	-2.13426	52.2759	4.45e-12	2.25e-09	sorbin and SH3 domain containing 1, transcript variant X19
XM_023238582.1	-0.00410332	6.74949	-2.2102	50.9108	8.81e-12	3.86e-09	disco interacting protein 2 homolog A, transcript variant X5
XM_003990727.5	8.515	6.73015	0.048995	35.7317	1.74e-08	2.24e-06	cyclin T2, transcript variant X2
XM_023258904.1	6.01223	6.72884	-1.58191	20.5762	3.4e-05	0.00123156	ecotropic viral integration site 5, transcript variant X1
XM_003982162.3	0.00057843	6.72405	-2.22667	50.5309	1.06e-11	4.45e-09	6-phosphofructo-2-kinase/fructose-2,6-biphosphatase 4, transcript variant X1
XM_023251366.1	6.32886	6.72285	-1.45795	20.9209	2.86e-05	0.00106795	chromosome A3 C20orf96 homolog, transcript variant X4
XM_019839240.2	3.65097	6.71299	-2.10274	28.4929	6.5e-07	4.52e-05	myosin light chain kinase, transcript variant X2
XM_019832350.2	7.10327	6.70889	-1.08308	23.7073	7.11e-06	0.000331622	MINDY lysine 48 deubiquitinase 2, transcript variant X2
XM_023254327.1	0.0454044	6.69235	-2.27417	49.0771	2.2e-11	8.13e-09	ring finger protein 146, transcript variant X5
XM_006934286.4	4.02587	6.69108	-2.06303	26.1972	2.05e-06	0.000117477	methylenetetrahydrofolate reductase, transcript variant X9
XM_019826542.2	5.78426	6.68817	-0.72401	24.0043	6.13e-06	0.000292031	maestro heat like repeat family member 8, transcript variant X5
XR_002162536.2	6.1366	6.68183	-1.54907	20.4827	3.57e-05	0.00127842	uncharacterized LOC109503515, transcript variant X2
XM_006942115.3	0.00139338	6.67946	-2.28413	49.2084	2.06e-11	7.73e-09	integrin alpha-M, transcript variant X1
XM_003981880.5	0	6.67622	-2.28044	49.3062	1.96e-11	7.52e-09	KN motif and ankyrin repeat domains 2, transcript variant X6
XR_002157087.2	0.000535461	6.67251	-2.26117	49.7186	1.6e-11	6.32e-09	cullin 9, transcript variant X7
XM_011288955.1	1.04e-05	6.66792	-2.25383	49.8787	1.48e-11	5.9e-09	acetyl-CoA carboxylase alpha, transcript variant X2
XM_011284730.3	6.48387	6.66275	-0.795361	23.4502	8.09e-06	0.000369978	tektin 2, transcript variant X4
XM_011280686.3	6.27837	6.65309	-1.49314	20.5625	3.43e-05	0.00123884	dedicator of cytokinesis 9, transcript variant X5
XM_023242604.1	5.38444	6.65297	-1.77647	20.5279	3.49e-05	0.00125483	zinc finger protein 618, transcript variant X7
XM_023245839.1	5.20654	6.65142	-1.86761	20.8273	3e-05	0.00111004	hook microtubule tethering protein 2, transcript variant X2
XM_019839736.1	3.30733	6.64725	-2.1628	29.8205	3.35e-07	2.62e-05	coiled-coil domain containing 191, transcript variant X3
XM_019812445.2	6.27941	6.64254	-1.49033	20.5349	3.47e-05	0.00125171	family with sequence similarity 111 member A, transcript variant X7
XM_011280635.3	5.51671	6.64074	-1.78372	20.235	4.04e-05	0.00141494	muscleblind like splicing regulator 2, transcript variant X6
XM_023252596.1	7.5357	6.63621	-0.837833	26.4853	1.77e-06	0.000104382	leucine zipper and EF-hand containing transmembrane protein 2, transcript variant X8
XM_019814951.2	5.40607	6.63257	-1.81985	20.3302	3.85e-05	0.00136425	family with sequence similarity 210 member A, transcript variant X5
XM_019833630.2	3.98e-06	6.63169	-2.28551	49.1458	2.13e-11	7.91e-09	ArfGAP with RhoGAP domain, ankyrin repeat and PH domain 3, transcript variant X1
XM_019831833.2	4.15634	6.63126	-2.10661	24.6826	4.37e-06	0.000221672	zinc finger and SCAN domain-containing protein 29-like, transcript variant X1
XR_002739479.1	4.99871	6.63009	-1.92942	21.172	2.53e-05	0.000958155	piwi-like protein 3, transcript variant X3
XM_023247252.1	7.94e-05	6.62621	-2.31862	48.3919	3.1e-11	1.1e-08	MIA family member 3, ER export factor, transcript variant X5
XR_002150057.2	5.77954	6.61885	-1.7104	19.9187	4.73e-05	0.00161151	engulfment and cell motility 3, transcript variant X4
XM_023256366.1	5.74189	6.61462	-1.72562	19.8791	4.82e-05	0.00163761	BEN domain containing 7, transcript variant X8
XM_023249157.1	5.55697	6.60657	-1.79127	19.8961	4.78e-05	0.00162516	L antigen family member 3, transcript variant X1
XM_023245978.1	4.74844	6.60258	-1.99087	21.9414	1.72e-05	0.000692992	latent transforming growth factor beta binding protein 4, transcript variant X2
XM_019820737.1	2.38569	6.59529	-2.27972	34.4311	3.34e-08	3.83e-06	SH2B adaptor protein 1, transcript variant X3
XM_019832420.2	6.69214	6.59061	-1.31948	21.618	2.02e-05	0.000790952	Dmx like 2, transcript variant X2
XM_019829766.1	5.1857	6.58541	-1.90298	20.3568	3.8e-05	0.00134824	MCF.2 cell line derived transforming sequence like, transcript variant X4
XM_023258605.1	4.71552	6.57294	-2.039	21.5269	2.12e-05	0.000820345	protein tyrosine phosphatase, receptor type F, transcript variant X14
XM_023248641.1	7.38414	6.57091	-0.957023	25.4366	3e-06	0.000162482	protein tyrosine kinase 2, transcript variant X22
XR_002737366.1	6.17379	6.56985	-1.58167	19.9936	4.55e-05	0.0015622	collagen and calcium binding EGF domains 1, transcript variant X3
XM_023258619.1	5.25546	6.56934	-1.89255	20.093	4.33e-05	0.00150096	chromosome C1 C1orf228 homolog, transcript variant X1
XR_002739834.1	6.16068	6.56797	-1.48361	20.2908	3.93e-05	0.00138669	DDB1 and CUL4 associated factor 1, transcript variant X3
XM_019830008.2	4.93575	6.56785	-1.97431	20.8955	2.9e-05	0.00107882	zinc finger protein 692, transcript variant X5
XM_019819568.2	6.3162	6.56593	-1.52244	20.2884	3.93e-05	0.00138767	p21 (RAC1) activated kinase 4, transcript variant X7
XM_023245789.1	5.65247	6.56569	-1.77106	19.6821	5.32e-05	0.00177644	zinc finger protein 19, transcript variant X7
XM_006940974.4	3.38139	6.56334	0.148256	38.5793	4.19e-09	6.93e-07	mediator complex subunit 25, transcript variant X2
XM_023253848.1	5.98131	6.5607	-1.66256	19.6584	5.39e-05	0.00179433	synaptic Ras GTPase activating protein 1, transcript variant X15
XR_002737672.1	5.8823	6.55675	-1.69997	19.5852	5.59e-05	0.00184175	phosphatidylinositol-4-phosphate 5-kinase like 1, transcript variant X4
XM_019826198.2	3.42259	6.55657	-2.21208	27.8366	9.02e-07	5.89e-05	tumor protein D52 like 2, transcript variant X1
XM_003982808.5	6.52807	6.55632	-1.4291	20.8907	2.91e-05	0.0010809	ADP ribosylation factor like GTPase 4A, transcript variant X1
XM_019813715.2	5.73528	6.55499	-1.74853	19.5934	5.56e-05	0.0018385	SEC31 homolog B, COPII coat complex component, transcript variant X13
XM_003986806.5	6.26934	6.55391	-1.54804	20.1308	4.25e-05	0.00147853	zinc finger protein 710, transcript variant X2
XM_023245943.1	0	6.55302	-2.33008	48.0792	3.63e-11	1.26e-08	microtubule associated serine/threonine kinase 1, transcript variant X3
XM_023259590.1	5.34208	6.55132	-1.87911	19.8343	4.93e-05	0.00166947	spermatogenesis associated serine rich 2 like, transcript variant X4
XM_019828606.1	1.83e-08	6.54869	-2.35291	47.5504	4.73e-11	1.58e-08	nuclear GTPase, germinal center associated, transcript variant X6
XM_023239904.1	3.64353	6.54409	-2.22752	26.3461	1.9e-06	0.000110444	synaptotagmin 7, transcript variant X1
XM_023251178.1	6.38707	6.54344	-1.49845	20.4113	3.7e-05	0.00131646	solute carrier family 12 member 5, transcript variant X2
XR_002159726.2	-0.135441	6.54114	-2.25993	49.2642	2.01e-11	7.6e-09	SWI/SNF related, matrix associated, actin dependent regulator of chromatin, subfamily d, member 1, transcript variant X5
XM_023253097.1	6.33947	6.52805	-1.52642	20.2119	4.08e-05	0.0014286	clock circadian regulator, transcript variant X3
XM_019821025.2	5.09003	6.52495	-1.95404	20.1089	4.3e-05	0.00149045	GLIS family zinc finger 2, transcript variant X3
XM_023259980.1	0.00134059	6.51793	-2.35282	47.5166	4.81e-11	1.6e-08	kinesin family member 1A, transcript variant X9
XM_006938962.4	4.52315	6.51546	-2.09387	21.6041	2.04e-05	0.00079518	KIAA1468 ortholog, transcript variant X8
XM_011285865.3	4.84211	6.5089	-2.02229	20.6462	3.29e-05	0.00119759	multidrug resistance-associated protein 1-like, transcript variant X1
XM_019838622.2	7.597	6.50872	-0.831245	27.1489	1.27e-06	7.84e-05	IKAROS family zinc finger 2, transcript variant X7
XM_006929809.4	-0.000725187	6.50686	-2.37376	47.0378	6.11e-11	1.98e-08	PHD finger protein 20, transcript variant X3
XM_023247353.1	4.90087	6.50323	-1.98396	20.6377	3.3e-05	0.0012012	microtubule associated serine/threonine kinase 3, transcript variant X9
XR_002743913.1	7.9633	6.50183	-0.587854	30.3385	2.58e-07	2.12e-05	methyl-CpG binding domain protein 6, transcript variant X4
XM_006937300.3	1.02e-05	6.4999	-2.38418	46.7931	6.9e-11	2.18e-08	ATP/GTP binding protein like 2, transcript variant X1
XM_023255845.1	6.92396	6.49863	-1.24586	22.543	1.27e-05	0.000538654	ectonucleoside triphosphate diphosphohydrolase 5, transcript variant X17
XM_019811627.2	7.08138	6.49806	-1.15706	23.4513	8.08e-06	0.000369978	MRE11 homolog, double strand break repair nuclease, transcript variant X9
XM_023251342.1	0	6.49682	-2.38999	46.6555	7.39e-11	2.31e-08	additional sex combs like 1, transcriptional regulator, transcript variant X3
XM_019837002.2	3.23161	6.49578	-2.26107	28.2619	7.29e-07	4.96e-05	RAB3B, member RAS oncogene family, transcript variant X2
XM_023244903.1	7.13944	6.48526	-1.12724	23.8101	6.76e-06	0.000317898	mevalonate diphosphate decarboxylase, transcript variant X3
XM_011283880.3	5.5044	6.48276	-1.86225	19.1299	7.01e-05	0.00222031	prickle planar cell polarity protein 1, transcript variant X4
XM_023258445.1	5.03287	6.48013	-1.99753	19.8632	4.86e-05	0.00164919	DLG associated protein 3, transcript variant X1
XM_019838276.2	6.33668	6.47976	-1.54519	20.044	4.44e-05	0.00152873	G protein-coupled receptor 155, transcript variant X2
XM_019819165.2	7.9747	6.478	-0.57938	30.4857	2.4e-07	1.99e-05	HAUS augmin like complex subunit 8, transcript variant X3
XM_023242789.1	9.16e-06	6.47112	-2.38323	46.8111	6.84e-11	2.17e-08	voltage-dependent calcium channel beta subunit-associated regulatory protein, transcript variant X4
XR_002743044.1	2.29129	6.46602	-2.36083	33.214	6.13e-08	6.55e-06	uncharacterized LOC109500802, transcript variant X1
XM_006939155.3	4.51618	6.46434	-2.11089	21.3293	2.34e-05	0.000895504	interleukin 33, transcript variant X4
XM_019837271.2	0	6.44278	-2.4245	45.8101	1.13e-10	3.32e-08	mitoguardin 1, transcript variant X3
XM_023248914.1	0	6.43701	-2.42964	45.685	1.2e-10	3.47e-08	MUM1 like 1, transcript variant X6
XM_023243051.1	5.80838	6.43087	-1.77726	18.8857	7.93e-05	0.00244771	NACC family member 2, transcript variant X5
XM_019818130.2	-0.10515	6.42705	-2.3635	46.8768	6.62e-11	2.12e-08	phosphatidylinositol transfer protein, cytoplasmic 1, transcript variant X5
XM_023242368.1	5.67399	6.42345	-1.82987	18.753	8.47e-05	0.0025881	intraflagellar transport 74, transcript variant X2
XM_019827128.2	4.15639	6.42235	-2.20724	22.1505	1.55e-05	0.000633316	dynein cytoplasmic 2 light intermediate chain 1, transcript variant X2
XR_002741995.1	5.04541	6.42158	-2.02718	19.1958	6.79e-05	0.00216413	family with sequence similarity 193 member A, transcript variant X5
XR_002741063.1	3.52429	6.41837	-2.28523	25.4432	2.99e-06	0.000162071	kinesin family member 16B, transcript variant X3
XM_019812378.2	6.25888	6.41117	-1.6038	19.6088	5.52e-05	0.00182685	MAP kinase activating death domain, transcript variant X18
XM_006937131.3	5.20199	6.41044	-1.09157	22.5011	1.3e-05	0.000548461	HPS5, biogenesis of lysosomal organelles complex 2 subunit 2, transcript variant X1
XM_023247689.1	5.82365	6.41041	-0.0512526	25.0517	3.63e-06	0.000192235	PBX homeobox interacting protein 1, transcript variant X3
XM_003982693.5	5.9459	6.41034	-1.73395	18.9465	7.69e-05	0.0023886	coiled-coil domain containing 146, transcript variant X1
XM_019810631.2	6.73932	6.40895	-1.37053	21.5005	2.14e-05	0.000829008	zinc finger and BTB domain containing 38, transcript variant X9
XM_011291795.3	0.0054395	6.4009	-2.42795	45.6749	1.21e-10	3.47e-08	discs large MAGUK scaffold protein 3, transcript variant X1
XM_023251246.1	0.188768	6.40001	-2.4367	44.1293	2.61e-10	6.7e-08	chromodomain helicase DNA binding protein 6, transcript variant X5
XM_023239909.1	6.08087	6.39577	-1.68652	19.1058	7.1e-05	0.00224018	synaptotagmin 7, transcript variant X6
XM_019815335.2	5.01038	6.38944	-2.05538	19.0237	7.4e-05	0.00231801	WD repeat domain 7, transcript variant X6
XM_023242892.1	0	6.38918	-2.45505	45.0615	1.64e-10	4.52e-08	netrin G2, transcript variant X9
XM_023257924.1	6.25137	6.3882	-1.61429	19.5291	5.75e-05	0.00188393	ceramide-1-phosphate transfer protein, transcript variant X1
XM_023253331.1	5.39146	6.38682	-1.93805	18.5706	9.28e-05	0.00278616	protein phosphatase 2 regulatory subunit Bgamma, transcript variant X1
XM_004000619.5	2.57374	6.38549	-1.44887	36.7891	1.03e-08	1.46e-06	TATA-box binding protein associated factor 1, transcript variant X5
XM_019819412.1	5.89533	6.38428	-1.7656	18.7134	8.64e-05	0.00262569	zinc finger protein 180, transcript variant X1
XM_011287637.2	5.3463	6.38307	-1.95439	18.5665	9.3e-05	0.00279066	tubulin gamma complex associated protein 2, transcript variant X3
XM_023255304.1	0.136323	6.38276	-2.13703	47.2251	5.56e-11	1.82e-08	transcription factor 12, transcript variant X1
XM_023259655.1	5.06511	6.38065	-2.03804	18.8904	7.91e-05	0.00244401	KAT8 regulatory NSL complex subunit 1 like, transcript variant X4
XM_019832321.2	-0.59236	6.36952	-2.05254	52.6592	3.67e-12	1.95e-09	RAR related orphan receptor A, transcript variant X3
XM_023240085.1	4.35426	6.35717	-2.19686	20.872	2.94e-05	0.00108993	pellino E3 ubiquitin protein ligase family member 3, transcript variant X2
XM_023241423.1	7.23795	6.35204	-1.09937	24.5643	4.63e-06	0.000232112	mitogen-activated protein kinase-activated protein kinase 5, transcript variant X4
XM_019811866.2	4.60569	6.35147	-2.16346	19.7206	5.22e-05	0.00175147	purinergic receptor P2Y2, transcript variant X3
XM_019815312.2	6.42239	6.34829	-1.54903	19.9985	4.54e-05	0.00156017	centromere protein J, transcript variant X7
XM_019813875.2	0	6.34536	-2.48948	44.1994	2.52e-10	6.49e-08	actin binding LIM protein 1, transcript variant X18
XM_023240187.1	0	6.34521	-2.48481	44.323	2.37e-10	6.22e-08	potassium voltage-gated channel subfamily Q member 1, transcript variant X5
XM_023250397.1	0.0528342	6.3361	-2.48314	43.9279	2.89e-10	7.25e-08	PHD finger protein 14, transcript variant X2
XM_023247530.1	4.43795	6.33294	-2.1587	20.3408	3.83e-05	0.00135773	brevican, transcript variant X1
XM_023242681.1	8.91e-06	6.32754	-2.48754	44.2673	2.44e-10	6.33e-08	DAB2 interacting protein, transcript variant X10
XM_019826538.2	1.6e-09	6.3272	-2.48775	44.2622	2.45e-10	6.33e-08	maestro heat like repeat family member 8, transcript variant X2
XM_019824203.1	-0.00259237	6.32401	-2.49668	43.983	2.81e-10	7.08e-08	plastin 3, transcript variant X3
XM_023260343.1	4.69686	6.32011	-2.16093	19.2743	6.53e-05	0.00209929	von Willebrand factor A domain containing 5B2, transcript variant X7
XM_023244189.1	3.79816	6.31987	-2.30721	22.8415	1.1e-05	0.000477285	spermatogenesis associated 20, transcript variant X1
XM_011280715.2	5.55838	6.31822	-1.91219	18.1564	0.000114129	0.00332698	citrate lyase beta like, transcript variant X5
XM_023252682.1	3.87832	6.30669	-2.30088	22.4645	1.32e-05	0.000556315	DAZ interacting zinc finger protein 1, transcript variant X2
XM_019827159.2	-1.94e-06	6.30546	-2.50208	43.9064	2.92e-10	7.31e-08	stonin 1, transcript variant X4
XM_023240701.1	4.50756	6.30432	-2.20713	19.6238	5.48e-05	0.00181816	BMS1, ribosome biogenesis factor, transcript variant X2
XR_002739491.1	5.92201	6.29955	-1.77995	18.4461	9.87e-05	0.00294075	uncharacterized LOC109496206, transcript variant X3
XM_019838617.2	6.82756	6.29846	-1.35419	21.8948	1.76e-05	0.00070737	IKAROS family zinc finger 2, transcript variant X2
XM_023244243.1	6.55731	6.29146	-1.50006	20.4606	3.61e-05	0.00128946	small G protein signaling modulator 2, transcript variant X7
XM_011291746.2	4.64302	6.29119	-2.17423	19.24	6.64e-05	0.00212804	IQ motif and Sec7 domain 2, transcript variant X5
XM_019821106.2	5.26578	6.28936	-2.02292	18.001	0.000123347	0.00355579	shisa family member 5, transcript variant X3
XM_023243133.1	6.09264	6.28626	-1.72028	18.7553	8.46e-05	0.0025881	NMDA receptor synaptonuclear signaling and neuronal migration factor, transcript variant X6
XM_023242918.1	4.92068	6.28569	-0.67795	24.1858	5.6e-06	0.000270695	DEAD-box helicase 31, transcript variant X4
XM_023242026.1	5.92607	6.28058	-1.79134	18.3471	0.00010375	0.0030712	transcription factor 4, transcript variant X17
XM_019815868.1	4.38976	6.28021	-2.23047	19.9588	4.63e-05	0.00158478	Fanconi anemia complementation group C, transcript variant X3
XM_019817552.1	-3.01e-05	6.27696	-2.5426	42.8344	5e-10	1.16e-07	acetyl-CoA carboxylase alpha, transcript variant X4
XM_006928433.3	3.22996	6.27273	-2.40197	25.1283	3.5e-06	0.000185558	phospholipid phosphatase related 2, transcript variant X2
XM_011283597.3	4.63852	6.26642	-2.18956	18.975	7.58e-05	0.00236283	zinc finger MYND-type containing 11, transcript variant X12
XM_006939965.4	-0.00578069	6.26613	-2.54092	42.8148	5.05e-10	1.16e-07	RAP1 GTPase activating protein 2, transcript variant X4
XM_019828453.2	0.000965502	6.26195	-2.54577	42.7583	5.19e-10	1.19e-07	dematin actin binding protein, transcript variant X9
XM_023239584.1	4.50962	6.25438	-2.22882	19.2003	6.77e-05	0.00216025	aryl hydrocarbon receptor nuclear translocator like, transcript variant X9
XM_023248913.1	4.00736	6.24728	-2.31311	21.1292	2.58e-05	0.000977854	MUM1 like 1, transcript variant X5
XM_019817457.1	6.56196	6.24525	-1.51138	20.4318	3.66e-05	0.00130625	NIMA related kinase 8, transcript variant X4
XR_002741959.1	3.69377	6.24245	-2.36649	22.4973	1.3e-05	0.000549169	syntaxin 18, transcript variant X3
XM_019839957.2	3.27527	6.23988	-0.917447	32.2878	9.75e-08	9.63e-06	ArfGAP with coiled-coil, ankyrin repeat and PH domains 2, transcript variant X4
XM_019830327.2	6.77841	6.23694	-1.06341	22.7882	1.13e-05	0.000487854	HLA class I histocompatibility antigen, A-11 alpha chain-like, transcript variant X1
XM_019823606.2	4.16714	6.2325	-2.30477	20.0872	4.35e-05	0.00150196	Scm polycomb group protein like 2, transcript variant X2
XM_023259372.1	6.44693	6.22923	-1.57476	19.8656	4.86e-05	0.00164793	tetratricopeptide repeat, ankyrin repeat and coiled-coil containing 1, transcript variant X4
XM_023246393.1	6.3696	6.22792	-0.26698	24.5643	4.63e-06	0.000232112	mitogen-activated protein kinase 8 interacting protein 3, transcript variant X9
XM_023255361.1	0.7767	6.2261	-2.4552	39.2365	3.02e-09	5.23e-07	tropomodulin 2, transcript variant X3
XM_023245092.1	6.51152	6.226	-1.5428	20.1537	4.2e-05	0.00146517	cation channel sperm associated auxiliary subunit gamma, transcript variant X6
XM_011289671.3	4.89613	6.22315	-2.14835	18.0744	0.000118905	0.00344412	orphan sodium- and chloride-dependent neurotransmitter transporter NTT5-like, transcript variant X3
XM_023255549.1	6.66912	6.22178	-1.46026	20.9758	2.79e-05	0.00104325	cyclin B1 interacting protein 1, transcript variant X3
XM_011291097.3	0	6.21953	-2.56353	42.3454	6.38e-10	1.42e-07	estrogen related receptor gamma, transcript variant X2
XM_006929295.4	2.01e-07	6.21347	-2.54895	42.7664	5.17e-10	1.19e-07	Bardet-Biedl syndrome 9, transcript variant X5
XM_023251270.1	0	6.21083	-2.57008	42.1766	6.94e-10	1.52e-07	DLG associated protein 4, transcript variant X3
XM_019823801.2	5.5367	6.20985	-1.78694	18.1332	0.000115458	0.00336036	coiled-coil domain containing 120, transcript variant X8
XR_002155084.2	-6.15e-05	6.20816	-2.55927	42.4589	6.03e-10	1.36e-07	uncharacterized LOC102901448, transcript variant X2
XM_023247445.1	5.42832	6.20759	-2.00445	17.4274	0.000164321	0.00453049	cellular repressor of E1A stimulated genes 1, transcript variant X3
XM_023244116.1	0	6.20699	-2.58111	41.8604	8.13e-10	1.72e-07	asialoglycoprotein receptor 1, transcript variant X4
XM_019834333.2	4.31012	6.20409	-2.2766	19.7442	5.16e-05	0.00173646	coiled-coil domain containing 77, transcript variant X3
XM_023247647.1	-0.256408	6.20072	0.603222	69.1222	9.78e-16	1.68e-12	Ral GEF with PH domain and SH3 binding motif 2, transcript variant X4
XM_023250161.1	5.62809	6.20012	-1.93353	17.5767	0.000152501	0.00426441	IKAROS family zinc finger 1, transcript variant X6
XM_019822398.2	-0.799515	6.19732	-1.98379	52.768	3.48e-12	1.89e-09	poly(ADP-ribose) polymerase family member 3, transcript variant X1
XM_006930032.4	5.3948	6.19361	-2.02196	17.3522	0.000170617	0.00466866	interleukin 1 receptor type 1, transcript variant X4
XM_006942924.4	0	6.19107	-2.59355	41.5286	9.6e-10	1.99e-07	inhibitor of nuclear factor kappa B kinase subunit epsilon, transcript variant X1
XM_006935366.4	5.34355	6.18696	-2.03702	17.3723	0.000168908	0.00462886	pyruvate dehydrogenase kinase 1, transcript variant X1
XM_023258796.1	3.73768	6.18286	-2.38624	21.7831	1.86e-05	0.000739034	MIER1 transcriptional regulator, transcript variant X2
XM_023242631.1	5.06653	6.18284	-2.12251	17.484	0.000159736	0.00442251	collagen type XXVII alpha 1 chain, transcript variant X4
XM_023248948.1	7.43802	6.18042	-1.00648	26.4462	1.81e-06	0.000106067	NHS-like protein 2, transcript variant X2
XM_006941445.2	7.49913	6.17661	-0.969763	26.9369	1.41e-06	8.59e-05	zinc finger protein 461, transcript variant X3
XM_006942921.4	6.12042	6.17465	-1.74597	18.4891	9.66e-05	0.00288765	SLIT-ROBO Rho GTPase activating protein 2, transcript variant X1
XM_023247813.1	4.93256	6.17464	-2.1651	17.5098	0.000157687	0.00437578	pleckstrin homology domain containing A6, transcript variant X12
XM_023240549.1	5.51775	6.17439	-1.9818	17.3808	0.000168191	0.0046127	protein phosphatase 3 catalytic subunit beta, transcript variant X2
XM_023240933.1	5.5969	6.17118	-1.95837	17.3944	0.000167056	0.00459227	transcription factor 7 like 2, transcript variant X8
XM_023255589.1	4.8394	6.16769	-2.18834	17.7982	0.000136514	0.00388608	solute carrier family 22 member 17, transcript variant X1
XM_023250736.1	5.59258	6.16669	-1.96045	17.362	0.000169778	0.00464744	ArfGAP with GTPase domain, ankyrin repeat and PH domain 3, transcript variant X3
XM_023251263.1	8.87294	6.16629	0.0811458	41.9306	7.85e-10	1.68e-07	RB transcriptional corepressor like 1, transcript variant X3
XM_023250097.1	7.4364	6.16531	-1.01182	26.4469	1.81e-06	0.000106067	ZXD family zinc finger C, transcript variant X4
XM_006929697.2	4.23274	6.15936	-2.34449	19.2037	6.76e-05	0.00215751	solute carrier family 2 member 10, transcript variant X2
XM_023247436.1	4.65955	6.15907	-2.23221	18.1043	0.000117137	0.00340374	SLAM family member 9-like, transcript variant X4
XM_023251348.1	4.64582	6.15724	-2.23784	18.0842	0.000118323	0.00343138	nucleolar protein 4 like, transcript variant X3
XM_019812175.2	5.91165	6.15691	-1.84136	17.8575	0.00013252	0.00378871	neuron navigator 2, transcript variant X10
XM_019820320.1	4.37538	6.15634	-2.30274	18.7296	8.57e-05	0.00261311	cytochrome P450 2W1, transcript variant X1
XM_023258036.1	3.63236	6.15449	-2.40394	21.9182	1.74e-05	0.000700308	pleckstrin homology and RhoGEF domain containing G5, transcript variant X4
XM_023255928.1	6.13019	6.14827	-1.74962	18.4743	9.74e-05	0.0029068	echinoderm microtubule associated protein like 5, transcript variant X5
XM_023248944.1	5.6237	6.14428	-1.95964	17.2455	0.000179967	0.00485257	MAGE family member D2, transcript variant X2
XR_002149179.2	3.68593	6.14315	-2.43036	21.5912	2.05e-05	0.000799471	cyclin dependent kinase 12, transcript variant X4
XM_023254870.1	0	6.13718	-2.60883	41.2114	1.12e-09	2.28e-07	fibronectin type III and SPRY domain containing 2, transcript variant X4
XM_023241125.1	-3.55e-05	6.13428	-2.60682	41.2732	1.09e-09	2.22e-07	Janus kinase and microtubule interacting protein 3, transcript variant X6
XM_023251100.1	6.61591	6.12966	-1.5177	20.6046	3.36e-05	0.0012191	nuclear factor of activated T-cells 2, transcript variant X7
XM_023250567.1	4.11186	6.12911	-2.19984	20.1442	4.22e-05	0.00147001	kelch domain containing 10, transcript variant X3
XR_002740485.1	5.56252	6.12536	-1.98682	17.1239	0.000191249	0.00508961	CAS1 domain containing 1, transcript variant X8
XM_019811781.2	6.11903	6.12483	-1.76233	18.3711	0.000102509	0.00304066	EMSY, BRCA2 interacting transcriptional repressor, transcript variant X12
XR_002144751.2	5.74069	6.12013	-1.92444	17.3336	0.000172207	0.00469803	uncharacterized LOC102902479, transcript variant X2
XM_006928418.4	0	6.11986	-2.63106	40.5765	1.55e-09	2.97e-07	KN motif and ankyrin repeat domains 2, transcript variant X7
XM_006936993.4	6.18178	6.11913	-1.73482	18.5819	9.23e-05	0.00277263	folate receptor alpha, transcript variant X2
XM_019826860.2	4.68758	6.11836	-2.25172	17.5904	0.000151458	0.00423883	kinesin family member 16B, transcript variant X9
XM_019836624.2	6.37739	6.11822	-1.64249	19.4024	6.12e-05	0.00198579	zinc finger MYM-type containing 6, transcript variant X3
XM_011281075.3	4.45677	6.11641	-2.29692	18.2469	0.00010908	0.0032068	coiled-coil domain containing 138, transcript variant X2
XM_023247375.1	0	6.10975	-2.62107	40.9106	1.31e-09	2.58e-07	leucine rich repeat containing G protein-coupled receptor 6, transcript variant X2
XR_002741973.1	2.66e-07	6.10888	-2.63976	40.336	1.74e-09	3.28e-07	uncharacterized LOC102900112, transcript variant X6
XM_019812176.2	0.620719	6.10779	-2.63407	36.8655	9.88e-09	1.41e-06	neuron navigator 2, transcript variant X11
XM_023248912.1	3.05058	6.10139	-2.50769	24.081	5.9e-06	0.000282512	MUM1 like 1, transcript variant X3
XM_019813128.2	7.71726	6.10042	-0.831265	29.167	4.64e-07	3.45e-05	inositol polyphosphate multikinase, transcript variant X4
XM_023249342.1	2.72e-06	6.09754	-2.61265	41.1962	1.13e-09	2.28e-07	lysine demethylase 5C, transcript variant X8
XM_019813921.2	6.7907	6.09467	-1.4278	21.6462	1.99e-05	0.000784108	fibroblast growth factor receptor 2, transcript variant X7
XM_023240427.1	-8.98e-05	6.09239	-2.61558	41.1211	1.18e-09	2.36e-07	component of oligomeric golgi complex 2, transcript variant X1
XM_023249019.1	0	6.0871	-2.63418	40.576	1.55e-09	2.97e-07	prickle planar cell polarity protein 3, transcript variant X1
XM_023253843.1	0	6.08581	-2.64713	40.181	1.88e-09	3.49e-07	synaptic Ras GTPase activating protein 1, transcript variant X8
XM_003994835.5	5.83484	6.08309	-1.899	17.3915	0.000167293	0.00459501	beta-ureidopropionase 1, transcript variant X1
XM_023238807.1	5.97396	6.08037	-1.83993	17.8062	0.000135965	0.00387196	synaptojanin 1, transcript variant X9
XR_002145646.2	7.21914	6.07841	-0.876593	25.8616	2.42e-06	0.000136043	LMBR1 domain containing 2, transcript variant X5
XM_023254356.1	5.23e-06	6.07743	-2.6435	40.3215	1.76e-09	3.3e-07	erythrocyte membrane protein band 4.1 like 2, transcript variant X11
XM_019831414.2	6.47868	6.07572	-1.60306	19.8476	4.9e-05	0.00166051	T-cell lymphoma invasion and metastasis 2, transcript variant X1
XM_023247213.1	5.79093	6.072	-1.9196	17.2786	0.000177012	0.00479316	major facilitator superfamily domain containing 4A, transcript variant X4
XR_002740622.1	2.00495	6.07127	-2.58934	29.5609	3.81e-07	2.91e-05	uncharacterized LOC109497645, transcript variant X2
XM_019821998.2	-0.000121034	6.06829	-2.64205	40.3893	1.7e-09	3.21e-07	synaptotagmin 2, transcript variant X5
XM_023238803.1	2.33326	6.06673	-2.28411	29.6468	3.65e-07	2.82e-05	synaptojanin 1, transcript variant X5
XM_023244350.1	-7.69e-05	6.06498	-2.6573	39.9224	2.14e-09	3.93e-07	ASPSCR1, UBX domain containing tether for SLC2A4, transcript variant X5
XM_011282399.3	2.95264	6.0635	-2.53738	24.2966	5.3e-06	0.000258231	family with sequence similarity 135 member A, transcript variant X7
XM_006934394.4	-5.45e-07	6.05618	-2.67111	39.5057	2.64e-09	4.66e-07	leucine zipper protein 1, transcript variant X3
XM_006928481.4	5.99439	6.04921	-1.84177	17.7751	0.000138095	0.00392496	chromosome A2 C19orf57 homolog, transcript variant X1
XM_019838560.1	2.83847	6.04686	-1.26639	32.2177	1.01e-07	9.89e-06	phosphoinositide kinase, FYVE-type zinc finger containing, transcript variant X1
XM_019812938.2	5.2433	6.04446	-2.12299	16.6	0.000248519	0.00633786	5-methyltetrahydrofolate-homocysteine methyltransferase reductase, transcript variant X1
XM_019833673.1	5.53449	6.04402	-2.0306	16.6907	0.000237503	0.00610928	microtubule affinity regulating kinase 3, transcript variant X10
XM_011286725.3	-0.00355172	6.04337	-2.67309	39.3761	2.82e-09	4.93e-07	TEA domain transcription factor 1, transcript variant X8
XM_011282869.3	4.97195	6.03771	-2.21191	16.5891	0.000249879	0.00636798	solute carrier family 38 member 9, transcript variant X4
XM_023252395.1	6.09821	6.03466	-1.73836	18.2453	0.000109165	0.00320689	pericentriolar material 1, transcript variant X18
XM_023246677.1	0.0405839	6.03452	-2.6609	39.5542	2.58e-09	4.56e-07	rhomboid 5 homolog 1, transcript variant X1
XM_023250475.1	3.36512	6.02831	-2.51255	21.6451	1.99e-05	0.000784129	phosphodiesterase 1C, transcript variant X5
XM_019831733.1	5.29193	6.02773	-0.469719	22.4163	1.36e-05	0.000566297	cytochrome P450 1A1, transcript variant X2
XM_023253122.1	0	6.02745	-2.67016	39.6442	2.46e-09	4.43e-07	defective in cullin neddylation 1 domain containing 4, transcript variant X6
XM_019814790.2	3.29779	6.0268	-2.51495	22.1238	1.57e-05	0.000641131	coiled-coil domain containing 157, transcript variant X10
XM_019835170.2	4.96217	6.02599	-2.21569	16.5751	0.000251627	0.00640432	MON2 homolog, regulator of endosome-to-Golgi trafficking, transcript variant X8
XM_023255637.1	0.000290411	6.02148	-2.67928	39.3643	2.83e-09	4.95e-07	adaptor related protein complex 4 sigma 1 subunit, transcript variant X3
XM_019816244.1	0	6.02134	-2.66892	39.7019	2.39e-09	4.34e-07	bile acid-CoA:amino acid N-acyltransferase, transcript variant X1
XM_019837338.2	4.09492	6.01643	-2.41065	18.5758	9.25e-05	0.00278004	SSX family member 2 interacting protein, transcript variant X3
XM_011285442.2	6.81059	6.01326	-1.44008	21.8015	1.84e-05	0.000735187	solute carrier family 39 member 10, transcript variant X3
XM_019816651.2	4.6121	6.00703	-2.31764	16.9517	0.000208443	0.00547508	zinc finger DHHC-type containing 12, transcript variant X2
XM_023255141.1	5.28673	6.00587	-2.12764	16.3301	0.000284421	0.00709658	calmodulin like 4, transcript variant X1
NM_001009248.1	4.23069	6.00003	-2.40192	17.7442	0.000140247	0.00397987	C-C motif chemokine receptor 5
XM_023246076.1	4.38115	5.9947	-2.36542	17.4561	0.000161975	0.00447597	zinc finger protein 71, transcript variant X5
XR_002741999.1	5.4122	5.99158	-2.08909	16.349	0.000281748	0.0070323	family with sequence similarity 193 member A, transcript variant X10
XM_023258876.1	4.71388	5.98387	0.720927	25.9376	2.33e-06	0.000132301	SH3 domain containing GRB2 like, endophilin B1, transcript variant X5
XM_023240348.1	4.4597	5.98376	-2.36736	17.2128	0.000182928	0.00491856	zinc finger protein 37A-like, transcript variant X8
XM_023255672.1	4.92313	5.98237	-2.24722	16.2694	0.000293181	0.0072777	kelch domain containing 1, transcript variant X3
XM_019814764.2	2.83123	5.98202	-0.579785	33.7759	4.63e-08	5.12e-06	smoothelin, transcript variant X3
XM_019835695.2	3.93603	5.98154	-2.46243	18.6772	8.8e-05	0.00266679	patatin like phospholipase domain containing 5, transcript variant X1
XM_019816626.2	5.51744	5.97931	-2.05891	16.4147	0.000272644	0.00685919	outer dense fiber of sperm tails 2, transcript variant X13
XM_023238892.1	6.44485	5.97495	-1.64724	19.5906	5.57e-05	0.00183939	discoidin, CUB and LCCL domain containing 2, transcript variant X4
XM_006943864.4	-0.000260494	5.96724	-2.70625	38.6698	4.01e-09	6.69e-07	dystrophin related protein 2, transcript variant X1
XM_023255294.1	4.50605	5.96605	-0.0906016	24.7886	4.14e-06	0.000213059	SAFB like transcription modulator, transcript variant X6
XM_023259366.1	0.00501815	5.96245	-2.70651	38.6417	4.07e-09	6.75e-07	bromodomain adjacent to zinc finger domain 2B, transcript variant X18
XM_023260777.1	5.37215	5.95743	-0.487996	22.0343	1.64e-05	0.000665249	LRR binding FLII interacting protein 2, transcript variant X20
XM_023252164.1	0	5.94535	-2.72278	38.2181	5.02e-09	8.14e-07	peroxidasin, transcript variant X2
XM_023243683.1	0	5.94114	-2.71233	38.5983	4.15e-09	6.88e-07	ADAM metallopeptidase domain 11, transcript variant X2
XM_019837959.2	5.3536	5.94077	-2.12998	16.0005	0.000335381	0.00810726	cytoplasmic linker associated protein 1, transcript variant X18
XM_006939254.3	0.298862	5.9391	-2.72945	36.085	1.46e-08	1.94e-06	family with sequence similarity 214 member B, transcript variant X4
XM_006927414.2	-4.88e-05	5.93429	-2.7308	37.9869	5.64e-09	8.92e-07	defective in cullin neddylation 1 domain containing 2, transcript variant X2
XM_023251311.1	5.97293	5.93406	-1.8878	17.4071	0.000165998	0.00456979	tumor protein p53 inducible nuclear protein 2, transcript variant X3
XR_002147848.2	6.44271	5.93128	-0.98734	22.1162	1.58e-05	0.000642467	uncharacterized LOC102901725, transcript variant X5
XM_023240928.1	0	5.93025	-2.72737	38.1272	5.26e-09	8.44e-07	transcription factor 7 like 2, transcript variant X3
XR_002741983.1	0	5.92697	-2.73171	37.9899	5.63e-09	8.92e-07	uncharacterized LOC102900112, transcript variant X9
XM_019820467.2	6.19029	5.92016	-1.79166	18.2622	0.000108246	0.00318356	transmembrane protein 225B, transcript variant X1
XR_002736343.1	0	5.91899	-2.73311	37.9853	5.64e-09	8.92e-07	uncharacterized LOC111556674, transcript variant X3
XM_006939352.2	5.15245	5.90752	-2.2076	15.815	0.000367977	0.0087635	A-kinase anchor protein 2, transcript variant X7
XM_019834205.2	5.43978	5.90365	-2.10769	16.0124	0.000333395	0.00806669	cyclin Y, transcript variant X1
XM_023256790.1	0	5.88854	-2.7602	37.1554	8.55e-09	1.26e-06	apolipoprotein L domain containing 1, transcript variant X5
XM_023247053.1	3.05666	5.88557	-2.62107	21.5462	2.1e-05	0.000814624	polycystin 1, transient receptor potential channel interacting, transcript variant X7
XM_006928417.4	2.53048	5.88439	-2.67055	23.8868	6.5e-06	0.000308084	KN motif and ankyrin repeat domains 2, transcript variant X5
XM_023253124.1	6.37982	5.88069	-1.70698	19.193	6.8e-05	0.00216521	defective in cullin neddylation 1 domain containing 4, transcript variant X8
XM_023252759.1	5.66518	5.87821	-1.74132	17.3661	0.000169437	0.00464161	tripartite motif containing 2, transcript variant X8
XM_023254676.1	3.64573	5.87681	-2.55162	18.7359	8.54e-05	0.00260753	zinc finger and SCAN domain containing 23, transcript variant X3
XM_019814823.2	0	5.87614	-2.7557	37.3934	7.59e-09	1.15e-06	adaptor related protein complex 1 beta 1 subunit, transcript variant X4
XM_019814763.2	4.77477	5.8715	-2.31998	15.6255	0.000404552	0.0094641	smoothelin, transcript variant X2
XM_023242931.1	7.87301	5.86937	0.0519818	34.8501	2.71e-08	3.21e-06	TSC complex subunit 1, transcript variant X9
XM_023253365.1	3.22179	5.86925	-2.62389	20.7384	3.14e-05	0.00115171	fibroblast growth factor receptor like 1, transcript variant X1
XM_019831098.1	3.90653	5.86552	-2.47431	17.8753	0.00013135	0.00376412	COMM domain containing 10, transcript variant X2
XM_023254880.1	0	5.86438	-2.76837	36.989	9.29e-09	1.34e-06	cytoplasmic polyadenylation element binding protein 1, transcript variant X7
XM_023245181.1	5e-05	5.86295	-2.7711	36.8912	9.75e-09	1.4e-06	ATPase Na+/K+ transporting subunit alpha 3, transcript variant X3
XM_023245179.1	5e-05	5.86295	-2.7711	36.8912	9.75e-09	1.4e-06	ATPase Na+/K+ transporting subunit alpha 3, transcript variant X1
XM_019828679.1	6.35066	5.85626	-1.72721	19.0103	7.45e-05	0.00233149	BLK proto-oncogene, Src family tyrosine kinase, transcript variant X2
XM_019831794.2	3.27633	5.85462	-2.60418	20.4267	3.67e-05	0.00130839	prolyl 4-hydroxylase subunit alpha 2, transcript variant X9
XM_023256334.1	0	5.85254	-2.76794	37.0723	8.91e-09	1.3e-06	enoyl-CoA hydratase domain containing 3, transcript variant X4
XM_023249463.1	4.4056	5.85246	-2.4294	16.0843	0.000321623	0.00784186	four and a half LIM domains 1, transcript variant X2
XM_023238965.1	0.00696532	5.85049	-2.7803	36.537	1.16e-08	1.62e-06	NAD synthetase 1, transcript variant X1
XM_019818531.2	4.50472	5.84778	-2.3992	16.0917	0.000320432	0.00781807	zinc finger protein 260-like, transcript variant X7
XM_023253230.1	5.71339	5.84727	-2.01208	16.3975	0.000275002	0.0069018	recombination signal binding protein for immunoglobulin kappa J region, transcript variant X5
XR_441491.3	2.63009	5.84079	-2.67221	23.2736	8.83e-06	0.000398874	uncharacterized LOC102901135, transcript variant X4
XM_023255919.1	6.69001	5.84034	-1.54584	21.0955	2.63e-05	0.000991763	probable histidine--tRNA ligase, mitochondrial, transcript variant X3
XM_023239174.1	2.21483	5.83769	-2.70611	25.2495	3.29e-06	0.000175928	uroplakin 2, transcript variant X1
XM_023249962.1	0	5.83536	-2.77143	37.0317	9.09e-09	1.32e-06	spermatogenesis associated 13, transcript variant X1
XM_019822278.2	6.54341	5.83209	-1.63166	20.1245	4.27e-05	0.00148247	chromosome F1 C1orf226 homolog, transcript variant X1
XM_023240534.1	4.57025	5.83207	-2.39835	15.719	0.000386075	0.0091317	cadherin related 23, transcript variant X6
XM_006936364.4	5.91e-05	5.83088	-2.76278	37.3706	7.67e-09	1.15e-06	zinc finger and BTB domain containing 38, transcript variant X2
XM_006938777.4	5.88304	5.82694	-1.92362	16.9403	0.000209632	0.00549836	metallophosphoesterase 1, transcript variant X4
XM_003989263.5	5.84653	5.82328	-1.97725	16.7417	0.000231522	0.00597342	chibby family member 1, beta catenin antagonist, transcript variant X3
XM_023257432.1	0	5.81936	-2.78288	36.6983	1.07e-08	1.51e-06	RNA binding fox-1 homolog 2, transcript variant X7
XM_023259984.1	-0.000409413	5.81221	-2.77237	37.11	8.74e-09	1.28e-06	kinesin family member 1A, transcript variant X13
XM_011287566.2	5.79874	5.80452	-2.0031	16.5074	0.000260297	0.00658273	nebulin related anchoring protein, transcript variant X3
XM_011287433.3	3.915	5.80359	-2.53785	17.2056	0.000183595	0.00493285	STN1, CST complex subunit, transcript variant X7
XM_023248247.1	0	5.80315	-2.79638	36.2816	1.32e-08	1.79e-06	PLAG1 zinc finger, transcript variant X2
XM_003983883.3	4.14663	5.80069	-2.5084	16.2107	0.000301915	0.00746139	interleukin 1 receptor like 1, transcript variant X1
XM_006943072.4	4.32275	5.79925	-2.47287	15.9217	0.00034885	0.00838486	cellular retinoic acid binding protein 2, transcript variant X6
XM_023238632.1	0	5.79701	-2.80917	35.8164	1.67e-08	2.17e-06	adenosine deaminase, RNA specific B1, transcript variant X9
XM_023251943.1	1.38e-07	5.79361	-2.79537	36.3775	1.26e-08	1.72e-06	atlastin GTPase 2, transcript variant X2
XM_019831817.2	5.89521	5.78411	-1.80838	17.3005	0.000175085	0.00476403	fibronectin type III and SPRY domain containing 2, transcript variant X1
XM_011281983.3	7.14287	5.78066	-1.27844	24.7539	4.21e-06	0.000215204	recombination signal binding protein for immunoglobulin kappa J region, transcript variant X2
XM_023246389.1	-0.289963	5.77805	-2.66168	38.7887	3.78e-09	6.35e-07	mitogen-activated protein kinase 8 interacting protein 3, transcript variant X5
XM_019823131.2	6.81862	5.7768	-1.48782	22.1131	1.58e-05	0.000643031	coiled-coil domain containing 66, transcript variant X5
XM_019822008.2	0	5.77545	-2.81408	35.7636	1.71e-08	2.22e-06	chitinase 1, transcript variant X1
XM_023241974.1	0	5.76509	-2.8192	35.6287	1.83e-08	2.34e-06	zinc finger and BTB domain containing 7C, transcript variant X4
XM_023240665.1	6.30555	5.76318	-1.77573	18.72	8.61e-05	0.00261903	chromosome D2 C10orf128 homolog, transcript variant X2
XM_011284235.3	0	5.76299	-2.82156	35.5481	1.91e-08	2.4e-06	trinucleotide repeat containing 6B, transcript variant X4
XM_023249786.1	4.36826	5.75959	-2.4732	15.5414	0.00042192	0.00977086	protein CXorf40A, transcript variant X7
XM_003996031.5	-0.00546645	5.75895	-2.80936	35.9549	1.56e-08	2.04e-06	olfactomedin 1, transcript variant X3
XM_023242678.1	0.0534579	5.75752	-2.81184	35.5142	1.94e-08	2.44e-06	DAB2 interacting protein, transcript variant X7
XM_019837302.2	0	5.7536	-2.83067	35.237	2.23e-08	2.71e-06	adhesion G protein-coupled receptor L2, transcript variant X14
XM_019813876.2	0.016796	5.74877	-2.80642	36.0697	1.47e-08	1.95e-06	actin binding LIM protein 1, transcript variant X19
XM_023241681.1	5.08685	5.74868	-1.81646	16.7532	0.000230186	0.00594949	scavenger receptor class F member 2, transcript variant X1
XM_019814391.2	7.61821	5.74847	-0.955158	29.4707	3.99e-07	3.03e-05	zinc finger protein 140, transcript variant X6
XM_023244190.1	3.6385	5.74591	-2.63335	17.4507	0.000162414	0.00448641	spermatogenesis associated 20, transcript variant X2
XM_019828419.2	0	5.73892	-2.82086	35.7371	1.74e-08	2.24e-06	cell division cycle associated 2, transcript variant X7
XM_023241798.1	0	5.73062	-2.83572	35.1996	2.27e-08	2.75e-06	enolase superfamily member 1, transcript variant X2
XM_023250980.1	3.9117	5.72997	-2.4787	16.6808	0.000238682	0.00613421	potassium voltage-gated channel subfamily Q member 2, transcript variant X11
XM_019835338.2	5.66191	5.72932	-2.08311	15.8753	0.000357042	0.00853564	centrosomal protein 83, transcript variant X2
XM_019836293.2	3.90771	5.72797	-2.57995	16.5014	0.000261075	0.00659552	phospholipase A2 group V, transcript variant X6
XM_023258470.1	0	5.72569	-2.83299	35.3446	2.11e-08	2.6e-06	chromosome C1 C1orf216 homolog, transcript variant X3
XM_023243855.1	7.50142	5.72502	-1.0342	28.3203	7.08e-07	4.86e-05	growth arrest specific 7, transcript variant X11
XM_023258920.1	5.60581	5.7239	-2.1078	15.7081	0.000388178	0.00916951	glutamate-cysteine ligase modifier subunit, transcript variant X2
XM_011284512.3	3.4343	5.72015	-2.1782	20.8817	2.92e-05	0.00108521	mitogen-activated protein kinase kinase kinase 6, transcript variant X1
XM_023240729.1	4.0197	5.71948	-2.56427	15.8687	0.000358225	0.00855647	cytoplasmic polyadenylation element binding protein 3, transcript variant X6
XM_023251530.1	4.11599	5.71727	-2.54338	15.8039	0.000370015	0.00880626	septin 10, transcript variant X5
XR_002741232.1	2.87974	5.71187	-2.71559	20.4706	3.59e-05	0.00128431	uncharacterized LOC109498264, transcript variant X4
XM_023256488.1	5.29835	5.70603	-1.92768	16.0592	0.000325674	0.00792736	WW domain containing adaptor with coiled-coil, transcript variant X10
XM_023244439.1	3.72917	5.69858	-2.62149	16.6785	0.000238952	0.00613898	EF-hand calcium binding domain 5, transcript variant X12
XM_019818729.2	2.54101	5.69483	-2.75352	22.0461	1.63e-05	0.000662057	cytochrome P450 4F22, transcript variant X3
XM_019821995.2	6.47128	5.69397	-1.70096	19.7291	5.2e-05	0.00174641	synaptotagmin 2, transcript variant X1
XM_023252965.1	0.250582	5.69221	-2.84241	33.4656	5.41e-08	5.88e-06	WD repeat and FYVE domain containing 3, transcript variant X3
XM_019832220.2	6.10467	5.68858	-1.89442	17.613	0.000149754	0.00421025	solute carrier family 24 member 1, transcript variant X3
XM_004000393.5	3.48269	5.68767	-2.65714	17.6163	0.000149507	0.00420654	proline rich and Gla domain 1, transcript variant X3
XM_023245784.1	3.95585	5.67668	-2.58354	16.1163	0.000316504	0.00773521	zinc finger protein 19, transcript variant X1
XM_023239563.1	5.80153	5.67533	-2.04008	16.249	0.000296192	0.00733991	F-actin-monooxygenase MICAL2, transcript variant X1
XM_019825448.1	3.10111	5.67514	-2.70453	19.2668	6.55e-05	0.00210625	lanosterol 14-alpha demethylase, transcript variant X2
XM_019830526.2	5.62229	5.6745	-2.11755	15.6636	0.000396912	0.00932737	chromosome B2 C6orf89 homolog, transcript variant X6
XM_023242674.1	0.000418039	5.6678	-2.87608	33.9334	4.28e-08	4.77e-06	DAB2 interacting protein, transcript variant X3
XM_023242518.1	3.30597	5.66364	-2.70746	17.8768	0.000131252	0.0037628	phospholipid phosphatase related 3, transcript variant X3
XM_023238799.1	0.919747	5.66278	-2.73318	30.4982	2.38e-07	1.99e-05	synaptojanin 1, transcript variant X1
XM_019825907.2	0	5.66255	-2.86859	34.3255	3.52e-08	4.02e-06	B-Raf proto-oncogene, serine/threonine kinase, transcript variant X2
XM_019830681.2	0.000159252	5.65719	-2.86472	34.5272	3.18e-08	3.7e-06	solute carrier family 25 member 27, transcript variant X3
XM_006927340.4	3.55065	5.657	-2.66147	17.0506	0.000198383	0.00524273	LIM domain 7, transcript variant X1
XM_023253003.1	-0.199547	5.65673	-2.3311	41.0091	1.24e-09	2.48e-07	PR/SET domain 8, transcript variant X1
XM_019815901.2	2.7454	5.65478	-2.7602	20.2366	4.03e-05	0.00141449	interleukin 33, transcript variant X10
XM_006930643.4	0.00571687	5.65371	-2.86668	34.4043	3.38e-08	3.87e-06	chromosome B1 C8orf58 homolog, transcript variant X1
XM_023257939.1	0	5.65287	-2.88115	33.8362	4.49e-08	4.98e-06	mindbomb E3 ubiquitin protein ligase 2, transcript variant X3
XM_019822794.1	5.94777	5.6485	-1.98198	16.8109	0.000223649	0.00580944	inter-alpha-trypsin inhibitor heavy chain family member 4, transcript variant X2
XM_019833962.2	5.89643	5.64763	-2.00251	16.5824	0.000250717	0.00638485	protein artemis, transcript variant X1
XM_023259122.1	5.68206	5.64694	-2.10007	15.775	0.0003754	0.00891691	extracellular matrix protein 1, transcript variant X1
XM_019828555.2	0.0208758	5.64656	-2.8736	34.0247	4.09e-08	4.6e-06	leucine zipper and EF-hand containing transmembrane protein 2, transcript variant X7
XM_023252612.1	6.56583	5.64339	-1.6607	20.4154	3.69e-05	0.0013151	adhesion G protein-coupled receptor A2, transcript variant X1
XM_023254985.1	0	5.63878	-2.87912	34.0508	4.04e-08	4.56e-06	lines homolog 1, transcript variant X7
XM_019822731.1	-0.533288	5.62737	-2.60031	39.7648	2.32e-09	4.23e-07	polybromo 1, transcript variant X30
XM_019838007.2	2.92311	5.62647	-2.75968	19.0821	7.18e-05	0.0022612	APC, WNT signaling pathway regulator, transcript variant X2
XM_006933994.4	3.86855	5.62623	-2.62233	15.9503	0.000343896	0.00828221	mitochondrial transcription termination factor 2, transcript variant X2
XM_019829617.2	0	5.62365	-2.89767	33.3316	5.78e-08	6.24e-06	NEDD4 binding protein 2, transcript variant X1
XM_019836894.2	3.51777	5.60808	-2.68936	16.6268	0.000245213	0.00627104	patched 2, transcript variant X5
XM_003988520.4	2.94229	5.60152	-2.76163	19.1419	6.97e-05	0.00221066	PPFIA binding protein 1, transcript variant X8
XM_019822330.2	0	5.59666	-2.89649	33.6298	4.98e-08	5.46e-06	potassium voltage-gated channel subfamily J member 10, transcript variant X4
XM_019827382.2	0	5.59645	-2.88507	34.1471	3.85e-08	4.36e-06	poly(A) binding protein interacting protein 2B, transcript variant X4
XM_011283056.3	3.43672	5.59409	-2.70418	16.8943	0.000214514	0.00560216	phospholipase A2 group IVF, transcript variant X1
XM_023244539.1	2.61035	5.59054	-2.79463	20.4266	3.67e-05	0.00130839	centrosomal protein 112, transcript variant X7
XM_019830009.2	3.84486	5.5879	-2.65042	15.5306	0.000424203	0.00981333	zinc finger protein 692, transcript variant X8
XM_023255953.1	0	5.58759	-2.89975	33.573	5.13e-08	5.61e-06	tetratricopeptide repeat domain 7B, transcript variant X5
XM_019826191.1	2.80775	5.58701	-2.79695	19.5554	5.67e-05	0.0018644	opioid related nociceptin receptor 1, transcript variant X7
XM_023252493.1	2.76523	5.58654	-2.77959	19.7967	5.03e-05	0.00169382	sorbin and SH3 domain containing 3, transcript variant X1
XR_002738923.1	3.27695	5.58495	-2.73683	17.3837	0.000167951	0.00460958	uncharacterized LOC102900700, transcript variant X4
XM_023242947.1	0	5.58372	-2.90966	33.1382	6.37e-08	6.77e-06	uncharacterized LOC111557566, transcript variant X1
XM_023238916.1	6.41681	5.58187	-0.449219	24.3709	5.1e-06	0.000250158	RPTOR independent companion of MTOR complex 2, transcript variant X3
XM_023242449.1	5.83297	5.57272	-2.05484	16.2147	0.000301319	0.00745426	ring finger protein 38, transcript variant X11
XM_023258491.1	2.32025	5.57042	-2.82461	21.639	2e-05	0.00078541	multiple C2 and transmembrane domain containing 1, transcript variant X3
XM_019825095.1	5.75897	5.56847	-2.08832	15.9182	0.000349476	0.00839434	makorin ring finger protein 2, transcript variant X1
XM_023259511.1	5.15785	5.56342	-0.941887	19.3784	6.19e-05	0.00200249	SEC14 and spectrin domain containing 1, transcript variant X1
XM_019820385.1	-3.15e-06	5.5609	-2.90281	33.67	4.88e-08	5.37e-06	Rap associating with DIL domain, transcript variant X15
XR_002147403.2	7.4e-08	5.55377	-2.92763	32.559	8.51e-08	8.63e-06	DEP domain containing 5, transcript variant X12
XM_023250851.1	6.24933	5.55248	-1.85273	18.3807	0.000102021	0.00302864	protein tyrosine phosphatase, receptor type S, transcript variant X14
XM_019819272.2	0.788157	5.55007	-2.88825	28.6427	6.03e-07	4.25e-05	sphingosine kinase 2, transcript variant X6
XM_011286314.2	2.88389	5.54767	-2.787	18.7901	8.31e-05	0.00254918	cAMP regulated phosphoprotein 21, transcript variant X15
XM_023255338.1	7.14812	5.5475	-1.31677	25.4455	2.98e-06	0.000162002	cAMP regulated phosphoprotein 19, transcript variant X3
XM_023256658.1	0	5.54605	-2.92768	32.6339	8.2e-08	8.36e-06	solute carrier family 38 member 9, transcript variant X3
XM_023244571.1	6.17358	5.54443	-1.43919	19.6268	5.47e-05	0.0018163	Rho GTPase activating protein 23, transcript variant X5
XM_023260835.1	2.87191	5.537	-2.80229	18.31	0.000105692	0.00312306	zinc finger and BTB domain containing 20, transcript variant X6
XM_023241503.1	5.88921	5.53563	-2.0385	16.416	0.000272461	0.00685697	FIC domain containing, transcript variant X2
XM_023249028.1	9.06e-05	5.53495	-2.93818	32.2188	1.01e-07	9.89e-06	basic helix-loop-helix family member b9, transcript variant X1
XM_019811537.1	5.71289	5.5195	-1.86265	16.5325	0.000257051	0.00651877	TIR domain containing adaptor protein, transcript variant X2
XM_023243875.1	6.44934	5.51677	-1.75988	19.7029	5.27e-05	0.00176134	myosin XVIIIA, transcript variant X18
XR_002745508.1	5.70236	5.5163	-2.12747	15.5821	0.000413411	0.00961903	unc-51 like kinase 4, transcript variant X7
XM_023240846.1	1.22e-06	5.51378	-2.926	33.0425	6.68e-08	7.07e-06	semaphorin 4G, transcript variant X2
XM_023248843.1	2.88186	5.50944	-2.82034	18.5613	9.32e-05	0.0027968	glycogenin 2, transcript variant X4
XR_002152572.1	3.30552	5.50531	1.21024	28.0122	8.26e-07	5.47e-05	structural maintenance of chromosomes 1A, transcript variant X7
XM_019823173.2	3.67e-07	5.50515	-2.93467	32.7122	7.88e-08	8.1e-06	zinc finger and AT-hook domain containing, transcript variant X1
XM_023260444.1	0.0144011	5.50262	-2.93985	32.3307	9.54e-08	9.45e-06	guanine monophosphate synthase, transcript variant X1
XM_011283385.2	5.96383	5.49965	-2.01349	16.7886	0.000226152	0.00586398	GTP cyclohydrolase 1, transcript variant X1
XM_006939295.4	2.97761	5.49686	-2.799	17.8837	0.000130799	0.0037513	F-box protein 10, transcript variant X1
XM_006941658.2	0	5.48831	-2.95438	31.9036	1.18e-07	1.13e-05	protein arginine methyltransferase 7, transcript variant X6
XM_023247377.1	6.00889	5.48537	-1.9917	16.9914	0.00020434	0.00538048	leucine rich repeat containing G protein-coupled receptor 6, transcript variant X4
XM_023244338.1	6.61833	5.48117	-1.6605	21.0412	2.7e-05	0.00101445	STE20-related kinase adaptor alpha, transcript variant X6
XM_023245314.1	2.49257	5.46741	-1.43412	27.4071	1.12e-06	7.02e-05	sialic acid-binding Ig-like lectin 10, transcript variant X1
XM_023246267.1	0	5.46627	-2.94901	32.4156	9.14e-08	9.18e-06	zinc finger protein 75a, transcript variant X1
XM_019838662.2	6.32098	5.46584	-1.80748	18.9358	7.73e-05	0.00239726	paroxysmal nonkinesigenic dyskinesia, transcript variant X2
XM_023242689.1	-3.27e-08	5.45912	-2.96072	31.8914	1.19e-07	1.14e-05	RAB GTPase activating protein 1, transcript variant X3
XR_002154559.2	6.58019	5.4496	-1.67292	20.837	2.99e-05	0.00110736	SAM and HD domain containing deoxynucleoside triphosphate triphosphohydrolase 1, transcript variant X3
XM_006932873.4	0	5.44679	-2.96652	31.7286	1.29e-07	1.21e-05	sterile alpha motif domain containing 4A, transcript variant X5
XM_019813240.2	0	5.44533	-2.96906	31.6097	1.37e-07	1.26e-05	chromosome D2 C10orf105 homolog, transcript variant X8
XM_023255311.1	0	5.44043	-2.98171	30.9734	1.88e-07	1.64e-05	zinc finger protein 280D, transcript variant X1
XM_023253314.1	6.49451	5.435	-1.74632	20.1509	4.21e-05	0.00146649	Ly1 antibody reactive, transcript variant X5
XM_006941762.4	3.19154	5.43208	-2.80626	16.3927	0.000275661	0.00691595	chromosome E2 C16orf46 homolog, transcript variant X1
XM_011281775.2	0	5.42455	-2.98159	31.1834	1.69e-07	1.51e-05	SPARC like 1, transcript variant X4
XM_011290729.3	-2.12e-06	5.42342	-2.96943	31.8552	1.21e-07	1.15e-05	intraflagellar transport 140, transcript variant X2
XM_019816499.2	1.62786	5.42293	-2.93753	23.0955	9.66e-06	0.000429515	adhesion G protein-coupled receptor D2, transcript variant X3
XM_023249014.1	6.53617	5.42116	-1.7233	20.4795	3.57e-05	0.00127985	calcium voltage-gated channel auxiliary subunit alpha2delta 2, transcript variant X3
XM_023250677.1	3.2125	5.41844	-2.81917	16.4138	0.000272765	0.00685953	TRPM8 channel associated factor 1, transcript variant X2
XM_019821725.2	6.1526	5.41825	-1.93758	17.835	0.000134023	0.00382716	SWT1, RNA endoribonuclease homolog, transcript variant X3
XR_002741065.1	7.08796	5.4131	-1.37339	25.2504	3.29e-06	0.000175928	kinesin family member 16B, transcript variant X6
XM_023242900.1	2.80448	5.4057	-2.86829	17.5902	0.00015147	0.00423883	netrin G2, transcript variant X17
XM_006940785.4	0	5.40518	-2.99763	30.5109	2.37e-07	1.98e-05	zinc finger protein 772, transcript variant X1
XM_023246682.1	6.10922	5.39535	-1.9652	17.5985	0.000150843	0.0042278	rhomboid 5 homolog 1, transcript variant X5
XM_023260482.1	0	5.3881	-2.98886	31.2404	1.65e-07	1.47e-05	phospholipid scramblase 4, transcript variant X3
XM_011286483.3	2.38141	5.38475	-2.9128	18.9592	7.64e-05	0.0023775	Rho GTPase activating protein 32, transcript variant X6
XM_019811250.2	1.56815	5.3802	-2.94921	23.3829	8.37e-06	0.000380015	chromosome D1 C11orf65 homolog, transcript variant X6
XM_023257034.1	1.41e-06	5.37896	-2.99791	30.8441	2.01e-07	1.73e-05	LIM domain and actin binding 1, transcript variant X2
XM_003986803.5	0	5.37464	-2.99229	31.2232	1.66e-07	1.48e-05	tubulin polyglutamylase TTLL13, transcript variant X3
XM_023260066.1	6.53171	5.36444	-1.73745	20.5402	3.47e-05	0.00125024	PWWP domain containing 2A, transcript variant X3
XM_023252657.1	6.79204	5.36308	-1.58534	22.6988	1.18e-05	0.000505321	ATP binding cassette subfamily C member 4, transcript variant X3
XM_019835462.2	5.85018	5.35431	-2.10309	16.1182	0.000316213	0.0077307	ankyrin repeat family A member 2, transcript variant X2
XM_023240548.1	-0.000155334	5.35383	-3.00186	30.9563	1.9e-07	1.65e-05	protein phosphatase 3 catalytic subunit beta, transcript variant X1
XM_023256670.1	0	5.3524	-3.01618	30.1297	2.87e-07	2.31e-05	solute carrier family 38 member 9, transcript variant X6
XM_019821845.2	8.28391	5.34858	-0.483465	39.134	3.18e-09	5.45e-07	activating transcription factor 3, transcript variant X3
XM_006940065.4	0	5.34647	-3.0176	30.1276	2.87e-07	2.31e-05	ras homolog family member T1, transcript variant X4
XM_019831387.2	0	5.34597	-3.01289	30.4184	2.48e-07	2.05e-05	pleckstrin homology and RhoGEF domain containing G1, transcript variant X3
XR_002145079.2	2.12207	5.34343	-2.93934	19.9646	4.62e-05	0.00158161	uncharacterized LOC102902511, transcript variant X2
XM_019815726.2	0	5.33686	-3.02786	29.6247	3.69e-07	2.84e-05	regulatory factor X3, transcript variant X7
XM_019817955.2	6.53699	5.33222	-1.73939	20.6574	3.27e-05	0.00119205	ETS variant 4, transcript variant X7
XM_006931770.4	0	5.33125	-3.02023	30.1856	2.79e-07	2.25e-05	solute carrier family 29 member 1 (Augustine blood group), transcript variant X3
XM_019816576.1	0	5.32635	-3.01454	30.6037	2.26e-07	1.9e-05	tetratricopeptide repeat domain 16, transcript variant X1
XM_023258568.1	0	5.32482	-3.0331	29.47	3.99e-07	3.03e-05	ribosomal modification protein rimK like family member A, transcript variant X4
XR_002742426.1	6.11392	5.31991	-1.98354	17.6131	0.000149749	0.00421025	centrosomal protein 85 like, transcript variant X3
XM_011282638.3	4.43513	5.31333	-1.34662	17.3423	0.00017146	0.00468469	golgi associated PDZ and coiled-coil motif containing, transcript variant X1
XM_006935226.4	-6.14e-07	5.31051	-3.03039	29.8625	3.28e-07	2.58e-05	cytoplasmic linker associated protein 1, transcript variant X14
XM_023251760.1	0	5.30534	-3.04311	29.1156	4.76e-07	3.51e-05	exocyst complex component 6B, transcript variant X1
XM_019831883.2	0	5.30371	-3.04223	29.1997	4.56e-07	3.41e-05	kinesin family member 3A, transcript variant X2
XM_006935975.4	5.75127	5.30192	0.699973	24.4201	4.98e-06	0.000245739	ribosomal oxygenase 2, transcript variant X1
XR_002158172.2	0	5.29275	-3.0485	28.955	5.16e-07	3.75e-05	cytoplasmic FMR1 interacting protein 1, transcript variant X6
XM_023239918.1	0.000122909	5.27506	-3.0545	28.8332	5.48e-07	3.95e-05	myelin regulatory factor, transcript variant X5
XM_023243420.1	2.02443	5.2717	-2.97783	19.6091	5.52e-05	0.00182685	phosphoethanolamine/phosphocholine phosphatase, transcript variant X9
XM_019831332.2	6.30809	5.2686	-1.88666	18.9834	7.55e-05	0.00235498	phosphatase and actin regulator 2, transcript variant X5
XM_003997796.4	-6.11e-05	5.2678	-3.05746	28.7415	5.74e-07	4.09e-05	periaxin, transcript variant X3
XM_019827092.2	0	5.26235	-3.0599	28.6741	5.94e-07	4.2e-05	fer-1 like family member 5, transcript variant X5
XM_019817956.2	6.01946	5.26231	-2.03598	17.0726	0.00019621	0.00520071	ETS variant 4, transcript variant X9
XM_023258394.1	5.58e-08	5.2581	-3.05339	29.197	4.57e-07	3.41e-05	erythrocyte membrane protein band 4.1, transcript variant X11
XM_023256816.1	-6.95e-08	5.25197	-3.05907	28.9282	5.23e-07	3.79e-05	pleckstrin homology domain containing A5, transcript variant X8
XM_019831288.2	0	5.2519	-3.05608	29.1188	4.75e-07	3.51e-05	hydroxysteroid 17-beta dehydrogenase 4, transcript variant X1
XR_002738921.1	2.79425	5.24265	-2.9295	15.877	0.000356749	0.00853242	uncharacterized LOC102900700, transcript variant X2
XR_002146603.2	0	5.23952	-3.06475	28.7329	5.76e-07	4.1e-05	deleted in primary ciliary dyskinesia homolog (mouse), transcript variant X2
XM_006935007.3	1.80029	5.23876	-3.00966	19.9057	4.76e-05	0.00161822	protein phosphatase, Mg2+/Mn2+ dependent 1J, transcript variant X2
XM_003987843.5	0	5.22969	-3.06076	29.1869	4.59e-07	3.43e-05	mutL homolog 3, transcript variant X1
XM_006943245.2	2.07467	5.22322	-2.99394	19.0739	7.21e-05	0.00226931	alcohol dehydrogenase, iron containing 1, transcript variant X2
XM_003993991.5	6.05105	5.22272	-2.03281	17.276	0.000177244	0.00479765	tet methylcytosine dioxygenase 1, transcript variant X5
XM_019820101.1	0	5.21477	-3.07832	28.1977	7.53e-07	5.08e-05	synaptonemal complex central element protein 1 like, transcript variant X11
XM_006931691.3	2.77948	5.21355	-2.93502	15.8824	0.000355787	0.00851939	nuclear transcription factor Y subunit alpha, transcript variant X8
XM_023253648.1	8.41872	5.21295	-0.370431	41.3752	1.04e-09	2.12e-07	zinc finger protein 496, transcript variant X2
XM_006937861.2	0	5.21277	-3.08169	27.9766	8.41e-07	5.55e-05	mitochondrial calcium uptake 1, transcript variant X4
XR_002145005.2	0	5.21264	-3.06538	29.1695	4.63e-07	3.45e-05	uncharacterized LOC109491566, transcript variant X3
XM_023255309.1	2.79951	5.2121	-2.94064	15.686	0.000392494	0.00924444	transcription factor 12, transcript variant X10
XM_023249941.1	0.827881	5.21129	-3.00496	24.741	4.24e-06	0.000216354	TNF receptor superfamily member 19, transcript variant X7
XR_002160668.1	0	5.2095	-3.06675	29.1305	4.72e-07	3.5e-05	uncharacterized LOC102902627, transcript variant X1
XM_019817300.2	7.44408	5.20194	-1.14369	29.7248	3.51e-07	2.73e-05	ATPase sarcoplasmic/endoplasmic reticulum Ca2+ transporting 3, transcript variant X4
XM_019828713.2	6.0931	5.20111	-2.01559	17.5784	0.000152369	0.00426234	muscleblind like splicing regulator 2, transcript variant X5
XM_023249022.1	0	5.20049	-3.07068	29.0184	5e-07	3.65e-05	uracil phosphoribosyltransferase homolog, transcript variant X3
XM_023245593.1	6.3501	5.19485	-1.8709	19.3982	6.13e-05	0.00198725	NIP7, nucleolar pre-rRNA processing protein, transcript variant X5
XM_019828241.2	4.46739	5.19022	-1.55845	16.0584	0.000325816	0.00792816	WW and C2 domain containing 2, transcript variant X3
XM_023242611.1	5.91e-05	5.18205	-3.07868	28.7887	5.61e-07	4.02e-05	zinc finger protein 618, transcript variant X13
XM_023251038.1	6.77004	5.18061	-1.61781	22.9622	1.03e-05	0.000455326	SS18L1, nBAF chromatin remodeling complex subunit, transcript variant X2
XM_019830951.1	2.66715	5.1799	-2.9593	16.1089	0.000317686	0.00776148	ankyrin repeat domain 6, transcript variant X1
XR_002744002.1	2.1658	5.17703	-3.01015	17.5556	0.000154114	0.00429628	uncharacterized LOC111561414, transcript variant X1
XM_019824526.2	2.1562	5.17044	-3.00673	18.0445	0.000120694	0.00348901	trimethyllysine hydroxylase, epsilon, transcript variant X3
XM_019832550.1	-2.81e-06	5.16707	-3.09402	27.9246	8.63e-07	5.67e-05	elongation factor for RNA polymerase II 3, transcript variant X2
XM_023251599.1	6.35419	5.1585	-1.87921	19.537	5.72e-05	0.00187906	KIAA1211 like, transcript variant X4
XM_019825422.2	0.000579781	5.15387	-3.10471	27.3105	1.17e-06	7.32e-05	ADAM metallopeptidase domain 22, transcript variant X9
XM_023257542.1	5.85353	5.1534	-2.14419	16.1423	0.000312429	0.00765284	neuronal-specific septin-3, transcript variant X3
XM_019834052.2	0	5.15182	-3.09167	28.4169	6.75e-07	4.65e-05	armadillo repeat containing 3, transcript variant X5
XM_019831701.2	0	5.14056	-3.10605	27.5128	1.06e-06	6.75e-05	high mobility group nucleosomal binding domain 4, transcript variant X1
XR_002738221.1	2.19973	5.13866	-3.02062	17.1626	0.000187579	0.00501949	RAD52 motif-containing protein 1, transcript variant X14
XM_023245449.1	6.22748	5.13207	-1.95002	18.6013	9.14e-05	0.00275046	zinc finger protein 570, transcript variant X2
XM_023252841.1	0	5.13006	-3.115	26.9811	1.38e-06	8.43e-05	PR/SET domain 5, transcript variant X2
XM_006937339.3	0	5.12852	-3.11548	26.9738	1.39e-06	8.45e-05	smoothelin like 1, transcript variant X3
XR_439913.3	6.41426	5.12459	-1.85394	20.0878	4.34e-05	0.00150196	histocompatibility minor 13, transcript variant X5
XM_019837996.2	0	5.12395	-3.10891	27.632	1e-06	6.42e-05	STEAP3 metalloreductase, transcript variant X1
XM_006931687.3	2.58632	5.12274	-2.98979	15.7676	0.000376803	0.0089444	nuclear transcription factor Y subunit alpha, transcript variant X1
XM_019810665.1	0	5.12097	-3.1123	27.4181	1.11e-06	7e-05	interleukin 20 receptor subunit beta, transcript variant X3
XM_019835221.2	0	5.11639	-3.11327	27.4379	1.1e-06	6.94e-05	protein tyrosine phosphatase, receptor type B, transcript variant X5
XM_023253683.1	-2.37e-07	5.113	-3.10814	27.9418	8.56e-07	5.63e-05	zinc finger protein 496, transcript variant X8
XR_890553.2	3.47938	5.09879	-1.63203	17.719	0.000142024	0.00402246	uncharacterized LOC102899090, transcript variant X1
XM_023239847.1	3.63841	5.09651	1.1988	22.3192	1.42e-05	0.000589053	telomerase reverse transcriptase, transcript variant X11
XM_023238779.1	1.74224	5.09567	-3.06086	19.4523	5.97e-05	0.00194286	intersectin 1, transcript variant X2
XM_023246924.1	6.12241	5.09229	-2.01781	17.9164	0.000128676	0.00369477	defective in cullin neddylation 1 domain containing 3, transcript variant X5
XM_023242847.1	5.95436	5.09201	-2.10255	16.7995	0.00022492	0.00583829	formin binding protein 1, transcript variant X10
XM_023242600.1	-0.0287138	5.09171	-3.11924	26.6877	1.6e-06	9.54e-05	zinc finger protein 618, transcript variant X3
XM_023249477.1	0.0969364	5.09086	-2.99818	27.4443	1.1e-06	6.93e-05	plexin B3, transcript variant X5
XM_023244320.1	3.91239	5.0908	-1.45538	16.7574	0.00022971	0.00593931	helicase with zinc finger, transcript variant X2
XM_019819119.2	2.39728	5.08895	-3.03993	15.8651	0.000358874	0.00856915	troponin I3, cardiac type, transcript variant X1
XM_023258434.1	6.85833	5.08532	-1.58005	24.129	5.76e-06	0.000276724	polyhomeotic homolog 2, transcript variant X4
XM_019819045.2	0	5.08483	-3.12974	26.7372	1.56e-06	9.36e-05	zinc finger protein 471, transcript variant X3
XM_023240634.1	6.33409	5.07774	-1.90399	19.4968	5.84e-05	0.00190693	family with sequence similarity 35 member A, transcript variant X5
XM_023242028.1	-0.00417113	5.07435	-3.1275	27.0571	1.33e-06	8.16e-05	transcription factor 4, transcript variant X20
XM_023252007.1	2.26452	5.07379	-3.03465	16.7485	0.000230731	0.00596146	mitochondrial translation release factor 1, transcript variant X12
XM_023240889.1	0.0827013	5.07166	-3.12877	26.4043	1.85e-06	0.000107965	neuralized E3 ubiquitin protein ligase 1, transcript variant X3
XM_019824061.2	0	5.07122	-3.13886	26.209	2.04e-06	0.000116877	synaptotagmin like 4, transcript variant X2
XM_003993764.2	1.62882	5.07029	-3.0796	19.7075	5.26e-05	0.00175856	fibroblast growth factor 19
XM_019838641.1	0	5.06633	-3.13247	26.9318	1.42e-06	8.6e-05	fibronectin 1, transcript variant X9
XR_002145267.2	0	5.06219	-3.13804	26.5305	1.73e-06	0.000102432	DIX domain containing 1, transcript variant X9
XM_019838680.1	5.94405	5.0616	-2.09635	16.8404	0.000220369	0.0057386	serine/threonine kinase 36, transcript variant X3
XR_002743055.1	0	5.05645	-3.14459	26.0314	2.23e-06	0.000126632	breast cancer metastasis-suppressor 1 like, transcript variant X3
XM_011284115.3	6.38821	5.05393	-1.87256	20.0533	4.42e-05	0.00152381	nucleoporin 107, transcript variant X2
XM_023258070.1	3.13484	5.05295	-2.35436	16.0195	0.000332203	0.00804588	solute carrier family 2, facilitated glucose transporter member 5, transcript variant X1
XM_023245735.1	-0.0151363	5.05062	-3.13344	26.7775	1.53e-06	9.2e-05	osteoclast associated, immunoglobulin-like receptor, transcript variant X5
XM_023260097.1	0	5.04938	-3.13457	27.1724	1.26e-06	7.77e-05	SUMO1/sentrin specific peptidase 7, transcript variant X2
XM_023250560.1	0.228399	5.04608	0.257603	46.4467	8.21e-11	2.51e-08	nuclear respiratory factor 1, transcript variant X1
XM_019812074.2	0	5.0388	-3.14517	26.4584	1.8e-06	0.000105596	TEA domain transcription factor 1, transcript variant X9
XR_002736772.1	0	5.03812	-3.14485	26.4903	1.77e-06	0.000104257	uncharacterized LOC109492436, transcript variant X5
XM_023240581.1	9.53e-05	5.03792	-3.13926	27.0336	1.35e-06	8.23e-05	calcium/calmodulin dependent protein kinase II gamma, transcript variant X11
XM_019829583.2	-1.21e-06	5.03663	-3.1512	25.8978	2.38e-06	0.00013402	LIM and calponin homology domains 1, transcript variant X11
XR_002144924.2	0	5.03192	-3.14565	26.5958	1.68e-06	9.93e-05	caudal type homeobox 1, transcript variant X2
XM_023256813.1	0	5.02884	-3.1475	26.4817	1.78e-06	0.000104457	pleckstrin homology domain containing A5, transcript variant X4
XM_019825176.2	4.2215	5.02735	0.675254	20.2437	4.02e-05	0.00141012	up-regulator of cell proliferation, transcript variant X9
XR_002149180.2	0	5.02272	-3.14714	26.6906	1.6e-06	9.53e-05	cyclin dependent kinase 12, transcript variant X5
XM_023240955.1	0	5.01868	-3.15154	26.3603	1.89e-06	0.000109839	nebulin related anchoring protein, transcript variant X10
XM_006938856.4	9.88e-05	5.00848	-3.16295	25.4578	2.96e-06	0.000161371	KIAA1328 ortholog, transcript variant X1
XM_023255808.1	6.21584	5.00592	-1.98169	18.7988	8.28e-05	0.0025392	zinc finger FYVE-type containing 1, transcript variant X4
XR_002154040.2	0	5.00336	-3.16057	25.8851	2.39e-06	0.000134766	uncharacterized LOC109497677, transcript variant X1
XM_019813399.2	7.05152	4.99957	-1.46033	26.4847	1.77e-06	0.000104382	tetraspanin 14, transcript variant X3
XM_023256039.1	1.68881	4.99909	-3.10272	18.2238	0.000110348	0.00323432	delta like non-canonical Notch ligand 1, transcript variant X1
XM_019835461.2	0.00386834	4.98978	-3.16309	25.9419	2.33e-06	0.000132121	BPI fold containing family C, transcript variant X3
XR_002744362.1	0.0344018	4.98136	-3.16872	25.2973	3.21e-06	0.00017253	uncharacterized LOC102902627, transcript variant X4
XM_023253489.1	3.22864	4.98102	1.55106	22.9659	1.03e-05	0.000454763	fibroblast growth factor receptor 3, transcript variant X1
XM_023260766.1	7.4436	4.97894	-1.02139	31.2693	1.62e-07	1.45e-05	LRR binding FLII interacting protein 2, transcript variant X9
XM_023260402.1	0	4.97425	-3.17493	25.1586	3.44e-06	0.00018316	TRAF2 and NCK interacting kinase, transcript variant X3
XR_002738867.1	0	4.96557	-3.17234	25.7312	2.59e-06	0.000143441	uncharacterized LOC102900900, transcript variant X1
XM_019810483.2	0.159472	4.96237	-3.16942	24.7936	4.13e-06	0.000212677	beta-1,3-N-acetylgalactosaminyltransferase 1 (globoside blood group), transcript variant X7
XM_023259374.1	2.44e-07	4.96133	-3.17005	26.1265	2.12e-06	0.000121325	tetratricopeptide repeat, ankyrin repeat and coiled-coil containing 1, transcript variant X6
XM_019820405.2	0	4.95804	-3.17525	25.6426	2.7e-06	0.00014925	ubiquitin specific peptidase 42, transcript variant X2
XM_006942393.4	0	4.95389	-3.17574	25.737	2.58e-06	0.000143202	sarcalumenin, transcript variant X2
XM_023239576.1	-0.0751296	4.95368	-2.93525	28.0485	8.12e-07	5.4e-05	TEA domain transcription factor 1, transcript variant X11
XM_019829217.1	0.544023	4.95202	-3.16573	22.7144	1.17e-05	0.000501989	PDZ and LIM domain 5, transcript variant X2
XM_023241597.1	0	4.952	-3.18409	24.7952	4.13e-06	0.000212655	neurofilament heavy, transcript variant X4
XM_011279480.2	-1.89e-06	4.9483	-3.18461	24.8548	4.01e-06	0.000208036	stabilin 1, transcript variant X1
XM_019811046.2	0	4.94774	-3.18008	25.4197	3.02e-06	0.00016362	zinc finger protein 197, transcript variant X1
XM_023260447.1	0	4.94445	-3.18623	24.7872	4.15e-06	0.000213062	chromosome C2 C3orf33 homolog, transcript variant X1
XM_006939158.3	0	4.94172	-3.18705	24.778	4.16e-06	0.000213888	interleukin 33, transcript variant X6
XM_019816516.2	0	4.93944	-3.17867	25.8699	2.41e-06	0.000135694	hypoxanthine phosphoribosyltransferase 1, transcript variant X2
XM_023247166.1	-0.227709	4.93891	-3.09281	27.1733	1.26e-06	7.77e-05	F11 receptor, transcript variant X2
XM_019813708.2	0	4.9372	-3.18503	25.1967	3.38e-06	0.000180135	SEC31 homolog B, COPII coat complex component, transcript variant X7
XM_023239571.1	0	4.93579	-3.18993	24.623	4.5e-06	0.000226805	F-actin-monooxygenase MICAL2, transcript variant X9
XM_019826679.2	3.97905	4.92484	1.19487	20.265	3.98e-05	0.00139951	TPX2, microtubule nucleation factor, transcript variant X3
XM_023252724.1	-1.43e-06	4.92349	-3.19084	24.9479	3.83e-06	0.000199714	relaxin/insulin like family peptide receptor 1, transcript variant X2
XM_019840117.2	5.87618	4.9217	-2.17904	16.4805	0.000263813	0.00665544	TRAF2 and NCK interacting kinase, transcript variant X7
XM_023260824.1	5.90364	4.91837	-2.1618	16.6186	0.00024622	0.00629238	T-cell activation inhibitor, mitochondrial, transcript variant X3
XM_011282948.3	0	4.91275	-3.1977	24.442	4.93e-06	0.000243727	RAB3C, member RAS oncogene family, transcript variant X2
XM_019836217.2	6.17478	4.91263	-2.01512	18.6053	9.12e-05	0.00274617	transmembrane protein 51, transcript variant X9
XM_023252277.1	0	4.90818	-3.19937	24.3893	5.06e-06	0.000248463	Rho guanine nucleotide exchange factor 10, transcript variant X8
XM_011283029.3	0	4.90592	-3.19836	24.617	4.51e-06	0.000227329	creatine kinase, mitochondrial 1A, transcript variant X1
XM_019835128.2	2.15889	4.90443	-3.11781	15.8221	0.000366673	0.00874102	GLI family zinc finger 1, transcript variant X3
XM_023240428.1	-1.4e-05	4.90319	-3.19276	25.4479	2.98e-06	0.000161929	component of oligomeric golgi complex 2, transcript variant X2
XM_011290821.3	4.43068	4.90306	-1.09401	16.3748	0.000278135	0.00695644	CDC42 binding protein kinase alpha, transcript variant X14
XM_011286585.3	0	4.89719	-3.19845	24.9335	3.85e-06	0.000201017	tripartite motif containing 68, transcript variant X1
XM_023250506.1	0	4.89665	-3.19865	24.9273	3.86e-06	0.000201349	engulfment and cell motility 1, transcript variant X5
XM_023241723.1	6.43223	4.89632	-1.87935	20.8181	3.02e-05	0.00111389	low density lipoprotein receptor class A domain containing 4, transcript variant X8
XM_019830180.2	0	4.88527	-3.20768	24.1257	5.77e-06	0.000277006	discoidin domain receptor tyrosine kinase 1, transcript variant X3
XM_023240268.1	0	4.88522	-3.20494	24.5227	4.73e-06	0.000236498	EPS8 like 2, transcript variant X4
XM_011283560.3	7.0167	4.88288	-1.49533	26.4961	1.76e-06	0.00010404	dehydrogenase E1 and transketolase domain containing 1, transcript variant X2
XR_002739114.1	0	4.88271	-3.20186	25.0494	3.64e-06	0.000192312	uncharacterized LOC105261353, transcript variant X14
XM_019814634.2	0	4.88148	-3.20904	24.0823	5.9e-06	0.000282512	WSC domain containing 2, transcript variant X6
XM_023241906.1	0	4.88147	-3.20695	24.3886	5.06e-06	0.000248463	CUGBP Elav-like family member 4, transcript variant X10
XM_019818567.2	4.44e-05	4.87121	-3.20501	25.0774	3.59e-06	0.000189923	synaptotagmin 3, transcript variant X6
XM_023240980.1	0.684237	4.8663	-2.77985	25.3663	3.1e-06	0.000167295	heat shock protein family A (Hsp70) member 12A, transcript variant X1
XM_023242841.1	0	4.86355	-3.21547	23.8775	6.53e-06	0.000309318	formin binding protein 1, transcript variant X4
XR_002161008.2	0.0370356	4.86205	-3.17741	24.8082	4.1e-06	0.000211875	tubulin tyrosine ligase like 7, transcript variant X4
XM_023238806.1	6.0979	4.85908	-2.08101	18.0769	0.000118753	0.00344109	synaptojanin 1, transcript variant X8
XM_023252726.1	5.2e-07	4.85338	-3.21181	24.8743	3.97e-06	0.000206309	relaxin/insulin like family peptide receptor 1, transcript variant X4
XM_019825607.2	0	4.84964	-3.21867	24.0158	6.1e-06	0.000290538	membrane palmitoylated protein 6, transcript variant X2
XM_023252169.1	0	4.83978	-3.22041	24.1731	5.63e-06	0.000271766	ALK and LTK ligand 2, transcript variant X2
XM_023257914.1	0	4.83077	-3.22771	23.4046	8.27e-06	0.000377322	integrator complex subunit 11, transcript variant X1
XM_023259974.1	0	4.82797	-3.22869	23.3731	8.41e-06	0.000381646	kinesin family member 1A, transcript variant X3
XM_019829087.2	0	4.82677	-3.22514	24.0253	6.07e-06	0.000289354	ELOVL fatty acid elongase 6, transcript variant X4
XM_023244479.1	0	4.8263	-3.22466	24.1315	5.75e-06	0.000276565	RAD52 motif-containing protein 1, transcript variant X7
XM_023258935.1	0	4.82188	-3.22783	23.8407	6.65e-06	0.000313841	ferric chelate reductase 1, transcript variant X1
XM_023254072.1	1.03e-07	4.81229	-3.2272	24.4067	5.01e-06	0.000247057	chibby family member 3, transcript variant X6
XR_002744842.1	0	4.80664	-3.23307	23.705	7.12e-06	0.000331622	uncharacterized LOC109502739, transcript variant X1
XR_002737737.1	0	4.8058	-3.23368	23.6281	7.4e-06	0.000342379	basic proline-rich protein-like, transcript variant X3
XM_023243918.1	0	4.80244	-3.23702	23.1871	9.23e-06	0.000412911	G protein-coupled receptor class C group 5 member C, transcript variant X2
XM_023246927.1	-0.663547	4.79476	-2.94272	29.665	3.62e-07	2.8e-05	defective in cullin neddylation 1 domain containing 3, transcript variant X8
XM_023259488.1	0	4.79388	-3.23626	23.8104	6.76e-06	0.000317898	oxysterol binding protein like 6, transcript variant X3
XM_023241112.1	0	4.78819	-3.24232	22.9577	1.03e-05	0.000456089	early B-cell factor 3, transcript variant X10
XM_023239418.1	0.181602	4.78603	-3.23898	21.8934	1.76e-05	0.000707478	myosin X, transcript variant X4
XM_011280244.3	0.531224	4.78007	-3.22685	21.268	2.41e-05	0.000921436	Kruppel like factor 15, transcript variant X1
XM_023254585.1	0	4.7795	-3.24495	22.9311	1.05e-05	0.000460788	afadin, adherens junction formation factor, transcript variant X8
XR_002161872.2	6.44362	4.77471	-1.88684	21.2409	2.44e-05	0.000932536	uncharacterized LOC109502943, transcript variant X2
XM_023258818.1	0	4.7706	-3.24623	23.2212	9.07e-06	0.000407432	serine and arginine rich splicing factor 11, transcript variant X2
XM_023241828.1	2.83e-06	4.76786	-3.24629	23.3532	8.49e-06	0.000384974	calcium binding tyrosine phosphorylation regulated, transcript variant X4
XM_011282271.3	1.61995	4.76487	-3.19051	16.144	0.000312158	0.00764956	retinoic acid receptor RXR-beta, transcript variant X2
XM_011281538.2	3.30706	4.76362	2.77168	21.1238	2.59e-05	0.000979991	protein tyrosine kinase 2 beta, transcript variant X3
XM_019820100.1	0	4.76345	-3.24514	23.8571	6.6e-06	0.000311872	synaptonemal complex central element protein 1 like, transcript variant X10
XM_023256815.1	0	4.76319	-3.24992	22.8872	1.07e-05	0.000467343	pleckstrin homology domain containing A5, transcript variant X6
XR_002154518.2	0	4.75872	-3.24945	23.2607	8.89e-06	0.000400714	zinc fingers and homeoboxes 3, transcript variant X6
XM_023242139.1	0	4.75863	-3.24901	23.3605	8.46e-06	0.000383814	probable 2-ketogluconate reductase, transcript variant X8
XM_023257558.1	0.0450903	4.75576	-3.2526	22.2227	1.49e-05	0.000614315	alpha 1,4-galactosyltransferase (P blood group), transcript variant X8
XM_006936455.3	0	4.74957	-3.253	23.0965	9.65e-06	0.000429515	NFKB inhibitor interacting Ras like 1, transcript variant X4
XM_006929986.4	0	4.74403	-3.25612	22.7573	1.14e-05	0.000493974	Ras and Rab interactor 2, transcript variant X2
XM_003985136.4	6.58229	4.7431	-1.80221	22.6265	1.22e-05	0.000521152	protein phosphatase 3 catalytic subunit alpha, transcript variant X1
XM_023254591.1	3.42172	4.74101	-0.887326	17.2501	0.000179556	0.0048476	afadin, adherens junction formation factor, transcript variant X14
XM_023246073.1	0	4.73752	-3.2558	23.2788	8.81e-06	0.000398329	zinc finger protein 71, transcript variant X1
XM_019824270.2	1.82e-08	4.73637	-3.25684	23.1133	9.57e-06	0.000427381	FERM domain containing 4B, transcript variant X1
XM_023245518.1	4.68808	4.72332	-0.831757	16.9123	0.000212586	0.00555981	ankyrin repeat domain 11, transcript variant X10
XM_023251580.1	0	4.71927	-3.26321	22.8239	1.11e-05	0.000480933	neuronal PAS domain protein 2, transcript variant X4
XM_019837118.1	6.38222	4.71471	-1.93124	20.8362	2.99e-05	0.00110736	FGGY carbohydrate kinase domain containing, transcript variant X6
XM_023246446.1	0	4.71427	-3.26455	22.8693	1.08e-05	0.000471263	Rap associating with DIL domain, transcript variant X3
XM_023242938.1	0	4.71363	-3.26464	22.8961	1.07e-05	0.000466398	proprotein convertase subtilisin/kexin type 4, transcript variant X3
XR_002743788.1	0.000310232	4.71125	-3.26559	22.8318	1.1e-05	0.000479329	LDL receptor related protein 6, transcript variant X2
XM_023251169.1	3.77049	4.70779	-0.988256	16.0645	0.000324822	0.00790926	engulfment and cell motility 2, transcript variant X4
XM_023244121.1	5.82725	4.70703	-2.23728	16.3649	0.000279512	0.00698847	kinase suppressor of ras 1, transcript variant X7
XM_019838443.2	-1.86274	4.7029	-1.4206	51.0173	8.35e-12	3.73e-09	family with sequence similarity 126 member B, transcript variant X1
XM_023253706.1	1.4648	4.70255	-3.15644	16.8341	0.00022107	0.00575478	cancer antigen 1, transcript variant X12
XM_019835098.1	0	4.70066	-3.26925	22.7198	1.17e-05	0.000501225	hydroxysteroid 17-beta dehydrogenase 6, transcript variant X3
XM_019836355.2	0.164594	4.69925	-3.26771	21.337	2.33e-05	0.000892528	RAP1 GTPase activating protein, transcript variant X10
XM_019834124.1	0	4.69628	-3.27304	22.0169	1.66e-05	0.000669923	membrane palmitoylated protein 7, transcript variant X2
XM_011281322.1	8.57978	4.69149	-0.257724	46.9955	6.24e-11	2.02e-08	lipin 1, transcript variant X3
XM_011284997.2	0	4.68653	-3.27451	22.4435	1.34e-05	0.00056038	oxysterol binding protein like 9, transcript variant X5
XM_023255992.1	-1.11e-06	4.68277	-3.27534	22.562	1.26e-05	0.000535114	protein phosphatase 4 regulatory subunit 4, transcript variant X3
XM_023242968.1	-6.79e-05	4.67715	-3.27729	22.4631	1.32e-05	0.000556395	sarcosine dehydrogenase, transcript variant X1
XM_019820903.1	-1.91e-06	4.67586	-3.27636	22.8891	1.07e-05	0.000467185	centriolar coiled-coil protein 110, transcript variant X7
XM_011289674.3	0	4.67501	-3.28005	21.7869	1.86e-05	0.000738417	orphan sodium- and chloride-dependent neurotransmitter transporter NTT5-like, transcript variant X8
XM_019830396.2	0	4.67399	-3.27963	22.0361	1.64e-05	0.000664997	palmitoyl-protein thioesterase 2, transcript variant X1
XM_003994358.5	5.83169	4.6732	0.0717809	24.2819	5.34e-06	0.000259797	golgi brefeldin A resistant guanine nucleotide exchange factor 1, transcript variant X11
XM_023255416.1	0	4.66601	-3.28238	21.9068	1.75e-05	0.000703932	dual oxidase 1, transcript variant X3
XM_019815389.2	2.17372	4.65123	-1.50987	20.935	2.84e-05	0.00106152	KIAA1468 ortholog, transcript variant X9
XM_019814782.2	0	4.64746	-3.28656	22.4531	1.33e-05	0.000558526	coiled-coil domain containing 157, transcript variant X3
XM_006934049.4	1.00556	4.64405	-3.25988	17.3935	0.000167131	0.00459227	platelet derived growth factor subunit B, transcript variant X3
XM_023245741.1	5.75847	4.64099	-2.29525	15.9448	0.000344852	0.00829972	zinc finger protein 606, transcript variant X7
XM_006942310.4	0	4.64034	-3.29	21.9645	1.7e-05	0.000685414	bifunctional apoptosis regulator, transcript variant X5
XM_023251336.1	1.59961	4.63541	-1.14098	25.5722	2.8e-06	0.000153786	RCC1 and BTB domain containing protein 1, transcript variant X4
XM_023242624.1	0	4.63285	-3.2927	21.8192	1.83e-05	0.00073061	follistatin like 3, transcript variant X1
XM_023245474.1	6.26101	4.63025	-2.01634	20.0159	4.5e-05	0.00154751	proline and serine rich 3, transcript variant X5
XM_023249221.1	1.51e-07	4.62527	-3.296	21.3386	2.32e-05	0.000892278	Xg blood group, transcript variant X2
XM_023249234.1	0	4.61829	-3.29731	21.728	1.91e-05	0.000755964	myotubularin related protein 1, transcript variant X3
XR_002149159.2	1.06571	4.61404	-3.26877	16.2923	0.000289854	0.00720494	uncharacterized LOC102902218, transcript variant X2
XM_019821272.2	0	4.61258	-3.29993	21.286	2.39e-05	0.000914143	coiled-coil domain containing 78, transcript variant X9
XM_003982018.5	0	4.61246	-3.30045	21.0223	2.72e-05	0.00102197	tropomyosin 4, transcript variant X2
XM_019815883.2	0	4.60856	-3.30033	21.7232	1.92e-05	0.000757361	cell division cycle 14B, transcript variant X3
XR_891215.3	3.08707	4.5864	-0.766752	17.6029	0.000150514	0.00422531	uncharacterized LOC102899572, transcript variant X3
XR_002151257.2	-1.44e-06	4.58048	-3.3105	20.6865	3.22e-05	0.0011766	uncharacterized LOC102899196, transcript variant X4
XM_023239857.1	5.97102	4.5758	-2.18663	17.7656	0.000138756	0.00393912	telomerase reverse transcriptase, transcript variant X15
XM_011287511.3	0	4.57496	-3.31146	21.2685	2.41e-05	0.000921436	SH2 domain containing 3A, transcript variant X1
XM_023249114.1	8.68e-07	4.57335	-3.31226	21.0317	2.71e-05	0.00101769	dedicator of cytokinesis 3, transcript variant X3
XM_023240401.1	-0.00869224	4.57323	-3.28414	21.3185	2.35e-05	0.000899878	pecanex homolog 2, transcript variant X4
XR_002156844.2	0	4.57161	-3.31302	20.8142	3.02e-05	0.00111446	uncharacterized LOC109499537, transcript variant X2
XM_023241019.1	0	4.56451	-3.31546	20.5203	3.5e-05	0.00125897	fibroblast growth factor receptor 2, transcript variant X4
XM_023258840.1	-6.86e-09	4.56432	-3.31552	20.5183	3.5e-05	0.00125962	nexilin F-actin binding protein, transcript variant X1
XM_023243189.1	6.34445	4.5641	-1.96746	20.9123	2.88e-05	0.00107147	nucleolar protein 8, transcript variant X4
XM_011282630.3	0	4.56008	-3.31625	21.1108	2.61e-05	0.000985855	heat shock transcription factor 2, transcript variant X2
XM_003990140.4	0	4.55978	-3.31692	20.4712	3.59e-05	0.00128431	OMA1 zinc metallopeptidase, transcript variant X3
XM_019837333.1	-1.3e-05	4.5576	-3.31704	21.0846	2.64e-05	0.000996283	uncharacterized LOC109502425, transcript variant X5
XM_023241231.1	6.33338	4.5508	-1.97587	20.9212	2.86e-05	0.00106795	purinergic receptor P2X 2, transcript variant X1
XM_006928292.3	0	4.54823	-3.31967	21.5194	2.12e-05	0.000822979	long-chain-fatty-acid--CoA ligase ACSBG2, transcript variant X2
XM_019836761.2	0.062155	4.54776	-3.31886	20.6297	3.31e-05	0.00120507	regulating synaptic membrane exocytosis 3, transcript variant X4
XM_019823561.2	0	4.54408	-3.32103	21.4757	2.17e-05	0.000838009	OFD1, centriole and centriolar satellite protein, transcript variant X1
XM_011282359.3	5.69964	4.54287	-2.33636	15.6886	0.000391982	0.00923839	catenin alpha 1, transcript variant X2
XM_023258559.1	0	4.53586	-3.32421	20.3658	3.78e-05	0.00134283	Scm polycomb group protein homolog 1, transcript variant X23
XM_006942392.4	0	4.52982	-3.32609	20.2138	4.08e-05	0.00142793	sarcalumenin, transcript variant X1
XM_019839701.2	-0.00476665	4.52798	-3.32488	20.8985	2.9e-05	0.00107777	phosphatidylinositol specific phospholipase C X domain containing 2, transcript variant X3
XM_019812840.2	5.74647	4.5241	-2.31201	16.2128	0.000301607	0.00745885	oxysterol binding protein like 5, transcript variant X5
XM_019816126.2	0	4.51937	-3.32927	20.1491	4.21e-05	0.00146711	DnaJ heat shock protein family (Hsp40) member B5, transcript variant X4
XM_019815494.2	6.97308	4.51586	-1.56597	27.6041	1.01e-06	6.49e-05	programmed cell death 1 ligand 2, transcript variant X6
XM_023257805.1	0	4.51564	-3.33037	20.5692	3.42e-05	0.00123531	betaine--homocysteine S-methyltransferase, transcript variant X2
XM_023254946.1	7.05178	4.50846	-1.51149	28.4653	6.59e-07	4.56e-05	endogenous retrovirus group K member 6 Env polyprotein-like, transcript variant X5
XM_019820130.2	3.47983	4.49864	-0.583172	16.1052	0.000318274	0.00777324	myocyte enhancer factor 2B, transcript variant X1
XM_006931518.4	3.48884	4.49734	-0.222284	16.5733	0.000251854	0.00640477	alpha tubulin acetyltransferase 1, transcript variant X2
XM_011288147.3	0	4.49197	-3.33777	20.4352	3.65e-05	0.00130528	zinc finger protein 532, transcript variant X7
XM_011285491.2	1.9663	4.4906	-1.16099	21.5352	2.11e-05	0.000818241	abl interactor 2, transcript variant X14
XR_891027.3	0	4.48976	-3.33828	19.9838	4.58e-05	0.00156805	uncharacterized LOC102901275, transcript variant X1
XM_019836482.2	7.34138	4.48086	-1.29153	31.8438	1.22e-07	1.15e-05	mediator of RNA polymerase II transcription subunit 18, transcript variant X6
XM_023239171.1	0	4.47549	-3.34286	20.233	4.04e-05	0.00141566	pleckstrin homology like domain family B member 1, transcript variant X12
XM_023246041.1	0	4.47419	-3.34289	19.6888	5.3e-05	0.00177137	SMG9, nonsense mediated mRNA decay factor, transcript variant X5
XR_002162584.1	0	4.47374	-3.34296	19.5909	5.57e-05	0.00183939	uncharacterized LOC102900126, transcript variant X2
XM_023252523.1	0	4.47036	-3.34485	20.7077	3.19e-05	0.00116595	dematin actin binding protein, transcript variant X2
XM_019818379.2	0	4.46737	-3.34492	19.6199	5.49e-05	0.00182089	apoptosis associated tyrosine kinase, transcript variant X6
XM_019837751.1	0	4.46636	-3.34522	19.6097	5.52e-05	0.00182685	ankyrin repeat domain 34A, transcript variant X1
XM_019824066.2	0	4.46197	-3.34644	19.4724	5.91e-05	0.00192511	dystrophin related protein 2, transcript variant X2
XM_019820640.2	0	4.45944	-3.34831	20.5954	3.37e-05	0.00122346	zinc finger protein 713, transcript variant X1
XM_019825996.2	0	4.45559	-3.34952	20.5558	3.44e-05	0.00124233	replication initiator 1, transcript variant X5
XM_019819271.2	3.70473	4.43622	0.231081	16.6261	0.000245299	0.00627104	sphingosine kinase 2, transcript variant X5
XM_023258785.1	0	4.43529	-3.35425	19.2056	6.75e-05	0.00215644	adenylate kinase 4, transcript variant X5
XM_023257592.1	0	4.43419	-3.35546	19.8126	4.99e-05	0.00168352	Rho GTPase activating protein 8, transcript variant X5
XR_002161153.2	0.000105785	4.43337	-3.35562	19.8001	5.02e-05	0.00169256	G protein-coupled receptor 61, transcript variant X3
XM_019826383.2	6.68665	4.42468	-1.77227	24.8355	4.05e-06	0.000209748	RCC1 and BTB domain containing protein 2, transcript variant X10
XR_002158060.2	0.214614	4.41874	-3.27593	19.5156	5.78e-05	0.00189307	uncharacterized LOC102900074, transcript variant X3
XM_023247376.1	5.63944	4.41673	-2.37709	15.5085	0.000428908	0.00990957	leucine rich repeat containing G protein-coupled receptor 6, transcript variant X3
XM_023258547.1	0	4.4141	-3.36151	19.6101	5.52e-05	0.00182685	Scm polycomb group protein homolog 1, transcript variant X11
XM_023257029.1	2.54809	4.41152	-0.142741	19.1131	7.07e-05	0.00223585	Rac GTPase activating protein 1, transcript variant X5
XM_023240356.1	1.04e-06	4.41117	-3.36337	20.103	4.31e-05	0.00149419	zinc finger protein 37A-like, transcript variant X15
XM_019814762.2	0.000947774	4.40951	-3.36168	18.9383	7.72e-05	0.00239587	smoothelin, transcript variant X1
XM_003981071.4	-0.0142625	4.40802	-3.29256	19.9526	4.65e-05	0.00158817	transmembrane protein 171, transcript variant X1
XR_002739127.1	0	4.40525	-3.36311	18.9994	7.49e-05	0.0023403	uncharacterized LOC102899478, transcript variant X1
XM_019810687.2	5.77603	4.40492	-2.32562	16.4995	0.000261329	0.00659965	CDV3 homolog, transcript variant X9
XM_023259327.1	-1.21e-06	4.40286	-3.36361	18.8843	7.93e-05	0.00244831	formin like 2, transcript variant X10
XM_023260005.1	0	4.40181	-3.36517	19.4869	5.87e-05	0.00191382	FERM, ARH/RhoGEF and pleckstrin domain protein 2, transcript variant X4
XM_023259988.1	2.69593	4.39976	-1.22521	16.5231	0.00025826	0.00654522	kinesin family member 1A, transcript variant X17
XM_011280634.3	0	4.39651	-3.36695	19.5294	5.74e-05	0.00188393	IQ motif containing with AAA domain 1 like, transcript variant X1
XM_019810649.2	0	4.38478	-3.37065	19.5177	5.78e-05	0.0018922	Fas apoptotic inhibitory molecule, transcript variant X3
XM_019832125.2	-0.0222984	4.38262	-3.35961	19.504	5.82e-05	0.00190179	GRAM domain containing 2A, transcript variant X9
XM_006941421.4	0	4.37464	-3.37454	19.7351	5.18e-05	0.00174361	NFKB inhibitor delta, transcript variant X3
XM_023239467.1	0	4.37432	-3.37329	19.2129	6.73e-05	0.00215142	folate receptor gamma-like, transcript variant X2
XM_019817108.2	0.0503987	4.37147	-3.37284	18.7572	8.45e-05	0.00258706	potassium voltage-gated channel subfamily A regulatory beta subunit 3, transcript variant X5
XM_023249802.1	0	4.35955	-3.37909	19.5844	5.59e-05	0.00184175	solute carrier family 41 member 3, transcript variant X6
XR_002741784.1	0	4.34864	-3.38089	18.9966	7.5e-05	0.00234249	Bardet-Biedl syndrome 12, transcript variant X4
XM_019816252.2	1.35e-05	4.34596	-3.38155	18.9325	7.74e-05	0.00239919	ring finger protein 20, transcript variant X3
XM_003997528.3	0	4.33422	-3.3863	19.2371	6.65e-05	0.00212878	fibroblast growth factor 21
XR_002149223.2	5.66466	4.3311	-2.38004	15.7691	0.000376514	0.00894045	zinc finger protein 709-like, transcript variant X3
XM_019835460.2	9.62e-05	4.32579	-3.38909	19.2307	6.67e-05	0.00213322	BPI fold containing family C, transcript variant X2
XM_023253167.1	-5.76e-06	4.32538	-3.38569	18.2202	0.000110542	0.00323799	LIM and calponin homology domains 1, transcript variant X5
XM_023249527.1	0	4.32496	-3.3876	18.727	8.58e-05	0.00261517	arylsulfatase E, transcript variant X1
XR_002149189.2	0.000220009	4.32453	-3.38805	18.8137	8.22e-05	0.00252346	cyclin dependent kinase 12, transcript variant X15
XM_019836988.2	0	4.32432	-3.38778	18.7208	8.61e-05	0.00261903	tetratricopeptide repeat domain 39A, transcript variant X9
XR_002743087.1	0.866387	4.31164	-1.96747	24.5773	4.6e-06	0.000231076	pellino E3 ubiquitin protein ligase family member 2, transcript variant X2
XM_003985946.5	0	4.31142	-3.39339	19.1081	7.09e-05	0.00223865	euchromatic histone lysine methyltransferase 2, transcript variant X1
XM_019828968.2	6.53742	4.31127	-1.8698	23.7047	7.12e-06	0.000331622	jade family PHD finger 1, transcript variant X10
XR_442282.4	0	4.31049	-3.39085	18.3636	0.000102896	0.00304965	uncharacterized LOC102901304, transcript variant X2
XM_019830640.2	-0.0164026	4.30914	-3.38468	18.0542	0.00012011	0.00347487	MAD2L1 binding protein, transcript variant X3
XM_023255017.1	0	4.30297	-3.39497	18.8043	8.25e-05	0.00253435	collagen alpha-2(I) chain-like, transcript variant X7
XM_019810659.2	0	4.29133	-3.39506	17.8946	0.000130086	0.00373378	muscle RAS oncogene homolog, transcript variant X3
XR_439695.3	-1.9797	4.28991	-2.50426	37.7124	6.47e-09	1e-06	transmembrane protein 42, transcript variant X4
XM_023259185.1	0	4.28535	-3.39922	18.4359	9.92e-05	0.00295459	peptidoglycan recognition protein 3, transcript variant X4
XR_002157417.2	0	4.28053	-3.40173	18.6608	8.87e-05	0.00268317	family with sequence similarity 184 member A, transcript variant X5
XM_019813922.2	0	4.27913	-3.40057	18.2829	0.000107132	0.00315463	fibroblast growth factor receptor 2, transcript variant X8
XM_019813873.2	3.18569	4.26228	1.8261	16.9371	0.000209974	0.00550535	actin binding LIM protein 1, transcript variant X16
XM_019825433.2	-7.22e-07	4.26043	-3.40418	17.7732	0.00013823	0.00392724	ADAM metallopeptidase domain 22, transcript variant X20
XM_019832870.2	-0.813945	4.26015	-2.74993	28.2218	7.44e-07	5.04e-05	leukotriene B4 receptor, transcript variant X3
XR_002145622.2	0	4.25353	-3.40769	18.0376	0.00012111	0.00349686	uncharacterized LOC102900725, transcript variant X7
XR_002736911.1	0	4.25263	-3.40794	18.0291	0.000121628	0.00351042	cilia and flagella associated protein 58, transcript variant X2
XR_002147508.2	-0.417921	4.24607	-3.27674	21.2293	2.46e-05	0.000935985	uncharacterized LOC102902427, transcript variant X2
XR_442006.4	0	4.24527	-3.40996	17.959	0.000125966	0.00362268	uncharacterized LOC102899949, transcript variant X5
XM_006933846.3	2.21e-06	4.24509	-3.40728	17.4094	0.000165805	0.0045662	GLI family zinc finger 1, transcript variant X1
XM_003987803.5	5.7837	4.23964	-2.32997	16.9194	0.000211836	0.00554616	zinc finger FYVE-type containing 1, transcript variant X2
XM_019835580.2	0	4.23756	-3.41467	18.3908	0.000101505	0.00301457	DNA meiotic recombinase 1, transcript variant X5
XM_019828171.2	0	4.23589	-3.41514	18.3748	0.000102318	0.00303623	zinc finger protein 596-like, transcript variant X7
XM_003995612.3	0	4.23037	-3.41305	17.6403	0.000147727	0.00416131	natriuretic peptide receptor 2, transcript variant X2
XM_023238606.1	0.469431	4.22985	-3.25272	16.6778	0.000239036	0.00613898	poly(rC) binding protein 3, transcript variant X8
XM_019837946.2	0	4.22755	-3.41749	18.2949	0.00010649	0.0031408	cytoplasmic linker associated protein 1, transcript variant X2
XM_019836789.1	-4.23e-05	4.22695	-3.41187	17.2034	0.00018379	0.00493445	forkhead box J3, transcript variant X9
XM_023244280.1	0	4.21857	-3.41455	17.2116	0.000183038	0.0049197	apoptosis associated tyrosine kinase, transcript variant X2
XR_002149542.2	0	4.216	-3.41522	17.1878	0.000185231	0.0049697	uncharacterized LOC102899949, transcript variant X22
XM_023258151.1	0	4.21312	-3.42154	18.1572	0.000114081	0.00332691	transmembrane protein 51, transcript variant X4
XM_023241089.1	0	4.20953	-3.42022	17.7125	0.000142488	0.00403403	protein tyrosine phosphatase, receptor type E, transcript variant X3
XM_023242017.1	5.66418	4.20766	-2.4105	16.0813	0.000322093	0.00784806	transcription factor 4, transcript variant X7
XM_023251271.1	-3.83e-05	4.2014	-3.42479	18.0459	0.000120612	0.003488	DLG associated protein 4, transcript variant X4
XM_019832838.2	-1.10801	4.19993	-2.97208	26.813	1.51e-06	9.09e-05	capping protein regulator and myosin 1 linker 3, transcript variant X2
XM_019838192.2	2.39e-05	4.19991	-3.42229	17.5299	0.000156107	0.00434413	sodium voltage-gated channel alpha subunit 3, transcript variant X3
XM_023240585.1	5.94282	4.18988	-2.24394	18.6162	9.07e-05	0.00273576	calcium/calmodulin dependent protein kinase II gamma, transcript variant X15
XM_006929634.3	4.40889	4.18824	-0.0580899	16.7165	0.000234455	0.00604052	Z-DNA binding protein 1, transcript variant X2
XR_002745399.1	0	4.18751	-3.4247	17.2915	0.000175873	0.00477833	uncharacterized LOC111562287, transcript variant X3
XM_023242618.1	7.35971	4.1831	-1.26368	33.9166	4.32e-08	4.81e-06	zinc finger protein 618, transcript variant X20
XM_019832715.2	0	4.18255	-3.43001	17.8675	0.000131863	0.00377288	solute carrier family 12 member 6, transcript variant X2
XM_019815163.2	0	4.18034	-3.43026	17.7915	0.000136972	0.00389761	dystrobrevin alpha, transcript variant X22
XM_023245803.1	0	4.17709	-3.42481	16.7457	0.000231053	0.00596766	echinoderm microtubule associated protein like 2, transcript variant X1
XM_019821989.1	0	4.16957	-3.42755	16.8113	0.000223596	0.00580944	protein phosphatase 1 regulatory subunit 12B, transcript variant X12
XR_002738265.1	0	4.16923	-3.43048	17.245	0.000180007	0.00485257	uncharacterized LOC102900807, transcript variant X3
XM_019817768.1	2.67e-08	4.16794	-3.43309	17.5932	0.000151246	0.00423745	coiled-coil domain containing 159, transcript variant X2
XM_011291766.2	0	4.16391	-3.42818	16.6262	0.000245288	0.00627104	spindlin-2, transcript variant X2
XM_019834184.2	0	4.1583	-3.43396	17.2341	0.000180995	0.00487201	par-3 family cell polarity regulator, transcript variant X10
XM_023248006.1	4.26864	4.15	-0.309115	15.7994	0.000370851	0.00882039	MDM4, p53 regulator, transcript variant X2
XM_023248004.1	4.26864	4.15	-0.309115	15.7994	0.000370851	0.00882039	MDM4, p53 regulator, transcript variant X1
XM_023257687.1	0	4.141	-3.44131	17.4783	0.000160187	0.00443329	S100 calcium binding protein Z, transcript variant X2
XM_011286606.3	0	4.14059	-3.43862	17.0706	0.000196411	0.00520413	ArfGAP with RhoGAP domain, ankyrin repeat and PH domain 1, transcript variant X3
XM_019819455.1	6.48234	4.13744	-1.93428	23.9492	6.3e-06	0.000299587	zinc finger protein 575, transcript variant X6
XM_006939275.4	5.59	4.13734	-2.45539	15.7487	0.00038037	0.00900849	transmembrane protein 8B, transcript variant X2
XM_023250874.1	1.22181	4.13647	-1.75152	20.9472	2.83e-05	0.00105615	regulatory factor X2, transcript variant X1
XM_023250727.1	0	4.13594	-3.44266	17.4314	0.000163995	0.00452319	potassium voltage-gated channel subfamily H member 2, transcript variant X1
XM_023240210.1	0	4.13531	-3.44067	17.1395	0.000189756	0.00506472	BR serine/threonine kinase 2, transcript variant X4
XM_006936944.4	4.34667	4.12452	1.61038	18.0651	0.000119457	0.00345874	C2 calcium dependent domain containing 3, transcript variant X2
XM_019825777.2	0	4.12291	-3.44259	16.8192	0.000222723	0.0057916	adenosylhomocysteinase like 2, transcript variant X6
XM_019838114.2	0	4.12168	-3.43942	16.3293	0.000284536	0.007097	calcium voltage-gated channel auxiliary subunit beta 4, transcript variant X6
XM_004000812.4	0	4.11885	-3.44012	16.304	0.000288157	0.0071701	leucine rich repeats and calponin homology domain containing 2, transcript variant X1
XM_006935193.3	5.42e-06	4.11767	-3.44719	17.2172	0.000182529	0.00490965	G protein-coupled receptor 17, transcript variant X2
XM_011289655.3	-0.0463421	4.10905	-3.42276	16.7735	0.000227867	0.00590249	pleckstrin homology domain containing A4, transcript variant X1
XM_023240763.1	0	4.1085	-3.44997	17.1777	0.00018617	0.00499098	sorbin and SH3 domain containing 1, transcript variant X3
XM_019830621.2	-0.000354488	4.10594	-3.44289	16.1503	0.000311177	0.00763111	cysteine rich protein 3, transcript variant X1
XM_011282050.3	1.01e-07	4.10308	-3.4514	17.1278	0.000190869	0.00508323	kinesin family member 3A, transcript variant X1
XM_019822491.2	1.455	4.09849	-2.34696	16.6903	0.000237544	0.00610928	ubiquitin associated protein 2 like, transcript variant X13
XM_023259952.1	0	4.09599	-3.4495	16.5748	0.000251662	0.00640432	ankyrin repeat and MYND domain containing 1, transcript variant X11
XM_023254259.1	0	4.09574	-3.45334	17.0605	0.000197403	0.00522255	cyclin dependent kinase 19, transcript variant X9
XR_002738978.1	0	4.0939	-3.44844	16.3583	0.000280439	0.00700682	uncharacterized LOC109495145, transcript variant X9
XM_023238608.1	0	4.09382	-3.45267	16.8989	0.000214022	0.00559535	poly(rC) binding protein 3, transcript variant X10
XM_023251968.1	-0.025634	4.08791	-3.44457	16.6173	0.000246378	0.0062942	latent transforming growth factor beta binding protein 1, transcript variant X1
XM_023250586.1	5.56657	4.08377	-2.46917	15.5808	0.000413688	0.00961903	chromosome A2 C7orf49 homolog, transcript variant X10
XM_019833162.2	0	4.08347	-3.45655	16.9483	0.000208798	0.00548108	transmembrane protein 229B, transcript variant X7
XM_023253163.1	0	4.07918	-3.44928	15.8709	0.000357829	0.0085498	LIM and calponin homology domains 1, transcript variant X2
XR_002153693.1	5.75105	4.06862	-2.37025	17.1523	0.000188553	0.00503629	uncharacterized LOC109497468, transcript variant X3
XM_023260512.1	0	4.05736	-3.46331	16.7111	0.000235088	0.00605255	RAS p21 protein activator 2, transcript variant X1
XM_019834535.2	2.84351	4.05489	1.17123	15.7919	0.000372248	0.00884783	apolipoprotein L domain containing 1, transcript variant X1
XM_023254722.1	0	4.05475	-3.46064	16.2923	0.000289847	0.00720494	casein kinase 1 gamma 3, transcript variant X6
XR_002741283.1	0	4.05318	-3.46103	16.2783	0.000291889	0.00725306	dystrobrevin beta, transcript variant X20
XM_019819994.2	0	4.053	-3.46033	16.1894	0.00030515	0.00752091	tyrosine aminotransferase, transcript variant X1
XM_019835097.1	0	4.05288	-3.45565	15.6414	0.00040135	0.00940733	hydroxysteroid 17-beta dehydrogenase 6, transcript variant X1
XM_019826124.2	1.26994	4.04549	-1.95741	19.1731	6.86e-05	0.00218029	histone-lysine N-methyltransferase SETDB2, transcript variant X7
XM_019815169.2	0	4.04505	-3.46647	16.5999	0.000248523	0.00633786	dystrobrevin alpha, transcript variant X29
XM_019819279.2	0	4.04209	-3.45824	15.5478	0.000420573	0.00974485	TNF receptor superfamily member 19, transcript variant X6
XM_019813653.1	0	4.03889	-3.46804	16.5445	0.000255507	0.00648412	zinc finger FYVE-type containing 27, transcript variant X2
XM_023257329.1	0	4.03636	-3.46032	15.5779	0.000414285	0.00962985	ubiquitin specific peptidase 44, transcript variant X1
XM_023253717.1	-0.584867	4.03475	-3.04952	22.1111	1.58e-05	0.000643031	solute carrier family 22 member 23, transcript variant X1
XM_023239114.1	6.21191	4.03201	-2.10645	21.4485	2.2e-05	0.000847852	ubiquitin specific peptidase 28, transcript variant X5
XM_023252728.1	-1.25e-06	4.02284	-3.47212	16.4006	0.000274565	0.00689561	relaxin/insulin like family peptide receptor 1, transcript variant X6
XM_023250853.1	0	4.02166	-3.46886	15.9985	0.00033571	0.00811191	protein tyrosine phosphatase, receptor type S, transcript variant X16
XM_023242952.1	1.73554	4.01429	-2.06606	15.7491	0.000380297	0.00900849	proprotein convertase subtilisin/kexin type 4, transcript variant X6
XM_019833852.1	0	4.00819	-3.47348	16.0276	0.000330867	0.00802154	cytochrome 2D6, transcript variant X2
XR_002741005.1	6.12234	4.00772	-2.16386	20.605	3.35e-05	0.0012191	translation initiation factor IF-2-like, transcript variant X5
XR_441367.4	5.75068	3.99247	-2.38659	17.3138	0.000173925	0.00473634	RNA binding motif protein 4B, transcript variant X3
XR_002157267.1	0	3.98796	-3.47709	15.7028	0.000389202	0.00918775	uncharacterized LOC102900645, transcript variant X5
XM_023240821.1	1.99e-06	3.98696	-3.48109	16.0819	0.000322002	0.00784806	cyclin and CBS domain divalent metal cation transport mediator 1, transcript variant X1
XM_019831282.1	0.528643	3.96903	-1.92362	23.1962	9.18e-06	0.000411592	phosphodiesterase 7B, transcript variant X2
XM_023245908.1	1.66847	3.96752	-0.653735	18.6455	8.94e-05	0.00270152	DM1 protein kinase, transcript variant X1
XM_019835976.2	0	3.96635	-3.4839	15.6818	0.000393315	0.0092578	RING finger protein 223, transcript variant X4
XM_019836567.2	0.340293	3.96168	-2.47348	21.7928	1.85e-05	0.000737049	adhesion G protein-coupled receptor B2, transcript variant X4
XM_023256002.1	0	3.96056	-3.48759	15.8499	0.000361606	0.00862589	calmin, transcript variant X2
XM_019816452.1	2.71279	3.95262	3.23285	15.694	0.000390914	0.0092201	centriolin, transcript variant X9
XM_003994931.5	0	3.95231	-3.4896	15.7778	0.000374879	0.00890744	G protein subunit beta 1 like, transcript variant X2
XM_019832564.2	2.11952	3.94857	0.0571362	16.7149	0.000234637	0.00604307	diphosphoinositol pentakisphosphate kinase 1, transcript variant X5
XM_023249513.1	4.16901	3.94506	-0.0460261	15.5809	0.000413669	0.00961903	large tumor suppressor kinase 2, transcript variant X2
XM_023254686.1	0	3.9346	-3.49389	15.6238	0.000404897	0.00946756	zinc finger protein 391, transcript variant X6
XM_023240576.1	5.97441	3.93228	-2.27088	19.656	5.39e-05	0.00179563	calcium/calmodulin dependent protein kinase II gamma, transcript variant X6
XM_006930786.4	5.70602	3.92483	-2.41599	17.1362	0.000190069	0.00506934	DExD/H-box helicase 60, transcript variant X3
XM_003995009.5	-0.269139	3.91008	-3.33233	17.1709	0.000186803	0.00500609	G protein subunit alpha L, transcript variant X2
XM_011291248.3	1.40058	3.89398	4.39076	21.231	2.45e-05	0.000935985	ubiquitin associated protein 2 like, transcript variant X14
XM_023259167.1	6.02484	3.88002	-2.24536	20.2627	3.98e-05	0.00139951	tuftelin 1, transcript variant X5
XM_019826548.2	4.88733	3.84986	-0.598315	18.6053	9.12e-05	0.00274617	suppressor of glucose, autophagy associated 1, transcript variant X3
XR_002739312.1	-0.769994	3.8479	-3.28783	19.2928	6.47e-05	0.00208084	uncharacterized LOC102899196, transcript variant X6
XM_023244004.1	1.29891	3.83698	-1.16899	18.8762	7.96e-05	0.00245724	integrin subunit beta 4, transcript variant X1
XM_019821795.2	7.35548	3.82881	-1.18418	36.5272	1.17e-08	1.62e-06	torsin-1A-interacting protein 2, transcript variant X4
XR_002739125.1	1.11579	3.82192	0.562086	21.5118	2.13e-05	0.00082567	denticleless E3 ubiquitin protein ligase homolog, transcript variant X2
XR_002151932.2	5.86439	3.79006	-2.34269	18.992	7.52e-05	0.00234688	transmembrane protein 67, transcript variant X2
XM_019838659.2	-0.18276	3.78909	-3.24188	17.3623	0.000169753	0.00464744	C-X-C motif chemokine receptor 2, transcript variant X2
XM_019820724.2	-3.2629	3.78397	-1.95608	45.2987	1.46e-10	4.12e-08	glycerophosphodiester phosphodiesterase domain containing 3, transcript variant X3
XM_011282888.3	5.46562	3.76494	-2.56154	15.6049	0.000408741	0.00953451	zinc finger protein 280D, transcript variant X4
XM_023251798.1	5.8773	3.75727	-2.33985	19.2367	6.65e-05	0.00212878	eva-1 homolog A, regulator of programmed cell death, transcript variant X6
XM_019838403.1	5.7668	3.75539	-2.40764	18.2452	0.000109171	0.00320689	coiled-coil domain containing 150, transcript variant X3
XM_011280448.3	0.866487	3.73943	-1.43229	20.0352	4.46e-05	0.00153423	nucleotide binding oligomerization domain containing 1, transcript variant X5
XM_011285492.3	5.30626	3.73476	-1.63101	18.6243	9.03e-05	0.0027269	abl interactor 2, transcript variant X15
XM_019833081.2	5.96782	3.7289	-2.28996	20.1713	4.17e-05	0.0014537	chromosome B3 C14orf39 homolog, transcript variant X3
XM_023252586.1	6.5895	3.71184	-1.89328	26.8989	1.44e-06	8.74e-05	transforming acidic coiled-coil containing protein 1, transcript variant X6
XM_019828925.2	6.47676	3.68771	-1.96683	25.5399	2.85e-06	0.000155935	inositol polyphosphate-4-phosphatase type II B, transcript variant X1
XM_011291533.3	-1.20335	3.6821	-3.18149	22.4005	1.37e-05	0.000570142	zinc finger protein 7, transcript variant X11
XM_019829689.1	5.57168	3.67031	-2.51652	16.769	0.000228378	0.00590906	parkin coregulated like, transcript variant X6
XM_019835969.2	4.84521	3.66578	-1.06268	17.6516	0.000146895	0.00414267	agrin, transcript variant X6
NM_001079829.1	-0.277655	3.63544	-1.82083	25.9687	2.3e-06	0.000130563	toll like receptor 3
XM_023260775.1	7.25976	3.63468	-1.40721	35.4665	1.99e-08	2.49e-06	LRR binding FLII interacting protein 2, transcript variant X18
XM_019814850.2	5.63552	3.62893	-2.38705	17.6569	0.000146502	0.00413479	crystallin beta B1, transcript variant X2
XR_002154520.2	-1.68642	3.62627	-3.00161	25.7824	2.52e-06	0.000140889	zinc fingers and homeoboxes 3, transcript variant X9
XM_023251283.1	0.673617	3.61908	-1.38755	20.0158	4.5e-05	0.00154751	PHD finger protein 20, transcript variant X5
XM_023258270.1	1.44574	3.58846	0.506581	16.6369	0.000243976	0.00624378	ubiquitin specific peptidase 48, transcript variant X2
XM_023259675.1	6.53137	3.57986	-1.94681	26.819	1.5e-06	9.08e-05	tensin 1, transcript variant X6
XM_023252587.1	6.19291	3.57546	-2.16488	23.0779	9.74e-06	0.000432622	transforming acidic coiled-coil containing protein 1, transcript variant X8
XM_006941376.2	5.82021	3.57173	-2.38805	19.3552	6.27e-05	0.00202497	zinc finger protein 382, transcript variant X6
XM_023246075.1	6.58778	3.57144	-1.89734	27.3442	1.15e-06	7.21e-05	zinc finger protein 71, transcript variant X4
XM_023249842.1	-0.883598	3.56321	-2.26821	26.7467	1.56e-06	9.34e-05	calcium voltage-gated channel auxiliary subunit alpha2delta 3, transcript variant X3
XR_002153790.1	5.95644	3.54985	-2.30342	20.6521	3.28e-05	0.00119461	uncharacterized LOC109497525, transcript variant X1
XM_003981258.4	-0.374946	3.52876	3.08481	31.1311	1.74e-07	1.54e-05	stanniocalcin 2
XM_023246175.1	1.03179	3.51759	-0.920183	17.341	0.000171571	0.00468595	protein phosphatase 1 regulatory subunit 13 like, transcript variant X4
XM_023259918.1	5.10411	3.5009	-1.11458	19.6347	5.45e-05	0.00180992	ubiquitin conjugating enzyme E2 F (putative), transcript variant X3
XM_023257621.1	1.02058	3.49522	-1.26546	16.523	0.000258274	0.00654522	fibulin 1, transcript variant X2
XM_019818392.2	6.33396	3.49468	-2.07392	24.8339	4.05e-06	0.000209772	ASPSCR1, UBX domain containing tether for SLC2A4, transcript variant X9
XM_023258640.1	5.52408	3.49372	-2.55702	17.0996	0.000193585	0.00514425	microtubule associated serine/threonine kinase 2, transcript variant X6
XM_011287428.3	0.536623	3.48237	-0.890691	20.2795	3.95e-05	0.00139115	myoferlin, transcript variant X4
XM_011288260.3	-0.532562	3.42803	0.0489379	29.6285	3.68e-07	2.84e-05	heterogeneous nuclear ribonucleoprotein K, transcript variant X1
XM_023244961.1	5.64779	3.41888	-2.49601	18.1888	0.000112292	0.00328132	C-X9-C motif containing 2, transcript variant X6
XM_019813691.2	1.07771	3.41684	-0.291223	16.5579	0.000253801	0.0064431	ATP binding cassette subfamily C member 2, transcript variant X1
XM_019830582.2	-1.36703	3.41623	-2.42065	27.1678	1.26e-06	7.78e-05	triggering receptor expressed on myeloid cells like 1, transcript variant X2
XM_019829079.2	-0.527676	3.40365	-1.21085	27.0748	1.32e-06	8.1e-05	propionyl-CoA carboxylase alpha subunit, transcript variant X2
XM_019829071.1	-0.379623	3.39215	0.598695	28.3099	7.12e-07	4.88e-05	alpha kinase 1, transcript variant X2
XM_019823576.2	-1.66573	3.39145	-3.11117	22.7729	1.13e-05	0.000490718	BMX non-receptor tyrosine kinase, transcript variant X3
XM_019828210.1	5.51719	3.38394	-2.57227	17.2983	0.000175276	0.00476746	zinc finger protein 705A-like, transcript variant X9
XM_023245937.1	5.48943	3.3823	-2.58854	16.9742	0.000206105	0.00542151	zinc finger protein 574, transcript variant X8
XM_011285350.3	5.56331	3.37962	-2.54338	17.57	0.000153014	0.00427381	SPT20 homolog, SAGA complex component, transcript variant X8
XM_019815255.2	0.199777	3.34796	-1.66237	19.9332	4.69e-05	0.00160218	lipase G, endothelial type, transcript variant X4
XM_019834640.2	5.68031	3.33958	-2.47643	18.7255	8.59e-05	0.00261518	solute carrier organic anion transporter family member 1C1, transcript variant X5
XM_003981133.5	6.801	3.33031	-1.75499	31.0824	1.78e-07	1.57e-05	versican, transcript variant X3
XM_019811768.1	5.3091	3.32375	-2.67748	15.5534	0.000419387	0.00972359	alkaline ceramidase 3, transcript variant X3
XM_011288264.3	-0.48292	3.29251	-2.32444	21.2352	2.45e-05	0.000934705	heterogeneous nuclear ribonucleoprotein K, transcript variant X8
XM_006927783.4	-2.17966	3.28654	0.658373	44.777	1.89e-10	5.15e-08	microtubule associated protein 1B, transcript variant X1
XM_023248793.1	0.838793	3.27647	-0.0788187	16.5719	0.000252028	0.00640477	forkhead box P3, transcript variant X6
XM_023258276.1	-0.6546	3.26208	-1.69133	24.9289	3.86e-06	0.000201327	ubiquitin specific peptidase 48, transcript variant X8
XM_023260586.1	5.04014	3.25796	0.158195	22.92	1.05e-05	0.000462306	TBC1 domain family member 5, transcript variant X10
XM_011289788.3	0.479116	3.23014	0.606672	18.9279	7.76e-05	0.00240368	neuronal PAS domain protein 1, transcript variant X2
XM_023242049.1	0.635561	3.22245	-0.97425	16.5905	0.000249698	0.00636558	retina and anterior neural fold homeobox
XM_006938128.4	5.68778	3.21716	-1.3749	24.5678	4.63e-06	0.000232025	golgi brefeldin A resistant guanine nucleotide exchange factor 1, transcript variant X9
XM_023250742.1	5.35364	3.21151	-2.66862	16.4641	0.000265997	0.00670589	neurobeachin, transcript variant X9
XM_023252719.1	7.65002	3.20657	-1.10235	42.7319	5.26e-10	1.2e-07	Rap guanine nucleotide exchange factor 2, transcript variant X11
XM_023247168.1	0.632023	3.18179	-0.482944	16.655	0.000241777	0.00619625	immunoglobulin superfamily member 9, transcript variant X5
XR_002158828.2	-0.387803	3.18084	-2.41217	19.3881	6.16e-05	0.0019946	uncharacterized LOC102902606, transcript variant X7
XM_023245932.1	0.16626	3.17312	0.350152	20.5029	3.53e-05	0.00126684	microtubule associated serine/threonine kinase 1, transcript variant X1
XM_023250292.1	-1.5292	3.16886	-0.140111	35.4512	2e-08	2.49e-06	gamma-secretase activating protein, transcript variant X1
XM_023255557.1	0.619769	3.16561	0.442374	17.0599	0.000197465	0.00522255	telomerase associated protein 1, transcript variant X7
XM_011291750.3	-0.914502	3.16249	1.87874	30.703	2.15e-07	1.83e-05	structural maintenance of chromosomes 1A, transcript variant X6
XM_019836407.2	-0.224377	3.15342	-0.498142	22.6902	1.18e-05	0.000506022	RCAN family member 3, transcript variant X3
XM_023242427.1	-0.514075	3.14685	-2.06223	21.0694	2.66e-05	0.00100282	tropomyosin 2, transcript variant X3
XM_023252887.1	-0.266101	3.14155	-1.8083	20.109	4.3e-05	0.00149045	centromere protein E, transcript variant X3
XM_019823122.2	-0.314913	3.13827	-1.66918	21.1648	2.54e-05	0.000961118	family with sequence similarity 84 member B, transcript variant X6
XM_023248189.1	-2.14103	3.13399	-2.98543	24.7672	4.19e-06	0.000214288	neurobeachin like 2, transcript variant X1
XM_019816214.1	5.31499	3.13224	-2.69639	16.2148	0.000301302	0.00745426	tudor domain containing 7, transcript variant X5
XM_011281593.3	-1.93397	3.12832	-2.95572	23.3846	8.36e-06	0.000379922	Rap guanine nucleotide exchange factor 2, transcript variant X1
XM_023245762.1	-0.953391	3.11938	-2.08092	24.2623	5.39e-06	0.000261653	alpha-1-B glycoprotein, transcript variant X1
XM_023250849.1	-4.0078	3.11911	-1.85725	44.1152	2.63e-10	6.7e-08	protein tyrosine phosphatase, receptor type S, transcript variant X12
XM_019819553.2	0.43062	3.11521	-1.3617	16.1775	0.000306966	0.00755541	pleckstrin homology and RhoGEF domain containing G2, transcript variant X4
XM_023256510.1	5.4212	3.10405	-2.63631	17.2889	0.000176102	0.00477919	enhancer of polycomb homolog 1, transcript variant X7
XM_003992621.3	-1.70614	3.08226	-3.20891	19.2464	6.62e-05	0.0021231	elongation factor 1-alpha, oocyte form-like
XM_023243524.1	6.65675	3.07016	-1.86661	30.6304	2.23e-07	1.88e-05	TBK1 binding protein 1, transcript variant X4
XR_002146566.2	-2.77834	3.0499	-2.7235	29.2987	4.34e-07	3.27e-05	pyridine nucleotide-disulphide oxidoreductase domain 2, transcript variant X7
XM_023250384.1	-0.888676	3.04899	-2.13291	22.6002	1.24e-05	0.000526514	islet cell autoantigen 1, transcript variant X5
XM_023250676.1	-0.291319	3.04812	-1.69671	19.8953	4.78e-05	0.00162516	TRPM8 channel associated factor 1, transcript variant X1
XM_019820741.2	6.65933	3.01781	-1.88535	31.0021	1.85e-07	1.62e-05	SH2B adaptor protein 1, transcript variant X9
XM_023254290.1	-0.604378	3.00793	-2.88666	16.2498	0.000296073	0.00733947	nephrocan-like, transcript variant X2
XR_002740920.1	0.447909	3.00309	-0.0698741	16.1402	0.000312754	0.00765643	uncharacterized LOC109497920
XM_023240244.1	-2.92012	2.96959	-2.67712	29.992	3.07e-07	2.44e-05	leucine rich repeat containing 56, transcript variant X8
XM_023260744.1	-1.53264	2.94422	-3.31386	17.5054	0.000158034	0.00438206	CTD small phosphatase like, transcript variant X1
XM_003999600.5	-1.09817	2.94205	0.540814	28.678	5.92e-07	4.2e-05	immunoglobulin superfamily member 9, transcript variant X1
XM_019823583.2	5.80635	2.93101	-2.44313	21.8061	1.84e-05	0.000734172	carbonic anhydrase 5B, transcript variant X4
XM_023250982.1	0.149471	2.92357	0.247752	17.5211	0.000156798	0.00435607	potassium voltage-gated channel subfamily Q member 2, transcript variant X13
XM_019836309.2	-0.0509407	2.92083	-1.8792	16.4907	0.00026247	0.00662617	eukaryotic translation initiation factor 4 gamma 3, transcript variant X12
XM_019825306.2	5.69789	2.90695	-2.5008	20.6371	3.3e-05	0.0012012	STARD3 N-terminal like, transcript variant X2
XM_019818180.2	-5.90255	2.90542	-0.319332	63.3856	1.72e-14	2.09e-11	component of oligomeric golgi complex 1, transcript variant X1
XM_023251293.1	-1.31891	2.89703	-0.801185	28.1516	7.71e-07	5.17e-05	centrosomal protein 250, transcript variant X1
XM_006931226.3	5.32633	2.87997	-2.70243	17.0933	0.000194199	0.00515679	LIM domain binding 2, transcript variant X11
XM_023247234.1	-0.795967	2.87686	-2.69642	17.8699	0.000131707	0.00376991	solute carrier family 5 member 5, transcript variant X4
XM_023260740.1	-1.71726	2.87259	-2.41516	24.7952	4.13e-06	0.000212655	deleted in lung and esophageal cancer 1, transcript variant X1
XM_023259948.1	-3.24548	2.82182	-2.56039	31.7208	1.29e-07	1.21e-05	ankyrin repeat and MYND domain containing 1, transcript variant X4
XM_011281108.3	-1.1073	2.78961	-1.36077	24.185	5.6e-06	0.000270695	TIA1 cytotoxic granule associated RNA binding protein, transcript variant X2
XM_019814393.2	4.84969	2.76131	-0.651087	21.779	1.87e-05	0.000740123	zinc finger protein 140, transcript variant X5
XM_019829073.2	0.188603	2.73802	3.57846	15.6037	0.000408979	0.00953601	alpha kinase 1, transcript variant X4
XM_023239919.1	-1.80383	2.72867	-2.03096	25.6944	2.63e-06	0.000145658	myelin regulatory factor, transcript variant X6
XM_023260870.1	-2.71913	2.72585	-1.17838	36.1919	1.38e-08	1.85e-06	growth hormone secretagogue receptor
XR_002144845.2	-3.75936	2.72324	-2.30215	35.5049	1.95e-08	2.45e-06	zinc finger and BTB domain containing 38, transcript variant X12
XM_019835662.2	-0.335172	2.70525	-0.361266	18.1998	0.000111676	0.00326726	DNA polymerase kappa, transcript variant X6
XM_019819110.2	0.06032	2.68976	0.981515	15.6826	0.000393159	0.00925711	EPS8 like 1, transcript variant X6
XM_011285532.3	6.71411	2.68011	-1.85498	33.2848	5.92e-08	6.36e-06	SPT20 homolog, SAGA complex component, transcript variant X19
XM_023251340.1	-3.61264	2.6782	-2.08246	35.8176	1.67e-08	2.17e-06	additional sex combs like 1, transcriptional regulator, transcript variant X1
XM_019818517.2	-0.491719	2.67796	-0.914688	18.6003	9.14e-05	0.00275071	sialic acid-binding Ig-like lectin 10, transcript variant X3
XM_023249254.1	4.13613	2.64998	-0.144222	16.7676	0.000228539	0.00591113	THO complex 2, transcript variant X10
XM_019824970.1	-2.14898	2.64179	-3.18742	19.3027	6.43e-05	0.00207143	interleukin 17 receptor C, transcript variant X9
XR_002151425.2	6.51095	2.61776	-2.00869	31.1931	1.68e-07	1.5e-05	DDB1 and CUL4 associated factor 1, transcript variant X10
XM_023241711.1	-2.26842	2.61592	-3.15314	19.3883	6.16e-05	0.0019946	yippee like 1, transcript variant X2
XM_019831105.2	-0.258833	2.60764	0.0754519	16.7916	0.00022581	0.00585816	dermatan sulfate epimerase, transcript variant X1
XM_023243305.1	-0.710932	2.54721	0.580637	19.9964	4.55e-05	0.00156107	very low density lipoprotein receptor, transcript variant X2
XM_023241487.1	-0.729436	2.53174	-0.733917	19.0047	7.47e-05	0.00233709	musashi RNA binding protein 1, transcript variant X3
XM_019823781.2	6.38017	2.49603	-2.09897	29.9661	3.11e-07	2.46e-05	suppressor of variegation 3-9 homolog 1, transcript variant X1
XM_023252677.1	-0.6743	2.46642	-1.75257	16.3137	0.00028677	0.00714294	DAZ interacting zinc finger protein 1, transcript variant X1
XM_023259987.1	-1.109	2.45228	0.509391	22.2597	1.47e-05	0.000603759	kinesin family member 1A, transcript variant X16
XM_023259775.1	-0.796922	2.44341	2.56271	19.9106	4.75e-05	0.00161653	thyroid hormone receptor interactor 12, transcript variant X7
XM_006936116.4	-0.896158	2.42205	-0.244664	19.4681	5.92e-05	0.00192841	myosin light chain kinase, transcript variant X6
XM_023242817.1	5.06009	2.40414	-1.3056	23.5256	7.79e-06	0.000358546	kynurenine aminotransferase 1, transcript variant X4
XM_019825852.2	-3.97068	2.37718	-2.36267	33.2228	6.11e-08	6.53e-06	chromosome A2 C7orf49 homolog, transcript variant X8
XM_019813274.2	-1.02525	2.37536	-2.27979	16.1932	0.000304575	0.00751437	nudix hydrolase 13, transcript variant X3
XM_011288462.3	-1.23468	2.36152	-2.10016	18.1501	0.000114489	0.00333614	mitochondrial ribosome recycling factor, transcript variant X6
XM_023256543.1	-2.19923	2.35651	-1.03088	28.367	6.92e-07	4.76e-05	cAMP responsive element modulator, transcript variant X16
XM_019828174.2	-1.55821	2.33549	-2.09081	20.0842	4.35e-05	0.00150331	zinc finger protein 596-like, transcript variant X11
XM_023244526.1	5.78668	2.33385	-2.4713	23.6426	7.35e-06	0.000340741	spermatogenesis associated 32, transcript variant X2
XR_440548.4	-1.17828	2.31836	-2.14455	17.5992	0.000150791	0.0042278	uncharacterized LOC102900155, transcript variant X2
XM_023260426.1	5.198	2.31528	-2.32445	20.5381	3.47e-05	0.00125092	beta-1,3-N-acetylgalactosaminyltransferase 1 (globoside blood group), transcript variant X19
XM_023242472.1	3.92126	2.29064	1.6178	17.3368	0.000171937	0.00469345	tudor domain containing 7, transcript variant X1
XM_023259710.1	-3.20435	2.28757	-2.85276	24.7592	4.2e-06	0.000214999	obscurin like 1, transcript variant X3
XM_019838463.1	-4.66252	2.25843	-1.95031	38.9725	3.45e-09	5.86e-07	caspase 8, transcript variant X3
XM_019829542.1	-2.11976	2.21535	-0.736321	26.8933	1.45e-06	8.76e-05	nuclear transcription factor, X-box binding like 1, transcript variant X4
XM_023242698.1	-2.95812	2.2088	-3.01132	21.0528	2.68e-05	0.00100964	crumbs 2, cell polarity complex component, transcript variant X1
XM_023240204.1	-4.04202	2.18493	-2.41818	31.538	1.42e-07	1.3e-05	dual specificity phosphatase 8, transcript variant X2
XM_023242211.1	-2.67438	2.16649	-3.14671	19.0289	7.38e-05	0.00231389	kinesin family member 27, transcript variant X1
XM_019813531.2	-3.15372	2.16536	-2.92457	23.0533	9.86e-06	0.000437702	pantothenate kinase 1, transcript variant X7
XM_019838143.1	4.20049	2.16183	-1.88419	15.9697	0.000340585	0.00821333	tetratricopeptide repeat, ankyrin repeat and coiled-coil containing 1, transcript variant X11
XM_023253999.1	4.99277	2.15241	-2.89516	16.3067	0.000287769	0.00716291	delta like non-canonical Notch ligand 2, transcript variant X2
XM_023259757.1	-2.4163	2.15124	-3.249	16.5218	0.000258423	0.00654672	ArfGAP with FG repeats 1, transcript variant X3
XM_023258997.1	-3.69716	2.14642	-2.19967	30.7343	2.12e-07	1.81e-05	putative homeodomain transcription factor 1, transcript variant X1
XM_023239647.1	-5.27462	2.08572	-1.57089	43.6058	3.4e-10	8.32e-08	neuron navigator 2, transcript variant X17
XR_002160199.1	5.02258	2.08528	-2.88885	16.9244	0.000211312	0.00553444	uncharacterized LOC109501859, transcript variant X2
XM_023259413.1	-1.59776	2.07546	-2.59617	15.581	0.000413643	0.00961903	sodium channel protein type 2 subunit alpha, transcript variant X6
XM_006932946.4	-2.5195	2.06904	-3.23998	16.052	0.000326852	0.00794805	SPARC related modular calcium binding 1, transcript variant X1
XM_019817881.2	4.88848	2.04902	-2.95151	15.7494	0.000380242	0.00900849	keratin, type I cytoskeletal 13
XR_441843.4	-2.87576	2.04773	-3.10029	19.4907	5.86e-05	0.00191186	uncharacterized LOC102901808, transcript variant X1
XM_011290900.2	-2.77694	2.03664	-2.13898	24.7228	4.28e-06	0.000217877	NME/NM23 family member 7, transcript variant X2
XM_019827029.2	5.00895	2.03454	-2.11817	21.585	2.06e-05	0.000801097	neuromedin S, transcript variant X5
XM_023240409.1	4.05832	2.02927	0.251649	19.0436	7.32e-05	0.00229803	signal induced proliferation associated 1 like 2, transcript variant X1
XR_002739175.1	-3.20041	2.02906	-2.96686	21.8481	1.8e-05	0.000721314	ADAM metallopeptidase domain 15, transcript variant X14
XM_019817368.2	-3.88941	2.02651	-2.59249	28.2058	7.5e-07	5.06e-05	inositol polyphosphate-5-phosphatase K, transcript variant X1
XM_011280467.3	-1.14618	2.02185	1.24739	17.6428	0.000147542	0.0041577	RNA binding motif protein 26, transcript variant X8
XM_006931184.4	-3.61902	1.99355	-2.76525	25.1816	3.4e-06	0.000181337	TBC1 domain family member 19, transcript variant X3
XM_019830375.2	-2.61318	1.99269	-3.2256	16.6742	0.000239466	0.00614784	mutS homolog 5, transcript variant X1
XM_019839649.2	-6.46591	1.92483	-0.690237	55.0285	1.12e-12	7.36e-10	BBX, HMG-box containing, transcript variant X4
XM_023246802.1	-4.3099	1.92063	-2.38952	31.217	1.66e-07	1.49e-05	BAI1 associated protein 3, transcript variant X6
XM_023240267.1	-2.65102	1.91247	-3.23511	15.8187	0.000367292	0.00875291	EPS8 like 2, transcript variant X3
XM_019810889.2	-1.2372	1.9054	-1.10652	15.7496	0.000380198	0.00900849	zinc finger protein 621, transcript variant X2
XM_019828725.2	4.88348	1.89812	-0.727583	26.2485	2e-06	0.000114867	NIMA related kinase 1, transcript variant X4
XM_006941958.3	-4.73286	1.89258	-2.1183	35.1675	2.31e-08	2.79e-06	zinc finger with KRAB and SCAN domains 5, transcript variant X3
XM_023239836.1	-3.29047	1.88898	-2.75977	22.5034	1.3e-05	0.000548136	telomerase reverse transcriptase, transcript variant X7
XM_023243670.1	-5.92756	1.87893	-1.19136	48.1846	3.44e-11	1.2e-08	proline rich 11, transcript variant X4
XM_023259895.1	5.23165	1.86906	-2.79157	19.5892	5.58e-05	0.00183979	LRR binding FLII interacting protein 1, transcript variant X35
XM_019834957.2	-5.1851	1.85879	-1.80145	39.6759	2.42e-09	4.39e-07	solute carrier family 4 member 8, transcript variant X9
XM_023243653.1	4.89871	1.84513	-2.1262	21.4663	2.18e-05	0.000841488	discs large MAGUK scaffold protein 4, transcript variant X6
XM_023255448.1	-4.65549	1.80752	-2.23636	33.0898	6.53e-08	6.93e-06	solute carrier family 25 member 48, transcript variant X3
XM_019833517.2	-4.76287	1.78821	-2.16718	34.0168	4.11e-08	4.6e-06	tandem C2 domains, nuclear, transcript variant X2
XM_019838510.2	-2.4767	1.78059	-2.13259	20.8293	3e-05	0.00110949	abl interactor 2, transcript variant X12
XM_023239514.1	-6.56911	1.7623	-0.725082	53.9389	1.94e-12	1.16e-09	dynein heavy chain domain 1, transcript variant X4
NM_001130843.2	3.4964	1.75712	5.06833	15.6033	0.000409068	0.00953601	ISG15 ubiquitin-like modifier
XM_019811397.2	-1.59355	1.73842	-0.133977	17.7764	0.000138007	0.00392396	ATP binding cassette subfamily G member 4, transcript variant X2
XM_023259834.1	-3.29748	1.71764	-3.04624	19.1011	7.12e-05	0.00224447	SH3 domain binding protein 4, transcript variant X3
XR_002149122.2	-4.03969	1.7026	-2.66051	26.2863	1.96e-06	0.000113162	LUC7 like 3 pre-mRNA splicing factor, transcript variant X2
XR_002737538.1	-3.80128	1.69225	-2.80474	23.4869	7.94e-06	0.000364628	uncharacterized LOC102901148, transcript variant X3
XM_006931109.4	-1.88441	1.67222	-2.08046	16.6006	0.000248444	0.00633786	aminoadipate-semialdehyde dehydrogenase, transcript variant X7
XM_019818222.1	-1.7159	1.64384	-1.75127	15.6057	0.00040857	0.00953356	N-acetyltransferase 9 (putative), transcript variant X2
XR_002740401.1	-3.71777	1.64251	-2.867	22.3247	1.42e-05	0.00058776	uncharacterized LOC109497364, transcript variant X7
XM_019816032.2	-5.2521	1.63592	0.889138	52.0484	4.99e-12	2.42e-09	DENN domain containing 4C, transcript variant X1
XM_023259009.1	-3.47864	1.61333	0.995797	35.6747	1.79e-08	2.29e-06	homeodomain interacting protein kinase 1, transcript variant X5
XM_011288424.2	5.82528	1.61202	-2.47468	26.8182	1.5e-06	9.08e-05	leucine rich repeat and sterile alpha motif containing 1, transcript variant X2
XM_019837572.2	-3.36683	1.59226	-3.05516	19.1184	7.05e-05	0.00223096	proline and serine rich coiled-coil 1, transcript variant X2
XM_023259224.1	5.17385	1.59007	-2.5756	21.9775	1.69e-05	0.000682121	bridging integrator 1, transcript variant X10
XM_006932071.4	7.83094	1.58858	-0.610711	56.6639	4.96e-13	3.72e-10	phosphatase and actin regulator 2, transcript variant X1
XM_019817128.1	-4.72735	1.58628	-2.29865	31.421	1.5e-07	1.36e-05	aurora kinase B, transcript variant X4
XM_023258038.1	-1.67647	1.54116	0.811056	16.8656	0.000217612	0.00567695	pleckstrin homology and RhoGEF domain containing G5, transcript variant X6
XM_019839355.2	-6.97928	1.54069	-0.510343	55.9282	7.17e-13	5.01e-10	zinc finger and BTB domain containing 21, transcript variant X6
XM_019816034.2	-2.66304	1.5391	-1.82215	21.0614	2.67e-05	0.00100581	DENN domain containing 4C, transcript variant X3
XM_019833206.2	-2.30855	1.52793	0.236118	22.1487	1.55e-05	0.00063354	sushi domain containing 6, transcript variant X4
XM_023259263.1	-4.13494	1.52122	-2.13559	28.681	5.92e-07	4.19e-05	coiled-coil domain containing 93, transcript variant X1
XM_023244688.1	5.60772	1.51845	-2.42154	26.4255	1.83e-06	0.000107084	myosin heavy chain 10, transcript variant X5
XM_019823087.2	-1.78946	1.4978	-1.09321	16.3827	0.000277041	0.00693862	TBC1 domain family member 31, transcript variant X4
XM_023241228.1	-3.34436	1.49766	-3.09797	17.932	0.000127679	0.00366904	peroxisomal membrane protein 2, transcript variant X3
XR_002152590.2	-3.15744	1.49666	-3.17122	16.1265	0.000314905	0.00770388	StAR related lipid transfer domain containing 8, transcript variant X2
XM_019838882.2	3.70237	1.46952	0.213843	18.0917	0.000117879	0.00342121	GRB10 interacting GYF protein 2, transcript variant X6
XM_023251161.1	-4.17936	1.46941	-2.69771	24.6494	4.44e-06	0.000224141	solute carrier family 13 member 3, transcript variant X2
XM_019831144.2	-3.64574	1.45887	-2.97118	20.0869	4.35e-05	0.00150196	family with sequence similarity 184 member A, transcript variant X11
XM_019833999.2	-3.49832	1.45735	-3.04491	18.8727	7.98e-05	0.00246056	tRNA aspartic acid methyltransferase 1, transcript variant X10
XM_019817661.2	-4.10954	1.45317	-2.74192	24.0684	5.94e-06	0.000283926	target of myb1 like 1 membrane trafficking protein, transcript variant X5
XM_023241621.1	-3.15985	1.43843	-3.18755	16.1027	0.000318666	0.00778019	checkpoint kinase 2, transcript variant X9
XM_023244970.1	-2.16999	1.43742	-2.1516	15.8787	0.000356431	0.00852762	zinc finger protein OZF-like, transcript variant X2
XM_006935569.4	-3.53453	1.43196	-3.03235	18.9194	7.79e-05	0.00241091	phospholipase C delta 4, transcript variant X4
XM_019837451.2	-3.69181	1.41813	-2.96519	20.0442	4.44e-05	0.00152873	coiled-coil domain containing 18, transcript variant X2
XM_019819938.2	-4.71554	1.41603	-2.39858	29.4006	4.13e-07	3.13e-05	dipeptidase 2, transcript variant X5
XM_023260481.1	-4.2588	1.40617	-2.67973	24.7708	4.18e-06	0.000214288	phospholipid scramblase 4, transcript variant X2
XM_019835359.2	4.84936	1.40312	-2.95244	17.6173	0.000149435	0.00420616	nuclear receptor subfamily 2 group C member 1, transcript variant X11
XM_011288822.2	-4.41992	1.40144	-2.57637	26.6581	1.63e-06	9.65e-05	peroxisomal biogenesis factor 11 gamma, transcript variant X1
XM_023244725.1	-4.93577	1.38068	-2.26485	31.3436	1.56e-07	1.41e-05	Sp2 transcription factor, transcript variant X6
XM_023242888.1	-4.37669	1.37828	-2.61484	25.9435	2.33e-06	0.000132116	netrin G2, transcript variant X5
XM_023255394.1	-4.68557	1.37818	-2.42499	28.9556	5.16e-07	3.75e-05	myelin expression factor 2, transcript variant X6
XM_023243183.1	6.13315	1.36375	-2.28624	31.6559	1.34e-07	1.24e-05	zinc finger protein 484, transcript variant X1
XM_019817811.2	4.92861	1.35113	-2.74402	19.9305	4.7e-05	0.00160358	calcium voltage-gated channel auxiliary subunit beta 1, transcript variant X1
XM_023247346.1	-2.73052	1.34899	-0.397973	23.9089	6.43e-06	0.000305085	microtubule associated serine/threonine kinase 3, transcript variant X6
XM_019840045.1	-2.25401	1.3448	3.58913	20.6763	3.24e-05	0.00118205	eukaryotic translation initiation factor 4 gamma 1, transcript variant X4
XM_019830653.1	-4.70518	1.34058	-2.43436	28.7535	5.7e-07	4.08e-05	chibby family member 3, transcript variant X5
XM_023253343.1	-3.6536	1.34043	-3.00348	19.399	6.13e-05	0.00198725	docking protein 7, transcript variant X1
XM_023255452.1	3.43107	1.32189	0.1536	16.0357	0.000329533	0.00800255	transmembrane protein 62, transcript variant X3
XM_023241616.1	-2.69332	1.31664	-1.92237	19.3211	6.38e-05	0.00205437	checkpoint kinase 2, transcript variant X1
XM_023243780.1	-2.61715	1.29417	-0.980069	21.1827	2.51e-05	0.000954023	zinc finger RNA binding protein 2, transcript variant X1
XM_023247153.1	-5.6405	1.29159	-1.78463	37.8577	6.02e-09	9.41e-07	unc-13 homolog A, transcript variant X3
XM_011285106.2	-3.64031	1.27624	-3.03812	18.6663	8.84e-05	0.00267922	ankyrin repeat domain 34A, transcript variant X2
XM_023254942.1	-2.24498	1.27029	-1.88034	16.229	0.000299176	0.0074063	endogenous retrovirus group K member 6 Env polyprotein-like, transcript variant X1
XM_019830043.2	-2.15695	1.26976	-0.948238	16.9765	0.000205878	0.00541748	sorbin and SH3 domain containing 2, transcript variant X41
XR_002736342.1	-5.20673	1.25245	-2.14214	32.854	7.34e-08	7.65e-06	uncharacterized LOC111556674, transcript variant X2
XM_023243444.1	-8.00122	1.24503	0.263801	64.4812	9.96e-15	1.32e-11	lysine demethylase 6B, transcript variant X3
XM_023252966.1	5.0197	1.21981	-2.81651	20.3089	3.89e-05	0.00137486	WD repeat and FYVE domain containing 3, transcript variant X4
XM_019836748.1	3.48539	1.19693	-0.852818	16.1798	0.000306614	0.0075506	ZFP69 zinc finger protein, transcript variant X3
XR_002738938.1	-4.07052	1.15222	-2.88227	21.0427	2.7e-05	0.00101422	uncharacterized LOC109495300, transcript variant X1
XM_023252125.1	6.51705	1.13886	-2.02922	37.3156	7.89e-09	1.17e-06	ArfGAP with SH3 domain, ankyrin repeat and PH domain 2, transcript variant X4
XM_023242213.1	-3.42852	1.13459	-3.17202	15.6106	0.000407572	0.00951333	kinesin family member 27, transcript variant X3
XM_019838191.2	-4.7709	1.13337	-2.48784	27.4641	1.09e-06	6.89e-05	sodium voltage-gated channel alpha subunit 3, transcript variant X2
XM_023250201.1	-2.13567	1.12928	0.51035	16.7433	0.000231329	0.00597268	cyclin dependent kinase 13, transcript variant X3
XM_003992257.5	-3.59817	1.0884	-3.11704	16.434	0.000270024	0.0068027	villin like, transcript variant X1
XM_023238600.1	-4.33167	1.07739	-2.77052	22.6876	1.18e-05	0.000506381	poly(rC) binding protein 3, transcript variant X2
XM_023240935.1	4.35916	1.06214	-1.77837	22.6224	1.22e-05	0.000521924	transcription factor 7 like 2, transcript variant X10
XM_023260292.1	3.27869	1.04574	-0.289181	15.5991	0.000409912	0.00954649	transmembrane protein 44, transcript variant X5
XM_023245938.1	-4.51657	1.04407	-2.68243	24.0296	6.05e-06	0.000289077	zinc finger protein 574, transcript variant X9
XR_002736344.1	-4.42611	1.04005	-2.72914	23.4837	7.95e-06	0.000364966	uncharacterized LOC111556674, transcript variant X4
XM_023242889.1	-3.80676	1.03991	-3.04293	18.1912	0.00011216	0.0032801	netrin G2, transcript variant X6
XM_023260773.1	4.84319	1.03493	-3.00336	18.6862	8.76e-05	0.00265712	LRR binding FLII interacting protein 2, transcript variant X16
XM_023248458.1	-5.53996	1.01948	-0.56474	42.8284	5.01e-10	1.16e-07	plexin B1, transcript variant X2
XM_011285946.3	-3.52579	1.01463	-3.17416	15.5671	0.000416526	0.00967266	spindle and centriole associated protein 1, transcript variant X5
XM_023246683.1	-3.27077	0.997471	-0.996473	24.2974	5.3e-06	0.000258231	NPR3 like, GATOR1 complex subunit, transcript variant X1
XM_023247861.1	-3.7958	0.99115	-3.06824	17.5225	0.000156692	0.00435481	YOD1 deubiquitinase, transcript variant X4
XM_023255180.1	-7.67989	0.989218	-0.209541	57.829	2.77e-13	2.37e-10	dipeptidyl peptidase 8, transcript variant X1
XM_023259586.1	-3.9599	0.975669	-1.66733	26.3067	1.94e-06	0.0001121	ankyrin repeat domain 44, transcript variant X4
XM_006929854.4	-5.6669	0.970793	-1.96052	34.8224	2.74e-08	3.25e-06	nucleolar protein 4 like, transcript variant X4
XM_019821156.2	-2.20601	0.963393	0.00470596	15.6222	0.000405221	0.00946756	3-phosphoinositide dependent protein kinase 1, transcript variant X4
XM_003984516.4	3.44398	0.955599	2.06923	18.694	8.72e-05	0.00264888	radical S-adenosyl methionine domain containing 2, transcript variant X1
XM_023260798.1	-5.46415	0.941283	-1.81032	34.1948	3.76e-08	4.27e-06	cytoplasmic linker associated protein 2, transcript variant X3
XM_023260715.1	-3.88638	0.933558	-3.04181	17.8903	0.000130368	0.00374041	tetratricopeptide repeat domain 21A, transcript variant X3
XM_023259060.1	7.05471	0.931319	-1.59637	45.5349	1.29e-10	3.69e-08	myomegalin, transcript variant X18
XM_019817617.2	-5.21391	0.927299	-2.28274	29.7874	3.4e-07	2.66e-05	TSPO associated protein 1, transcript variant X6
XM_003987033.5	-4.55408	0.915556	-2.7172	23.2489	8.94e-06	0.000402827	cartilage intermediate layer protein, transcript variant X1
XM_006929575.4	-4.29316	0.901225	-2.8598	21.0177	2.73e-05	0.00102381	tumor protein D52 like 2, transcript variant X5
XM_023240476.1	-5.1456	0.896153	-2.35964	28.8779	5.36e-07	3.87e-05	Rho related BTB domain containing 1, transcript variant X6
XM_019827063.2	-4.43408	0.886734	-2.79555	21.8381	1.81e-05	0.000724508	testis specific 10, transcript variant X3
XM_006933596.3	-4.54284	0.88449	-2.73047	22.9541	1.04e-05	0.000456626	coiled-coil domain containing 91, transcript variant X7
XM_006940440.4	-4.0839	0.882704	-2.9686	18.8208	8.19e-05	0.00251565	acyl-CoA binding domain containing 4, transcript variant X7
XM_019823284.2	-3.04523	0.877162	-2.12501	17.4996	0.000158496	0.00439151	leucine rich repeat containing 24, transcript variant X1
XM_019839301.2	-3.99329	0.836602	-1.12685	27.913	8.69e-07	5.69e-05	transient receptor potential cation channel subfamily M member 2, transcript variant X2
XM_023246366.1	7.82356	0.835049	-0.965871	56.7852	4.67e-13	3.57e-10	MKL1/myocardin like 2, transcript variant X9
XM_023257333.1	-2.81937	0.832426	-1.57842	17.4438	0.000162974	0.00450017	ubiquitin specific peptidase 44, transcript variant X5
XM_023259371.1	-6.44282	0.831336	-1.42538	41.9659	7.71e-10	1.65e-07	tetratricopeptide repeat, ankyrin repeat and coiled-coil containing 1, transcript variant X3
XM_019834349.1	-2.56086	0.826122	-1.50958	15.5993	0.000409884	0.00954649	sodium- and chloride-dependent betaine transporter, transcript variant X6
XM_023248212.1	-5.92505	0.817896	-1.84804	36.0782	1.46e-08	1.95e-06	solute carrier organic anion transporter family member 5A1, transcript variant X7
XM_019826268.2	-3.11068	0.801945	-0.184322	22.1055	1.58e-05	0.000644475	oxysterol binding protein like 2, transcript variant X3
XM_019813599.2	-7.10461	0.789523	-0.644607	50.3497	1.17e-11	4.79e-09	aldehyde dehydrogenase 18 family member A1, transcript variant X1
XM_019821996.2	-5.6038	0.787446	-2.10615	32.3371	9.51e-08	9.43e-06	synaptotagmin 2, transcript variant X3
XM_023250386.1	-4.37295	0.785427	-2.85655	20.8016	3.04e-05	0.00112041	islet cell autoantigen 1, transcript variant X7
XM_019817267.2	4.45875	0.783339	-3.16716	15.8576	0.000360227	0.0085958	dynein regulatory complex subunit 3, transcript variant X4
XM_019825416.2	-4.33799	0.778611	-2.87561	20.5848	3.39e-05	0.0012269	ADAM metallopeptidase domain 22, transcript variant X3
XM_019817101.2	-3.86573	0.77257	-3.09899	16.3892	0.000276145	0.00692572	ATPase Na+/K+ transporting subunit beta 2, transcript variant X4
XR_002739661.1	-4.89796	0.758491	-2.57583	25.2571	3.28e-06	0.000175517	uncharacterized LOC109496283, transcript variant X1
XM_019817362.1	8.26711	0.746975	-0.042922	68.1014	1.63e-15	2.52e-12	serpin family F member 2, transcript variant X4
XM_023247441.1	-4.43235	0.742517	-2.84158	20.9525	2.82e-05	0.00105392	IQ motif containing N, transcript variant X3
XM_019811777.2	-4.53898	0.73586	-0.471769	33.4816	5.36e-08	5.85e-06	EMSY, BRCA2 interacting transcriptional repressor, transcript variant X7
XM_019827838.2	-5.28274	0.728698	-2.34839	28.6728	5.94e-07	4.2e-05	intersectin 2, transcript variant X13
XM_023249877.1	-4.39479	0.71409	-2.87358	20.1235	4.27e-05	0.00148248	PX domain containing serine/threonine kinase like, transcript variant X8
XM_023242710.1	4.77542	0.706185	-3.03821	18.9481	7.68e-05	0.00238773	suppressor of cancer cell invasion, transcript variant X5
XM_023260206.1	5.76695	0.698386	-2.40383	30.6529	2.21e-07	1.87e-05	golgin B1, transcript variant X3
XM_003987092.4	-4.06216	0.697317	-3.04013	17.3066	0.00017455	0.00475125	glucosaminyl (N-acetyl) transferase 3, mucin type, transcript variant X1
XM_023242635.1	-5.5813	0.688041	-2.16015	31.4461	1.48e-07	1.35e-05	whirlin, transcript variant X4
XM_019838619.2	-3.25051	0.684261	-0.271932	22.3115	1.43e-05	0.000590654	IKAROS family zinc finger 2, transcript variant X4
XM_006941020.4	-2.79958	0.664124	-0.9813	17.7021	0.000143234	0.00405043	tubby like protein 2, transcript variant X3
XR_002739836.1	6.1769	0.658339	-2.26089	34.9307	2.6e-08	3.1e-06	dehydrogenase/reductase X-linked, transcript variant X2
XM_023240833.1	-5.69649	0.648057	-1.95106	32.9781	6.9e-08	7.24e-06	conserved helix-loop-helix ubiquitous kinase, transcript variant X7
XM_023259512.1	-6.26276	0.627378	-1.69193	37.9768	5.67e-09	8.94e-07	SEC14 and spectrin domain containing 1, transcript variant X2
XM_003982301.5	-4.48302	0.62538	-2.85713	20.4693	3.59e-05	0.00128451	PHD finger protein 7, transcript variant X1
XM_019810852.2	-4.77346	0.619196	-2.70597	22.8441	1.1e-05	0.000476959	zinc finger protein 662, transcript variant X4
XM_019826404.2	-3.24615	0.605364	-0.776393	21.0367	2.7e-05	0.00101567	zinc finger MYND-type containing 8, transcript variant X8
XM_023250243.1	8.10339	0.580056	-0.573559	63.0663	2.02e-14	2.41e-11	laminin subunit beta 4, transcript variant X2
XM_023248188.1	4.3483	0.555386	-0.905098	28.4238	6.73e-07	4.65e-05	plectin, transcript variant X22
XM_019833796.2	-5.95456	0.552667	-1.9568	34.1684	3.81e-08	4.32e-06	Rho GTPase activating protein 26, transcript variant X4
XM_006932514.4	-5.35167	0.548114	-2.37738	28.0799	7.99e-07	5.33e-05	cell cycle progression 1, transcript variant X4
XM_006936015.4	3.24784	0.539409	-1.3026	16.3513	0.000281425	0.00702664	neurexophilin and PC-esterase domain family member 3, transcript variant X3
XM_019832772.2	4.30792	0.537964	1.82089	31.8551	1.21e-07	1.15e-05	heterogeneous nuclear ribonucleoprotein C (C1/C2), transcript variant X1
XM_023260073.1	-5.93527	0.536228	-1.97226	33.7978	4.58e-08	5.07e-06	PWWP domain containing 2A, transcript variant X11
XM_023260499.1	-2.6475	0.530592	-0.659857	15.5142	0.000427692	0.00988775	transient receptor potential cation channel subfamily C member 1, transcript variant X4
XM_023248642.1	-5.78185	0.499452	-2.11199	31.8578	1.21e-07	1.15e-05	protein tyrosine kinase 2, transcript variant X23
XM_023256065.1	-4.51153	0.496301	-2.88593	19.8453	4.91e-05	0.00166168	MOK protein kinase, transcript variant X11
XM_011291623.3	-4.90349	0.484865	-1.7088	29.1449	4.69e-07	3.48e-05	Scm polycomb group protein like 2, transcript variant X1
XM_023240024.1	-4.26436	0.47117	-3.01156	17.4632	0.000161406	0.00446365	CDC42 binding protein kinase gamma, transcript variant X3
XM_019832621.2	-4.42916	0.454503	-2.94067	18.9671	7.61e-05	0.00237024	calpain 3, transcript variant X2
XM_023258656.1	-5.24982	0.449782	-2.48372	26.3077	1.94e-06	0.0001121	TAL bHLH transcription factor 1, erythroid differentiation factor, transcript variant X4
XM_019828477.1	-6.62173	0.4463	-1.49535	40.4436	1.65e-09	3.16e-07	integrator complex subunit 10, transcript variant X4
XR_002160750.2	-4.14055	0.445732	-3.07581	16.5859	0.000250278	0.00637591	tRNA isopentenyltransferase 1, transcript variant X4
XM_006938553.4	-5.44898	0.431817	-2.36381	28.1377	7.76e-07	5.2e-05	zinc and ring finger 3, transcript variant X4
XM_023238924.1	-4.02714	0.420065	-3.13273	15.4933	0.000432178	0.00997707	neural cell adhesion molecule 1, transcript variant X10
XM_023246186.1	-3.09579	0.417921	-1.77182	16.5192	0.000258757	0.0065529	PH domain and leucine rich repeat protein phosphatase 2, transcript variant X4
XM_023255837.1	4.86681	0.403631	-3.00414	20.8695	2.94e-05	0.00109073	ectonucleoside triphosphate diphosphohydrolase 5, transcript variant X9
XM_023243175.1	-4.74988	0.39785	-2.7953	21.2253	2.46e-05	0.000937334	transcription factor 3, transcript variant X13
XM_019824500.1	-6.17056	0.393776	-1.81762	35.3987	2.06e-08	2.53e-06	inhibitor of nuclear factor kappa B kinase subunit gamma, transcript variant X2
XM_019838409.2	-4.55985	0.388487	-0.764131	30.6616	2.2e-07	1.86e-05	post-GPI attachment to proteins 1, transcript variant X2
XM_023257006.1	-4.52728	0.378439	-1.16732	28.8422	5.46e-07	3.93e-05	adenylate cyclase 6, transcript variant X4
XM_023257712.1	-4.09682	0.37682	-3.11068	15.714	0.000387032	0.00915138	DNA meiotic recombinase 1, transcript variant X1
XM_023247428.1	5.58226	0.357239	-2.63828	28.7009	5.86e-07	4.16e-05	AKT serine/threonine kinase 3, transcript variant X4
XM_023248176.1	5.53432	0.348314	-1.54926	37.3387	7.8e-09	1.16e-06	plectin, transcript variant X10
XM_023256539.1	5.02653	0.343511	-2.9311	22.6151	1.23e-05	0.00052323	cAMP responsive element modulator, transcript variant X12
XM_019831815.2	-6.91815	0.337492	-1.29654	42.9965	4.61e-10	1.08e-07	adaptor related protein complex 3 beta 2 subunit, transcript variant X2
XM_006932194.4	-2.84751	0.321081	0.324097	16.9634	0.000207224	0.00544896	aryl hydrocarbon receptor nuclear translocator 2, transcript variant X5
XM_023248469.1	7.13692	0.321011	-1.23136	51.6681	6.03e-12	2.85e-09	plexin B1, transcript variant X5
XM_003985397.5	-3.76869	0.317522	-1.78469	20.6612	3.26e-05	0.0011904	TXK tyrosine kinase, transcript variant X2
XM_019826447.1	-6.48375	0.304964	-1.671	37.9128	5.85e-09	9.19e-07	dysbindin domain containing 2, transcript variant X4
XM_023251488.1	-5.88374	0.304482	-2.12656	31.4617	1.47e-07	1.34e-05	beaded filament structural protein 1, transcript variant X4
XM_019836952.2	3.99948	0.303149	-2.7226	18.0189	0.000122251	0.0035256	KIAA0825 ortholog, transcript variant X1
XM_023247152.1	4.92039	0.297766	-2.98124	21.6097	2.03e-05	0.000793845	unc-13 homolog A, transcript variant X2
XM_023239680.1	-4.61248	0.293949	-1.18576	29.3566	4.22e-07	3.19e-05	homeodomain interacting protein kinase 3, transcript variant X1
XM_023240345.1	-5.81476	0.286061	-1.80885	32.8677	7.29e-08	7.61e-06	zinc finger protein 37A-like, transcript variant X5
XM_023240116.1	-4.16699	0.284371	-3.10727	15.8592	0.000359926	0.00859144	RAD9 checkpoint clamp component A, transcript variant X2
XM_023253175.1	-5.96726	0.283424	-2.07538	32.1941	1.02e-07	1e-05	amyloid beta precursor protein binding family B member 2, transcript variant X3
XR_002739326.1	-5.90782	0.275033	-2.12015	31.5462	1.41e-07	1.3e-05	SWT1, RNA endoribonuclease homolog, transcript variant X5
XM_023243532.1	5.63521	0.248959	-2.61179	29.564	3.8e-07	2.91e-05	neurofibromin 1, transcript variant X7
XM_019818031.2	-4.52711	0.24425	-2.95778	18.5312	9.46e-05	0.00283312	microtubule associated protein tau, transcript variant X5
XM_006943223.4	-5.44278	0.233902	-2.44735	26.6868	1.6e-06	9.54e-05	PLAG1 zinc finger, transcript variant X1
XM_011287830.2	-4.55299	0.229549	-2.95034	18.7263	8.58e-05	0.00261517	purinergic receptor P2X 7, transcript variant X3
XM_011290902.2	3.90656	0.224134	-1.39337	24.4354	4.94e-06	0.000244366	selectin E
XM_019834160.1	6.24535	0.206996	-2.20678	37.3569	7.73e-09	1.16e-06	zinc finger E-box binding homeobox 1, transcript variant X1
XM_006928849.4	-3.47539	0.191856	-1.89348	17.8508	0.000132968	0.00379853	semaphorin 3G, transcript variant X3
XM_023260289.1	-6.90463	0.131392	-1.32617	41.6607	8.98e-10	1.89e-07	transmembrane protein 44, transcript variant X1
XM_019819096.2	-5.66008	0.128912	-2.34904	28.0961	7.93e-07	5.3e-05	coiled-coil domain containing 106, transcript variant X4
XM_023255847.1	7.13714	0.118673	-1.55418	49.6637	1.64e-11	6.46e-09	ectonucleoside triphosphate diphosphohydrolase 5, transcript variant X19
XM_006934782.4	5.96454	0.118514	-2.41361	34.0488	4.04e-08	4.56e-06	nuclear factor I A, transcript variant X2
XM_019834173.2	4.40859	0.116017	-3.19751	17.5661	0.000153308	0.00427874	par-3 family cell polarity regulator, transcript variant X1
XM_019826629.2	6.95088	0.112642	-1.26314	50.9471	8.65e-12	3.81e-09	RALY heterogeneous nuclear ribonucleoprotein, transcript variant X6
XM_019826766.2	-6.5843	0.109942	-1.682	37.663	6.63e-09	1.02e-06	solute carrier family 4 member 11, transcript variant X15
XM_023247300.1	-4.8703	0.107347	-2.50791	22.3788	1.38e-05	0.000575366	PTPRF interacting protein alpha 4, transcript variant X4
XM_003985999.5	5.61124	0.10277	-2.62736	29.8734	3.26e-07	2.57e-05	collagen alpha-2(XI) chain, transcript variant X1
XM_023256466.1	5.39299	0.100982	-2.74726	27.4585	1.09e-06	6.91e-05	ankyrin repeat domain 26, transcript variant X1
XM_023258604.1	-3.79032	0.0983697	-2.65806	15.8994	0.00035277	0.00845949	protein tyrosine phosphatase, receptor type F, transcript variant X13
XM_023238695.1	6.8047	0.0790909	-1.82238	45.2288	1.51e-10	4.22e-08	solute carrier family 37 member 1, transcript variant X4
XM_019838940.2	-4.9243	0.0787067	-2.80495	21.1024	2.62e-05	0.000989006	F-box and WD repeat domain containing 11, transcript variant X1
XM_023240568.1	-4.7782	0.0695383	-1.93014	25.7625	2.55e-06	0.000141793	N-deacetylase and N-sulfotransferase 2, transcript variant X2
XM_019835198.2	6.7347	0.0565452	-1.86619	44.4119	2.27e-10	6e-08	general transcription factor IIH subunit 2, transcript variant X4
XM_006930842.3	-5.33353	0.0527834	-2.58178	24.5068	4.77e-06	0.000237935	methylmalonic aciduria (cobalamin deficiency) cblA type, transcript variant X3
XM_023253170.1	5.54862	0.0470496	-2.62925	29.7237	3.51e-07	2.73e-05	LIM and calponin homology domains 1, transcript variant X8
XR_002744876.1	6.83592	0.0433589	-1.80205	45.7683	1.15e-10	3.37e-08	uncharacterized LOC102899270, transcript variant X4
XM_019835364.2	6.36716	0.0382949	-2.13846	39.6274	2.48e-09	4.45e-07	FYVE, RhoGEF and PH domain containing 6, transcript variant X4
XM_019823428.2	6.71579	0.0370358	-1.88664	44.2665	2.44e-10	6.33e-08	filamin B, transcript variant X5
XM_006937395.3	4.81993	0.0308524	-3.02975	21.756	1.89e-05	0.000747066	RAB3A interacting protein like 1, transcript variant X1
XM_006928783.4	4.51427	0.0306924	-3.06166	19.3213	6.37e-05	0.00205437	macrophage stimulating 1 receptor, transcript variant X9
XM_023252684.1	-5.36586	0.0291671	-2.56719	24.8051	4.11e-06	0.000211994	palladin, cytoskeletal associated protein, transcript variant X1
XM_023260330.1	4.34636	0.024693	-3.21479	17.398	0.000166753	0.00458709	EPH receptor B3, transcript variant X2
XM_019823032.2	-6.1307	0.0217035	-2.05961	32.3061	9.66e-08	9.56e-06	oxidation resistance 1, transcript variant X10
XR_891102.3	4.31295	0.0205149	-3.23174	16.9909	0.000204398	0.00538048	uncharacterized LOC102900442, transcript variant X2
XM_023248768.1	-6.18286	0.0184159	-2.02748	32.8081	7.51e-08	7.77e-06	nuclear receptor coactivator 2, transcript variant X6
XR_002736162.1	-4.81768	0.0167233	-2.87783	19.7001	5.27e-05	0.00176297	uncharacterized LOC102900980, transcript variant X3
XM_023257378.1	6.01128	0.0156858	-2.38449	35.1076	2.38e-08	2.87e-06	host cell factor C2, transcript variant X1
XM_019835262.2	5.97126	0.0156477	-2.39861	34.9131	2.62e-08	3.12e-06	neuron navigator 3, transcript variant X6
XM_023241403.1	5.77623	0.0144697	-2.52599	32.398	9.22e-08	9.21e-06	intraflagellar transport 81, transcript variant X5
XM_023252630.1	-5.69598	0.0143194	-2.3634	27.9529	8.51e-07	5.6e-05	nuclear GTPase, germinal center associated, transcript variant X7
XM_023242514.1	6.01786	0.0138623	-2.36076	35.3144	2.15e-08	2.63e-06	Myb/SANT DNA binding domain containing 3, transcript variant X3
XM_019828771.2	5.41422	0.0126426	-2.73545	28.1793	7.6e-07	5.11e-05	Rap guanine nucleotide exchange factor 2, transcript variant X10
XM_011287617.3	4.50561	0.0084342	-3.16134	18.8871	7.92e-05	0.00244698	DEAH-box helicase 32 (putative), transcript variant X7
XR_002152846.2	-5.16348	0.00752909	-2.69542	22.7341	1.16e-05	0.000498242	wiskott-Aldrich syndrome protein homolog, transcript variant X8
XM_019821174.2	4.13512	0.00730761	-3.28216	15.6179	0.000406075	0.00948446	RAB26, member RAS oncogene family, transcript variant X3
XM_023242617.1	5.11209	0.00619602	-2.89425	24.7676	4.19e-06	0.000214288	zinc finger protein 618, transcript variant X19
XM_023259226.1	5.08373	0.0057989	-2.90728	24.56	4.64e-06	0.000232448	bridging integrator 1, transcript variant X12
XM_006936043.4	4.23434	0.00501162	-3.25955	16.4062	0.0002738	0.00688114	solute carrier family 35 member A5, transcript variant X1
XM_019823424.2	4.61836	0.0050021	-3.11688	20.0904	4.34e-05	0.00150196	filamin B, transcript variant X2
XM_011280623.3	5.93568	0.00460049	-2.43084	34.2916	3.58e-08	4.08e-06	muscleblind like splicing regulator 2, transcript variant X2
XM_023257035.1	4.54115	0.0042924	-3.14695	19.1913	6.8e-05	0.00216521	LIM domain and actin binding 1, transcript variant X3
XM_023253840.1	5.48524	0.00250346	-2.69785	28.9786	5.1e-07	3.71e-05	synaptic Ras GTPase activating protein 1, transcript variant X4
XM_023259694.1	4.58819	0.00216599	-3.1285	19.6899	5.3e-05	0.00177119	SPEG complex locus, transcript variant X7
XM_019833155.2	6.49092	0.00204479	-2.04503	41.586	9.33e-10	1.95e-07	gephyrin, transcript variant X6
XM_019829802.1	-4.56027	0.00193687	-3.00784	17.5687	0.000153112	0.00427491	MCF.2 cell line derived transforming sequence like, transcript variant X9
XM_023253178.1	4.16124	0.00146957	-3.2873	15.9614	0.000341997	0.00824193	amyloid beta precursor protein binding family B member 2, transcript variant X6
XM_023256849.1	4.46361	0.00111488	-3.18225	18.9542	7.66e-05	0.00238248	cancer susceptibility 1, transcript variant X4
XR_002152606.1	4.52673	0.000820575	-3.15683	19.5326	5.74e-05	0.0018824	integrin subunit beta 1 binding protein 2, transcript variant X3
XM_023244851.1	4.31753	0.000774048	-3.23138	17.2548	0.000179132	0.00483977	basic proline-rich protein-like, transcript variant X5
XM_023259037.1	5.40954	0.000542792	-2.73106	28.5545	6.3e-07	4.4e-05	immunoglobulin superfamily member 3, transcript variant X1
XM_011281625.3	4.91053	0.000485701	-2.98959	22.7185	1.17e-05	0.000501274	doublecortin like kinase 2, transcript variant X2
XM_019833281.2	6.28194	0.000423188	-2.20352	38.6598	4.03e-09	6.7e-07	prostaglandin reductase 2, transcript variant X3
XM_019838678.2	5.50659	0.000153619	-2.68596	29.2412	4.47e-07	3.35e-05	serine/threonine kinase 36, transcript variant X1
XM_019810548.2	6.12806	0.00014716	-2.30611	36.7322	1.06e-08	1.49e-06	muscleblind like splicing regulator 1, transcript variant X4
XM_023250031.1	6.1735	9.93e-05	-2.27425	37.3446	7.78e-09	1.16e-06	cullin associated and neddylation dissociated 2 (putative), transcript variant X1
XM_023249878.1	5.25215	9.8e-05	-2.824	26.319	1.93e-06	0.000111596	PX domain containing serine/threonine kinase like, transcript variant X9
XM_019812181.2	4.43217	8.22e-05	-3.1883	18.158	0.000114033	0.00332686	neuron navigator 2, transcript variant X15
XM_023245098.1	4.17284	5.91e-05	-3.28263	16.0314	0.000330239	0.00801166	cation channel sperm associated auxiliary subunit gamma, transcript variant X12
XM_023241764.1	4.11275	5.56e-05	-3.30298	15.5514	0.000419822	0.00973056	microtubule crosslinking factor 1, transcript variant X12
XM_023259353.1	4.7611	4.64e-05	-3.05657	21.7613	1.88e-05	0.000745481	bromodomain adjacent to zinc finger domain 2B, transcript variant X5
XM_023258861.1	5.06903	2.87e-05	-2.91399	24.5065	4.77e-06	0.000237935	SSX family member 2 interacting protein, transcript variant X1
XM_023256387.1	5.60146	1.71e-05	-2.63389	30.2692	2.67e-07	2.18e-05	protein artemis, transcript variant X10
XM_023240633.1	5.48491	5.51e-06	-2.69762	29.0146	5.01e-07	3.66e-05	family with sequence similarity 35 member A, transcript variant X4
XM_019813357.2	6.02327	4.53e-06	-2.37295	35.461	1.99e-08	2.49e-06	potassium calcium-activated channel subfamily M alpha 1, transcript variant X21
XM_023242006.1	4.15488	2.57e-06	-3.28946	15.9208	0.000349011	0.00838596	DNA polymerase iota, transcript variant X3
XM_023256911.1	4.89104	2.39e-06	-2.99819	22.6169	1.23e-05	0.000523058	BICD cargo adaptor 1, transcript variant X5
XM_006929552.4	4.99336	2.06e-06	-2.95089	23.6356	7.37e-06	0.000341531	WD repeat domain 60, transcript variant X3
NM_001009855.1	5.31255	8.77e-07	-2.78421	27.4852	1.08e-06	6.83e-05	CD63 molecule
XM_011290838.3	4.41738	8.08e-07	-3.19385	18.027	0.000121755	0.00351269	AKT serine/threonine kinase 3, transcript variant X2
XM_011287200.3	5.13265	7.25e-07	-2.88421	25.0304	3.67e-06	0.000193408	cholinergic receptor muscarinic 3, transcript variant X1
XR_002742769.1	4.45811	6.21e-07	-3.18071	18.593	9.17e-05	0.00275854	uncharacterized LOC102899539, transcript variant X2
XM_023260786.1	5.24086	5.62e-07	-2.82249	26.7037	1.59e-06	9.49e-05	cAMP regulated phosphoprotein 21, transcript variant X30
XM_019815603.2	6.02066	5.31e-07	-2.37537	35.4105	2.05e-08	2.52e-06	DENN domain containing 1A, transcript variant X1
XM_011288695.3	6.08801	4.41e-07	-2.32998	36.2891	1.32e-08	1.78e-06	centlein, transcript variant X1
XM_003980820.4	4.92276	4.04e-07	-2.9838	22.9028	1.06e-05	0.000465546	solute carrier family 23 member 1, transcript variant X1
XM_019829355.2	4.25182	2.24e-07	-3.25565	16.7073	0.000235536	0.00606193	cyclin dependent kinase like 2, transcript variant X2
XM_023247378.1	6.01709	2.02e-07	-2.37596	35.4098	2.05e-08	2.52e-06	leucine rich repeat containing G protein-coupled receptor 6, transcript variant X5
XM_019830476.2	4.98718	1.22e-07	-2.95418	23.5067	7.86e-06	0.000361268	protein kinase C and casein kinase substrate in neurons 1, transcript variant X3
XM_023257955.1	4.2015	8.73e-08	-3.27085	16.1668	0.000308619	0.00758582	cilia and flagella associated protein 74, transcript variant X2
XM_019822145.2	4.9562	5.31e-08	-2.96806	23.3024	8.71e-06	0.000394418	inhibitor of nuclear factor kappa B kinase subunit epsilon, transcript variant X8
XM_003999182.5	5.45452	3.55e-08	-2.7059	29.0644	4.88e-07	3.58e-05	paired related homeobox 1, transcript variant X3
XM_006935538.3	4.5259	3.11e-08	-3.15345	19.1298	7.01e-05	0.00222031	fibronectin 1, transcript variant X6
XM_023258849.1	7.07827	0	-1.61448	49.3547	1.92e-11	7.4e-09	adhesion G protein-coupled receptor L2, transcript variant X5
XM_023256828.1	7.02442	0	-1.65646	48.614	2.78e-11	9.9e-09	pyridine nucleotide-disulphide oxidoreductase domain 1, transcript variant X2
XM_023241302.1	7.01905	0	-1.65448	48.628	2.76e-11	9.88e-09	nuclear receptor corepressor 2, transcript variant X13
XR_002149381.2	6.99513	0	-1.67632	48.2535	3.33e-11	1.17e-08	uncharacterized LOC109494471, transcript variant X1
XM_023247023.1	6.93824	0	-1.72453	47.4121	5.07e-11	1.68e-08	ubiquitin specific peptidase 31, transcript variant X5
XM_023244055.1	6.87527	0	-1.77446	46.5269	7.89e-11	2.42e-08	major facilitator superfamily domain containing 11, transcript variant X5
XM_019812359.2	6.68673	0	-1.91247	44.0376	2.74e-10	6.94e-08	cytoskeleton associated protein 5, transcript variant X3
XM_019829604.2	6.64261	0	-1.94365	43.4703	3.64e-10	8.87e-08	RNA binding motif protein 47, transcript variant X1
XM_019826749.1	6.61456	0	-1.96744	43.0415	4.5e-10	1.07e-07	FAST kinase domains 5, transcript variant X3
XM_019834426.2	6.57009	0	-1.99772	42.4874	5.94e-10	1.34e-07	lysophosphatidic acid receptor 5, transcript variant X5
XM_006928765.4	6.53963	0	-2.02148	42.0533	7.38e-10	1.6e-07	ubiquitin specific peptidase 19, transcript variant X12
XM_023241720.1	6.53855	0	-2.02181	42.047	7.41e-10	1.6e-07	low density lipoprotein receptor class A domain containing 4, transcript variant X4
XM_023245395.1	6.53711	0	-2.02139	42.0542	7.38e-10	1.6e-07	leucine rich repeat and fibronectin type III domain containing 1, transcript variant X2
XM_019827235.2	6.52822	0	-2.03053	41.8876	8.02e-10	1.71e-07	coiled-coil domain containing 88A, transcript variant X6
XM_023252913.1	6.4282	0	-2.10097	40.5882	1.54e-09	2.96e-07	DnaJ heat shock protein family (Hsp40) member B14, transcript variant X2
XM_019837343.1	6.41391	0	-2.11022	40.4174	1.67e-09	3.19e-07	mucolipin 2, transcript variant X5
XR_002145654.1	6.37192	0	-2.14326	39.7996	2.28e-09	4.16e-07	dynein heavy chain domain 1, transcript variant X7
XM_023243792.1	6.25826	0	-2.22055	38.351	4.7e-09	7.72e-07	zinc finger RNA binding protein 2, transcript variant X3
XM_019810741.2	6.20001	0	-2.26084	37.586	6.89e-09	1.06e-06	TBC1 domain family member 5, transcript variant X2
XM_019838317.2	6.19042	0	-2.25815	37.6655	6.62e-09	1.02e-06	coiled-coil domain containing 141, transcript variant X2
XM_023249069.1	6.18478	0	-2.26837	37.4516	7.37e-09	1.12e-06	protein CXorf40A, transcript variant X3
XM_003999806.5	6.18418	0	-2.26289	37.5745	6.93e-09	1.06e-06	protein-L-isoaspartate (D-aspartate) O-methyltransferase domain containing 1, transcript variant X2
XM_003983937.5	6.15291	0	-2.28853	37.0729	8.91e-09	1.3e-06	solute carrier family 3 member 1, transcript variant X1
XM_019812095.2	6.08193	0	-2.3305	36.2962	1.31e-08	1.78e-06	retinoic acid induced 14, transcript variant X4
XM_023258109.1	6.04322	0	-2.36381	35.6164	1.85e-08	2.34e-06	kinesin family member 1B, transcript variant X19
XM_019819784.2	5.88323	0	-2.46324	33.6982	4.81e-08	5.31e-06	docking protein 4, transcript variant X3
XM_023244653.1	5.80057	0	-2.50686	32.9194	7.11e-08	7.43e-06	ecotropic viral integration site 5 like, transcript variant X1
XM_006941848.2	5.79567	0	-2.51711	32.6382	8.18e-08	8.35e-06	G protein-coupled receptor 146, transcript variant X1
XM_019810977.2	5.77365	0	-2.5284	32.4385	9.04e-08	9.1e-06	cAMP regulated phosphoprotein 21, transcript variant X19
XM_023240921.1	5.73296	0	-2.55492	31.8879	1.19e-07	1.14e-05	glycerol-3-phosphate acyltransferase, mitochondrial, transcript variant X4
XR_002150948.2	5.71752	0	-2.56284	31.7473	1.28e-07	1.2e-05	uncharacterized LOC109495519, transcript variant X2
XM_019836368.2	5.71557	0	-2.5673	31.6133	1.37e-07	1.26e-05	leucine zipper protein 1, transcript variant X5
XM_023242284.1	5.70501	0	-2.56363	31.823	1.23e-07	1.16e-05	lysine demethylase 4C, transcript variant X9
XM_023255954.1	5.69558	0	-2.57714	31.4442	1.49e-07	1.35e-05	tetratricopeptide repeat domain 7B, transcript variant X6
XM_019822926.2	5.6704	0	-2.59265	31.1234	1.74e-07	1.54e-05	carboxypeptidase Q, transcript variant X8
XM_019836319.2	5.65653	0	-2.60112	30.9476	1.9e-07	1.66e-05	eukaryotic translation initiation factor 4 gamma 3, transcript variant X3
XM_006941745.3	5.63797	0	-2.60934	30.8265	2.02e-07	1.74e-05	adenosine deaminase, tRNA specific 1, transcript variant X2
XM_023255280.1	5.63693	0	-2.61225	30.728	2.13e-07	1.81e-05	RAR related orphan receptor A, transcript variant X1
XM_023258097.1	5.63375	0	-2.61222	30.7598	2.09e-07	1.79e-05	kinesin family member 1B, transcript variant X7
XM_006936515.4	5.59177	0	-2.63723	30.2427	2.71e-07	2.2e-05	zinc finger protein 621, transcript variant X12
XM_006933762.4	5.57484	0	-2.64735	30.0296	3.01e-07	2.4e-05	chromobox 5, transcript variant X3
XM_023249073.1	5.56969	0	-2.64946	30.0037	3.05e-07	2.43e-05	intraflagellar transport 88, transcript variant X6
XM_019831386.2	5.55733	0	-2.65353	29.9832	3.08e-07	2.45e-05	pleckstrin homology and RhoGEF domain containing G1, transcript variant X2
XM_023260495.1	5.5488	0	-2.66276	29.7046	3.55e-07	2.75e-05	progestin and adipoQ receptor family member 9, transcript variant X3
XR_002160785.2	5.54573	0	-2.66427	29.6784	3.59e-07	2.78e-05	uncharacterized LOC109502274, transcript variant X1
XM_023253471.1	5.52712	0	-2.67282	29.5467	3.84e-07	2.93e-05	family with sequence similarity 193 member A, transcript variant X3
XM_023257585.1	5.50725	0	-2.6848	29.2851	4.37e-07	3.29e-05	shisa like 1, transcript variant X5
XM_023242612.1	5.50519	0	-2.68242	29.4174	4.09e-07	3.1e-05	zinc finger protein 618, transcript variant X14
XR_002742259.1	5.4992	0	-2.68824	29.2422	4.47e-07	3.35e-05	bromodomain and PHD finger containing 3, transcript variant X4
XM_019811799.1	5.4909	0	-2.69529	29.0381	4.95e-07	3.62e-05	glycerophosphodiester phosphodiesterase domain containing 5, transcript variant X5
XM_019829326.2	5.47955	0	-2.69817	29.0659	4.88e-07	3.58e-05	annexin A3, transcript variant X2
XM_019830182.2	5.46771	0	-2.7076	28.7989	5.58e-07	4e-05	discoidin domain receptor tyrosine kinase 1, transcript variant X5
XM_019812522.1	5.46404	0	-2.70053	29.1717	4.63e-07	3.45e-05	myelin regulatory factor, transcript variant X10
XM_019815325.2	5.46286	0	-2.7088	28.8128	5.54e-07	3.98e-05	transcription factor 4, transcript variant X23
XM_023239960.1	5.43478	0	-2.72588	28.418	6.75e-07	4.65e-05	TATA-box binding protein associated factor 6 like, transcript variant X1
XM_006932860.4	5.41445	0	-2.73544	28.2655	7.28e-07	4.95e-05	FERM domain containing 6, transcript variant X6
XM_006936020.4	5.4122	0	-2.73759	28.1936	7.55e-07	5.08e-05	Cbl proto-oncogene B, transcript variant X2
XM_019818194.1	5.39294	0	-2.74727	28.0175	8.24e-07	5.47e-05	tweety family member 2, transcript variant X3
XM_023258907.1	5.39236	0	-2.74808	27.987	8.37e-07	5.53e-05	ecotropic viral integration site 5, transcript variant X4
XM_011287120.3	5.38746	0	-2.74735	28.1099	7.87e-07	5.27e-05	aldehyde dehydrogenase 3 family member B1, transcript variant X6
XM_023251489.1	5.3832	0	-2.75021	28.0338	8.18e-07	5.43e-05	beaded filament structural protein 1, transcript variant X5
XM_023244658.1	5.37857	0	-2.75576	27.8187	9.1e-07	5.93e-05	ecotropic viral integration site 5 like, transcript variant X2
XR_002157687.2	5.37834	0	-2.75772	27.7179	9.57e-07	6.19e-05	uncharacterized LOC109500040, transcript variant X1
XM_019811979.2	5.36209	0	-2.76641	27.5357	1.05e-06	6.69e-05	PPFIA binding protein 2, transcript variant X1
XM_019820718.1	5.35301	0	-2.76807	27.6134	1.01e-06	6.46e-05	INO80 complex subunit E, transcript variant X4
XM_019811800.1	5.34588	0	-2.77401	27.4135	1.11e-06	7.01e-05	glycerophosphodiester phosphodiesterase domain containing 5, transcript variant X6
XM_003985707.4	5.34569	0	-2.7726	27.4966	1.07e-06	6.8e-05	histone H2B type 1
XM_006938178.4	5.34157	0	-2.77584	27.3917	1.13e-06	7.07e-05	vesicle transport through interaction with t-SNAREs 1A, transcript variant X4
XM_023255465.1	5.31883	0	-2.78612	27.2468	1.21e-06	7.53e-05	synaptosome associated protein 23, transcript variant X3
XM_019829559.2	5.31594	0	-2.78961	27.0963	1.31e-06	8.03e-05	GUF1 homolog, GTPase, transcript variant X2
XM_019813773.2	5.29878	0	-2.79635	27.0525	1.34e-06	8.17e-05	SH3 and PX domains 2A, transcript variant X5
XM_011284728.3	5.29701	0	-2.80073	26.814	1.5e-06	9.09e-05	tektin 2, transcript variant X1
XM_023238759.1	5.25111	0	-2.82354	26.3779	1.87e-06	0.000109139	F-box protein 4, transcript variant X7
XM_019834686.2	5.25062	0	-2.82364	26.3829	1.87e-06	0.000108951	C2 calcium dependent domain containing 5, transcript variant X13
XM_023241233.1	5.21602	0	-2.84243	25.929	2.34e-06	0.000132769	purinergic receptor P2X 2, transcript variant X3
XM_023242280.1	5.20693	0	-2.84032	26.3375	1.91e-06	0.000110742	lysine demethylase 4C, transcript variant X5
XM_003990421.5	5.20567	0	-2.84635	25.9196	2.35e-06	0.000133245	potassium voltage-gated channel subfamily C member 4, transcript variant X4
XM_019831416.2	5.20465	0	-2.84822	25.8036	2.49e-06	0.000139506	T-cell lymphoma invasion and metastasis 2, transcript variant X3
XM_003988853.3	5.19649	0	-2.85233	25.7171	2.6e-06	0.000144343	integrin subunit alpha 7, transcript variant X1
XM_019838661.2	5.17765	0	-2.86044	25.6272	2.72e-06	0.000150288	paroxysmal nonkinesigenic dyskinesia, transcript variant X1
XR_002150026.2	5.16941	0	-2.86474	25.5267	2.86e-06	0.00015661	solute carrier family 38 member 7, transcript variant X4
XM_019819567.2	5.16749	0	-2.8659	25.4896	2.92e-06	0.000159401	p21 (RAC1) activated kinase 4, transcript variant X6
XM_019832627.2	5.15064	0	-2.87361	25.3759	3.09e-06	0.000166744	glucosidase alpha, neutral C, transcript variant X5
XM_019818749.2	5.13124	0	-2.87938	25.5297	2.86e-06	0.000156494	ZFP14 zinc finger protein, transcript variant X1
XM_023257464.1	5.11788	0	-2.88618	25.388	3.07e-06	0.000165982	transmembrane protease, serine 6, transcript variant X5
XM_006939900.4	5.11496	0	-2.89125	25.0116	3.71e-06	0.000194568	mitochondrial elongation factor 2, transcript variant X5
XM_023254148.1	5.10832	0	-2.89571	24.8186	4.08e-06	0.000210931	myosin VI, transcript variant X2
XM_019827310.2	5.09726	0	-2.89873	24.9561	3.81e-06	0.00019904	F-box protein 48, transcript variant X3
XM_023247455.1	5.08804	0	-2.90518	24.6566	4.42e-06	0.000223952	interleukin 20
XM_023242512.1	5.07826	0	-2.90838	24.7325	4.26e-06	0.000216968	Myb/SANT DNA binding domain containing 3, transcript variant X1
XM_011285887.3	5.05922	0	-2.91972	24.2872	5.32e-06	0.000259273	discs large MAGUK scaffold protein 1, transcript variant X16
XM_003998182.4	5.05859	0	-2.91927	24.3721	5.1e-06	0.000250158	solute carrier family 7 member 6, transcript variant X2
XM_003985193.4	5.03781	0	-2.92931	24.1548	5.69e-06	0.000273902	SPARC like 1, transcript variant X1
XM_023248919.1	5.03776	0	-2.92715	24.4436	4.92e-06	0.000243698	Ras related GTP binding B, transcript variant X5
XM_023251690.1	5.0079	0	-2.94443	23.721	7.06e-06	0.000330411	KIAA1841 ortholog, transcript variant X2
XM_023249855.1	4.99067	0	-2.95195	23.6415	7.35e-06	0.000340741	Rho guanine nucleotide exchange factor 3, transcript variant X3
XM_006940287.4	4.97971	0	-2.95635	23.6677	7.25e-06	0.000336944	calcium voltage-gated channel auxiliary subunit beta 1, transcript variant X4
XM_019825696.1	4.97553	0	-2.95962	23.3871	8.35e-06	0.000379693	anillin actin binding protein, transcript variant X1
XM_011283046.3	4.96004	0	-2.96537	23.5235	7.8e-06	0.00035861	tau tubulin kinase 2, transcript variant X2
XM_019821464.2	4.95721	0	-2.96778	23.2741	8.83e-06	0.000398874	presenilin 2, transcript variant X5
XM_019834959.2	4.9333	0	-2.97862	23.0912	9.68e-06	0.000430014	trafficking protein particle complex 13, transcript variant X2
XM_019835905.2	4.93156	0	-2.97997	22.9367	1.05e-05	0.000460344	outer dense fiber of sperm tails 3B, transcript variant X2
XM_023241122.1	4.926	0	-2.98172	23.0948	9.66e-06	0.000429515	Janus kinase and microtubule interacting protein 3, transcript variant X3
XM_011284645.3	4.92571	0	-2.98205	23.0373	9.94e-06	0.000440419	methylmalonic aciduria (cobalamin deficiency) cblC type, with homocystinuria, transcript variant X2
XM_023242883.1	4.90895	0	-2.99026	22.7238	1.16e-05	0.000500537	mediator complex subunit 27, transcript variant X4
XM_023252460.1	4.89519	0	-2.99657	22.5661	1.26e-05	0.000534312	cell division cycle associated 2, transcript variant X4
XM_019839497.2	4.89458	0	-2.99611	22.8214	1.11e-05	0.000481248	ubiquitin specific peptidase 25, transcript variant X4
XM_019817761.2	4.86938	0	-3.00806	22.3776	1.38e-05	0.000575366	CDK5 regulatory subunit associated protein 3, transcript variant X3
XM_019837294.1	4.8637	0	-3.0106	22.3268	1.42e-05	0.000587486	adhesion G protein-coupled receptor L2, transcript variant X4
XM_019819721.2	4.85968	0	-3.01253	22.2109	1.5e-05	0.000617616	nuclear receptor coactivator 5-like, transcript variant X1
XM_006931757.4	4.85704	0	-3.01348	22.3337	1.41e-05	0.000586139	adenylate cyclase type 10-like, transcript variant X1
XM_019833087.2	4.84712	0	-3.01776	22.3862	1.38e-05	0.000573565	chromosome B3 C14orf39 homolog, transcript variant X6
XM_019817681.2	4.84171	0	-3.02044	22.1177	1.57e-05	0.000642371	sperm associated antigen 9, transcript variant X7
XM_019827345.2	4.82778	0	-3.02653	22.1658	1.54e-05	0.000629207	N(alpha)-acetyltransferase 16, NatA auxiliary subunit, transcript variant X8
XM_023255457.1	4.82566	0	-3.02744	22.2041	1.51e-05	0.000619363	tau tubulin kinase 2, transcript variant X6
XM_019831374.2	4.81146	0	-3.03387	21.8803	1.77e-05	0.000710958	SAM and SH3 domain containing 1, transcript variant X12
XM_006927213.4	4.80599	0	-3.03629	21.7526	1.89e-05	0.000747933	FRY microtubule binding protein, transcript variant X6
XM_023256470.1	4.80292	0	-3.03765	21.7959	1.85e-05	0.000736603	ankyrin repeat domain 26, transcript variant X5
XM_003988742.4	4.80225	0	-3.03792	21.6401	2e-05	0.00078541	keratin 4
XM_019826635.2	4.79816	0	-3.03975	21.7368	1.91e-05	0.000753036	CBFA2/RUNX1 translocation partner 2, transcript variant X4
XM_023248935.1	4.79313	0	-3.04205	21.8816	1.77e-05	0.00071087	ATPase plasma membrane Ca2+ transporting 3, transcript variant X3
XM_023259017.1	4.77359	0	-3.05051	21.4818	2.16e-05	0.000835902	DENN domain containing 2C, transcript variant X2
XM_019836954.2	4.77276	0	-3.05085	21.4458	2.2e-05	0.000848384	STIL, centriolar assembly protein, transcript variant X3
XM_019828969.2	4.76062	0	-3.05597	21.2299	2.45e-05	0.000935985	jade family PHD finger 1, transcript variant X11
XM_011281183.3	4.74644	0	-3.0623	21.2166	2.47e-05	0.000940916	surfactant protein B, transcript variant X1
XM_006936685.4	4.73337	0	-3.0678	21.0373	2.7e-05	0.00101567	transmembrane protein 25, transcript variant X8
XM_011284732.3	4.71663	0	-3.07588	21.1949	2.5e-05	0.000949715	tektin 2, transcript variant X5
XM_019838312.2	4.71352	0	-3.07606	20.7771	3.08e-05	0.00113133	protein activator of interferon induced protein kinase EIF2AK2, transcript variant X2
XM_019828493.2	4.71134	0	-3.07696	20.7513	3.12e-05	0.00114489	hook microtubule tethering protein 3, transcript variant X4
XM_019822108.1	4.70996	0	-3.07774	20.7986	3.05e-05	0.00112092	transmembrane and coiled-coil domain family 2, transcript variant X3
XR_002157262.1	4.70704	0	-3.08002	21.0947	2.63e-05	0.000991763	uncharacterized LOC102900645, transcript variant X4
XM_019827639.2	4.70686	0	-3.07934	20.8588	2.96e-05	0.00109599	echinoderm microtubule associated protein like 4, transcript variant X7
XM_019811549.2	4.70456	0	-3.07982	20.6868	3.22e-05	0.0011766	Fli-1 proto-oncogene, ETS transcription factor, transcript variant X4
XM_019811276.2	4.69455	0	-3.08402	20.5914	3.38e-05	0.00122479	DIX domain containing 1, transcript variant X7
XM_023253478.1	4.69337	0	-3.08507	20.729	3.15e-05	0.00115644	nuclear receptor binding SET domain protein 2, transcript variant X4
XM_019828632.1	4.688	0	-3.08677	20.5286	3.49e-05	0.00125483	methionine sulfoxide reductase A, transcript variant X3
XR_002735797.1	4.67851	0	-3.09135	20.5865	3.39e-05	0.00122645	downstream neighbor of SON, transcript variant X3
XM_019830819.2	4.6665	0	-3.09606	20.3984	3.72e-05	0.00132371	small ArfGAP 1, transcript variant X3
XM_023251500.1	4.65308	0	-3.10164	20.2706	3.97e-05	0.00139672	D-tyrosyl-tRNA deacylase 1, transcript variant X4
XM_023243518.1	4.64973	0	-3.10281	20.198	4.11e-05	0.00143648	nitric oxide synthase 2, transcript variant X1
XM_019817353.2	4.64585	0	-3.10488	20.2499	4.01e-05	0.00140715	serine racemase, transcript variant X1
XM_019834607.2	4.64536	0	-3.10444	20.1212	4.27e-05	0.00148345	phosphodiesterase 4D, transcript variant X3
XM_023241085.1	4.64336	0	-3.10605	20.2518	4e-05	0.0014065	family with sequence similarity 196 member A, transcript variant X3
XM_023256716.1	4.62675	0	-3.11233	19.9931	4.56e-05	0.0015622	intermediate filament family orphan 1, transcript variant X12
XM_023249134.1	4.6175	0	-3.11773	20.1717	4.17e-05	0.0014537	dedicator of cytokinesis 3, transcript variant X10
XM_023240731.1	4.61387	0	-3.11729	19.8248	4.96e-05	0.00167486	cytoplasmic polyadenylation element binding protein 3, transcript variant X8
XM_023252581.1	4.61185	0	-3.11905	19.9542	4.65e-05	0.00158766	pleckstrin homology domain containing A2, transcript variant X1
XM_019826003.2	4.60633	0	-3.12239	20.0712	4.38e-05	0.00151089	transmembrane protein 176B, transcript variant X3
XM_019827338.2	4.59591	0	-3.12494	19.7141	5.24e-05	0.0017547	AP2 associated kinase 1, transcript variant X8
XM_023244195.1	4.59042	0	-3.1305	20.1307	4.25e-05	0.00147853	C1q and TNF related 1, transcript variant X3
XM_023259911.1	4.58819	0	-3.12853	19.7069	5.26e-05	0.00175856	RNA binding motif protein 44, transcript variant X1
XM_011282210.2	4.58426	0	-3.13012	19.6702	5.35e-05	0.00178538	DNA polymerase eta, transcript variant X2
XR_002737568.1	4.58019	0	-3.13085	19.508	5.81e-05	0.00189877	transmembrane protein 8B, transcript variant X12
XM_011281919.3	4.57063	0	-3.13581	19.5688	5.63e-05	0.00185451	kelch like family member 5, transcript variant X6
XM_023240400.1	4.56882	0	-3.13635	19.5264	5.75e-05	0.00188567	pecanex homolog 2, transcript variant X2
XM_019833803.2	4.56745	0	-3.13594	19.3908	6.16e-05	0.00199366	Rho GTPase activating protein 26, transcript variant X7
XR_002152403.2	4.55385	0	-3.14196	19.34	6.32e-05	0.00203776	uncharacterized LOC105260065, transcript variant X2
XM_019817913.1	4.54751	0	-3.14385	19.2066	6.75e-05	0.00215631	ATPase H+ transporting V0 subunit a1, transcript variant X6
XM_023245535.1	4.54578	0	-3.14492	19.2373	6.65e-05	0.00212878	kelch-like protein 36, transcript variant X2
XM_023254896.1	4.53571	0	-3.14871	19.1226	7.04e-05	0.00222728	mannosidase alpha class 2A member 2, transcript variant X2
XR_002740287.1	4.53433	0	-3.14995	19.1886	6.81e-05	0.00216622	uncharacterized LOC111559428, transcript variant X1
XM_019816426.2	4.53275	0	-3.15074	19.1928	6.8e-05	0.00216521	CDK5 regulatory subunit associated protein 2, transcript variant X1
XM_023241084.1	4.53235	0	-3.15369	19.5012	5.83e-05	0.00190356	family with sequence similarity 196 member A, transcript variant X2
XM_023258814.1	4.52523	0	-3.15485	19.2522	6.6e-05	0.00211789	peptidylglycine alpha-amidating monooxygenase, transcript variant X8
XM_019834530.2	4.52283	0	-3.15353	18.9778	7.57e-05	0.00236057	dual specificity phosphatase 16, transcript variant X3
XM_006937304.3	4.52111	0	-3.15442	18.9864	7.54e-05	0.00235247	ATP/GTP binding protein like 2, transcript variant X8
XM_019820222.2	4.52068	0	-3.15551	19.0819	7.18e-05	0.0022612	superfast myosin heavy chain, transcript variant X2
XM_019836897.2	4.51834	0	-3.15643	19.0604	7.26e-05	0.00228169	patched 2, transcript variant X8
XR_002147306.2	4.51828	0	-3.15532	18.9379	7.72e-05	0.00239587	uncharacterized LOC109493207, transcript variant X1
XM_019818564.2	4.51827	0	-3.1576	19.1854	6.82e-05	0.00216871	synaptotagmin 3, transcript variant X1
XM_019837018.1	4.51462	0	-3.15712	18.9442	7.7e-05	0.00239028	enoyl-CoA hydratase domain containing 2, transcript variant X5
XM_011283266.2	4.51403	0	-3.15756	18.9613	7.63e-05	0.00237611	pleckstrin homology and RhoGEF domain containing G3, transcript variant X1
XM_019812236.2	4.51098	0	-3.161	19.1706	6.87e-05	0.00218202	t-complex 11 like 1, transcript variant X4
XM_019834950.2	4.50459	0	-3.16197	18.9489	7.68e-05	0.00238773	trafficking protein particle complex 13, transcript variant X1
XM_019834344.1	4.49807	0	-3.16317	18.7533	8.47e-05	0.0025881	sodium- and chloride-dependent betaine transporter, transcript variant X1
XM_023260664.1	4.49774	0	-3.1633	18.7503	8.48e-05	0.00259053	protein O-linked mannose N-acetylglucosaminyltransferase 2 (beta 1,4-), transcript variant X11
XM_019839956.2	4.49237	0	-3.16535	18.6998	8.7e-05	0.00264235	ArfGAP with coiled-coil, ankyrin repeat and PH domains 2, transcript variant X3
XM_023249319.1	4.48316	0	-3.1689	18.6162	9.07e-05	0.00273576	ATPase phospholipid transporting 11C, transcript variant X9
XM_003983927.4	4.46561	0	-3.17562	18.4574	9.82e-05	0.00292654	lectin, mannose binding 2 like, transcript variant X1
XR_002736894.1	4.462	0	-3.17897	18.6077	9.11e-05	0.00274512	uncharacterized LOC109492624, transcript variant X3
XM_023254157.1	4.45929	0	-3.1794	18.5235	9.5e-05	0.00284199	ubiquitin protein ligase E3D, transcript variant X1
XM_023260142.1	4.4479	0	-3.18388	18.4306	9.95e-05	0.00296122	SID1 transmembrane family member 1, transcript variant X3
XM_006929525.4	4.44685	0	-3.18275	18.2895	0.000106777	0.003148	polypeptide N-acetylgalactosaminyltransferase 11, transcript variant X4
XM_006929325.4	4.44366	0	-3.19017	18.7837	8.34e-05	0.00255621	cadherin like and PC-esterase domain containing 1, transcript variant X1
XM_019829815.1	4.43806	0	-3.18696	18.2854	0.000106996	0.00315316	MCF.2 cell line derived transforming sequence like, transcript variant X12
XM_019815359.2	4.42388	0	-3.19202	18.1337	0.000115429	0.00336036	zinc finger protein 532, transcript variant X1
XM_006937936.4	4.41774	0	-3.20034	18.5512	9.37e-05	0.0028075	family with sequence similarity 213 member A, transcript variant X3
XR_002741961.1	4.40287	0	-3.20021	17.9717	0.000125166	0.00360537	syntaxin 18, transcript variant X5
XM_023259328.1	4.39339	0	-3.20274	17.8127	0.000135528	0.00386254	formin like 2, transcript variant X11
XM_023258027.1	4.38643	0	-3.21105	18.1741	0.000113123	0.00330162	espin, transcript variant X3
XM_019826033.2	4.35829	0	-3.21698	17.603	0.000150504	0.00422531	SWI/SNF related, matrix associated, actin dependent regulator of chromatin, subfamily d, member 3, transcript variant X4
XM_023256889.1	4.35235	0	-3.21916	17.5464	0.000154825	0.00431445	coiled-coil domain containing 91, transcript variant X13
XM_019810857.2	4.34418	0	-3.22575	17.7194	0.000141999	0.00402246	coiled-coil domain containing 13, transcript variant X1
XR_002736800.1	4.33633	0	-3.22664	17.52	0.000156884	0.0043568	uncharacterized LOC102899458, transcript variant X2
XM_019822547.2	4.33608	0	-3.22481	17.385	0.000167837	0.00460821	chromatin target of PRMT1, transcript variant X1
XM_023256050.1	4.33047	0	-3.22684	17.3363	0.000171975	0.00469345	WD repeat domain 20, transcript variant X5
XM_019819523.1	4.31844	0	-3.23004	17.1594	0.000187881	0.00502388	phospholipase D family member 3, transcript variant X5
XM_023252797.1	4.31805	0	-3.23018	17.1561	0.000188194	0.00503041	RAB33B, member RAS oncogene family, transcript variant X7
XM_023259815.1	4.313	0	-3.23411	17.2456	0.000179952	0.00485257	neuraminidase 2, transcript variant X5
XM_023250779.1	4.31049	0	-3.23404	17.1633	0.000187511	0.00501949	ARP3 actin related protein 3 homolog B, transcript variant X4
XM_006927404.4	4.28918	0	-3.24318	17.0786	0.000195627	0.00518715	sperm acrosome associated 7, transcript variant X1
XM_023239163.1	4.28465	0	-3.24327	16.9411	0.000209545	0.00549805	pleckstrin homology like domain family B member 1, transcript variant X2
XM_019839804.2	4.28392	0	-3.24465	17.0092	0.000202533	0.00534105	MYCBP associated and testis expressed 1, transcript variant X4
XR_002149184.2	4.28324	0	-3.24252	16.8552	0.000218748	0.00570249	cyclin dependent kinase 12, transcript variant X9
XM_023249841.1	4.27102	0	-3.25579	17.2662	0.000178111	0.00481574	calcium voltage-gated channel auxiliary subunit alpha2delta 3, transcript variant X2
XM_019818000.2	4.2617	0	-3.25218	16.7913	0.000225847	0.00585816	gap junction protein gamma 1, transcript variant X3
XM_023249645.1	4.25956	0	-3.25208	16.7253	0.00023342	0.00601598	UPF0769 protein C21orf59, transcript variant X2
XM_019812341.2	4.25799	0	-3.2514	16.6418	0.000243372	0.00623053	diacylglycerol kinase zeta, transcript variant X5
XM_023246552.1	4.24821	0	-3.25648	16.6527	0.000242053	0.00620113	MPV17 mitochondrial inner membrane protein like, transcript variant X4
XM_019831095.2	4.24207	0	-3.26632	17.0188	0.00020156	0.00532118	FYN proto-oncogene, Src family tyrosine kinase, transcript variant X7
XM_019827332.2	4.21877	0	-3.26906	16.5376	0.000256399	0.0065045	AP2 associated kinase 1, transcript variant X2
XM_019830876.2	4.20995	0	-3.26794	16.2357	0.000298169	0.00738388	interphotoreceptor matrix proteoglycan 1, transcript variant X1
XM_023248613.1	4.20534	0	-3.26953	16.1983	0.000303803	0.00750296	NADH:ubiquinone oxidoreductase complex assembly factor 6, transcript variant X3
XM_019821718.2	4.20333	0	-3.27249	16.2988	0.000288908	0.00718635	phospholipase A2 group IVA, transcript variant X4
XM_019835343.2	4.20085	0	-3.27104	16.1598	0.000309704	0.00760736	transmembrane and coiled-coil domain family 3, transcript variant X5
XM_023240730.1	4.20015	0	-3.27128	16.1539	0.000310618	0.00762208	cytoplasmic polyadenylation element binding protein 3, transcript variant X7
XM_019821715.2	4.18979	0	-3.27593	16.1256	0.00031504	0.0077046	phospholipase A2 group IVA, transcript variant X2
XR_002738578.1	4.18408	0	-3.27672	16.0204	0.000332061	0.00804512	uncharacterized LOC101083987, transcript variant X6
XM_019821469.2	4.18081	0	-3.28815	16.5024	0.000260942	0.00659552	CDC42 binding protein kinase alpha, transcript variant X6
XM_023253166.1	4.18014	0	-3.27808	15.9894	0.000337248	0.00814366	LIM and calponin homology domains 1, transcript variant X4
XM_019813251.1	4.16828	0	-3.28494	16.0316	0.000330208	0.00801166	mitochondrial calcium uptake 1, transcript variant X5
XM_023244796.1	4.166	0	-3.29333	16.379	0.000277552	0.00694425	suppressor of cytokine signaling 7, transcript variant X1
XM_019812280.2	4.16042	0	-3.28709	15.9423	0.000345278	0.00830724	low density lipoprotein receptor class A domain containing 3, transcript variant X4
XM_023241046.1	4.15269	0	-3.29797	16.2685	0.000293324	0.00727877	acyl-CoA dehydrogenase short/branched chain, transcript variant X4
XM_019838407.1	4.1451	0	-3.29361	15.8884	0.000354707	0.00850314	coiled-coil domain containing 150, transcript variant X6
XM_023256253.1	4.14212	0	-3.29077	15.6765	0.000394352	0.0092792	disco interacting protein 2 homolog C, transcript variant X1
XM_023248318.1	4.1333	0	-3.29617	15.7195	0.000385964	0.0091317	snail family transcriptional repressor 2, transcript variant X1
XM_023260763.1	4.12735	0	-3.30318	15.9069	0.000351441	0.00843598	LRR binding FLII interacting protein 2, transcript variant X6
XM_003991488.5	4.12566	0	-3.29871	15.6571	0.000398203	0.00935166	MAP3K7 C-terminal like, transcript variant X2
XM_023252705.1	4.12073	0	-3.30072	15.6341	0.000402818	0.00943566	membrane associated ring-CH-type finger 1, transcript variant X1
XM_023259409.1	4.11141	0	-3.30502	15.6167	0.000406323	0.00948722	sodium channel protein type 2 subunit alpha, transcript variant X2
XM_019832006.2	4.108	0	-3.31331	15.9007	0.000352537	0.00845671	non imprinted in Prader-Willi/Angelman syndrome 1, transcript variant X2
XM_004000473.5	4.10541	0	-3.30539	15.4924	0.000432378	0.00997707	solute carrier family 38 member 5, transcript variant X2
XM_019829276.2	4.09277	0	-3.31179	15.4928	0.000432285	0.00997707	Rho GTPase activating protein 24, transcript variant X3
XM_023252401.1	4.13353	-1.67e-08	-3.29395	15.6226	0.00040514	0.00946756	solute carrier family 7 member 2, transcript variant X1
XR_002742498.1	4.51883	-8.6e-08	-3.15588	19.0265	7.39e-05	0.00231568	uncharacterized LOC111556245, transcript variant X2
XM_019816647.1	4.51777	-9.79e-08	-3.15552	18.9332	7.74e-05	0.00239919	protein kinase N3, transcript variant X7
XM_023245699.1	7.43095	-1.28e-07	-1.32853	54.3202	1.6e-12	9.87e-10	WW domain containing E3 ubiquitin protein ligase 2, transcript variant X2
XM_006939708.2	6.43269	-2.2e-07	-2.08753	40.8402	1.35e-09	2.66e-07	sphingolipid transporter 3 (putative), transcript variant X1
XM_019840062.2	7.9363	-2.79e-07	-0.898683	61.607	4.19e-14	4.42e-11	kelch like family member 24, transcript variant X4
XM_019815065.2	4.21014	-3.01e-07	-3.27062	16.3802	0.000277385	0.00694425	RB binding protein 8, endonuclease, transcript variant X4
XM_019824375.2	4.36049	-3.16e-07	-3.21484	17.5245	0.000156532	0.00435203	fibroblast growth factor 13, transcript variant X3
XM_006938168.4	5.40372	-4.08e-07	-2.7426	28.0782	8e-07	5.33e-05	adducin 3, transcript variant X1
XM_006942177.3	4.53185	-5.02e-07	-3.15001	19.0624	7.26e-05	0.00228138	INO80 complex subunit E, transcript variant X10
XR_002158558.2	6.49576	-6.32e-07	-2.05298	41.4744	9.86e-10	2.04e-07	uncharacterized LOC102900155, transcript variant X4
XM_023250627.1	4.44616	-6.77e-07	-3.18302	18.2842	0.000107064	0.00315389	solute carrier family 37 member 3, transcript variant X4
XM_023247299.1	4.32825	-9.71e-07	-3.22764	17.317	0.000173641	0.00473359	PTPRF interacting protein alpha 4, transcript variant X3
XM_019827142.2	6.64337	-2.89e-06	-1.94887	43.3827	3.8e-10	9.21e-08	suppressor of cytokine signaling 5, transcript variant X4
XM_019834302.1	7.48038	-4.68e-06	-1.28641	55.0376	1.12e-12	7.36e-10	adiponectin receptor 2, transcript variant X3
XM_019823525.2	6.67404	-7.05e-06	-1.92296	43.8489	3.01e-10	7.46e-08	steroid sulfatase, transcript variant X3
XM_023251900.1	4.33346	-7.6e-06	-3.22546	17.3437	0.00017134	0.00468316	diacylglycerol kinase eta, transcript variant X1
XM_019817338.2	5.68874	-8.33e-06	-2.58201	31.3347	1.57e-07	1.41e-05	RAP1 GTPase activating protein 2, transcript variant X5
XM_023246018.1	4.27271	-1.37e-05	-3.24722	16.8243	0.00022215	0.00578083	synaptonemal complex central element protein 2, transcript variant X1
XM_023239228.1	4.60177	-1.52e-05	-3.12218	19.7113	5.25e-05	0.00175639	GRAM domain containing 1B, transcript variant X15
XR_002151026.2	4.58198	-2e-05	-3.12987	19.5225	5.76e-05	0.0018885	uncharacterized LOC102902305, transcript variant X2
XM_003994637.4	5.11561	-2.43e-05	-2.89122	24.9716	3.78e-06	0.000197782	MORN repeat containing 3, transcript variant X1
XM_019834867.2	6.53901	-2.72e-05	-2.02297	42.0243	7.49e-10	1.61e-07	adenylate cyclase 6, transcript variant X6
XM_006934701.3	7.11692	-3.31e-05	-1.57294	50.0419	1.36e-11	5.5e-09	intracisternal A particle-promoted polypeptide, transcript variant X1
XM_023246122.1	6.20952	-3.55e-05	-2.25447	37.7064	6.49e-09	1e-06	chromosome E2 C16orf70 homolog, transcript variant X2
XM_023259230.1	5.12426	-9.71e-05	-2.88751	25.0176	3.69e-06	0.000194264	bridging integrator 1, transcript variant X16
XM_019818109.2	6.15619	-0.000128091	-2.28738	37.0896	8.83e-09	1.3e-06	testis expressed 2, transcript variant X4
XM_023240494.1	5.64583	-0.00018497	-2.60552	30.8857	1.96e-07	1.7e-05	HECT and RLD domain containing E3 ubiquitin protein ligase 4, transcript variant X4
XM_023247008.1	4.17849	-0.000191403	-3.27946	16.021	0.000331958	0.00804512	hydroxy-delta-5-steroid dehydrogenase, 3 beta- and steroid delta-isomerase 7, transcript variant X1
XM_019812687.2	4.66072	-0.000292984	-3.09857	20.3919	3.73e-05	0.00132668	mitogen-activated protein kinase kinase kinase 11, transcript variant X3
XM_023244581.1	5.53909	-0.000319085	-2.6675	29.6176	3.7e-07	2.84e-05	tousled like kinase 2, transcript variant X7
XM_023258095.1	4.47969	-0.00035591	-3.17166	18.7341	8.55e-05	0.00260832	kinesin family member 1B, transcript variant X5
XM_023257154.1	5.05672	-0.000412658	-2.92098	24.2297	5.48e-06	0.000265424	R3H domain containing 2, transcript variant X6
XM_019825181.1	5.22675	-0.000479509	-2.83595	26.1043	2.15e-06	0.000122574	DNA polymerase mu, transcript variant X3
XM_019836327.2	5.48675	-0.000520619	-2.6952	29.0871	4.83e-07	3.55e-05	eukaryotic translation initiation factor 4 gamma 3, transcript variant X22
XM_019826726.2	5.11833	-0.000557894	-2.88947	25.0294	3.67e-06	0.000193408	syndecan binding protein 2, transcript variant X4
XM_023256413.1	4.49446	-0.000597999	-3.16431	18.7204	8.61e-05	0.00261903	ADP ribosylation factor like GTPase 5B, transcript variant X2
XM_023260697.1	4.09497	-0.000810844	-3.31737	15.7946	0.000371737	0.00883857	ectonucleoside triphosphate diphosphohydrolase 3, transcript variant X2
XM_023244817.1	4.18966	-0.00105542	-3.27728	16.2115	0.000301799	0.00746107	patatin like phospholipase domain containing 6, transcript variant X4
XM_023259003.1	6.50554	-0.00111209	-2.042	41.6689	8.95e-10	1.89e-07	putative homeodomain transcription factor 1, transcript variant X7
XM_019816842.2	-4.63786	-0.00143304	-2.96907	18.0419	0.000120851	0.00349077	glutamate ionotropic receptor NMDA type subunit 1, transcript variant X10
XR_002743961.1	6.61113	-0.00174282	-1.96082	43.1426	4.28e-10	1.02e-07	transmembrane and tetratricopeptide repeat containing 3, transcript variant X4
XM_011288960.3	5.32443	-0.00197264	-2.78254	27.2691	1.2e-06	7.45e-05	synergin gamma, transcript variant X10
XM_019835916.2	4.8399	-0.00251122	-3.02021	22.0242	1.65e-05	0.000667867	homer scaffolding protein 1, transcript variant X2
XM_011280349.3	4.26778	-0.0030414	-3.25575	17.2467	0.000179855	0.00485257	calcium voltage-gated channel auxiliary subunit alpha2delta 1, transcript variant X2
XM_023260541.1	5.95063	-0.00311211	-2.41963	34.5199	3.19e-08	3.7e-06	protein phosphatase 2 regulatory subunit B''alpha, transcript variant X3
XM_023244804.1	6.54357	-0.00376426	-2.01309	42.1838	6.92e-10	1.52e-07	patatin like phospholipase domain containing 6, transcript variant X1
XM_023246396.1	-5.73544	-0.00667535	-2.35249	27.9844	8.38e-07	5.54e-05	mitogen-activated protein kinase 8 interacting protein 3, transcript variant X12
XM_023254997.1	-6.35553	-0.0078491	-1.91024	34.4719	3.27e-08	3.76e-06	solute carrier family 22 member 5, transcript variant X3
XM_023242515.1	4.23451	-0.0108487	-3.26094	16.8517	0.000219131	0.00571044	phospholipid phosphatase related 3, transcript variant X2
XM_019821611.2	6.20413	-0.0141248	-2.23957	37.8244	6.12e-09	9.53e-07	SUN domain containing ossification factor, transcript variant X2
XM_023256482.1	5.19814	-0.0145473	-2.84304	25.8987	2.38e-06	0.00013402	WW domain containing adaptor with coiled-coil, transcript variant X3
XM_023259228.1	4.65581	-0.0154419	-2.05102	28.7376	5.75e-07	4.09e-05	bridging integrator 1, transcript variant X14
XM_023258418.1	4.49131	-0.0157179	-3.15607	18.8645	8.01e-05	0.00246855	zinc finger and BTB domain containing 8A, transcript variant X1
XM_019818732.1	5.79058	-0.0163246	-2.50652	32.8087	7.51e-08	7.77e-06	HAUS augmin like complex subunit 5, transcript variant X4
XM_023258260.1	5.03876	-0.0226053	-2.91636	24.4724	4.85e-06	0.000240707	eukaryotic translation initiation factor 4 gamma 3, transcript variant X25
XM_019816401.1	-5.96804	-0.0259088	-2.19254	30.4319	2.46e-07	2.04e-05	collagen type XXVII alpha 1 chain, transcript variant X2
XM_023240603.1	7.04556	-0.0261918	-1.61964	49.1439	2.13e-11	7.91e-09	discs large MAGUK scaffold protein 5, transcript variant X2
XM_019821610.2	2.73071	-0.0292494	0.215238	16.0037	0.00033485	0.00809921	SUN domain containing ossification factor, transcript variant X1
XM_019825699.1	-4.72769	-0.0313788	-2.93796	18.8295	8.15e-05	0.00250568	anillin actin binding protein, transcript variant X4
XM_011289670.3	5.17493	-0.033733	-2.84592	25.7077	2.62e-06	0.000144915	orphan sodium- and chloride-dependent neurotransmitter transporter NTT5-like, transcript variant X1
XM_023239991.1	6.41932	-0.0375531	-2.08305	40.7556	1.41e-09	2.76e-07	vascular endothelial growth factor B, transcript variant X2
XM_011283419.2	-4.58604	-0.0385257	-3.00674	17.6023	0.00015056	0.00422531	ergosterol biosynthesis 28 homolog, transcript variant X5
NM_001309047.1	6.66459	-0.0413887	-1.89806	44.1212	2.63e-10	6.7e-08	tripartite motif containing 32
XM_019823103.2	4.70643	-0.0621882	-3.05194	21.0768	2.65e-05	0.00099964	MTSS1, I-BAR domain containing, transcript variant X2
XM_023252275.1	-7.15842	-0.0640182	-1.3014	42.821	5.03e-10	1.16e-07	Rho guanine nucleotide exchange factor 10, transcript variant X6
XM_023242926.1	4.73591	-0.0709629	0.922603	40.9646	1.27e-09	2.53e-07	TSC complex subunit 1, transcript variant X4
XM_019830197.2	-4.84238	-0.0750678	-2.88961	19.3998	6.13e-05	0.00198725	nucleoporin 153, transcript variant X2
XM_023257309.1	-6.2304	-0.084739	-1.98881	32.8512	7.35e-08	7.65e-06	transmembrane and coiled-coil domain family 3, transcript variant X1
XM_019820116.2	-5.5675	-0.0966909	-2.4904	25.8982	2.38e-06	0.00013402	chromosome E2 C16orf46 homolog, transcript variant X6
XM_023258630.1	-3.49778	-0.0995403	-1.53754	18.056	0.000120003	0.00347317	uncharacterized LOC101080469, transcript variant X2
XM_019815650.2	6.763	-0.1231	-1.75923	46.3011	8.83e-11	2.68e-08	FYVE, RhoGEF and PH domain containing 3, transcript variant X3
XM_019832130.2	-4.69686	-0.124747	-2.9793	18.1806	0.000112755	0.00329352	myosin IXA, transcript variant X4
XM_023259235.1	-4.87556	-0.126244	-2.88991	19.6536	5.4e-05	0.00179622	bridging integrator 1, transcript variant X21
XM_019829511.2	-4.87147	-0.136649	-2.89163	19.3789	6.19e-05	0.00200249	defective in cullin neddylation 1 domain containing 4, transcript variant X4
XM_023259229.1	4.06339	-0.151716	-3.219	16.0422	0.000328467	0.00798464	bridging integrator 1, transcript variant X15
XR_002741211.1	-3.73632	-0.152767	-1.46806	19.3191	6.38e-05	0.00205545	transmembrane protein 87B, transcript variant X2
XM_019819595.2	-6.09696	-0.16601	-2.16114	30.9172	1.93e-07	1.68e-05	double PHD fingers 1, transcript variant X11
XM_011283568.3	-6.55293	-0.174551	-1.83352	35.5706	1.89e-08	2.39e-06	CUGBP Elav-like family member 2, transcript variant X11
XM_019818512.2	5.61467	-0.182362	-2.5172	31.98	1.14e-07	1.1e-05	GIPC PDZ domain containing family member 1, transcript variant X4
XM_023238583.1	-5.59982	-0.186796	-2.49946	25.8485	2.44e-06	0.000136832	disco interacting protein 2 homolog A, transcript variant X6
XM_019839283.2	3.47313	-0.191204	-2.82245	15.9485	0.000344219	0.00828724	adenosine deaminase, RNA specific B1, transcript variant X3
XM_023242599.1	4.82457	-0.207711	-2.92924	23.6021	7.5e-06	0.000346402	zinc finger protein 618, transcript variant X2
XM_023257390.1	6.31846	-0.20958	-2.0262	41.2423	1.11e-09	2.25e-07	aldehyde dehydrogenase 1 family member L2, transcript variant X2
XM_023243517.1	-8.07346	-0.21783	0.37057	58.2085	2.29e-13	2.03e-10	HEAT repeat containing 6, transcript variant X6
XM_019815653.2	-6.65206	-0.230439	-1.77649	36.4066	1.24e-08	1.7e-06	sushi domain containing 3, transcript variant X2
XM_019812073.2	-4.55419	-0.23824	-3.07503	16.6843	0.000238256	0.00612543	TEA domain transcription factor 1, transcript variant X4
XM_003990464.5	-7.13614	-0.238435	-1.39066	41.6769	8.91e-10	1.88e-07	CTTNBP2 N-terminal like, transcript variant X2
XM_019839664.2	-5.79425	-0.242381	-2.39496	27.4474	1.1e-06	6.93e-05	DAZ interacting zinc finger protein 3, transcript variant X4
XM_023250981.1	4.43931	-0.247902	-3.08405	19.7816	5.06e-05	0.00170588	potassium voltage-gated channel subfamily Q member 2, transcript variant X12
XM_023244027.1	6.19346	-0.250364	-2.0915	39.9194	2.15e-09	3.93e-07	ring finger protein 157, transcript variant X4
XM_019830899.2	-8.13918	-0.254576	-0.263814	54.4525	1.5e-12	9.55e-10	dopey family member 1, transcript variant X5
XM_023259056.1	-4.94796	-0.255848	-2.86868	19.6482	5.41e-05	0.00180024	myomegalin, transcript variant X12
XM_011286501.3	2.98561	-0.262393	-1.20959	18.3281	0.000104735	0.00309659	NAD kinase 2, mitochondrial, transcript variant X1
XM_023248183.1	3.64021	-0.262789	0.412834	28.0121	8.26e-07	5.47e-05	plectin, transcript variant X17
XM_023240890.1	5.22322	-0.263168	-2.48953	30.0639	2.96e-07	2.38e-05	neuralized E3 ubiquitin protein ligase 1, transcript variant X4
XM_019812908.2	-7.51231	-0.266565	-1.08595	45.7402	1.17e-10	3.39e-08	carboxymethylenebutenolidase homolog, transcript variant X5
XM_019810807.2	-4.06046	-0.271784	-2.43453	17.4373	0.000163509	0.00451152	NIMA related kinase 10, transcript variant X13
XM_006938775.4	-4.84304	-0.272985	-2.83776	19.0906	7.15e-05	0.00225334	metallophosphoesterase 1, transcript variant X3
XM_023250816.1	6.25121	-0.275503	-2.02759	41.0215	1.24e-09	2.47e-07	DnaJ heat shock protein family (Hsp40) member B6, transcript variant X1
XM_023241152.1	-8.54539	-0.277087	-0.0358936	58.2156	2.28e-13	2.03e-10	uncharacterized LOC111557137, transcript variant X1
XM_011283108.3	-4.50084	-0.280265	-3.05702	16.0179	0.000332482	0.00804727	zinc finger protein 219, transcript variant X2
XM_023252000.1	-4.12291	-0.282237	-2.30938	18.4208	0.0001	0.00297332	ribokinase, transcript variant X4
XM_019833013.2	6.04284	-0.290125	-2.09391	38.9698	3.45e-09	5.86e-07	FERM domain containing 6, transcript variant X7
XM_019836256.2	-5.751	-0.294067	-2.43943	26.8115	1.51e-06	9.09e-05	peptidyl arginine deiminase 4, transcript variant X2
XM_023238571.1	2.59102	-0.311283	2.16622	16.8231	0.000222284	0.00578224	aconitate decarboxylase 1
XM_006932866.3	-4.81815	-0.325244	-2.96678	18.2735	0.000107639	0.0031676	cyclin dependent kinase inhibitor 3, transcript variant X2
XM_023239049.1	-4.4218	-0.33108	-1.32839	24.4771	4.84e-06	0.00024046	dynein cytoplasmic 2 heavy chain 1, transcript variant X2
XM_019813155.1	4.11325	-0.347034	-3.17485	17.5416	0.0001552	0.00432325	rhotekin 2, transcript variant X3
XM_023256110.1	-3.85394	-0.350233	-1.05441	20.6033	3.36e-05	0.00121924	protein phosphatase 1 regulatory subunit 13B, transcript variant X3
XM_019814160.2	-4.5998	-0.35053	-3.07044	16.4195	0.000271992	0.00684753	chondroitin sulfate N-acetylgalactosaminyltransferase 2, transcript variant X7
XM_006936970.3	-5.39981	-0.352748	-2.66898	23.2167	9.09e-06	0.00040811	pyrimidinergic receptor P2Y6, transcript variant X5
XM_023251513.1	-4.6174	-0.355671	-3.06215	16.5141	0.000259428	0.00656531	NSF attachment protein beta, transcript variant X1
XM_019825362.2	5.52728	-0.35955	-2.454	32.7741	7.64e-08	7.89e-06	SRSF protein kinase 2, transcript variant X10
XM_019812686.2	-7.05904	-0.367023	-1.5099	40.1333	1.93e-09	3.55e-07	mitogen-activated protein kinase kinase kinase 11, transcript variant X2
XM_023240030.1	-4.44156	-0.369648	-0.793996	26.0668	2.19e-06	0.000124604	CDC42 binding protein kinase gamma, transcript variant X10
XM_023258742.1	-6.5453	-0.383125	-1.91534	34.5771	3.1e-08	3.63e-06	phospholipid phosphatase 3, transcript variant X4
XM_019820604.2	-4.59665	-0.385634	-3.08659	16.3845	0.000276789	0.00693468	GTF2I repeat domain containing 1, transcript variant X5
XM_019819109.2	-5.34922	-0.389623	-2.70826	22.7863	1.13e-05	0.000488006	EPS8 like 1, transcript variant X4
XM_023252034.1	-5.1596	-0.403275	-2.82002	20.9749	2.79e-05	0.00104325	DNA methyltransferase 3 alpha, transcript variant X6
XM_003996811.2	-7.66144	-0.405932	-1.01708	46.7729	6.97e-11	2.2e-08	G protein-coupled receptor 179, transcript variant X1
XM_019810486.2	-3.70455	-0.429316	-1.78511	17.8537	0.000132775	0.0037945	beta-1,3-N-acetylgalactosaminyltransferase 1 (globoside blood group), transcript variant X12
XM_023243304.1	-6.24743	-0.438778	-2.15149	31.2778	1.61e-07	1.45e-05	very low density lipoprotein receptor, transcript variant X1
XM_019826798.2	2.61925	-0.440599	-0.635179	16.5692	0.000252369	0.0064112	solute carrier family 23 member 2, transcript variant X5
XR_002158724.2	-4.63521	-0.444362	-2.98421	16.7759	0.000227596	0.00589932	transmembrane protein 229B, transcript variant X14
XM_023239283.1	-6.23437	-0.446281	-2.16609	31.0291	1.83e-07	1.61e-05	TIR domain containing adaptor protein, transcript variant X1
XM_023243196.1	-5.49355	-0.462523	-2.64686	23.7469	6.97e-06	0.000326581	centromere protein P, transcript variant X7
XM_019825096.1	-6.61136	-0.462776	-1.8761	34.9497	2.57e-08	3.09e-06	FRY microtubule binding protein, transcript variant X2
XM_023256556.1	4.32074	-0.467257	-2.60282	23.8085	6.76e-06	0.000317898	cyclin Y, transcript variant X5
XM_023249785.1	-5.0139	-0.470215	-2.90729	19.4299	6.04e-05	0.0019616	protein CXorf40A, transcript variant X6
XR_002148521.2	-5.01912	-0.471175	-2.90905	19.5481	5.69e-05	0.00186951	uncharacterized LOC102902408, transcript variant X2
XM_019811494.2	-4.7593	-0.479952	-3.03035	17.3268	0.000172799	0.00471242	roundabout guidance receptor 4, transcript variant X2
XM_011287262.3	-4.88032	-0.486225	-2.97775	18.4191	0.000100081	0.00297471	chromosome D2 C10orf71 homolog, transcript variant X2
XM_019813778.2	-6.03482	-0.497082	-2.3131	28.7863	5.61e-07	4.02e-05	SH3 and PX domains 2A, transcript variant X9
XM_023260542.1	-5.07934	-0.509862	-2.88253	19.8284	4.95e-05	0.00167314	EPH receptor B1, transcript variant X1
XM_023253128.1	-6.43621	-0.511065	-1.04239	39.2694	2.97e-09	5.16e-07	FRY like transcription coactivator, transcript variant X4
XM_019821913.2	-6.07004	-0.518376	-2.30216	29.1241	4.74e-07	3.5e-05	YOD1 deubiquitinase, transcript variant X9
XM_019822755.2	-6.3627	-0.523049	-2.09931	32.1113	1.06e-07	1.04e-05	NIMA related kinase 4, transcript variant X6
XM_023260576.1	-5.73398	-0.539375	-2.5235	25.7647	2.54e-06	0.000141793	calpain 7, transcript variant X2
XM_019833282.1	-5.52844	-0.543834	-1.03632	33.6882	4.84e-08	5.33e-06	prostaglandin reductase 2, transcript variant X4
XM_019818533.2	-5.40441	-0.544047	-2.72167	22.7129	1.17e-05	0.000502083	zinc finger protein 260-like, transcript variant X9
XM_023249856.1	-5.53658	-0.544303	-2.6441	23.9045	6.44e-06	0.000305565	Rho guanine nucleotide exchange factor 3, transcript variant X5
XM_023247988.1	-6.74091	-0.554213	-1.82797	35.9608	1.55e-08	2.04e-06	sushi domain containing 4, transcript variant X1
XM_003996561.5	3.72937	-0.576861	-3.2284	15.6742	0.000394807	0.0092869	DNA ligase 3, transcript variant X1
XM_023242761.1	5.05009	-0.589894	-2.60495	29.1135	4.77e-07	3.51e-05	prostaglandin E synthase 2, transcript variant X3
XM_019831728.1	-5.30642	-0.602992	-2.79051	21.5735	2.07e-05	0.000805307	thyroid stimulating hormone receptor, transcript variant X7
XM_011290953.2	-3.45855	-0.60622	-0.629466	17.2559	0.000179035	0.00483893	calmodulin regulated spectrin associated protein family member 2, transcript variant X5
XM_023240930.1	3.73263	-0.610329	-3.21526	15.9565	0.000342841	0.00825952	transcription factor 7 like 2, transcript variant X5
XM_019823385.2	-5.98028	-0.612355	-2.39089	27.9084	8.71e-07	5.7e-05	zinc finger protein 157, transcript variant X3
XM_023255295.1	-3.25946	-0.623082	0.7371	16.5183	0.000258873	0.00655354	SAFB like transcription modulator, transcript variant X7
XM_003988235.5	-5.76808	-0.63281	-2.53115	25.7619	2.55e-06	0.000141793	cAMP responsive element modulator, transcript variant X24
XM_006936681.3	-5.15186	-0.641384	-2.88233	20.3136	3.88e-05	0.00137299	transmembrane protein 25, transcript variant X3
XM_019838752.2	-6.84485	-0.642787	-1.78238	36.769	1.04e-08	1.47e-06	neuronal tyrosine-phosphorylated phosphoinositide-3-kinase adaptor 2, transcript variant X2
XM_023239534.1	-5.0057	-0.663208	-2.95815	18.8718	7.98e-05	0.00246056	LIM domain only 1, transcript variant X2
XM_019810738.2	-4.72505	-0.672565	-3.08008	16.6654	0.000240523	0.00616845	phospholipase C like 2, transcript variant X3
XM_006932756.4	-8.45507	-0.6856	-0.426705	54.8041	1.26e-12	8.16e-10	DDB1 and CUL4 associated factor 11, transcript variant X1
XM_023249395.1	-4.57083	-0.688229	-1.3901	25.0478	3.64e-06	0.000192327	trimethyllysine hydroxylase, epsilon, transcript variant X5
XR_002735965.1	-4.79916	-0.707206	-3.05322	17.0098	0.000202474	0.00534105	NAD synthetase 1, transcript variant X8
XM_011279448.3	-5.40225	-0.746801	-2.77644	22.1116	1.58e-05	0.000643031	kelch like family member 13, transcript variant X7
XM_019830942.1	-5.66947	-0.751106	-2.6211	24.6889	4.35e-06	0.00022114	arginyl-tRNA synthetase 2, mitochondrial, transcript variant X4
XM_003989031.5	5.24621	-0.757357	-2.37433	33.2055	6.16e-08	6.57e-06	carboxypeptidase M, transcript variant X3
XM_023242445.1	4.48313	-0.763747	-2.81689	24.34	5.18e-06	0.000253716	ring finger protein 38, transcript variant X8
XM_023251491.1	-6.54052	-0.785265	-2.05733	33.0873	6.53e-08	6.93e-06	ribosome binding protein 1, transcript variant X2
XM_019817507.2	-6.27034	-0.789481	-2.24556	30.3434	2.58e-07	2.11e-05	myosin ID, transcript variant X2
XM_023242388.1	-3.47277	-0.792869	-0.49714	17.2041	0.00018373	0.00493445	MIER family member 2, transcript variant X1
XM_019822518.2	-6.85689	-0.808614	-1.74227	36.7828	1.03e-08	1.46e-06	nucleoporin 210 like, transcript variant X13
XM_006935843.4	-6.85983	-0.812845	-1.82542	36.4616	1.21e-08	1.67e-06	zinc finger and BTB domain containing 21, transcript variant X3
XM_023243225.1	-9.26403	-0.818079	0.273644	63.9159	1.32e-14	1.66e-11	semaphorin 4D, transcript variant X4
XM_023246666.1	5.91844	-0.831326	-1.86509	42.3801	6.27e-10	1.4e-07	widely interspaced zinc finger motifs, transcript variant X3
XM_019824028.2	-3.78551	-0.832675	0.091757	20.5489	3.45e-05	0.00124542	bromodomain and WD repeat domain containing 3, transcript variant X2
XM_023257443.1	-4.83279	-0.837687	-3.07152	17.1693	0.000186955	0.00500722	RNA binding fox-1 homolog 2, transcript variant X24
XM_023248556.1	-3.89075	-0.838022	-1.20267	19.488	5.86e-05	0.00191357	PHD finger protein 20 like 1, transcript variant X3
XR_002744964.1	-6.51716	-0.857134	-2.09358	32.7297	7.81e-08	8.06e-06	uncharacterized LOC109502943, transcript variant X3
XM_019827334.2	-5.64854	-0.858858	-2.66494	24.1004	5.84e-06	0.000280338	AP2 associated kinase 1, transcript variant X3
XM_023253196.1	-7.81845	-0.862357	-0.981825	47.2633	5.46e-11	1.8e-08	family with sequence similarity 114 member A1, transcript variant X1
XM_019833161.2	-6.71932	-0.871039	-1.95111	34.8048	2.77e-08	3.27e-06	transmembrane protein 229B, transcript variant X6
XM_023243895.1	-6.26437	-0.885633	-2.27586	30.0087	3.05e-07	2.43e-05	ring finger protein 112, transcript variant X1
XR_002736731.1	-5.79096	-0.898301	-2.583	25.3293	3.16e-06	0.00017017	uncharacterized LOC102902342, transcript variant X1
XR_002743645.1	-5.46238	-0.910705	-2.78198	22.3034	1.44e-05	0.000592384	uncharacterized LOC109501308, transcript variant X3
XM_023250711.1	-6.42949	-0.913087	-2.1734	31.6937	1.31e-07	1.22e-05	zinc finger protein 467, transcript variant X2
XM_019812169.2	-4.88612	-0.919095	-3.0679	17.5613	0.000153676	0.00428736	neuron navigator 2, transcript variant X3
XM_019834954.2	-5.01046	-0.924469	-3.01184	18.559	9.33e-05	0.00279767	solute carrier family 4 member 8, transcript variant X6
XM_019837432.2	3.70205	-0.925004	-3.10034	17.7373	0.00014073	0.00399203	BTB/POZ domain-containing protein 8, transcript variant X2
XM_011290346.3	-5.31961	-0.938405	-0.213166	34.4826	3.25e-08	3.75e-06	general transcription factor IIi, transcript variant X5
XM_019824118.2	-3.65895	-0.950332	-1.80259	16.2768	0.000292103	0.00725589	mortality factor 4 like 2, transcript variant X8
XM_011285034.3	-6.26464	-0.96474	-2.30359	29.8936	3.23e-07	2.55e-05	netrin G1, transcript variant X6
XM_006934152.4	-5.53862	-0.995409	1.88005	39.3936	2.79e-09	4.92e-07	KIAA0930 ortholog, transcript variant X1
XM_019815222.2	3.54112	-1.01657	-3.12834	16.9971	0.000203768	0.00537168	HAUS augmin like complex subunit 1, transcript variant X1
XM_019813149.2	-8.31489	-1.02579	-0.680275	52.3017	4.39e-12	2.23e-09	Rho related BTB domain containing 1, transcript variant X3
XM_023252461.1	-3.52393	-1.0308	-0.654193	17.1604	0.000187784	0.00502313	cell division cycle associated 2, transcript variant X5
XM_023246365.1	-3.43897	-1.03447	0.631492	17.5045	0.000158103	0.00438229	BRCA1 associated ATM activator 1, transcript variant X7
XM_023245219.1	3.45429	-1.04716	-2.59771	20.4116	3.7e-05	0.00131646	sialic acid binding Ig like lectin 5, transcript variant X1
XM_019827444.2	-4.8139	-1.04819	-0.378773	29.0763	4.85e-07	3.57e-05	solute carrier family 4 member 5, transcript variant X6
XM_019827427.2	-5.96618	-1.06406	1.05914	42.5732	5.69e-10	1.29e-07	tet methylcytosine dioxygenase 3, transcript variant X3
XM_023242021.1	-5.62492	-1.06597	-0.871203	34.0159	4.11e-08	4.6e-06	transcription factor 4, transcript variant X12
XM_019816818.2	-4.64903	-1.07121	-3.19301	15.5549	0.000419089	0.00971977	leucine rich repeat containing 8 VRAC subunit E, transcript variant X8
XM_019811853.2	-4.09424	-1.07235	-0.688517	22.0777	1.61e-05	0.000652766	RAN binding protein 3 like, transcript variant X3
XM_023249857.1	-5.52807	-1.07663	-2.77142	22.5692	1.26e-05	0.000533814	Rho guanine nucleotide exchange factor 3, transcript variant X6
XM_019832628.2	-3.6386	-1.09003	-0.814267	17.8705	0.000131666	0.00376991	VPS39, HOPS complex subunit, transcript variant X1
XM_019824307.2	-5.2715	-1.09932	-2.91786	20.5363	3.47e-05	0.00125142	muscleblind like splicing regulator 3, transcript variant X1
XM_003991770.5	7.14164	-1.11637	-0.4244	64.3401	1.07e-14	1.39e-11	OPA1, mitochondrial dynamin like GTPase, transcript variant X1
XM_023250030.1	-3.86752	-1.12759	1.90898	21.8911	1.76e-05	0.000707902	Raf-1 proto-oncogene, serine/threonine kinase, transcript variant X4
XM_023243316.1	-4.2596	-1.13302	-1.51428	21.382	2.27e-05	0.000874023	KN motif and ankyrin repeat domains 1, transcript variant X1
XM_023258111.1	4.31981	-1.14281	-2.69705	25.8313	2.46e-06	0.000137908	kinesin family member 1B, transcript variant X21
XM_023243373.1	5.10139	-1.15876	-2.20608	35.1763	2.3e-08	2.78e-06	transducin like enhancer of split 4, transcript variant X1
XM_019825380.2	5.19842	-1.16704	-2.121	36.5659	1.15e-08	1.61e-06	neurobeachin, transcript variant X8
XM_023243376.1	6.30367	-1.18487	-1.2761	51.5963	6.25e-12	2.91e-09	transducin like enhancer of split 4, transcript variant X3
XM_006935815.4	-4.9994	-1.19559	-3.05808	18.0959	0.000117634	0.00341548	chromosome C2 C21orf2 homolog, transcript variant X5
XM_019815794.2	-4.73978	-1.19909	-3.1584	16.1351	0.000313555	0.00767345	G protein subunit alpha q, transcript variant X2
XM_019821139.2	-4.90724	-1.20255	-3.09691	17.3446	0.000171264	0.00468285	brain-specific serine protease 4, transcript variant X7
XR_440880.4	-5.52794	-1.20384	1.13977	38.2929	4.84e-09	7.87e-07	KIAA1522 ortholog, transcript variant X3
XM_019828626.2	-5.67759	-1.21205	-2.72506	23.864	6.58e-06	0.000311008	homeobox containing 1, transcript variant X7
XM_023253431.1	-5.30663	-1.21604	-2.91847	20.5126	3.51e-05	0.00126197	actin filament associated protein 1, transcript variant X7
XM_019834206.2	-5.84474	-1.21786	-2.62123	25.4506	2.97e-06	0.000161836	cyclin Y, transcript variant X2
XM_023255838.1	-6.27383	-1.22172	-2.35568	29.6297	3.68e-07	2.84e-05	ectonucleoside triphosphate diphosphohydrolase 5, transcript variant X10
XM_023242747.1	-5.61186	-1.2286	-2.76008	23.2282	9.04e-06	0.000406265	folylpolyglutamate synthase, transcript variant X1
XR_002739691.1	-6.05427	-1.23983	-2.49919	27.6197	1.01e-06	6.45e-05	uncharacterized LOC102900020, transcript variant X10
XM_019834945.2	-3.66159	-1.24851	-1.19109	17.5069	0.000157912	0.00438034	polypeptide N-acetylgalactosaminyltransferase 6, transcript variant X4
XM_019820603.1	-6.4041	-1.25072	-2.281	30.9236	1.93e-07	1.68e-05	GTF2I repeat domain containing 1, transcript variant X4
XR_002738991.1	-3.98926	-1.25269	-1.57814	19.1421	6.97e-05	0.00221066	C3 and PZP like, alpha-2-macroglobulin domain containing 8, transcript variant X5
XM_023253854.1	-8.44054	-1.26723	-0.645011	53.457	2.47e-12	1.42e-09	synaptic Ras GTPase activating protein 1, transcript variant X21
XM_011281119.3	-4.8956	-1.28359	-3.11568	17.0858	0.000194922	0.00517223	NFU1 iron-sulfur cluster scaffold, transcript variant X3
XM_023254257.1	-6.84817	-1.2877	-1.97144	35.5468	1.91e-08	2.4e-06	cyclin dependent kinase 19, transcript variant X7
XM_023240475.1	-5.98283	-1.3004	-2.56287	26.6989	1.59e-06	9.51e-05	Rho related BTB domain containing 1, transcript variant X2
XM_019815354.2	-4.6746	-1.32027	-3.20168	15.4961	0.000431593	0.00996845	neural precursor cell expressed, developmentally down-regulated 4-like, E3 ubiquitin protein ligase, transcript variant X15
XM_019821265.2	-4.69861	-1.32673	-3.20281	15.6535	0.000398916	0.00936539	coiled-coil domain containing 78, transcript variant X2
XR_002737821.1	-6.93168	-1.38754	-1.93412	36.4495	1.22e-08	1.67e-06	uncharacterized LOC109493706, transcript variant X2
XM_023252515.1	-5.2878	-1.39474	-2.95748	20.2842	3.94e-05	0.00138895	family with sequence similarity 160 member B2, transcript variant X3
XM_003980489.5	-4.5489	-1.39528	1.5255	28.5214	6.41e-07	4.47e-05	serine/threonine kinase 24, transcript variant X1
XM_023247211.1	-5.0861	-1.39824	-3.05189	18.5305	9.47e-05	0.00283312	major facilitator superfamily domain containing 4A, transcript variant X2
XM_023242061.1	-6.34288	-1.45431	-2.37273	30.1837	2.79e-07	2.25e-05	ring finger protein 152, transcript variant X3
XM_023260513.1	-5.4972	-1.4702	-2.86757	22.3565	1.4e-05	0.000581152	RAS p21 protein activator 2, transcript variant X2
XM_019810746.1	-4.90995	-1.47582	-2.23719	23.1026	9.62e-06	0.000428894	TBC1 domain family member 5, transcript variant X7
XM_023238621.1	-8.93553	-1.48842	-0.260929	59.1558	1.43e-13	1.35e-10	solute carrier family 19 member 1, transcript variant X2
XM_023257518.1	-8.70422	-1.50731	-0.478611	56.4486	5.53e-13	4.06e-10	X-prolyl aminopeptidase 3, transcript variant X4
XM_023260726.1	-5.31401	-1.53187	-2.95693	20.5091	3.52e-05	0.00126357	sodium voltage-gated channel alpha subunit 5, transcript variant X6
XM_006941151.4	-6.39936	-1.53248	-2.34609	30.8739	1.98e-07	1.71e-05	caspase recruitment domain family member 8, transcript variant X7
XM_019822692.2	-6.64222	-1.57525	-2.18926	33.3358	5.77e-08	6.24e-06	LYN proto-oncogene, Src family tyrosine kinase, transcript variant X3
XR_002145753.2	-5.06019	-1.58614	-3.04934	18.4555	9.83e-05	0.00292814	uncharacterized LOC109492042, transcript variant X1
XM_019831204.2	-5.50064	-1.5982	-2.87995	22.4272	1.35e-05	0.00056386	erythrocyte membrane protein band 4.1 like 2, transcript variant X5
XM_019837377.2	-5.7389	-1.60551	-2.76123	24.3319	5.2e-06	0.00025457	SH3 domain containing GRB2 like, endophilin B1, transcript variant X4
XM_023253278.1	-4.61997	-1.62012	-2.62406	19.4023	6.12e-05	0.00198579	ligand dependent nuclear receptor corepressor like, transcript variant X6
XM_019819424.2	-5.75572	-1.62398	-1.6314	31.8538	1.21e-07	1.15e-05	zinc finger protein 112, transcript variant X1
XM_023245463.1	-3.89773	-1.62678	-2.00022	17.6522	0.000146848	0.00414267	zinc finger protein 829, transcript variant X14
XM_019833153.2	-6.14179	-1.64515	-2.53774	28.2478	7.35e-07	4.98e-05	gephyrin, transcript variant X4
XM_023240765.1	-4.36418	-1.66411	-2.75747	17.0684	0.000196631	0.00520806	sorbin and SH3 domain containing 1, transcript variant X6
XM_011281422.3	-8.15999	-1.67286	-1.00597	50.2046	1.25e-11	5.12e-09	DLC1 Rho GTPase activating protein, transcript variant X14
XM_019823921.2	-5.14552	-1.68364	-3.0534	19.3352	6.33e-05	0.00204169	arrestin 3, transcript variant X1
XM_006933728.3	-4.26301	-1.69223	-2.74518	16.9291	0.000210807	0.00552319	sterol O-acyltransferase 2, transcript variant X2
XM_019836569.2	-6.31439	-1.69469	-2.43217	30.0398	3e-07	2.39e-05	adhesion G protein-coupled receptor B2, transcript variant X6
[truncated: 1,153 more rows]
