# Supplementary material for: CRFK and Primary Macrophages Transcriptomes in Response to Feline Coronavirus Infection Differ Significantly
Source: Front Genet. 2020 Dec 3;11:584744. doi: 10.3389/fgene.2020.584744 (PMC7745755; doi:10.3389/fgene.2020.584744)
Supplement: Supplementary file 10 [file Table_9.XLS]

## Sheet: ClueGO Results
2 h DOWN
KEGG ID	KEGG Pathway	Ontology Source	Term PValue	Term PValue Corrected with Benjamini-Hochberg	Group PValue	Group PValue Corrected with Benjamini-Hochberg	GOLevels	GOGroups	% Associated Genes	Nr. Genes	Associated Genes Found
KO00230	Purine metabolism	KEGG_09.04.2020	0.00442077	0.0455339	0.00442077	0.00442077	[-1]	Group0	7.40741	10	[ADCY6, DGUOK, GUCY2C, HPRT1, IMPDH1, NT5C2, NUDT9, PAPSS1, PDE4D, PDE7A]
KO04010	MAPK signaling pathway	KEGG_09.04.2020	0.00307981	0.0396526	0.00307981	0.00410641	[-1]	Group1	5.90278	17	[CACNB2, CHUK, DAXX, FGFR4, IRAK4, MAP3K1, MAP3K11, MAPK8IP3, PDGFB, PLA2G4A, PLA2G4E, PPP3CB, PRKACB, RAC2, RAF1, RASA2, RRAS2]
KO04015	Rap1 signaling pathway	KEGG_09.04.2020	0.0027343	0.0402332	0.00119543	0.00239086	[-1]	Group2	6.51163	14	[ADCY6, AFDN, EVL, FARP2, FGFR4, ITGB3, KRIT1, LPAR1, PDGFB, RAC2, RAF1, RAPGEF6, SRC, TIAM1]
KO04810	Regulation of actin cytoskeleton	KEGG_09.04.2020	0.000931338	0.0479639	0.00119543	0.00239086	[-1]	Group2	7.00935	15	[ABI2, FGFR4, FN1, ITGB3, ITGB6, LPAR1, NCKAP1, PDGFB, PIP5K1C, PTK2, RAC2, RAF1, RRAS2, SRC, TIAM1]
KO00564	Glycerophospholipid metabolism	KEGG_09.04.2020	0.00461654	0.0432276	4.31722e-06	1.72689e-05	[-1]	Group3	8.51064	8	[AGPAT3, CRLS1, GPD2, MBOAT1, PLA2G4A, PLA2G4E, PLPP1, PLPP3]
KO00565	Ether lipid metabolism	KEGG_09.04.2020	0.00658216	0.0484259	4.31722e-06	1.72689e-05	[-1]	Group3	11.6279	5	[GDPD3, PLA2G4A, PLA2G4E, PLPP1, PLPP3]
KO04072	Phospholipase D signaling pathway	KEGG_09.04.2020	0.0010257	0.0264118	4.31722e-06	1.72689e-05	[-1]	Group3	7.94702	12	[ADCY6, AGPAT3, GAB2, LPAR1, PDGFB, PIP5K1C, PLA2G4A, PLA2G4E, PLPP1, PLPP3, RAF1, RRAS2]
KO04360	Axon guidance	KEGG_09.04.2020	0.00170828	0.0293255	4.31722e-06	1.72689e-05	[-1]	Group3	7.14286	13	[ABLIM3, EPHB1, EPHB4, PLXNA2, PLXNB1, PPP3CB, PTK2, RAC2, RAF1, SEMA3G, SEMA4D, SRC, TRPC1]
KO04370	VEGF signaling pathway	KEGG_09.04.2020	0.000971075	0.0333403	4.31722e-06	1.72689e-05	[-1]	Group3	12.2807	7	[PLA2G4A, PLA2G4E, PPP3CB, PTK2, RAC2, RAF1, SRC]
KO04912	GnRH signaling pathway	KEGG_09.04.2020	0.00432499	0.0494971	4.31722e-06	1.72689e-05	[-1]	Group3	8.60215	8	[ADCY6, GNA11, MAP3K1, PLA2G4A, PLA2G4E, PRKACB, RAF1, SRC]
KO05231	Choline metabolism in cancer	KEGG_09.04.2020	0.00148865	0.0306661	4.31722e-06	1.72689e-05	[-1]	Group3	9.27835	9	[PDGFB, PIP5K1C, PLA2G4A, PLA2G4E, PLPP1, PLPP3, RAC2, RAF1, SLC22A5]
2 h UP
KEGG ID	KEGG Pathway	Ontology Source	Term PValue	Term PValue Corrected with Benjamini-Hochberg	Group PValue	Group PValue Corrected with Benjamini-Hochberg	GOLevels	GOGroups	% Associated Genes	Nr. Genes	Associated Genes Found
KO00564	Glycerophospholipid metabolism	KEGG_09.04.2020	0.00068676	0.0298741	0.00068676	0.00206028	[-1]	Group0	9.57447	9	[DGKH, DGKZ, GPAM, LPIN1, PHOSPHO1, PLA2G16, PLA2G4A, PLD3, PNPLA6]
KO04072	Phospholipase D signaling pathway	KEGG_09.04.2020	0.00179085	0.0389509	0.00179085	0.00268627	[-1]	Group1	7.28477	11	[ADCY6, AKT3, DGKH, DGKZ, FYN, GRM2, PDGFB, PLA2G4A, PTK2B, SPHK1, TSC1]
KO04261	Adrenergic signaling in cardiomyocytes	KEGG_09.04.2020	0.00179085	0.0389509	0.00179085	0.00268627	[-1]	Group2	7.28477	11	[ADCY6, AKT3, ATP1A3, ATP2A3, ATP2B4, CACNA2D2, CACNA2D3, CAMK2D, PPP2R5C, PRKACB, SMYHC]
KO04340	Hedgehog signaling pathway	KEGG_09.04.2020	0.00122825	0.0356192	0.00122825	0.0024565	[-1]	Group3	12.766	6	[CDON, GLI1, KIF3A, PRKACB, PTCH1, SUFU]
KO04360	Axon guidance	KEGG_09.04.2020	0.000250732	0.0218137	0.000250732	0.00150439	[-1]	Group4	7.69231	14	[ABLIM1, ARHGEF12, CAMK2D, EPHB3, FYN, PDK1, PLXNB1, PPP3CA, PPP3CB, PTCH1, SEMA4G, SEMA6A, SRGAP2, SSH1]
KO04390	Hippo signaling pathway	KEGG_09.04.2020	0.00256291	0.0445946	0.00256291	0.00307549	[-1]	Group5	6.96203	11	[APC, CTNNA1, DLG1, DLG3, DLG4, DLG5, FRMD6, LATS2, LLGL2, SNAI2, WNT10B]
KO04520	Adherens junction	KEGG_09.04.2020	0.00288827	0.0418799	0.00288827	0.00288827	[-1]	Group6	9.45946	7	[AFDN, CTNNA1, FGFR1, FYN, PTPRF, SNAI2, SSX2IP]
