# Supplementary material for: CRFK and Primary Macrophages Transcriptomes in Response to Feline Coronavirus Infection Differ Significantly
Source: Front Genet. 2020 Dec 3;11:584744. doi: 10.3389/fgene.2020.584744 (PMC7745755; doi:10.3389/fgene.2020.584744)
Supplement: Supplementary file 12 [file Table_11.XLS]

## Sheet: ClueGO Results
GOID	GOTerm	Ontology Source	Term PValue	Term PValue Corrected with Benjamini-Hochberg	Group PValue	Group PValue Corrected with Benjamini-Hochberg	GOLevels	GOGroups	% Associated Genes	Nr. Genes	Associated Genes Found
GO:0031122	cytoplasmic microtubule organization	GO_BiologicalProcess-EBI-UniProt-GOA-ACAP-ARAP_16.06.2020_00h00	0.00371348	0.0379353	0.00371348	0.00498149	[4, 5, 7]	Group00	20	8	[CCDC88A, CENPJ, DLG1, DST, HOOK2, HOOK3, PCM1, TUBGCP2]
GO:0042491	inner ear auditory receptor cell differentiation	GO_BiologicalProcess-EBI-UniProt-GOA-ACAP-ARAP_16.06.2020_00h00	0.00557738	0.0482995	0.00557738	0.00589915	[5, 6, 7, 8, 9, 10, 11]	Group01	23.0769	6	[FGFR1, JAG2, MYO6, RBPJ, SLC4A7, WHRN]
GO:0043025	neuronal cell body	GO_CellularComponent-EBI-UniProt-GOA-ACAP-ARAP_16.06.2020_00h00	0.00298106	0.0326005	0.00298106	0.0044313	[3]	Group02	12.7389	20	[FMR1, GIGYF2, HDAC6, KCNC4, LOC101091160, LRP6, MAST1, MYH10, MYO10, NEURL1, PDE1C, PRKAA1, PSEN2, SLC12A2, SLC12A5, SLC4A8, SRR, SYT7, TANC1, TPX2]
GO:0043030	regulation of macrophage activation	GO_BiologicalProcess-EBI-UniProt-GOA-ACAP-ARAP_16.06.2020_00h00	0.0038656	0.0387924	0.0038656	0.00494437	[4, 5, 6]	Group03	21.875	7	[IL1RL1, IL33, MFHAS1, MYO18A, PLA2G4A, RORA, SPHK1]
GO:0043229	intracellular organelle	GO_CellularComponent-EBI-UniProt-GOA-ACAP-ARAP_16.06.2020_00h00	0.00483841	0.0434438	0.00483841	0.00532225	[2, 3]	Group04	6.99215	570	[ABCC4, ABLIM1, ACACA, ACACB, ACADSB, ACAP2, ACKR2, ACOD1, ACTR3B, ADARB1, ADD3, ADGRB2, ADHFE1, AGAP1, AGAP3, AGBL2, ALDH1L2, ALG6, ANGEL2, ANKRA2, ANKRD6, ANLN, AP4S1, APBA1, APBB2, APC, APOLD1, APPL2, APTX, ARHGAP32, ARL5B, ARNTL, ASPSCR1, ASXL1, ATAT1, ATF3, ATF7IP, ATL2, ATP11C, ATP1A3, ATP2A3, ATP2B3, ATP2B4, ATP6V0A1, ATXN3, B4GALNT4, BBS9, BCAP29, BFSP1, BICD1, BIN1, BMS1, BRPF3, C2CD3, C…
GO:0044325	ion channel binding	GO_MolecularFunction-EBI-UniProt-GOA-ACAP-ARAP_16.06.2020_00h00	0.000673946	0.0130654	0.000673946	0.00142566	[3]	Group05	17.284	14	[ATP2A3, DLG1, FHL1, FMR1, FYN, GOPC, HOMER1, KCNAB3, KCNIP2, LOC101085272, PDE4D, RIMS3, TCAF1, USP10]
GO:0045055	regulated exocytosis	GO_BiologicalProcess-EBI-UniProt-GOA-ACAP-ARAP_16.06.2020_00h00	0.00428783	0.0406391	0.00428783	0.00501767	[4, 5, 6, 7]	Group06	12.5828	19	[ABR, APBA1, DMTN, GIPC1, ITGAM, LOC101085272, NAPB, PDPK1, PPP3CB, PREPL, RAB26, RIMS3, SLC4A8, SNAP23, SPHK2, SYT2, SYT3, SYT7, UNC13A]
GO:0003951	NAD+ kinase activity	GO_BiologicalProcess-EBI-UniProt-GOA-ACAP-ARAP_16.06.2020_00h00	0.00369481	0.037972	0.00369481	0.00508037	[7]	Group07	29.4118	5	[DGKH, DGKZ, NADK2, SPHK1, SPHK2]
GO:0051660	establishment of centrosome localization	GO_BiologicalProcess-EBI-UniProt-GOA-ACAP-ARAP_16.06.2020_00h00	0.00248574	0.0294491	0.00248574	0.0041429	[4, 5]	Group08	60	3	[CEP83, DLG1, LOC101100223]
GO:0005112	Notch binding	GO_MolecularFunction-EBI-UniProt-GOA-ACAP-ARAP_16.06.2020_00h00	0.00275398	0.0315321	0.00275398	0.00432768	[4]	Group09	31.25	5	[AAK1, DLK2, GALNT11, JAG2, NCOR2]
GO:0051726	regulation of cell cycle	GO_BiologicalProcess-EBI-UniProt-GOA-ACAP-ARAP_16.06.2020_00h00	0.00412568	0.0397651	0.00412568	0.0050425	[3, 4]	Group10	9.07801	64	[ADARB1, ANGEL2, APBB2, APC, APPL2, ARNTL, ATP2B4, BIN1, CCNT2, CCNY, CDC25A, CDK12, CDK5RAP2, CDK5RAP3, CDKL2, CENPJ, CIT, CLOCK, CUL9, DCUN1D3, DLG1, DTL, EIF2AK4, FBXO4, FGFR1, FHL1, FOXM1, GIGYF2, GIPC1, GLI1, JADE1, KANK2, LOC101091160, LRP6, MADD, MDM4, MRE11, NACC2, NEK1, NUGGC, PAK4, PDGFB, PTCH1, RACGAP1, RBL1, RNF4, SH2B1, SLC6A4, SMC1A, SPHK1, STIL, STRADA, TCF7L2, TMEM67, TNIK, TPX2, …
GO:0051879	Hsp90 protein binding	GO_MolecularFunction-EBI-UniProt-GOA-ACAP-ARAP_16.06.2020_00h00	0.0038656	0.0387924	0.0038656	0.00494437	[4]	Group11	21.875	7	[ARNTL, CYP1A1, HDAC6, KSR1, SLC12A2, TSC1, USP19]
GO:0055064	chloride ion homeostasis	GO_BiologicalProcess-EBI-UniProt-GOA-ACAP-ARAP_16.06.2020_00h00	0.00577987	0.0493023	0.00577987	0.00599798	[8]	Group12	33.3333	4	[CA12, SLC12A2, SLC12A3, SLC12A5]
GO:0060074	synapse maturation	GO_BiologicalProcess-EBI-UniProt-GOA-ACAP-ARAP_16.06.2020_00h00	0.0048454	0.0432789	0.0048454	0.00522544	[3, 5, 6]	Group13	27.7778	5	[BCAN, LOC101091160, NEURL1, NFIA, SYBU]
GO:0090279	regulation of calcium ion import	GO_BiologicalProcess-EBI-UniProt-GOA-ACAP-ARAP_16.06.2020_00h00	0.00557738	0.0482995	0.00557738	0.00589915	[7, 8, 9, 10]	Group14	23.0769	6	[FCRL3, FYN, HOMER1, PDGFB, PSEN2, SPHK2]
GO:0098590	plasma membrane region	GO_CellularComponent-EBI-UniProt-GOA-ACAP-ARAP_16.06.2020_00h00	2.06999e-06	0.000252243	2.06999e-06	1.62642e-05	[3, 4]	Group15	11.5578	69	[ABCC2, ABCC4, ABCC5, ADAM22, ADD3, APBA1, APPL2, ATAT1, C2CD5, CHRM3, CIT, CTNNA1, DLG1, DLG3, DLG4, DMTN, EPB41, EPS8L1, FN1, FOLR1, GPHN, HDAC6, ITGAM, ITSN1, KCNC4, KCNMA1, LIMA1, LOC101097571, LOC101100223, LRFN1, LRP6, LRP8, MAPK8IP3, MTCL1, MYH10, MYLK, MYOF, NOD1, P2RX2, PACSIN1, PDGFB, PSD, PSEN2, PTCH1, PTK2, PTPRS, RACGAP1, RAPGEF2, RIMS3, SCN2A, SELE, SLC12A2, SLC12A3, SLC23A1, SLC23A…
GO:0098805	whole membrane	GO_CellularComponent-EBI-UniProt-GOA-ACAP-ARAP_16.06.2020_00h00	0.00326922	0.0346415	0.00326922	0.00461044	[3]	Group16	9.32069	59	[ABCC4, ACAP2, ADD3, APPL2, ATP6V0A1, CBLB, CD63, CE2H16orf70, COPG2, CTNNA1, DEPDC5, DHCR7, DLG1, DMPK, FYN, GPAM, HDAC6, ICA1, ITGAM, KCNMA1, LDLRAD4, LPIN1, LRP6, LRP8, MARCH1, MCTP1, MIEF2, MOAP1, MYO1B, MYOF, OPA1, PCSK4, PEX5, PIKFYVE, PSD, PSEN2, PTCH1, RAB26, RHOT1, RNF152, RRAGB, RSAD2, SEC31A, SEC31B, SELE, SLC36A4, SLC38A9, SLC6A4, SPAG9, SPHK1, SPPL2B, SYNRG, SYT2, TBC1D5, TECPR1, TEX…
GO:0009957	epidermal cell fate specification	GO_BiologicalProcess-EBI-UniProt-GOA-ACAP-ARAP_16.06.2020_00h00	0.000274604	0.00678948	0.000274604	0.000719201	[4, 5, 6, 7]	Group17	100	3	[PTCH1, PTCH2, RBPJ]
GO:0015749	monosaccharide transmembrane transport	GO_BiologicalProcess-EBI-UniProt-GOA-ACAP-ARAP_16.06.2020_00h00	0.00420046	0.0402583	0.00420046	0.00502229	[4, 6, 7]	Group18	16.1765	11	[APPL2, ASPSCR1, C2CD5, FGF19, KLF15, LOC101097571, MFSD4A, SLC23A1, SLC23A2, SLC2A10, TSC1]
GO:0016308	1-phosphatidylinositol-4-phosphate 5-kinase activity	GO_BiologicalProcess-EBI-UniProt-GOA-ACAP-ARAP_16.06.2020_00h00	0.00473122	0.0427062	0.00473122	0.00531056	[8, 9, 10]	Group19	50	3	[DGKZ, PIKFYVE, PIP5KL1]
GO:0003725	double-stranded RNA binding	GO_MolecularFunction-EBI-UniProt-GOA-ACAP-ARAP_16.06.2020_00h00	0.00389013	0.0388103	0.00389013	0.00486266	[5]	Group20	17.2414	10	[ADARB1, APTX, DDX60, DUS2, FMR1, MBNL1, PRKRA, SIDT1, ZFR, ZFR2]
GO:0030100	regulation of endocytosis	GO_BiologicalProcess-EBI-UniProt-GOA-ACAP-ARAP_16.06.2020_00h00	0.00385098	0.0388744	0.00385098	0.00504295	[4, 5, 6]	Group21	14.0187	15	[AAK1, APPL2, BICD1, BIN1, CD63, FMR1, LRSAM1, PACSIN1, PPP3CA, PPP3CB, SELE, SMAP1, SPHK1, SYT7, TBC1D5]
GO:0005007	fibroblast growth factor-activated receptor activity	GO_BiologicalProcess-EBI-UniProt-GOA-ACAP-ARAP_16.06.2020_00h00	8.44563e-05	0.0032746	8.44563e-05	0.000290318	[6, 7, 8, 9, 10, 11, 12]	Group22	80	4	[FGFR1, FGFR2, FGFR3, FGFRL1]
GO:0042558	pteridine-containing compound metabolic process	GO_BiologicalProcess-EBI-UniProt-GOA-ACAP-ARAP_16.06.2020_00h00	0.00289011	0.0320164	0.00289011	0.00441544	[4]	Group23	26.087	6	[ALDH1L2, FOLR1, GCH1, MTHFD2L, MTHFR, MTRR]
GO:0006760	folic acid-containing compound metabolic process	GO_BiologicalProcess-EBI-UniProt-GOA-ACAP-ARAP_16.06.2020_00h00	0.000495972	0.0108478	0.00289011	0.00441544	[4, 5, 6]	Group23	35.2941	6	[ALDH1L2, FOLR1, GCH1, MTHFD2L, MTHFR, MTRR]
GO:0044853	plasma membrane raft	GO_CellularComponent-EBI-UniProt-GOA-ACAP-ARAP_16.06.2020_00h00	0.00441733	0.0414064	0.00441733	0.00506153	[4, 5, 6, 7]	Group24	16.9492	10	[ADD3, CTNNA1, HDAC6, ITGAM, KCNMA1, LRP6, LRP8, MYOF, PTCH1, SELE]
GO:0005901	caveola	GO_CellularComponent-EBI-UniProt-GOA-ACAP-ARAP_16.06.2020_00h00	0.00508061	0.0444489	0.00441733	0.00506153	[5, 6, 7, 8]	Group24	19.0476	8	[CTNNA1, HDAC6, KCNMA1, LRP6, LRP8, MYOF, PTCH1, SELE]
GO:0030056	hemidesmosome	GO_CellularComponent-EBI-UniProt-GOA-ACAP-ARAP_16.06.2020_00h00	0.00248574	0.0294491	0.00473122	0.00531056	[5]	Group25	60	3	[DST, ITGB4, PLEC]
GO:0031581	hemidesmosome assembly	GO_BiologicalProcess-EBI-UniProt-GOA-ACAP-ARAP_16.06.2020_00h00	0.00104497	0.0176507	0.00473122	0.00531056	[7]	Group25	75	3	[DST, ITGB4, PLEC]
GO:0099081	supramolecular polymer	GO_CellularComponent-EBI-UniProt-GOA-ACAP-ARAP_16.06.2020_00h00	0.000821207	0.0147471	0.000821207	0.00155746	[3]	Group26	10.3093	50	[ACKR2, APC, ATAT1, ATP2B4, BFSP1, BICD1, CCDC66, CDK5RAP2, CDK5RAP3, CKAP5, CLASP1, COL27A1, DEK, DLG1, DMTN, DST, FBLN1, FYN, HDAC6, HOMER1, IFFO1, ITGB1BP2, KIF16B, KIF1A, KIF3A, MAP3K11, MYH10, MYH14, MYH7B, MYO1B, NAV3, NRAP, PARP4, PDLIM4, PLEC, PPP3CA, PPP3CB, PSEN2, PYROXD1, RADIL, RNF4, SMTN, SYBU, TLK2, TNNI3, TPX2, TRIM32, TSC1, TUBGCP2, WHRN]
GO:0099512	supramolecular fiber	GO_CellularComponent-EBI-UniProt-GOA-ACAP-ARAP_16.06.2020_00h00	0.000621673	0.0123322	0.000821207	0.00155746	[4]	Group26	10.4384	50	[ACKR2, APC, ATAT1, ATP2B4, BFSP1, BICD1, CCDC66, CDK5RAP2, CDK5RAP3, CKAP5, CLASP1, COL27A1, DEK, DLG1, DMTN, DST, FBLN1, FYN, HDAC6, HOMER1, IFFO1, ITGB1BP2, KIF16B, KIF1A, KIF3A, MAP3K11, MYH10, MYH14, MYH7B, MYO1B, NAV3, NRAP, PARP4, PDLIM4, PLEC, PPP3CA, PPP3CB, PSEN2, PYROXD1, RADIL, RNF4, SMTN, SYBU, TLK2, TNNI3, TPX2, TRIM32, TSC1, TUBGCP2, WHRN]
GO:0099645	neurotransmitter receptor localization to postsynaptic specialization membrane	GO_BiologicalProcess-EBI-UniProt-GOA-ACAP-ARAP_16.06.2020_00h00	0.00369481	0.037972	0.00369481	0.00508037	[4, 6, 7, 8, 9]	Group27	29.4118	5	[ADAM22, DLG1, DLG4, GPHN, IQSEC2]
GO:0099633	protein localization to postsynaptic specialization membrane	GO_BiologicalProcess-EBI-UniProt-GOA-ACAP-ARAP_16.06.2020_00h00	0.00369481	0.037972	0.00369481	0.00508037	[6, 7, 8]	Group27	29.4118	5	[ADAM22, DLG1, DLG4, GPHN, IQSEC2]
GO:0061577	calcium ion transmembrane transport via high voltage-gated calcium channel	GO_BiologicalProcess-EBI-UniProt-GOA-ACAP-ARAP_16.06.2020_00h00	0.000240261	0.00630592	0.000240261	0.000660717	[7, 9, 10]	Group28	66.6667	4	[BIN1, CACNA2D1, CACNB1, SESTD1]
GO:1902514	regulation of calcium ion transmembrane transport via high voltage-gated calcium channel	GO_BiologicalProcess-EBI-UniProt-GOA-ACAP-ARAP_16.06.2020_00h00	8.44563e-05	0.0032746	0.000240261	0.000660717	[7, 8, 9, 10, 11]	Group28	80	4	[BIN1, CACNA2D1, CACNB1, SESTD1]
GO:1902547	regulation of cellular response to vascular endothelial growth factor stimulus	GO_BiologicalProcess-EBI-UniProt-GOA-ACAP-ARAP_16.06.2020_00h00	0.00140781	0.0210677	0.00140781	0.00249773	[4, 5, 7]	Group29	35.7143	5	[ADGRA2, ATP2B4, CCBE1, CD63, LOC101091160]
GO:1900746	regulation of vascular endothelial growth factor signaling pathway	GO_BiologicalProcess-EBI-UniProt-GOA-ACAP-ARAP_16.06.2020_00h00	0.00577987	0.0493023	0.00140781	0.00249773	[4, 5, 6, 7, 8, 9]	Group29	33.3333	4	[ADGRA2, CCBE1, CD63, LOC101091160]
GO:0000242	pericentriolar material	GO_CellularComponent-EBI-UniProt-GOA-ACAP-ARAP_16.06.2020_00h00	0.000142533	0.00434216	0.000676291	0.00137763	[2, 4, 8, 9]	Group30	42.8571	6	[BBS9, CDK5RAP2, HOOK3, NEK1, PCM1, WDR60]
GO:0034451	centriolar satellite	GO_CellularComponent-EBI-UniProt-GOA-ACAP-ARAP_16.06.2020_00h00	0.00226788	0.0276358	0.000676291	0.00137763	[2, 4, 8, 9]	Group30	17.4603	11	[BBS9, C2CD3, C2CD5, CCDC66, HOOK3, NEK1, PCM1, PRKCQ, PXK, SPAG9, SSX2IP]
GO:0007224	smoothened signaling pathway	GO_BiologicalProcess-EBI-UniProt-GOA-ACAP-ARAP_16.06.2020_00h00	0.000417605	0.00937412	0.000417605	0.00095701	[4, 5, 6]	Group31	16.1905	17	[C2CD3, CDON, CENPJ, CTNNA1, DLG5, GLI1, IFT81, KCTD6, KIF3A, PRKACB, PRRX1, PTCH1, PTCH2, RORA, STIL, STK36, WNT10B]
GO:0008589	regulation of smoothened signaling pathway	GO_BiologicalProcess-EBI-UniProt-GOA-ACAP-ARAP_16.06.2020_00h00	0.000831045	0.0147684	0.000417605	0.00095701	[4, 5, 6, 7]	Group31	19.6429	11	[C2CD3, CTNNA1, DLG5, GLI1, IFT81, KCTD6, PRKACB, PRRX1, PTCH1, RORA, STK36]
GO:0014848	urinary tract smooth muscle contraction	GO_BiologicalProcess-EBI-UniProt-GOA-ACAP-ARAP_16.06.2020_00h00	0.00248574	0.0294491	0.00248574	0.0041429	[6]	Group32	60	3	[ATP2B4, KCNMA1, P2RX2]
GO:0014832	urinary bladder smooth muscle contraction	GO_BiologicalProcess-EBI-UniProt-GOA-ACAP-ARAP_16.06.2020_00h00	0.00248574	0.0294491	0.00248574	0.0041429	[7]	Group32	60	3	[ATP2B4, KCNMA1, P2RX2]
GO:0005543	phospholipid binding	GO_MolecularFunction-EBI-UniProt-GOA-ACAP-ARAP_16.06.2020_00h00	1.31633e-05	0.000831724	1.31633e-05	5.17128e-05	[3, 4]	Group33	13.141	41	[ACAP2, AGAP1, ANXA3, APPL2, ARAP2, ARAP3, ARHGAP26, ARHGAP32, BIN1, C2CD5, CCDC88A, CPTP, EPB41, GRAMD1B, KIF16B, LOC101091160, LOC101100223, MYOF, NR5A2, OGT, OPA1, PACSIN1, PITPNM2, PLA2G4A, PLA2G5, PLEKHA2, PSD, PXK, RACGAP1, RAPGEF2, SDCBP2, SESTD1, SH3PXD2A, SYT2, SYT3, SYT7, SYTL2, TECPR1, UNC13A, WDFY3, ZFYVE1]
GO:0035091	phosphatidylinositol binding	GO_MolecularFunction-EBI-UniProt-GOA-ACAP-ARAP_16.06.2020_00h00	0.00275876	0.0313763	1.31633e-05	5.17128e-05	[4, 5]	Group33	12.1693	23	[ACAP2, APPL2, ARAP2, ARAP3, ARHGAP32, CCDC88A, EPB41, KIF16B, LOC101091160, LOC101100223, OGT, PITPNM2, PLA2G4A, PLEKHA2, PXK, RACGAP1, SDCBP2, SESTD1, SH3PXD2A, SYT7, TECPR1, WDFY3, ZFYVE1]
GO:0062207	regulation of pattern recognition receptor signaling pathway	GO_BiologicalProcess-EBI-UniProt-GOA-ACAP-ARAP_16.06.2020_00h00	0.000831045	0.0147684	0.000831045	0.00152358	[4, 5, 6]	Group34	19.6429	11	[APPL2, DDX60, FCRL3, LOC101091160, MFHAS1, PDPK1, PTPRS, RSAD2, TIRAP, TKFC, TYRO3]
GO:0034121	regulation of toll-like receptor signaling pathway	GO_BiologicalProcess-EBI-UniProt-GOA-ACAP-ARAP_16.06.2020_00h00	0.00127624	0.0196151	0.000831045	0.00152358	[5, 6, 7]	Group34	21.4286	9	[APPL2, FCRL3, LOC101091160, MFHAS1, PDPK1, PTPRS, RSAD2, TIRAP, TYRO3]
GO:0034143	regulation of toll-like receptor 4 signaling pathway	GO_BiologicalProcess-EBI-UniProt-GOA-ACAP-ARAP_16.06.2020_00h00	0.00406039	0.0393581	0.000831045	0.00152358	[6, 7, 8]	Group34	36.3636	4	[APPL2, LOC101091160, MFHAS1, TIRAP]
GO:0005938	cell cortex	GO_CellularComponent-EBI-UniProt-GOA-ACAP-ARAP_16.06.2020_00h00	0.000514043	0.0111007	0.000559826	0.00123162	[3]	Group35	13.7725	23	[ADD3, ANLN, ARHGAP32, C2CD5, CLASP1, CNKSR1, DLG4, DMTN, EPB41, EPB41L2, FRY, GIPC1, LOC101100223, MYH10, NOS2, PHLDB1, PSEN2, RHOBTB3, RIMS3, RTKN, SELE, TSC1, UNC13A]
GO:0099738	cell cortex region	GO_CellularComponent-EBI-UniProt-GOA-ACAP-ARAP_16.06.2020_00h00	0.00170706	0.0242687	0.000559826	0.00123162	[4]	Group35	25	7	[ANLN, CLASP1, EPB41, EPB41L2, PHLDB1, RIMS3, UNC13A]
GO:0072697	protein localization to cell cortex	GO_BiologicalProcess-EBI-UniProt-GOA-ACAP-ARAP_16.06.2020_00h00	0.00053167	0.0113379	0.000559826	0.00123162	[6]	Group35	57.1429	4	[ANLN, EPB41, EPB41L2, RTKN]
GO:0032879	regulation of localization	GO_BiologicalProcess-EBI-UniProt-GOA-ACAP-ARAP_16.06.2020_00h00	0.00446485	0.0416231	0.000813667	0.00159827	[2, 3]	Group36	8.04463	137	[AAK1, ABR, ACACB, ADARB1, ADGRA2, APBA1, APPL2, ARNTL, ASPSCR1, ATP2B4, BICD1, BIN1, BLK, C1QTNF1, C2CD5, CACNA2D1, CACNB1, CARMIL1, CCBE1, CCDC66, CCDC88A, CD63, CDK5RAP3, CENPJ, CHRM3, CLOCK, CMKLR1, CPTP, CTNNA1, DDR2, DLG1, DLG5, DMPK, DMTN, ECM1, EPB41, EPB41L2, EVL, FBLN1, FBXO4, FCRL3, FGF19, FGFR1, FHL1, FMR1, FN1, FOXP3, FYN, GIPC1, GOPC, GPAM, HDAC6, HOMER1, ICA1, ICE1, IKBKE, IL1R1, I…
GO:0048870	cell motility	GO_BiologicalProcess-EBI-UniProt-GOA-ACAP-ARAP_16.06.2020_00h00	0.00119287	0.0191985	0.000813667	0.00159827	[2, 3]	Group36	8.89749	92	[ABR, ACKR2, ADARB1, ADGRA2, ANLN, APBB2, APC, APPL2, ARHGAP24, ATP2B4, CARMIL1, CCBE1, CCDC141, CCDC88A, CD63, CDC42BPA, CMKLR1, CTNNA1, DDR1, DDR2, DLG5, DMTN, ECM1, ELMO2, ELMO3, EPHB3, EVL, FBLN1, FGF19, FGFR1, FMNL2, FN1, FOLR1, FYN, GIPC1, HDAC6, IL1R1, ITGB4, KANK2, LAMB4, LDB2, LDLRAD4, LGR6, LIMA1, LOC101080520, LOC101091160, MAPK8IP3, MCOLN2, MYH10, MYLK, MYO18A, NAV3, NEURL1, NSMF, PCM…
GO:0016477	cell migration	GO_BiologicalProcess-EBI-UniProt-GOA-ACAP-ARAP_16.06.2020_00h00	0.000331899	0.00797492	0.000813667	0.00159827	[3, 4]	Group36	9.36491	87	[ABR, ACKR2, ADARB1, ADGRA2, ANLN, APBB2, APC, APPL2, ARHGAP24, ATP2B4, CARMIL1, CCBE1, CCDC141, CCDC88A, CD63, CDC42BPA, CMKLR1, DDR1, DDR2, DLG5, DMTN, ECM1, ELMO2, ELMO3, EPHB3, EVL, FGF19, FGFR1, FMNL2, FN1, FOLR1, FYN, GIPC1, HDAC6, IL1R1, ITGB4, KANK2, LAMB4, LDB2, LDLRAD4, LGR6, LIMA1, LOC101080520, LOC101091160, MAPK8IP3, MCOLN2, MYH10, MYLK, MYO18A, NAV3, NSMF, PCM1, PDGFB, PDPK1, PEX5, …
GO:0001667	ameboidal-type cell migration	GO_BiologicalProcess-EBI-UniProt-GOA-ACAP-ARAP_16.06.2020_00h00	0.00486019	0.0431848	0.000813667	0.00159827	[4, 5]	Group36	10.9375	28	[ADGRA2, ANLN, APPL2, ATP2B4, CCBE1, DDR2, DMTN, EVL, FGF19, FGFR1, FN1, FOLR1, GIPC1, HDAC6, KANK2, LOC101091160, PDGFB, PDPK1, PKN3, PLEKHG5, PTK2, PTK2B, SASH1, SEMA4G, SEMA6A, TMEM201, TNS1, VASH1]
GO:0036314	response to sterol	GO_BiologicalProcess-EBI-UniProt-GOA-ACAP-ARAP_16.06.2020_00h00	0.00577987	0.0493023	0.00249667	0.00403873	[4, 5]	Group37	33.3333	4	[GRAMD1B, LRP6, PTCH1, RORA]
GO:0097306	cellular response to alcohol	GO_BiologicalProcess-EBI-UniProt-GOA-ACAP-ARAP_16.06.2020_00h00	0.00371348	0.0379353	0.00249667	0.00403873	[5]	Group37	20	8	[ACACA, ADCY6, CTNNA1, GRAMD1B, LRP6, PRKAA1, PTCH1, SPHK2]
GO:0036315	cellular response to sterol	GO_BiologicalProcess-EBI-UniProt-GOA-ACAP-ARAP_16.06.2020_00h00	0.00172216	0.024082	0.00249667	0.00403873	[5, 6]	Group37	44.4444	4	[GRAMD1B, LRP6, PTCH1, RORA]
GO:0071397	cellular response to cholesterol	GO_BiologicalProcess-EBI-UniProt-GOA-ACAP-ARAP_16.06.2020_00h00	0.00248574	0.0294491	0.00249667	0.00403873	[6, 7]	Group37	60	3	[GRAMD1B, LRP6, PTCH1]
GO:0045202	synapse	GO_CellularComponent-EBI-UniProt-GOA-ACAP-ARAP_16.06.2020_00h00	0.000277374	0.00675999	9.34139e-06	4.28147e-05	[3]	Group38	9.76253	74	[ABR, ADAM22, ADARB1, ADD3, AGRN, APBA1, ARHGAP32, ATP1A3, ATP2B3, BCAN, BIN1, CACNB1, CAMK2G, CE2H16orf70, CHRM3, CPEB3, DLG1, DLG3, DLG4, DLG5, DLGAP3, DMTN, DMXL2, FMR1, FYN, GIPC1, GJC1, GOPC, GPHN, GRM2, HOMER1, IGSF9, IQSEC2, ITSN1, KCNC4, KCNMA1, KIF1B, LRFN1, LRP6, MCTP1, MYH10, NAPB, NEURL1, P2RX2, PACSIN1, PDPK1, PLEKHG5, PPFIA4, PPFIBP2, PPP3CA, PPP3CB, PSD, PSEN2, PTK2B, PTPRS, RAB26,…
GO:0098793	presynapse	GO_CellularComponent-EBI-UniProt-GOA-ACAP-ARAP_16.06.2020_00h00	0.00230279	0.0278621	9.34139e-06	4.28147e-05	[2, 4]	Group38	11.2782	30	[APBA1, ATP2B3, BIN1, CE2H16orf70, DLG4, DMXL2, FMR1, GIPC1, ITSN1, KCNC4, MCTP1, PACSIN1, PLEKHG5, PPFIA4, PPFIBP2, PTPRS, RAB26, RIMS3, SCN2A, SLC4A8, SLC6A4, SNAP23, SPHK1, SYNJ1, SYNJ2, SYT2, SYT3, SYT7, TANC1, UNC13A]
GO:0012506	vesicle membrane	GO_CellularComponent-EBI-UniProt-GOA-ACAP-ARAP_16.06.2020_00h00	0.00464067	0.0423368	9.34139e-06	4.28147e-05	[4, 5]	Group38	11.6751	23	[ABCC4, APPL2, ASPSCR1, C2CD5, CE2H16orf70, COPG2, GIPC1, ICA1, KIF1B, MCTP1, NOS2, PCSK4, PIKFYVE, RAB26, SEC31A, SEC31B, SLC12A2, SYNRG, SYT2, TBC1D5, TMEM67, UNC13A, VTI1A]
GO:0030133	transport vesicle	GO_CellularComponent-EBI-UniProt-GOA-ACAP-ARAP_16.06.2020_00h00	0.00344908	0.0356614	9.34139e-06	4.28147e-05	[3, 4, 5, 6, 7]	Group38	12.3529	21	[APBA1, BIN1, CE2H16orf70, DLG4, DMXL2, FGFR3, FGFRL1, GIPC1, GOPC, MCTP1, RAB26, RAB3IL1, SEC31A, SEC31B, SYNRG, SYT2, SYT3, SYT7, SYTL2, UNC13A, VTI1A]
GO:0099111	microtubule-based transport	GO_BiologicalProcess-EBI-UniProt-GOA-ACAP-ARAP_16.06.2020_00h00	0.0028556	0.0318409	0.000124072	0.000379108	[4]	Group39	14.0351	16	[AP3B1, BICD1, COPG2, DYNC2LI1, IFT74, IFT81, KIF1B, KIF3A, MAPK8IP3, PCM1, RHOT1, SSX2IP, STK36, SYBU, TMEM201, WDR60]
GO:0030705	cytoskeleton-dependent intracellular transport	GO_BiologicalProcess-EBI-UniProt-GOA-ACAP-ARAP_16.06.2020_00h00	6.74619e-05	0.00267651	0.000124072	0.000379108	[4, 5]	Group39	16.5354	21	[AP3B1, BICD1, CCDC88A, COPG2, DYNC2LI1, HOOK2, HOOK3, IFT74, IFT81, KIF1A, KIF1B, KIF3A, MAPK8IP3, MYO1B, MYO6, PCM1, RHOT1, SSX2IP, SYBU, TMEM201, WDR60]
GO:0010970	transport along microtubule	GO_BiologicalProcess-EBI-UniProt-GOA-ACAP-ARAP_16.06.2020_00h00	0.00178292	0.0243333	0.000124072	0.000379108	[5, 6]	Group39	15.1515	15	[AP3B1, BICD1, COPG2, DYNC2LI1, IFT74, IFT81, KIF1B, KIF3A, MAPK8IP3, PCM1, RHOT1, SSX2IP, SYBU, TMEM201, WDR60]
GO:0035735	intraciliary transport involved in cilium assembly	GO_BiologicalProcess-EBI-UniProt-GOA-ACAP-ARAP_16.06.2020_00h00	6.55409e-06	0.00050824	0.000124072	0.000379108	[6, 7, 8, 9, 10, 11]	Group39	83.3333	5	[DYNC2LI1, IFT74, IFT81, PCM1, SSX2IP]
GO:0120025	plasma membrane bounded cell projection	GO_CellularComponent-EBI-UniProt-GOA-ACAP-ARAP_16.06.2020_00h00	2.92185e-06	0.000311542	1.4782e-06	2.03252e-05	[3]	Group40	9.84848	117	[ABI1, ABI2, ACAP2, ADAM22, ADGRL2, AGBL2, ANLN, AP3B1, APPL2, ARAP3, ATAT1, ATP2B4, BBS9, BIN1, C2CD3, C2CD5, CABYR, CAMK2D, CAMK2G, CARMIL1, CBY1, CCDC120, CCDC141, CCDC66, CCDC88A, CDH23, CE2H16orf70, CENPJ, CEP128, CEP83, CHRM3, COPG2, CPEB3, CTNNA1, DGKZ, DLG1, DLG4, DLG5, DMTN, DRC3, DYNC2LI1, DZIP1, EPS8L1, EVL, FMR1, FYN, GIGYF2, GIPC1, GLI1, GPHN, GRM2, HDAC6, HOMER1, IFT74, IFT81, IFT88…
GO:0030030	cell projection organization	GO_BiologicalProcess-EBI-UniProt-GOA-ACAP-ARAP_16.06.2020_00h00	1.73797e-05	0.00105892	1.4782e-06	2.03252e-05	[4]	Group40	9.95807	95	[ABCC4, ABI1, ABLIM1, ADARB1, ANLN, APBB2, ARHGAP24, BBS9, BHLHB9, C2CD3, CAMK2G, CARMIL1, CBFA2T2, CBY1, CCDC141, CCDC66, CCDC88A, CDH23, CENPJ, CEP83, DDR1, DLG4, DLG5, DMTN, DYNC2LI1, DZIP1, EPHB3, EPS8L1, EVL, FGD3, FGFR1, FMR1, FN1, FOLR1, FRY, FYN, GAS7, HDAC6, IFT74, IFT81, IGSF9, KIF3A, LIMA1, LOC101091160, MAPK8IP3, MYH10, MYLK, MYO10, NAV3, NCKAP1, NEK1, NEURL1, NTN3, NYAP1, ODF2, PACSI…
GO:0030424	axon	GO_CellularComponent-EBI-UniProt-GOA-ACAP-ARAP_16.06.2020_00h00	0.00183313	0.0246246	1.4782e-06	2.03252e-05	[5]	Group40	11.1111	33	[ADAM22, AP3B1, ATAT1, BIN1, CCDC141, COPG2, DLG1, DLG4, FMR1, HDAC6, HOMER1, IGSF9, ITSN1, KCNC4, KCNQ2, KIF1A, KIF1B, KIF3A, LOC101085272, LOC101091160, MAPK8IP3, MYH10, MYH14, PRKAA1, PSEN2, SCN2A, SCN3A, SYBU, SYT2, SYT7, TANC1, TPX2, UNC13A]
GO:0120036	plasma membrane bounded cell projection organization	GO_BiologicalProcess-EBI-UniProt-GOA-ACAP-ARAP_16.06.2020_00h00	2.3345e-05	0.00128473	1.4782e-06	2.03252e-05	[5]	Group40	9.9359	93	[ABCC4, ABI1, ABLIM1, ADARB1, ANLN, APBB2, ARHGAP24, BBS9, BHLHB9, C2CD3, CAMK2G, CARMIL1, CBFA2T2, CBY1, CCDC141, CCDC66, CCDC88A, CDH23, CENPJ, CEP83, DDR1, DLG4, DLG5, DMTN, DYNC2LI1, DZIP1, EPHB3, EPS8L1, EVL, FGD3, FGFR1, FMR1, FN1, FOLR1, FRY, FYN, GAS7, HDAC6, IFT74, IFT81, IGSF9, KIF3A, LIMA1, LOC101091160, MAPK8IP3, MYH10, MYLK, MYO10, NAV3, NCKAP1, NEK1, NEURL1, NTN3, NYAP1, ODF2, PACSI…
GO:0005085	guanyl-nucleotide exchange factor activity	GO_BiologicalProcess-EBI-UniProt-GOA-ACAP-ARAP_16.06.2020_00h00	1.93783e-06	0.000275495	6.65981e-06	3.66289e-05	[4]	Group41	16.5746	30	[ABR, ARHGEF12, ARHGEF3, BCAR3, CCDC88A, DENND1A, DENND2C, DOCK3, DOCK9, EPS8L1, FARP1, FGD3, FGD6, GBF1, IQSEC2, ITSN1, MADD, MCF2L, PLEKHG1, PLEKHG2, PLEKHG3, PLEKHG5, PSD, RAB3IL1, RABIF, RALGPS1, RAPGEF2, RASGEF1A, TIAM2, VAV2]
GO:0007264	small GTPase mediated signal transduction	GO_BiologicalProcess-EBI-UniProt-GOA-ACAP-ARAP_16.06.2020_00h00	8.93908e-05	0.00331523	6.65981e-06	3.66289e-05	[4, 5, 6]	Group41	12	42	[ARHGAP24, ARHGAP26, ARHGAP32, ARHGEF12, ARHGEF3, BCAR3, CCDC88A, CDON, CNKSR1, DOCK3, DOCK9, EPS8L1, FOXM1, GBF1, GPR17, IQSEC2, ITSN1, KANK2, KSR1, LAT, MADD, MAPKAPK5, NCKAP1, OGT, PPM1J, PSD, RAB26, RAB33B, RABIF, RALGPS1, RAP1GAP, RAP1GAP2, RAPGEF2, RASGEF1A, RTKN, SCAI, SIPA1L2, SSX2IP, SYNGAP1, TIAM2, USP28, VAV2]
GO:0051056	regulation of small GTPase mediated signal transduction	GO_BiologicalProcess-EBI-UniProt-GOA-ACAP-ARAP_16.06.2020_00h00	0.000336094	0.00796356	6.65981e-06	3.66289e-05	[5, 6, 7]	Group41	14.4737	22	[ARHGAP24, ARHGAP26, ARHGEF3, CDON, EPS8L1, FOXM1, GBF1, GPR17, IQSEC2, ITSN1, KANK2, MADD, OGT, PSD, RALGPS1, RAP1GAP, RAP1GAP2, RASGEF1A, SCAI, SIPA1L2, SSX2IP, SYNGAP1]
GO:0046578	regulation of Ras protein signal transduction	GO_BiologicalProcess-EBI-UniProt-GOA-ACAP-ARAP_16.06.2020_00h00	0.00327025	0.0344386	6.65981e-06	3.66289e-05	[6, 7, 8]	Group41	13.4921	17	[ARHGAP24, ARHGEF3, EPS8L1, FOXM1, GBF1, GPR17, IQSEC2, ITSN1, KANK2, MADD, OGT, PSD, RALGPS1, RASGEF1A, SCAI, SSX2IP, SYNGAP1]
GO:0043543	protein acylation	GO_BiologicalProcess-EBI-UniProt-GOA-ACAP-ARAP_16.06.2020_00h00	0.00194174	0.0250955	0.00194174	0.00333737	[6, 7]	Group42	12.3077	24	[ARNTL, ATAT1, BRPF3, CLOCK, EPC1, FOXP3, JADE1, JADE3, KANSL1L, KLF15, NAA16, NAA40, NCOA1, OGT, PHF20, PRKAA1, SPHK1, SPHK2, TAF1, TAF6L, ZDHHC12, ZDHHC16, ZDHHC22, ZDHHC3]
GO:0034212	peptide N-acetyltransferase activity	GO_MolecularFunction-EBI-UniProt-GOA-ACAP-ARAP_16.06.2020_00h00	0.00341394	0.0355133	0.00194174	0.00333737	[7]	Group42	17.5439	10	[ATAT1, CLOCK, EPC1, KANSL1L, NAA16, NAA40, OGT, PHF20, TAF1, TAF6L]
GO:0006473	protein acetylation	GO_BiologicalProcess-EBI-UniProt-GOA-ACAP-ARAP_16.06.2020_00h00	0.00276562	0.031246	0.00194174	0.00333737	[7, 8]	Group42	12.8205	20	[ARNTL, ATAT1, BRPF3, CLOCK, EPC1, FOXP3, JADE1, JADE3, KANSL1L, KLF15, NAA16, NAA40, NCOA1, OGT, PHF20, PRKAA1, SPHK1, SPHK2, TAF1, TAF6L]
GO:0061733	peptide-lysine-N-acetyltransferase activity	GO_MolecularFunction-EBI-UniProt-GOA-ACAP-ARAP_16.06.2020_00h00	0.00449895	0.0417131	0.00194174	0.00333737	[8]	Group42	18	9	[ATAT1, CLOCK, EPC1, KANSL1L, NAA40, OGT, PHF20, TAF1, TAF6L]
GO:0018394	peptidyl-lysine acetylation	GO_BiologicalProcess-EBI-UniProt-GOA-ACAP-ARAP_16.06.2020_00h00	0.00489435	0.043263	0.00194174	0.00333737	[8, 9]	Group42	12.9771	17	[ATAT1, BRPF3, CLOCK, EPC1, FOXP3, JADE1, JADE3, KANSL1L, KLF15, NAA40, NCOA1, OGT, PHF20, PRKAA1, SPHK2, TAF1, TAF6L]
GO:0000226	microtubule cytoskeleton organization	GO_BiologicalProcess-EBI-UniProt-GOA-ACAP-ARAP_16.06.2020_00h00	2.3865e-06	0.000271425	2.13371e-07	3.9118e-06	[3, 6]	Group43	12.5581	54	[APC, ATAT1, BICD1, C2CD3, CALML4, CCDC120, CCDC66, CCDC88A, CDK5RAP2, CENPJ, CKAP5, CLASP1, CNTLN, CUL9, DCLK2, DLG1, DST, EML2, EML4, HAUS1, HAUS5, HAUS8, HDAC6, HOOK2, HOOK3, KIAA0753, KIF3A, LOC101100223, MARK3, MTCL1, NAV3, NEURL1, ODF2, PCM1, PHLDB1, PRKAA1, PTK2, RACGAP1, RNF4, SMC1A, SRGAP2, SSX2IP, STIL, TACC1, TEKT2, TMEM67, TNNI3, TPX2, TTBK2, TTLL5, TTLL7, TUBGCP2, ULK4, ZNF207]
GO:0031023	microtubule organizing center organization	GO_BiologicalProcess-EBI-UniProt-GOA-ACAP-ARAP_16.06.2020_00h00	0.00129883	0.0196089	2.13371e-07	3.9118e-06	[3, 4, 7]	Group43	15.625	15	[C2CD3, CDK5RAP2, CENPJ, CKAP5, CNTLN, HAUS1, HAUS5, HAUS8, KIAA0753, KIF3A, ODF2, PCM1, SSX2IP, STIL, TMEM67]
GO:0007098	centrosome cycle	GO_BiologicalProcess-EBI-UniProt-GOA-ACAP-ARAP_16.06.2020_00h00	0.000930273	0.0161943	2.13371e-07	3.9118e-06	[3, 4, 5, 8]	Group43	16.129	15	[C2CD3, CDK5RAP2, CENPJ, CKAP5, CNTLN, HAUS1, HAUS5, HAUS8, KIAA0753, KIF3A, ODF2, PCM1, SSX2IP, STIL, TMEM67]
GO:0005814	centriole	GO_CellularComponent-EBI-UniProt-GOA-ACAP-ARAP_16.06.2020_00h00	0.000201165	0.00536232	2.13371e-07	3.9118e-06	[3, 4, 5, 7, 8]	Group43	18.5185	15	[AGBL2, C2CD3, CBY1, CCDC120, CCDC88A, CENPJ, CEP128, CEP83, CNTLN, IFT88, KIF3A, ODF2, PCM1, STIL, TTBK2]
GO:0036064	ciliary basal body	GO_CellularComponent-EBI-UniProt-GOA-ACAP-ARAP_16.06.2020_00h00	0.0045969	0.042163	2.13371e-07	3.9118e-06	[3, 4, 5, 7, 8]	Group43	13.7615	15	[AGBL2, C2CD3, CBY1, CCDC66, CCDC88A, CENPJ, DLG5, DYNC2LI1, DZIP1, IFT81, IFT88, JADE1, PCM1, SSX2IP, WHRN]
GO:0072698	protein localization to microtubule cytoskeleton	GO_BiologicalProcess-EBI-UniProt-GOA-ACAP-ARAP_16.06.2020_00h00	0.000806125	0.0147876	2.13371e-07	3.9118e-06	[7]	Group43	25	8	[BICD1, C2CD3, CEP83, GOLGB1, HOOK3, PCM1, STIL, TTBK2]
GO:0048518	positive regulation of biological process	GO_BiologicalProcess-EBI-UniProt-GOA-ACAP-ARAP_16.06.2020_00h00	0.00285524	0.0320463	0.00879241	0.00879241	[1, 2, 3]	Group44	7.45968	296	[AAK1, ABI1, ABR, ACACB, ACOD1, ACTR3B, ADARB1, ADGRA2, ADGRB2, ADIPOR2, AKT3, ALPK1, ANGEL2, ANKRD6, ANLN, APBB2, APC, APPL2, ARHGEF3, ARNTL, ASPSCR1, ASXL1, ATAT1, ATF3, ATF7IP, ATP11C, ATP2A3, ATP2B4, BCAR3, BHLHB9, BICD1, BIN1, BLK, BRPF3, C1QTNF1, C2CD5, CARMIL1, CBFA2T2, CCBE1, CCDC88A, CCNY, CD63, CDC25A, CDCA2, CDK12, CDK5RAP2, CDK5RAP3, CDON, CENPJ, CHD6, CHD8, CHRM3, CIT, CKAP5, CLOCK, …
GO:0048583	regulation of response to stimulus	GO_BiologicalProcess-EBI-UniProt-GOA-ACAP-ARAP_16.06.2020_00h00	0.000184878	0.00517053	0.00879241	0.00879241	[2, 3]	Group44	8.22493	196	[AAK1, ABR, ACOD1, ADGRA2, AKT3, ALPK1, ANKRD6, APC, APPL2, ARHGAP24, ARHGAP26, ARHGEF3, ARNTL, ASXL1, ATF3, ATP2B4, BCAR3, BLK, C1QTNF1, C2CD3, CBFA2T2, CBLB, CBY1, CCBE1, CCDC88A, CCNY, CD63, CDK12, CDK5RAP3, CDON, CENPJ, CHD8, CLOCK, CMKLR1, CRABP2, CTNNA1, DDX60, DEK, DEPDC5, DLG1, DLG5, DLK1, DLK2, DMPK, DMTN, DOK4, DUSP16, ECM1, EIF2AK4, ELMOD2, EPS8L1, FBLN1, FBXO4, FCRL3, FGF19, FGFR1, FG…
GO:0050794	regulation of cellular process	GO_BiologicalProcess-EBI-UniProt-GOA-ACAP-ARAP_16.06.2020_00h00	0.00421772	0.0401979	0.00879241	0.00879241	[2, 3]	Group44	7.01732	555	[AAK1, ABI1, ABR, ACACB, ACKR2, ACOD1, ACTR3B, ADARB1, ADCY6, ADD3, ADGRA2, ADGRB2, ADGRD2, ADGRL2, ADIPOR2, AFDN, AGAP1, AGAP3, AGRN, AKT3, ALPK1, ANGEL2, ANKRA2, ANKRD6, ANLN, APBA1, APBB2, APC, APPL2, ARAP2, ARAP3, ARHGAP23, ARHGAP24, ARHGAP26, ARHGAP32, ARHGEF12, ARHGEF3, ARNTL, ARPP19, ASB3, ASPSCR1, ASXL1, ATAT1, ATF3, ATF7IP, ATP11C, ATP1A3, ATP2A3, ATP2B4, ATP6V0A1, ATXN3, BCAR3, BHLHB9, …
GO:0048522	positive regulation of cellular process	GO_BiologicalProcess-EBI-UniProt-GOA-ACAP-ARAP_16.06.2020_00h00	0.00183377	0.0244407	0.00879241	0.00879241	[2, 3, 4]	Group44	7.57159	275	[AAK1, ABI1, ABR, ACTR3B, ADGRA2, ADGRB2, AKT3, ALPK1, ANKRD6, ANLN, APBB2, APC, APPL2, ARHGEF3, ARNTL, ASPSCR1, ASXL1, ATAT1, ATF3, ATF7IP, ATP11C, ATP2A3, ATP2B4, BCAR3, BHLHB9, BICD1, BIN1, BLK, BRPF3, C1QTNF1, C2CD5, CARMIL1, CBFA2T2, CCBE1, CCDC88A, CCNY, CD63, CDC25A, CDCA2, CDK12, CDK5RAP2, CDK5RAP3, CDON, CENPJ, CHD6, CHD8, CIT, CKAP5, CLOCK, CLYBL, CMKLR1, CPEB3, CTNNA1, DCUN1D3, DCUN1D4…
GO:0048584	positive regulation of response to stimulus	GO_BiologicalProcess-EBI-UniProt-GOA-ACAP-ARAP_16.06.2020_00h00	0.00519105	0.0451833	0.00879241	0.00879241	[2, 3, 4]	Group44	8.27533	107	[AAK1, ACOD1, ADGRA2, AKT3, ALPK1, ANKRD6, APPL2, ARHGEF3, ARNTL, ASXL1, ATF3, BCAR3, BLK, C1QTNF1, CCBE1, CCDC88A, CD63, CDK5RAP3, CDON, CENPJ, CLOCK, CMKLR1, CTNNA1, DDX60, DLG5, DMTN, DOK4, FCRL3, FGF19, FGFR1, FGFR3, FMR1, FOXM1, FOXP3, FYN, GIPC1, GLI1, GPR17, GPR61, HDAC6, IFI16, IKBKE, IL1R1, IL1RL1, IL33, ITGAM, ITSN1, JAG2, KSR1, LGR6, LOC101080520, LOC101091160, LOC101099296, LRSAM1, MA…
GO:0010647	positive regulation of cell communication	GO_BiologicalProcess-EBI-UniProt-GOA-ACAP-ARAP_16.06.2020_00h00	0.00593954	0.0499156	0.00879241	0.00879241	[3, 4, 5]	Group44	8.4172	92	[AAK1, ADGRA2, AKT3, ALPK1, ANKRD6, APPL2, ARHGEF3, ARNTL, ASXL1, ATF3, BCAR3, BLK, C1QTNF1, CCBE1, CCDC88A, CD63, CDK5RAP3, CDON, CENPJ, CTNNA1, DDX60, DLG5, DMTN, DOK4, FCRL3, FGF19, FGFR1, FGFR3, FYN, GIPC1, GLI1, GPR17, GPR61, IKBKE, IL1R1, IL1RL1, IL33, ITSN1, JAG2, KSR1, LGR6, LOC101091160, MADD, MAP3K11, MAP3K6, MAPK8IP3, MFHAS1, MOAP1, NACC2, NEURL1, NOD1, NR2C1, PDGFB, PELI2, PLA2G5, PLX…
GO:0016459	myosin complex	GO_CellularComponent-EBI-UniProt-GOA-ACAP-ARAP_16.06.2020_00h00	0.00152243	0.0220108	9.17044e-05	0.000296691	[2, 6, 7]	Group45	20.9302	9	[LIMCH1, MYH10, MYH14, MYH7B, MYO10, MYO18A, MYO1B, MYO6, SMYHC]
GO:0032982	myosin filament	GO_CellularComponent-EBI-UniProt-GOA-ACAP-ARAP_16.06.2020_00h00	0.00473122	0.0427062	9.17044e-05	0.000296691	[5]	Group45	50	3	[MYH10, MYH14, TRIM32]
GO:0042641	actomyosin	GO_CellularComponent-EBI-UniProt-GOA-ACAP-ARAP_16.06.2020_00h00	0.000708768	0.013143	9.17044e-05	0.000296691	[2, 6, 7]	Group45	20	11	[ABLIM1, CDC42BPA, FLNB, LIMA1, LIMCH1, MYH10, MYH14, MYLK, MYO18A, PDLIM4, PTK2]
GO:0016460	myosin II complex	GO_CellularComponent-EBI-UniProt-GOA-ACAP-ARAP_16.06.2020_00h00	0.00473122	0.0427062	9.17044e-05	0.000296691	[3, 7, 8]	Group45	50	3	[LIMCH1, MYH10, MYH14]
GO:0097517	contractile actin filament bundle	GO_CellularComponent-EBI-UniProt-GOA-ACAP-ARAP_16.06.2020_00h00	0.00390982	0.03878	9.17044e-05	0.000296691	[3, 7, 8]	Group45	18.3673	9	[ABLIM1, FLNB, LIMA1, LIMCH1, MYH10, MYH14, MYLK, PDLIM4, PTK2]
GO:0001725	stress fiber	GO_CellularComponent-EBI-UniProt-GOA-ACAP-ARAP_16.06.2020_00h00	0.00390982	0.03878	9.17044e-05	0.000296691	[3, 4, 7, 8, 9]	Group45	18.3673	9	[ABLIM1, FLNB, LIMA1, LIMCH1, MYH10, MYH14, MYLK, PDLIM4, PTK2]
GO:0099738	cell cortex region	GO_CellularComponent-EBI-UniProt-GOA-ACAP-ARAP_16.06.2020_00h00	0.00170706	0.0242687	0.000327132	0.000817829	[4]	Group46	25	7	[ANLN, CLASP1, EPB41, EPB41L2, PHLDB1, RIMS3, UNC13A]
GO:0000912	assembly of actomyosin apparatus involved in cytokinesis	GO_BiologicalProcess-EBI-UniProt-GOA-ACAP-ARAP_16.06.2020_00h00	0.00248574	0.0294491	0.000327132	0.000817829	[4, 5, 6]	Group46	60	3	[ANLN, RACGAP1, RTKN]
GO:0044837	actomyosin contractile ring organization	GO_BiologicalProcess-EBI-UniProt-GOA-ACAP-ARAP_16.06.2020_00h00	0.00248574	0.0294491	0.000327132	0.000817829	[3, 4, 5, 6, 8]	Group46	60	3	[ANLN, RACGAP1, RTKN]
GO:0030866	cortical actin cytoskeleton organization	GO_BiologicalProcess-EBI-UniProt-GOA-ACAP-ARAP_16.06.2020_00h00	0.00039153	0.00902636	0.000327132	0.000817829	[4, 7]	Group46	27.5862	8	[ANLN, CIT, DLG1, EPB41, EPB41L2, FMNL2, RACGAP1, RTKN]
GO:0030865	cortical cytoskeleton organization	GO_BiologicalProcess-EBI-UniProt-GOA-ACAP-ARAP_16.06.2020_00h00	0.00106317	0.0176095	0.000327132	0.000817829	[6]	Group46	21.9512	9	[ANLN, CIT, DLG1, EPB41, EPB41L2, FMNL2, RACGAP1, RHOBTB3, RTKN]
GO:0072697	protein localization to cell cortex	GO_BiologicalProcess-EBI-UniProt-GOA-ACAP-ARAP_16.06.2020_00h00	0.00053167	0.0113379	0.000327132	0.000817829	[6]	Group46	57.1429	4	[ANLN, EPB41, EPB41L2, RTKN]
GO:0000915	actomyosin contractile ring assembly	GO_BiologicalProcess-EBI-UniProt-GOA-ACAP-ARAP_16.06.2020_00h00	0.00248574	0.0294491	0.000327132	0.000817829	[4, 5, 6, 7, 9]	Group46	60	3	[ANLN, RACGAP1, RTKN]
GO:0046330	positive regulation of JNK cascade	GO_BiologicalProcess-EBI-UniProt-GOA-ACAP-ARAP_16.06.2020_00h00	0.0012401	0.0194093	0.000410158	0.000980813	[7, 8, 9, 10, 11, 12, 13]	Group47	16.2791	14	[ANKRD6, FGF19, LOC101091160, MAP3K11, MAPK8IP3, MFHAS1, NOD1, PTK2B, SASH1, SERPINF2, SPAG9, TIRAP, TNFRSF19, TNIK]
GO:0008432	JUN kinase binding	GO_MolecularFunction-EBI-UniProt-GOA-ACAP-ARAP_16.06.2020_00h00	0.00473122	0.0427062	0.000410158	0.000980813	[6]	Group47	50	3	[MAPK8IP3, PTK2, SPAG9]
GO:0031434	mitogen-activated protein kinase kinase binding	GO_MolecularFunction-EBI-UniProt-GOA-ACAP-ARAP_16.06.2020_00h00	0.00406039	0.0393581	0.000410158	0.000980813	[6]	Group47	36.3636	4	[DLG1, KSR1, LOC101091160, MAPK8IP3]
GO:0031435	mitogen-activated protein kinase kinase kinase binding	GO_MolecularFunction-EBI-UniProt-GOA-ACAP-ARAP_16.06.2020_00h00	0.00272314	0.0313897	0.000410158	0.000980813	[6]	Group47	40	4	[LOC101091160, MAP3K11, MAPK8IP3, SASH1]
GO:0070304	positive regulation of stress-activated protein kinase signaling cascade	GO_BiologicalProcess-EBI-UniProt-GOA-ACAP-ARAP_16.06.2020_00h00	0.00385098	0.0388744	0.000410158	0.000980813	[5, 6, 7, 8]	Group47	14.0187	15	[ANKRD6, FGF19, LOC101091160, MAP3K11, MAPK8IP3, MFHAS1, NOD1, PTK2B, SASH1, SERPINF2, SPAG9, SPHK1, TIRAP, TNFRSF19, TNIK]
GO:2001224	positive regulation of neuron migration	GO_BiologicalProcess-EBI-UniProt-GOA-ACAP-ARAP_16.06.2020_00h00	0.00577987	0.0493023	0.000410158	0.000980813	[5, 6, 7, 8, 9, 10]	Group47	33.3333	4	[LOC101091160, MAPK8IP3, NSMF, SEMA6A]
GO:0005078	MAP-kinase scaffold activity	GO_BiologicalProcess-EBI-UniProt-GOA-ACAP-ARAP_16.06.2020_00h00	0.00473122	0.0427062	0.000410158	0.000980813	[6, 7, 8, 9, 10, 11, 12]	Group47	50	3	[KSR1, MAPK8IP3, SPAG9]
GO:0032874	positive regulation of stress-activated MAPK cascade	GO_BiologicalProcess-EBI-UniProt-GOA-ACAP-ARAP_16.06.2020_00h00	0.00320704	0.034195	0.000410158	0.000980813	[6, 7, 8, 9, 10, 11, 12]	Group47	14.2857	15	[ANKRD6, FGF19, LOC101091160, MAP3K11, MAPK8IP3, MFHAS1, NOD1, PTK2B, SASH1, SERPINF2, SPAG9, SPHK1, TIRAP, TNFRSF19, TNIK]
GO:0030258	lipid modification	GO_BiologicalProcess-EBI-UniProt-GOA-ACAP-ARAP_16.06.2020_00h00	0.0030309	0.0329345	0.0030309	0.00438683	[4, 5]	Group48	11.7371	25	[ACACB, APPL2, DGKH, DGKZ, ECHDC2, FGFR3, INPP5A, LOC101091160, PDGFB, PEX5, PIKFYVE, PIP5KL1, PLPPR2, PRKAA1, PTK2B, RBL1, SH3GLB1, SOCS5, SOCS7, SPHK1, SPHK2, SYNJ1, SYNJ2, TTC7B, VAV2]
GO:0046834	lipid phosphorylation	GO_BiologicalProcess-EBI-UniProt-GOA-ACAP-ARAP_16.06.2020_00h00	0.000135806	0.00429047	0.0030309	0.00438683	[5, 6]	Group48	18.3908	16	[DGKH, DGKZ, FGFR3, LOC101091160, PDGFB, PIKFYVE, PIP5KL1, PTK2B, RBL1, SH3GLB1, SOCS5, SOCS7, SPHK1, SPHK2, TTC7B, VAV2]
GO:0001727	lipid kinase activity	GO_BiologicalProcess-EBI-UniProt-GOA-ACAP-ARAP_16.06.2020_00h00	2.6556e-05	0.00137287	0.0030309	0.00438683	[6, 7]	Group48	26.087	12	[DGKZ, FGFR3, LOC101091160, PDGFB, PTK2B, RBL1, SH3GLB1, SOCS5, SOCS7, SPHK1, SPHK2, VAV2]
GO:0043550	regulation of lipid kinase activity	GO_BiologicalProcess-EBI-UniProt-GOA-ACAP-ARAP_16.06.2020_00h00	0.000182878	0.00519983	0.0030309	0.00438683	[5, 6, 7, 8, 9]	Group48	25	10	[DGKZ, FGFR3, LOC101091160, PDGFB, PTK2B, RBL1, SH3GLB1, SOCS5, SOCS7, VAV2]
GO:0046854	phosphatidylinositol phosphorylation	GO_BiologicalProcess-EBI-UniProt-GOA-ACAP-ARAP_16.06.2020_00h00	0.00171721	0.0242112	0.0030309	0.00438683	[6, 7, 8]	Group48	17.1429	12	[DGKZ, FGFR3, LOC101091160, PDGFB, PIKFYVE, PIP5KL1, PTK2B, SH3GLB1, SOCS5, SOCS7, TTC7B, VAV2]
GO:0090218	positive regulation of lipid kinase activity	GO_BiologicalProcess-EBI-UniProt-GOA-ACAP-ARAP_16.06.2020_00h00	0.00225887	0.0279249	0.0030309	0.00438683	[4, 5, 6, 7, 8, 9, 10]	Group48	27.2727	6	[DGKZ, FGFR3, PDGFB, PTK2B, SH3GLB1, VAV2]
GO:0035004	phosphatidylinositol 3-kinase activity	GO_BiologicalProcess-EBI-UniProt-GOA-ACAP-ARAP_16.06.2020_00h00	0.00589391	0.0497773	0.0030309	0.00438683	[7, 8, 9]	Group48	18.6047	8	[FGFR3, LOC101091160, PDGFB, PTK2B, SH3GLB1, SOCS5, SOCS7, VAV2]
GO:0043551	regulation of phosphatidylinositol 3-kinase activity	GO_BiologicalProcess-EBI-UniProt-GOA-ACAP-ARAP_16.06.2020_00h00	0.0012393	0.0195764	0.0030309	0.00438683	[6, 7, 8, 9, 10]	Group48	23.5294	8	[FGFR3, LOC101091160, PDGFB, PTK2B, SH3GLB1, SOCS5, SOCS7, VAV2]
GO:0051647	nucleus localization	GO_BiologicalProcess-EBI-UniProt-GOA-ACAP-ARAP_16.06.2020_00h00	0.00289011	0.0320164	3.93677e-06	2.70653e-05	[4]	Group49	26.087	6	[BIN1, HOOK3, MYH10, PCM1, PTK2, TMEM201]
GO:0007097	nuclear migration	GO_BiologicalProcess-EBI-UniProt-GOA-ACAP-ARAP_16.06.2020_00h00	0.0048454	0.0432789	3.93677e-06	2.70653e-05	[4, 5]	Group49	27.7778	5	[HOOK3, MYH10, PCM1, PTK2, TMEM201]
GO:0005814	centriole	GO_CellularComponent-EBI-UniProt-GOA-ACAP-ARAP_16.06.2020_00h00	0.000201165	0.00536232	3.93677e-06	2.70653e-05	[3, 4, 5, 7, 8]	Group49	18.5185	15	[AGBL2, C2CD3, CBY1, CCDC120, CCDC88A, CENPJ, CEP128, CEP83, CNTLN, IFT88, KIF3A, ODF2, PCM1, STIL, TTBK2]
GO:0044380	protein localization to cytoskeleton	GO_BiologicalProcess-EBI-UniProt-GOA-ACAP-ARAP_16.06.2020_00h00	8.9824e-05	0.00326042	3.93677e-06	2.70653e-05	[6]	Group49	27.027	10	[ANLN, BICD1, C2CD3, CEP83, GOLGB1, HOOK3, PCM1, RTKN, STIL, TTBK2]
GO:0072393	microtubule anchoring at microtubule organizing center	GO_BiologicalProcess-EBI-UniProt-GOA-ACAP-ARAP_16.06.2020_00h00	0.00062141	0.0124721	3.93677e-06	2.70653e-05	[5, 8]	Group49	41.6667	5	[BICD1, CCDC120, HOOK3, KIF3A, PCM1]
GO:0072698	protein localization to microtubule cytoskeleton	GO_BiologicalProcess-EBI-UniProt-GOA-ACAP-ARAP_16.06.2020_00h00	0.000806125	0.0147876	3.93677e-06	2.70653e-05	[7]	Group49	25	8	[BICD1, C2CD3, CEP83, GOLGB1, HOOK3, PCM1, STIL, TTBK2]
GO:0034454	microtubule anchoring at centrosome	GO_BiologicalProcess-EBI-UniProt-GOA-ACAP-ARAP_16.06.2020_00h00	0.00272314	0.0313897	3.93677e-06	2.70653e-05	[6, 9]	Group49	40	4	[CCDC120, HOOK3, KIF3A, PCM1]
GO:1905508	protein localization to microtubule organizing center	GO_BiologicalProcess-EBI-UniProt-GOA-ACAP-ARAP_16.06.2020_00h00	0.000250222	0.00646786	3.93677e-06	2.70653e-05	[8]	Group49	33.3333	7	[BICD1, C2CD3, CEP83, GOLGB1, HOOK3, PCM1, STIL]
GO:0046330	positive regulation of JNK cascade	GO_BiologicalProcess-EBI-UniProt-GOA-ACAP-ARAP_16.06.2020_00h00	0.0012401	0.0194093	0.00690166	0.00702947	[7, 8, 9, 10, 11, 12, 13]	Group50	16.2791	14	[ANKRD6, FGF19, LOC101091160, MAP3K11, MAPK8IP3, MFHAS1, NOD1, PTK2B, SASH1, SERPINF2, SPAG9, TIRAP, TNFRSF19, TNIK]
GO:0031098	stress-activated protein kinase signaling cascade	GO_BiologicalProcess-EBI-UniProt-GOA-ACAP-ARAP_16.06.2020_00h00	0.00574604	0.0492601	0.00690166	0.00702947	[4, 5, 6]	Group50	11.6402	22	[ANKRD6, DLG1, FGF19, FOXM1, LOC101091160, MAP3K11, MAPK8IP3, MFHAS1, NEK1, NOD1, PAK4, PTK2B, SASH1, SERPINF2, SPAG9, SPHK1, STRADA, TIRAP, TNFRSF19, TNIK, ULK4, ZMYND11]
GO:0070302	regulation of stress-activated protein kinase signaling cascade	GO_BiologicalProcess-EBI-UniProt-GOA-ACAP-ARAP_16.06.2020_00h00	0.00294152	0.0323757	0.00690166	0.00702947	[4, 5, 6, 7]	Group50	13.0137	19	[ANKRD6, DLG1, FGF19, FOXM1, LOC101091160, MAP3K11, MAPK8IP3, MFHAS1, NOD1, PTK2B, SASH1, SERPINF2, SPAG9, SPHK1, TIRAP, TNFRSF19, TNIK, ULK4, ZMYND11]
GO:0031435	mitogen-activated protein kinase kinase kinase binding	GO_MolecularFunction-EBI-UniProt-GOA-ACAP-ARAP_16.06.2020_00h00	0.00272314	0.0313897	0.00690166	0.00702947	[6]	Group50	40	4	[LOC101091160, MAP3K11, MAPK8IP3, SASH1]
GO:0070304	positive regulation of stress-activated protein kinase signaling cascade	GO_BiologicalProcess-EBI-UniProt-GOA-ACAP-ARAP_16.06.2020_00h00	0.00385098	0.0388744	0.00690166	0.00702947	[5, 6, 7, 8]	Group50	14.0187	15	[ANKRD6, FGF19, LOC101091160, MAP3K11, MAPK8IP3, MFHAS1, NOD1, PTK2B, SASH1, SERPINF2, SPAG9, SPHK1, TIRAP, TNFRSF19, TNIK]
GO:0032872	regulation of stress-activated MAPK cascade	GO_BiologicalProcess-EBI-UniProt-GOA-ACAP-ARAP_16.06.2020_00h00	0.00231859	0.0278557	0.00690166	0.00702947	[5, 6, 7, 8, 9, 10, 11]	Group50	13.2867	19	[ANKRD6, DLG1, FGF19, FOXM1, LOC101091160, MAP3K11, MAPK8IP3, MFHAS1, NOD1, PTK2B, SASH1, SERPINF2, SPAG9, SPHK1, TIRAP, TNFRSF19, TNIK, ULK4, ZMYND11]
GO:0007254	JNK cascade	GO_BiologicalProcess-EBI-UniProt-GOA-ACAP-ARAP_16.06.2020_00h00	0.0044018	0.0414888	0.00690166	0.00702947	[6, 7, 8, 10, 11]	Group50	13.4454	16	[ANKRD6, FGF19, LOC101091160, MAP3K11, MAPK8IP3, MFHAS1, NOD1, PTK2B, SASH1, SERPINF2, SPAG9, TIRAP, TNFRSF19, TNIK, ULK4, ZMYND11]
GO:0032874	positive regulation of stress-activated MAPK cascade	GO_BiologicalProcess-EBI-UniProt-GOA-ACAP-ARAP_16.06.2020_00h00	0.00320704	0.034195	0.00690166	0.00702947	[6, 7, 8, 9, 10, 11, 12]	Group50	14.2857	15	[ANKRD6, FGF19, LOC101091160, MAP3K11, MAPK8IP3, MFHAS1, NOD1, PTK2B, SASH1, SERPINF2, SPAG9, SPHK1, TIRAP, TNFRSF19, TNIK]
GO:0046328	regulation of JNK cascade	GO_BiologicalProcess-EBI-UniProt-GOA-ACAP-ARAP_16.06.2020_00h00	0.00216651	0.0269786	0.00690166	0.00702947	[6, 7, 8, 9, 10, 11, 12]	Group50	14.4144	16	[ANKRD6, FGF19, LOC101091160, MAP3K11, MAPK8IP3, MFHAS1, NOD1, PTK2B, SASH1, SERPINF2, SPAG9, TIRAP, TNFRSF19, TNIK, ULK4, ZMYND11]
GO:0000226	microtubule cytoskeleton organization	GO_BiologicalProcess-EBI-UniProt-GOA-ACAP-ARAP_16.06.2020_00h00	2.3865e-06	0.000271425	4.9786e-06	3.04248e-05	[3, 6]	Group51	12.5581	54	[APC, ATAT1, BICD1, C2CD3, CALML4, CCDC120, CCDC66, CCDC88A, CDK5RAP2, CENPJ, CKAP5, CLASP1, CNTLN, CUL9, DCLK2, DLG1, DST, EML2, EML4, HAUS1, HAUS5, HAUS8, HDAC6, HOOK2, HOOK3, KIAA0753, KIF3A, LOC101100223, MARK3, MTCL1, NAV3, NEURL1, ODF2, PCM1, PHLDB1, PRKAA1, PTK2, RACGAP1, RNF4, SMC1A, SRGAP2, SSX2IP, STIL, TACC1, TEKT2, TMEM67, TNNI3, TPX2, TTBK2, TTLL5, TTLL7, TUBGCP2, ULK4, ZNF207]
GO:0043242	negative regulation of protein-containing complex disassembly	GO_BiologicalProcess-EBI-UniProt-GOA-ACAP-ARAP_16.06.2020_00h00	0.0033828	0.0354052	4.9786e-06	3.04248e-05	[4, 5, 6, 7]	Group51	18.75	9	[ADD3, APC, CARMIL1, HDAC6, KIAA1211, LIMA1, NAV3, TPX2, TTBK2]
GO:0051493	regulation of cytoskeleton organization	GO_BiologicalProcess-EBI-UniProt-GOA-ACAP-ARAP_16.06.2020_00h00	0.00126835	0.0196709	4.9786e-06	3.04248e-05	[5, 6]	Group51	10.7239	40	[ACTR3B, ADD3, APC, ATAT1, BICD1, BIN1, CARMIL1, CCDC88A, CDK5RAP2, CENPJ, CKAP5, CLASP1, CNTRL, DLG1, DMTN, EML2, EVL, HDAC6, KIAA1211, LIMA1, LIMCH1, NAV3, NCKAP1, PHLDB1, PLEKHG2, PLXNB1, PRKAA1, PTK2B, RHOBTB3, RICTOR, RNF4, SERPINF2, SMC1A, SORBS3, SSH1, STIL, TMEM67, TPX2, TSC1, TTBK2]
GO:0070507	regulation of microtubule cytoskeleton organization	GO_BiologicalProcess-EBI-UniProt-GOA-ACAP-ARAP_16.06.2020_00h00	0.00172299	0.0238977	4.9786e-06	3.04248e-05	[4, 5, 6, 7]	Group51	13.9535	18	[APC, ATAT1, BICD1, CDK5RAP2, CENPJ, CKAP5, CLASP1, EML2, HDAC6, NAV3, PHLDB1, PRKAA1, RNF4, SMC1A, STIL, TMEM67, TPX2, TTBK2]
GO:1901879	regulation of protein depolymerization	GO_BiologicalProcess-EBI-UniProt-GOA-ACAP-ARAP_16.06.2020_00h00	0.00588262	0.0499291	4.9786e-06	3.04248e-05	[5, 6, 7, 8]	Group51	17.3077	9	[ADD3, APC, CARMIL1, HDAC6, KIAA1211, LIMA1, NAV3, TPX2, TTBK2]
GO:0031111	negative regulation of microtubule polymerization or depolymerization	GO_BiologicalProcess-EBI-UniProt-GOA-ACAP-ARAP_16.06.2020_00h00	0.000703267	0.0131843	4.9786e-06	3.04248e-05	[5, 6, 7, 8, 9]	Group51	33.3333	6	[APC, EML2, HDAC6, NAV3, TPX2, TTBK2]
GO:0031114	regulation of microtubule depolymerization	GO_BiologicalProcess-EBI-UniProt-GOA-ACAP-ARAP_16.06.2020_00h00	0.00275398	0.0315321	4.9786e-06	3.04248e-05	[5, 6, 7, 8, 9]	Group51	31.25	5	[APC, HDAC6, NAV3, TPX2, TTBK2]
GO:1901880	negative regulation of protein depolymerization	GO_BiologicalProcess-EBI-UniProt-GOA-ACAP-ARAP_16.06.2020_00h00	0.00152243	0.0220108	4.9786e-06	3.04248e-05	[5, 6, 7, 8, 9]	Group51	20.9302	9	[ADD3, APC, CARMIL1, HDAC6, KIAA1211, LIMA1, NAV3, TPX2, TTBK2]
GO:0007026	negative regulation of microtubule depolymerization	GO_BiologicalProcess-EBI-UniProt-GOA-ACAP-ARAP_16.06.2020_00h00	0.000955925	0.0164728	4.9786e-06	3.04248e-05	[5, 6, 7, 8, 9, 10]	Group51	38.4615	5	[APC, HDAC6, NAV3, TPX2, TTBK2]
GO:0008092	cytoskeletal protein binding	GO_MolecularFunction-EBI-UniProt-GOA-ACAP-ARAP_16.06.2020_00h00	7.19457e-10	6.13697e-07	3.55957e-09	1.95777e-07	[3]	Group52	12.6781	89	[ABLIM1, ACTR3B, ADD3, ANLN, APC, BICD1, BIN1, CCDC66, CCDC88A, CDK5RAP2, CENPJ, CEP57L1, CKAP5, CLASP1, CNTRL, COBLL1, CTNNA1, DLG5, DMTN, DST, EML2, EML4, EML5, EPB41, EPB41L2, EPS8L1, ESPN, EVL, FARP1, FLNB, FMNL2, FYN, GAS7, GIPC1, GLI1, HDAC6, HOOK2, HOOK3, IFT74, IFT81, IPP, JAKMIP3, KCNMA1, KCNQ2, KCTD6, KIF16B, KIF1A, KIF1B, KIF3A, LIMA1, LIMCH1, MAPK8IP3, MAST1, MTCL1, MTSS1, MYH10, MYH1…
GO:0043228	non-membrane-bounded organelle	GO_CellularComponent-EBI-UniProt-GOA-ACAP-ARAP_16.06.2020_00h00	1.44286e-06	0.000223775	3.55957e-09	1.95777e-07	[3]	Group52	8.56731	238	[ABLIM1, ACACA, ACKR2, ACTR3B, ADARB1, ADD3, ADGRB2, AGBL2, ANLN, APC, ARHGAP32, ARNTL, ATAT1, ATF3, ATP2B4, BBS9, BFSP1, BICD1, BIN1, BMS1, C2CD3, C2CD5, CB3H14orf39, CBX5, CBY1, CCDC120, CCDC141, CCDC146, CCDC66, CCDC77, CCDC88A, CCNB1IP1, CDC42BPA, CDCA2, CDK12, CDK5RAP2, CDK5RAP3, CDKL2, CENPJ, CEP112, CEP128, CEP44, CEP57L1, CEP83, CEP85L, CIT, CKAP2L, CKAP5, CLASP1, CLOCK, CNTLN, CNTRL, CTN…
GO:0043232	intracellular non-membrane-bounded organelle	GO_CellularComponent-EBI-UniProt-GOA-ACAP-ARAP_16.06.2020_00h00	2.00886e-06	0.000263625	3.55957e-09	1.95777e-07	[3, 4]	Group52	8.53746	237	[ABLIM1, ACACA, ACKR2, ACTR3B, ADARB1, ADD3, ADGRB2, AGBL2, ANLN, APC, ARHGAP32, ARNTL, ATAT1, ATF3, ATP2B4, BBS9, BFSP1, BICD1, BIN1, BMS1, C2CD3, C2CD5, CB3H14orf39, CBX5, CBY1, CCDC120, CCDC141, CCDC146, CCDC66, CCDC77, CCDC88A, CCNB1IP1, CDC42BPA, CDCA2, CDK12, CDK5RAP2, CDK5RAP3, CDKL2, CENPJ, CEP112, CEP128, CEP44, CEP57L1, CEP83, CEP85L, CIT, CKAP2L, CKAP5, CLASP1, CLOCK, CNTLN, CNTRL, CTN…
GO:0000226	microtubule cytoskeleton organization	GO_BiologicalProcess-EBI-UniProt-GOA-ACAP-ARAP_16.06.2020_00h00	2.3865e-06	0.000271425	3.55957e-09	1.95777e-07	[3, 6]	Group52	12.5581	54	[APC, ATAT1, BICD1, C2CD3, CALML4, CCDC120, CCDC66, CCDC88A, CDK5RAP2, CENPJ, CKAP5, CLASP1, CNTLN, CUL9, DCLK2, DLG1, DST, EML2, EML4, HAUS1, HAUS5, HAUS8, HDAC6, HOOK2, HOOK3, KIAA0753, KIF3A, LOC101100223, MARK3, MTCL1, NAV3, NEURL1, ODF2, PCM1, PHLDB1, PRKAA1, PTK2, RACGAP1, RNF4, SMC1A, SRGAP2, SSX2IP, STIL, TACC1, TEKT2, TMEM67, TNNI3, TPX2, TTBK2, TTLL5, TTLL7, TUBGCP2, ULK4, ZNF207]
GO:0005856	cytoskeleton	GO_CellularComponent-EBI-UniProt-GOA-ACAP-ARAP_16.06.2020_00h00	1.75807e-11	2.99927e-08	3.55957e-09	1.95777e-07	[4, 5]	Group52	11.1359	150	[ABLIM1, ACACA, ACKR2, ACTR3B, ADD3, ADGRB2, AGBL2, ANLN, APC, ARHGAP32, ATAT1, BBS9, BFSP1, BICD1, BIN1, C2CD3, C2CD5, CBY1, CCDC120, CCDC141, CCDC146, CCDC66, CCDC77, CCDC88A, CDC42BPA, CDK5RAP2, CDK5RAP3, CDKL2, CENPJ, CEP112, CEP128, CEP44, CEP57L1, CEP83, CEP85L, CIT, CKAP2L, CKAP5, CLASP1, CNTLN, CNTRL, CTNNA1, DDR2, DDX60, DLG1, DLG4, DLG5, DMTN, DNHD1, DRC3, DST, DTL, DYNC2LI1, DZIP1, EML…
GO:0005815	microtubule organizing center	GO_CellularComponent-EBI-UniProt-GOA-ACAP-ARAP_16.06.2020_00h00	2.128e-07	6.05061e-05	3.55957e-09	1.95777e-07	[2, 6, 7]	Group52	12.7273	63	[ADGRB2, AGBL2, BBS9, BICD1, C2CD3, C2CD5, CBY1, CCDC120, CCDC141, CCDC66, CCDC77, CCDC88A, CDK5RAP2, CDK5RAP3, CDKL2, CENPJ, CEP112, CEP128, CEP44, CEP57L1, CEP83, CEP85L, CKAP2L, CKAP5, CLASP1, CNTLN, CNTRL, DLG5, DTL, DYNC2LI1, DZIP1, HAUS5, HAUS8, HOOK2, HOOK3, IFT74, IFT81, IFT88, JADE1, KIF3A, LOC101093537, MAP3K11, NEK1, ODF2, PCM1, PDE4D, PRKACB, PRKCQ, PSEN2, PXK, RAP1GAP2, SFI1, SMTN, S…
GO:0007010	cytoskeleton organization	GO_BiologicalProcess-EBI-UniProt-GOA-ACAP-ARAP_16.06.2020_00h00	2.07255e-08	1.17859e-05	3.55957e-09	1.95777e-07	[5]	Group52	11.0331	110	[ABI1, ABI2, ABLIM1, ABR, ACTR3B, ADD3, ANLN, APC, ARHGAP26, ATAT1, BICD1, BIN1, C2CD3, CALML4, CARMIL1, CCDC120, CCDC66, CCDC88A, CDC42BPA, CDK5RAP2, CENPJ, CIT, CKAP5, CLASP1, CNTLN, CNTRL, CUL9, DCLK2, DLG1, DMTN, DST, ELMO2, EML2, EML4, EPB41, EPB41L2, ESPN, EVL, FGD3, FLNB, FMNL2, HAUS1, HAUS5, HAUS8, HDAC6, HOOK2, HOOK3, IQSEC2, KIAA0753, KIAA1211, KIF3A, KLHL24, LIMA1, LIMCH1, LOC101100223…
GO:0015630	microtubule cytoskeleton	GO_CellularComponent-EBI-UniProt-GOA-ACAP-ARAP_16.06.2020_00h00	6.13447e-07	0.000116282	3.55957e-09	1.95777e-07	[5, 6]	Group52	11.0276	88	[ADGRB2, AGBL2, APC, ATAT1, BBS9, BICD1, C2CD3, C2CD5, CBY1, CCDC120, CCDC141, CCDC66, CCDC77, CCDC88A, CDK5RAP2, CDK5RAP3, CDKL2, CENPJ, CEP112, CEP128, CEP44, CEP57L1, CEP83, CEP85L, CKAP2L, CKAP5, CLASP1, CNTLN, CNTRL, DLG1, DLG5, DNHD1, DTL, DYNC2LI1, DZIP1, EML2, EML4, EPB41, HAUS1, HAUS5, HAUS8, HDAC6, HOOK2, HOOK3, IFT74, IFT81, IFT88, JADE1, KIF16B, KIF1A, KIF1B, KIF3A, LOC101093537, MAP3…
GO:0005813	centrosome	GO_CellularComponent-EBI-UniProt-GOA-ACAP-ARAP_16.06.2020_00h00	6.25427e-05	0.00260239	3.55957e-09	1.95777e-07	[3, 7, 8]	Group52	11.7207	47	[ADGRB2, BBS9, BICD1, C2CD3, C2CD5, CCDC141, CCDC66, CCDC77, CCDC88A, CDK5RAP2, CDK5RAP3, CDKL2, CENPJ, CEP112, CEP44, CEP57L1, CEP85L, CKAP2L, CKAP5, CNTLN, DTL, DYNC2LI1, HAUS5, HAUS8, HOOK2, HOOK3, IFT74, IFT81, IFT88, MAP3K11, NEK1, ODF2, PCM1, PDE4D, PRKACB, PRKCQ, PSEN2, PXK, RAP1GAP2, SFI1, SPAG9, SSX2IP, STIL, TBC1D31, TMEM67, TUBGCP2, WDR60]
GO:0031344	regulation of cell projection organization	GO_BiologicalProcess-EBI-UniProt-GOA-ACAP-ARAP_16.06.2020_00h00	0.000894907	0.0157393	4.72222e-05	0.000173148	[4, 5]	Group53	10.6965	43	[ANLN, ARHGAP24, BHLHB9, CAMK2G, CARMIL1, CBFA2T2, CCDC88A, CENPJ, DLG5, DMTN, DYNC2LI1, EPHB3, EPS8L1, EVL, FGFR1, FMR1, FN1, FYN, LOC101091160, MYO10, NAV3, NCKAP1, NEURL1, PACSIN1, PLXNB1, PLXNB3, PPP3CA, PRRX1, PTK2, PTK2B, PTPRS, RAP1GAP2, RAPGEF2, SEMA4G, SEMA6A, SS18L1, SYNGAP1, SYT2, SYT3, TIAM2, TNIK, ULK4, UNC13A]
GO:0050808	synapse organization	GO_BiologicalProcess-EBI-UniProt-GOA-ACAP-ARAP_16.06.2020_00h00	0.0018248	0.0247072	4.72222e-05	0.000173148	[5]	Group53	11.4504	30	[ADGRB2, BCAN, BHLHB9, CACNB1, DLG1, DLG4, DLG5, DLGAP3, DMPK, EPHB3, FYN, GPHN, HDAC6, IGSF9, LOC101091160, MYH10, NEURL1, NFIA, P2RX2, PLXNB1, PPFIA4, PPFIBP2, PTK2, PTPRF, PTPRS, SYBU, SYNGAP1, TANC1, TSC1, UNC13A]
GO:0120035	regulation of plasma membrane bounded cell projection organization	GO_BiologicalProcess-EBI-UniProt-GOA-ACAP-ARAP_16.06.2020_00h00	0.000693919	0.0133014	4.72222e-05	0.000173148	[5, 6]	Group53	10.8312	43	[ANLN, ARHGAP24, BHLHB9, CAMK2G, CARMIL1, CBFA2T2, CCDC88A, CENPJ, DLG5, DMTN, DYNC2LI1, EPHB3, EPS8L1, EVL, FGFR1, FMR1, FN1, FYN, LOC101091160, MYO10, NAV3, NCKAP1, NEURL1, PACSIN1, PLXNB1, PLXNB3, PPP3CA, PRRX1, PTK2, PTK2B, PTPRS, RAP1GAP2, RAPGEF2, SEMA4G, SEMA6A, SS18L1, SYNGAP1, SYT2, SYT3, TIAM2, TNIK, ULK4, UNC13A]
GO:0030182	neuron differentiation	GO_BiologicalProcess-EBI-UniProt-GOA-ACAP-ARAP_16.06.2020_00h00	0.00183578	0.0242778	4.72222e-05	0.000173148	[4, 6, 7, 8]	Group53	9.05882	77	[ABI1, ADARB1, APBB2, ATAT1, BHLHB9, BIN1, CAMK2G, CBFA2T2, CCDC141, CCDC88A, CDH23, CDK5RAP2, CDON, DDR1, DLG4, DLG5, EPHB3, FGFR1, FMR1, FN1, FOLR1, FRY, FYN, GAS7, GIGYF2, HDAC6, IGSF9, JAG2, KCNIP2, KIF3A, LOC101091160, MAPK8IP3, MFSD8, MYH10, MYO6, NCOA1, NEURL1, NTN3, NYAP1, PACSIN1, PAK4, PEX5, PLXNB1, PLXNB3, PPP3CA, PRRX1, PSD, PTCH1, PTK2, PTK2B, PTPRS, RAP1GAP2, RAPGEF2, RBPJ, RHOBTB3,…
GO:0045664	regulation of neuron differentiation	GO_BiologicalProcess-EBI-UniProt-GOA-ACAP-ARAP_16.06.2020_00h00	0.00114827	0.018836	4.72222e-05	0.000173148	[5, 6, 7, 8, 9]	Group53	10.705	41	[BHLHB9, BIN1, CAMK2G, CBFA2T2, CCDC88A, CDK5RAP2, CDON, DLG5, EPHB3, FGFR1, FMR1, FN1, FYN, LOC101091160, NCOA1, NEURL1, PACSIN1, PLXNB1, PLXNB3, PPP3CA, PRRX1, PTK2, PTK2B, PTPRS, RAP1GAP2, RAPGEF2, SEMA4G, SEMA6A, SPAG9, SS18L1, SYNGAP1, SYT2, SYT3, TCF12, TCF4, TIAM2, TNIK, TRIM32, ULK4, UNC13A, ZEB1]
GO:0031175	neuron projection development	GO_BiologicalProcess-EBI-UniProt-GOA-ACAP-ARAP_16.06.2020_00h00	0.00398867	0.0388838	4.72222e-05	0.000173148	[5, 6, 8, 9, 10]	Group53	9.33333	56	[ABI1, ADARB1, APBB2, BHLHB9, CAMK2G, CBFA2T2, CCDC141, CCDC88A, CDH23, DDR1, DLG4, DLG5, EPHB3, FGFR1, FMR1, FN1, FOLR1, FRY, FYN, GAS7, HDAC6, IGSF9, KIF3A, LOC101091160, MAPK8IP3, MYH10, NEURL1, NTN3, NYAP1, PACSIN1, PAK4, PLXNB1, PLXNB3, PPP3CA, PRRX1, PSD, PTK2, PTK2B, PTPRS, RAP1GAP2, RAPGEF2, RHOBTB3, SEMA4G, SEMA6A, SLC12A5, SRGAP2, SS18L1, SYNGAP1, SYT2, SYT3, TIAM2, TNIK, TRIM32, ULK4, …
GO:0016358	dendrite development	GO_BiologicalProcess-EBI-UniProt-GOA-ACAP-ARAP_16.06.2020_00h00	0.000111557	0.00380631	4.72222e-05	0.000173148	[3, 6, 7, 9, 10, 11]	Group53	15.6028	22	[ABI1, BHLHB9, DLG4, DLG5, EPHB3, FMR1, FYN, HDAC6, IGSF9, LOC101091160, NEURL1, NTN3, PACSIN1, PAK4, PPP3CA, PTPRS, RAPGEF2, SLC12A5, SRGAP2, SS18L1, SYNGAP1, TNIK]
GO:0060996	dendritic spine development	GO_BiologicalProcess-EBI-UniProt-GOA-ACAP-ARAP_16.06.2020_00h00	0.000135252	0.00435359	4.72222e-05	0.000173148	[3, 4, 7, 8, 10, 11, 12]	Group53	23.913	11	[BHLHB9, DLG4, DLG5, EPHB3, FMR1, HDAC6, NEURL1, PAK4, PTPRS, SLC12A5, SRGAP2]
GO:0010975	regulation of neuron projection development	GO_BiologicalProcess-EBI-UniProt-GOA-ACAP-ARAP_16.06.2020_00h00	0.00201674	0.0256758	4.72222e-05	0.000173148	[6, 7, 8, 9, 10, 11]	Group53	11.1498	32	[BHLHB9, CAMK2G, CBFA2T2, CCDC88A, DLG5, EPHB3, FGFR1, FMR1, FN1, FYN, LOC101091160, NEURL1, PACSIN1, PLXNB1, PLXNB3, PPP3CA, PRRX1, PTK2, PTK2B, PTPRS, RAP1GAP2, RAPGEF2, SEMA4G, SEMA6A, SS18L1, SYNGAP1, SYT2, SYT3, TIAM2, TNIK, ULK4, UNC13A]
GO:0019899	enzyme binding	GO_MolecularFunction-EBI-UniProt-GOA-ACAP-ARAP_16.06.2020_00h00	5.38342e-06	0.000437339	0.000146733	0.000424752	[3]	Group54	9.34768	139	[ABR, ACAP2, ADCY6, ANLN, ARHGEF12, ARHGEF3, ATP2B4, ATP6V0A1, ATXN3, BCAR3, BICD1, BIN1, CBLB, CBX5, CCBE1, CCDC88A, CCNY, CDC25A, CDK12, CDK5RAP2, CDK5RAP3, CENPJ, CNTLN, CUL9, DCUN1D3, DCUN1D4, DENND1A, DENND2C, DLG1, DLG3, DLG4, DMXL2, DOCK3, DOCK9, DUSP16, ECM1, ELMO2, EPS8L1, EVI5, EVI5L, FARP1, FCRL3, FGD3, FGD6, FMNL2, FN1, FOXM1, FOXP3, FYN, GBF1, GCLM, HDAC6, HM13, IKBKE, IL1R1, IQSEC2,…
GO:0098772	molecular function regulator	GO_BiologicalProcess-EBI-UniProt-GOA-ACAP-ARAP_16.06.2020_00h00	0.00464404	0.0421422	0.000146733	0.000424752	[3]	Group54	8.34002	104	[ABI1, ABR, ACAP2, AGAP1, AGAP3, ANXA3, ARAP2, ARAP3, ARHGAP23, ARHGAP24, ARHGAP26, ARHGAP32, ARHGEF12, ARHGEF3, ARPP19, ASAP2, ATP2A3, ATP2B4, BCAR3, BIN1, CALML4, CCDC88A, CCNT2, CCNY, DENND1A, DENND2C, DEPDC5, DLG1, DMPK, DOCK3, DOCK9, DUS2, ELMOD2, EPS8L1, EVI5, EVI5L, FARP1, FBLN1, FGD3, FGD6, FGF13, FGF19, FN1, GBF1, GCLM, GIT2, GOPC, GPRC5C, GRM2, IKBKE, IL20, IL33, IQSEC2, ITIH4, ITSN1, J…
GO:0005085	guanyl-nucleotide exchange factor activity	GO_BiologicalProcess-EBI-UniProt-GOA-ACAP-ARAP_16.06.2020_00h00	1.93783e-06	0.000275495	0.000146733	0.000424752	[4]	Group54	16.5746	30	[ABR, ARHGEF12, ARHGEF3, BCAR3, CCDC88A, DENND1A, DENND2C, DOCK3, DOCK9, EPS8L1, FARP1, FGD3, FGD6, GBF1, IQSEC2, ITSN1, MADD, MCF2L, PLEKHG1, PLEKHG2, PLEKHG3, PLEKHG5, PSD, RAB3IL1, RABIF, RALGPS1, RAPGEF2, RASGEF1A, TIAM2, VAV2]
GO:0051020	GTPase binding	GO_MolecularFunction-EBI-UniProt-GOA-ACAP-ARAP_16.06.2020_00h00	7.85825e-06	0.00055859	0.000146733	0.000424752	[4]	Group54	12.3188	51	[ABR, ACAP2, ANLN, ARHGEF12, ARHGEF3, BCAR3, BICD1, CCDC88A, DENND1A, DENND2C, DMXL2, DOCK3, DOCK9, ELMO2, EPS8L1, EVI5, EVI5L, FARP1, FGD3, FGD6, FMNL2, GBF1, IQSEC2, ITSN1, MADD, MCF2L, NCKAP1, PKN3, PLEKHG1, PLEKHG2, PLEKHG3, PLEKHG5, PSD, RAB3IL1, RABIF, RALGPS1, RAPGEF2, RASGEF1A, RHOBTB3, RILPL1, RIMS3, RNF152, RRAGB, RTKN, SGSM2, SRGAP2, SYTL2, TBC1D5, TBCK, TIAM2, VAV2]
GO:0005088	Ras guanyl-nucleotide exchange factor activity	GO_BiologicalProcess-EBI-UniProt-GOA-ACAP-ARAP_16.06.2020_00h00	8.38294e-06	0.000572052	0.000146733	0.000424752	[5]	Group54	20.9302	18	[ARHGEF12, ARHGEF3, DENND1A, DENND2C, EPS8L1, FARP1, FGD3, FGD6, ITSN1, MADD, PLEKHG2, PLEKHG3, PLEKHG5, RAB3IL1, RALGPS1, RAPGEF2, RASGEF1A, TIAM2]
GO:0007264	small GTPase mediated signal transduction	GO_BiologicalProcess-EBI-UniProt-GOA-ACAP-ARAP_16.06.2020_00h00	8.93908e-05	0.00331523	0.000146733	0.000424752	[4, 5, 6]	Group54	12	42	[ARHGAP24, ARHGAP26, ARHGAP32, ARHGEF12, ARHGEF3, BCAR3, CCDC88A, CDON, CNKSR1, DOCK3, DOCK9, EPS8L1, FOXM1, GBF1, GPR17, IQSEC2, ITSN1, KANK2, KSR1, LAT, MADD, MAPKAPK5, NCKAP1, OGT, PPM1J, PSD, RAB26, RAB33B, RABIF, RALGPS1, RAP1GAP, RAP1GAP2, RAPGEF2, RASGEF1A, RTKN, SCAI, SIPA1L2, SSX2IP, SYNGAP1, TIAM2, USP28, VAV2]
GO:0031267	small GTPase binding	GO_MolecularFunction-EBI-UniProt-GOA-ACAP-ARAP_16.06.2020_00h00	9.30411e-05	0.00330683	0.000146733	0.000424752	[5]	Group54	12.4183	38	[ACAP2, ANLN, ARHGEF12, ARHGEF3, BICD1, DENND1A, DENND2C, DMXL2, ELMO2, EPS8L1, EVI5, EVI5L, FARP1, FGD3, FGD6, FMNL2, ITSN1, MADD, NCKAP1, PKN3, PLEKHG2, PLEKHG3, PLEKHG5, RAB3IL1, RALGPS1, RAPGEF2, RASGEF1A, RHOBTB3, RILPL1, RIMS3, RNF152, RTKN, SGSM2, SRGAP2, SYTL2, TBC1D5, TBCK, TIAM2]
GO:0005089	Rho guanyl-nucleotide exchange factor activity	GO_BiologicalProcess-EBI-UniProt-GOA-ACAP-ARAP_16.06.2020_00h00	8.76487e-05	0.00332286	0.000146733	0.000424752	[6]	Group54	25	11	[ARHGEF12, ARHGEF3, EPS8L1, FARP1, FGD3, FGD6, ITSN1, PLEKHG2, PLEKHG3, PLEKHG5, TIAM2]
GO:0017016	Ras GTPase binding	GO_MolecularFunction-EBI-UniProt-GOA-ACAP-ARAP_16.06.2020_00h00	0.000199739	0.00540881	0.000146733	0.000424752	[6]	Group54	12.2034	36	[ACAP2, ANLN, ARHGEF12, ARHGEF3, BICD1, DENND1A, DENND2C, DMXL2, ELMO2, EPS8L1, EVI5, EVI5L, FARP1, FGD3, FGD6, FMNL2, ITSN1, MADD, NCKAP1, PKN3, PLEKHG2, PLEKHG3, PLEKHG5, RAB3IL1, RALGPS1, RAPGEF2, RASGEF1A, RHOBTB3, RIMS3, RTKN, SGSM2, SRGAP2, SYTL2, TBC1D5, TBCK, TIAM2]
GO:0017048	Rho GTPase binding	GO_MolecularFunction-EBI-UniProt-GOA-ACAP-ARAP_16.06.2020_00h00	0.000351319	0.00821028	0.000146733	0.000424752	[7]	Group54	15.9292	18	[ANLN, ARHGEF12, ARHGEF3, ELMO2, EPS8L1, FARP1, FGD3, FGD6, FMNL2, ITSN1, NCKAP1, PKN3, PLEKHG2, PLEKHG3, PLEKHG5, RTKN, SRGAP2, TIAM2]
GO:0008092	cytoskeletal protein binding	GO_MolecularFunction-EBI-UniProt-GOA-ACAP-ARAP_16.06.2020_00h00	7.19457e-10	6.13697e-07	4.10662e-08	1.12932e-06	[3]	Group55	12.6781	89	[ABLIM1, ACTR3B, ADD3, ANLN, APC, BICD1, BIN1, CCDC66, CCDC88A, CDK5RAP2, CENPJ, CEP57L1, CKAP5, CLASP1, CNTRL, COBLL1, CTNNA1, DLG5, DMTN, DST, EML2, EML4, EML5, EPB41, EPB41L2, EPS8L1, ESPN, EVL, FARP1, FLNB, FMNL2, FYN, GAS7, GIPC1, GLI1, HDAC6, HOOK2, HOOK3, IFT74, IFT81, IPP, JAKMIP3, KCNMA1, KCNQ2, KCTD6, KIF16B, KIF1A, KIF1B, KIF3A, LIMA1, LIMCH1, MAPK8IP3, MAST1, MTCL1, MTSS1, MYH10, MYH1…
GO:0003779	actin binding	GO_MolecularFunction-EBI-UniProt-GOA-ACAP-ARAP_16.06.2020_00h00	3.74692e-06	0.000355125	4.10662e-08	1.12932e-06	[4]	Group55	13.6808	42	[ABLIM1, ACTR3B, ADD3, ANLN, BIN1, CCDC88A, COBLL1, CTNNA1, DMTN, DST, EPB41, EPB41L2, EPS8L1, ESPN, EVL, FLNB, FMNL2, GIPC1, IPP, KCNMA1, LIMA1, LIMCH1, MTSS1, MYH10, MYH14, MYH7B, MYO10, MYO18A, MYO1B, MYO6, NRAP, PDLIM4, PHACTR2, PLEC, PTK2, PXK, RAI14, SMYHC, SSH1, TMEM201, TNNI3, VASH1]
GO:0006996	organelle organization	GO_BiologicalProcess-EBI-UniProt-GOA-ACAP-ARAP_16.06.2020_00h00	0.000665703	0.0130539	4.10662e-08	1.12932e-06	[4]	Group55	7.9619	209	[ABCC4, ABI1, ABI2, ABLIM1, ABR, ACTR3B, ADD3, ANLN, APC, ARHGAP26, ASXL1, ATAT1, ATF7IP, ATL2, BBS9, BICD1, BIN1, BRPF3, C2CD3, C2CD5, CALML4, CARMIL1, CB3H14orf39, CBY1, CCDC120, CCDC66, CCDC88A, CCNB1IP1, CDC42BPA, CDK5RAP2, CENPJ, CEP83, CHD8, CIT, CKAP5, CLASP1, CLOCK, CNTLN, CNTRL, CUL9, DCAF1, DCLK2, DCLRE1C, DLG1, DLG4, DMPK, DMTN, DST, DYNC2LI1, DZIP1, ELMO2, EML2, EML4, EPB41, EPB41L2, …
GO:0015631	tubulin binding	GO_MolecularFunction-EBI-UniProt-GOA-ACAP-ARAP_16.06.2020_00h00	5.39531e-05	0.0023601	4.10662e-08	1.12932e-06	[4]	Group55	13.1579	35	[APC, CCDC66, CCDC88A, CDK5RAP2, CENPJ, CEP57L1, CKAP5, CLASP1, DST, EML2, EML4, EML5, FYN, GLI1, HDAC6, HOOK2, HOOK3, IFT74, IFT81, JAKMIP3, KIF16B, KIF1A, KIF1B, KIF3A, MAST1, MTCL1, NAV3, OPA1, RACGAP1, SYBU, TTBK2, TTLL5, TTLL7, TUBGCP2, ZNF207]
GO:0000226	microtubule cytoskeleton organization	GO_BiologicalProcess-EBI-UniProt-GOA-ACAP-ARAP_16.06.2020_00h00	2.3865e-06	0.000271425	4.10662e-08	1.12932e-06	[3, 6]	Group55	12.5581	54	[APC, ATAT1, BICD1, C2CD3, CALML4, CCDC120, CCDC66, CCDC88A, CDK5RAP2, CENPJ, CKAP5, CLASP1, CNTLN, CUL9, DCLK2, DLG1, DST, EML2, EML4, HAUS1, HAUS5, HAUS8, HDAC6, HOOK2, HOOK3, KIAA0753, KIF3A, LOC101100223, MARK3, MTCL1, NAV3, NEURL1, ODF2, PCM1, PHLDB1, PRKAA1, PTK2, RACGAP1, RNF4, SMC1A, SRGAP2, SSX2IP, STIL, TACC1, TEKT2, TMEM67, TNNI3, TPX2, TTBK2, TTLL5, TTLL7, TUBGCP2, ULK4, ZNF207]
GO:0005856	cytoskeleton	GO_CellularComponent-EBI-UniProt-GOA-ACAP-ARAP_16.06.2020_00h00	1.75807e-11	2.99927e-08	4.10662e-08	1.12932e-06	[4, 5]	Group55	11.1359	150	[ABLIM1, ACACA, ACKR2, ACTR3B, ADD3, ADGRB2, AGBL2, ANLN, APC, ARHGAP32, ATAT1, BBS9, BFSP1, BICD1, BIN1, C2CD3, C2CD5, CBY1, CCDC120, CCDC141, CCDC146, CCDC66, CCDC77, CCDC88A, CDC42BPA, CDK5RAP2, CDK5RAP3, CDKL2, CENPJ, CEP112, CEP128, CEP44, CEP57L1, CEP83, CEP85L, CIT, CKAP2L, CKAP5, CLASP1, CNTLN, CNTRL, CTNNA1, DDR2, DDX60, DLG1, DLG4, DLG5, DMTN, DNHD1, DRC3, DST, DTL, DYNC2LI1, DZIP1, EML…
GO:0030036	actin cytoskeleton organization	GO_BiologicalProcess-EBI-UniProt-GOA-ACAP-ARAP_16.06.2020_00h00	0.00270321	0.0313719	4.10662e-08	1.12932e-06	[3, 6]	Group55	9.74659	50	[ABI1, ABI2, ABR, ACTR3B, ADD3, ANLN, ARHGAP26, BIN1, CARMIL1, CCDC88A, CDC42BPA, CIT, DLG1, DMTN, ELMO2, EPB41, EPB41L2, ESPN, EVL, FLNB, FMNL2, IQSEC2, KIAA1211, LIMA1, LIMCH1, MTSS1, MYH10, MYH14, MYO18A, MYO1B, MYO6, NCKAP1, NRAP, PACSIN1, PDLIM4, PHACTR2, PLEKHG2, PTK2B, RACGAP1, RHOBTB3, RICTOR, RTKN, SERPINF2, SMTN, SORBS3, SSH1, TBCK, TNIK, TRIM32, TSC1]
GO:0031023	microtubule organizing center organization	GO_BiologicalProcess-EBI-UniProt-GOA-ACAP-ARAP_16.06.2020_00h00	0.00129883	0.0196089	4.10662e-08	1.12932e-06	[3, 4, 7]	Group55	15.625	15	[C2CD3, CDK5RAP2, CENPJ, CKAP5, CNTLN, HAUS1, HAUS5, HAUS8, KIAA0753, KIF3A, ODF2, PCM1, SSX2IP, STIL, TMEM67]
GO:0007010	cytoskeleton organization	GO_BiologicalProcess-EBI-UniProt-GOA-ACAP-ARAP_16.06.2020_00h00	2.07255e-08	1.17859e-05	4.10662e-08	1.12932e-06	[5]	Group55	11.0331	110	[ABI1, ABI2, ABLIM1, ABR, ACTR3B, ADD3, ANLN, APC, ARHGAP26, ATAT1, BICD1, BIN1, C2CD3, CALML4, CARMIL1, CCDC120, CCDC66, CCDC88A, CDC42BPA, CDK5RAP2, CENPJ, CIT, CKAP5, CLASP1, CNTLN, CNTRL, CUL9, DCLK2, DLG1, DMTN, DST, ELMO2, EML2, EML4, EPB41, EPB41L2, ESPN, EVL, FGD3, FLNB, FMNL2, HAUS1, HAUS5, HAUS8, HDAC6, HOOK2, HOOK3, IQSEC2, KIAA0753, KIAA1211, KIF3A, KLHL24, LIMA1, LIMCH1, LOC101100223…
GO:0007098	centrosome cycle	GO_BiologicalProcess-EBI-UniProt-GOA-ACAP-ARAP_16.06.2020_00h00	0.000930273	0.0161943	4.10662e-08	1.12932e-06	[3, 4, 5, 8]	Group55	16.129	15	[C2CD3, CDK5RAP2, CENPJ, CKAP5, CNTLN, HAUS1, HAUS5, HAUS8, KIAA0753, KIF3A, ODF2, PCM1, SSX2IP, STIL, TMEM67]
GO:0008017	microtubule binding	GO_MolecularFunction-EBI-UniProt-GOA-ACAP-ARAP_16.06.2020_00h00	1.83093e-05	0.00104119	4.10662e-08	1.12932e-06	[5]	Group55	15.1042	29	[APC, CCDC66, CCDC88A, CDK5RAP2, CEP57L1, CKAP5, CLASP1, DST, EML2, EML4, EML5, GLI1, HDAC6, HOOK2, HOOK3, JAKMIP3, KIF16B, KIF1A, KIF1B, KIF3A, MAST1, MTCL1, NAV3, OPA1, RACGAP1, SYBU, TTBK2, TUBGCP2, ZNF207]
GO:0015630	microtubule cytoskeleton	GO_CellularComponent-EBI-UniProt-GOA-ACAP-ARAP_16.06.2020_00h00	6.13447e-07	0.000116282	4.10662e-08	1.12932e-06	[5, 6]	Group55	11.0276	88	[ADGRB2, AGBL2, APC, ATAT1, BBS9, BICD1, C2CD3, C2CD5, CBY1, CCDC120, CCDC141, CCDC66, CCDC77, CCDC88A, CDK5RAP2, CDK5RAP3, CDKL2, CENPJ, CEP112, CEP128, CEP44, CEP57L1, CEP83, CEP85L, CKAP2L, CKAP5, CLASP1, CNTLN, CNTRL, DLG1, DLG5, DNHD1, DTL, DYNC2LI1, DZIP1, EML2, EML4, EPB41, HAUS1, HAUS5, HAUS8, HDAC6, HOOK2, HOOK3, IFT74, IFT81, IFT88, JADE1, KIF16B, KIF1A, KIF1B, KIF3A, LOC101093537, MAP3…
GO:0051493	regulation of cytoskeleton organization	GO_BiologicalProcess-EBI-UniProt-GOA-ACAP-ARAP_16.06.2020_00h00	0.00126835	0.0196709	4.10662e-08	1.12932e-06	[5, 6]	Group55	10.7239	40	[ACTR3B, ADD3, APC, ATAT1, BICD1, BIN1, CARMIL1, CCDC88A, CDK5RAP2, CENPJ, CKAP5, CLASP1, CNTRL, DLG1, DMTN, EML2, EVL, HDAC6, KIAA1211, LIMA1, LIMCH1, NAV3, NCKAP1, PHLDB1, PLEKHG2, PLXNB1, PRKAA1, PTK2B, RHOBTB3, RICTOR, RNF4, SERPINF2, SMC1A, SORBS3, SSH1, STIL, TMEM67, TPX2, TSC1, TTBK2]
GO:0070507	regulation of microtubule cytoskeleton organization	GO_BiologicalProcess-EBI-UniProt-GOA-ACAP-ARAP_16.06.2020_00h00	0.00172299	0.0238977	4.10662e-08	1.12932e-06	[4, 5, 6, 7]	Group55	13.9535	18	[APC, ATAT1, BICD1, CDK5RAP2, CENPJ, CKAP5, CLASP1, EML2, HDAC6, NAV3, PHLDB1, PRKAA1, RNF4, SMC1A, STIL, TMEM67, TPX2, TTBK2]
GO:0016043	cellular component organization	GO_BiologicalProcess-EBI-UniProt-GOA-ACAP-ARAP_16.06.2020_00h00	1.00367e-05	0.000658561	9.29646e-06	4.64823e-05	[3]	Group56	7.95762	323	[A4GALT, AAK1, ABCC4, ABI1, ABI2, ABLIM1, ABR, ACACA, ACACB, ACTR3B, ADARB1, ADD3, ADGRB2, AKT3, ANLN, APBA1, APBB2, APC, APPL2, ARHGAP24, ARHGAP26, ASXL1, ATAT1, ATF7IP, ATL2, ATP11C, BBS9, BCAN, BDP1, BHLHB9, BICD1, BIN1, BRPF3, C2CD3, C2CD5, CACNB1, CALML4, CAMK2G, CAND2, CARMIL1, CB3H14orf39, CBFA2T2, CBY1, CCDC120, CCDC141, CCDC66, CCDC88A, CCNB1IP1, CD63, CDC42BPA, CDH23, CDK5RAP2, CDK5RAP3…
GO:0044087	regulation of cellular component biogenesis	GO_BiologicalProcess-EBI-UniProt-GOA-ACAP-ARAP_16.06.2020_00h00	0.00148112	0.0217827	9.29646e-06	4.64823e-05	[3, 4]	Group56	9.61539	60	[ACTR3B, ADD3, ADGRB2, ANLN, ARHGAP24, ATAT1, ATF7IP, BHLHB9, BIN1, CARMIL1, CCDC88A, CDK5RAP2, CENPJ, CKAP5, CPTP, DLG1, DLG5, DMTN, DYNC2LI1, EML2, EPHB3, EPS8L1, EVL, FMR1, HDAC6, ICE1, KIAA1211, LDB2, LDLRAD4, LIMCH1, LOC101091160, LRSAM1, MYO10, NAA40, NAPB, NAV3, NCKAP1, NEURL1, PHLDB1, PIKFYVE, PLEKHG2, PRKAA1, PTK2, PTK2B, PTPRS, RAPGEF2, RICTOR, RNF4, SERPINF2, SH3GLB1, SMC1A, SORBS3, SP…
GO:0051128	regulation of cellular component organization	GO_BiologicalProcess-EBI-UniProt-GOA-ACAP-ARAP_16.06.2020_00h00	0.000409527	0.00931538	9.29646e-06	4.64823e-05	[3, 4]	Group56	8.63214	130	[AAK1, ACTR3B, ADD3, ADGRB2, ANLN, APBB2, APC, APPL2, ARHGAP24, ATAT1, ATF7IP, BHLHB9, BICD1, BIN1, C2CD5, CAMK2G, CARMIL1, CBFA2T2, CCDC88A, CD63, CDK5RAP2, CENPJ, CKAP5, CLASP1, CNTRL, CPTP, CUL9, DCBLD2, DCUN1D3, DDR1, DDR2, DLG1, DLG5, DMPK, DMTN, DYNC2LI1, EML2, EPHB3, EPS8L1, EVL, FBXO4, FGFR1, FHL1, FMR1, FN1, FOXP3, FYN, HDAC6, ICE1, IGSF9, KIAA1211, LDLRAD4, LIMA1, LIMCH1, LOC101080520, …
GO:0006996	organelle organization	GO_BiologicalProcess-EBI-UniProt-GOA-ACAP-ARAP_16.06.2020_00h00	0.000665703	0.0130539	9.29646e-06	4.64823e-05	[4]	Group56	7.9619	209	[ABCC4, ABI1, ABI2, ABLIM1, ABR, ACTR3B, ADD3, ANLN, APC, ARHGAP26, ASXL1, ATAT1, ATF7IP, ATL2, BBS9, BICD1, BIN1, BRPF3, C2CD3, C2CD5, CALML4, CARMIL1, CB3H14orf39, CBY1, CCDC120, CCDC66, CCDC88A, CCNB1IP1, CDC42BPA, CDK5RAP2, CENPJ, CEP83, CHD8, CIT, CKAP5, CLASP1, CLOCK, CNTLN, CNTRL, CUL9, DCAF1, DCLK2, DCLRE1C, DLG1, DLG4, DMPK, DMTN, DST, DYNC2LI1, DZIP1, ELMO2, EML2, EML4, EPB41, EPB41L2, …
GO:0030030	cell projection organization	GO_BiologicalProcess-EBI-UniProt-GOA-ACAP-ARAP_16.06.2020_00h00	1.73797e-05	0.00105892	9.29646e-06	4.64823e-05	[4]	Group56	9.95807	95	[ABCC4, ABI1, ABLIM1, ADARB1, ANLN, APBB2, ARHGAP24, BBS9, BHLHB9, C2CD3, CAMK2G, CARMIL1, CBFA2T2, CBY1, CCDC141, CCDC66, CCDC88A, CDH23, CENPJ, CEP83, DDR1, DLG4, DLG5, DMTN, DYNC2LI1, DZIP1, EPHB3, EPS8L1, EVL, FGD3, FGFR1, FMR1, FN1, FOLR1, FRY, FYN, GAS7, HDAC6, IFT74, IFT81, IGSF9, KIF3A, LIMA1, LOC101091160, MAPK8IP3, MYH10, MYLK, MYO10, NAV3, NCKAP1, NEK1, NEURL1, NTN3, NYAP1, ODF2, PACSI…
GO:0044089	positive regulation of cellular component biogenesis	GO_BiologicalProcess-EBI-UniProt-GOA-ACAP-ARAP_16.06.2020_00h00	0.00457152	0.0421569	9.29646e-06	4.64823e-05	[3, 4, 5]	Group56	10.3245	35	[ACTR3B, ADGRB2, ANLN, ATAT1, ATF7IP, BHLHB9, BIN1, CARMIL1, CCDC88A, CDK5RAP2, CENPJ, CKAP5, DLG1, DLG5, EPHB3, EPS8L1, EVL, ICE1, KIAA1211, LDB2, LIMCH1, LOC101091160, LRSAM1, NAV3, NCKAP1, NEURL1, PHLDB1, PTK2B, RICTOR, SERPINF2, SH3GLB1, SORBS3, TIRAP, TSC1, WNT10B]
GO:0051130	positive regulation of cellular component organization	GO_BiologicalProcess-EBI-UniProt-GOA-ACAP-ARAP_16.06.2020_00h00	4.58615e-05	0.00211459	9.29646e-06	4.64823e-05	[3, 4, 5]	Group56	10.3022	75	[ACTR3B, ADGRB2, ANLN, APPL2, ATAT1, ATF7IP, BHLHB9, BICD1, BIN1, C2CD5, CARMIL1, CBFA2T2, CCDC88A, CD63, CDK5RAP2, CENPJ, CKAP5, DDR2, DLG1, DLG5, EPHB3, EPS8L1, EVL, FBXO4, FGFR1, FMR1, FN1, FOXP3, FYN, HDAC6, ICE1, KIAA1211, LIMCH1, LOC101080520, LOC101091160, LRSAM1, MAPKAPK5, MIEF2, MIER1, MOAP1, MRE11, NAV3, NCKAP1, NEURL1, OGT, PACSIN1, PDGFB, PHLDB1, PLXNB1, PLXNB3, PPP3CA, PRKAA1, PRKCQ,…
GO:0030036	actin cytoskeleton organization	GO_BiologicalProcess-EBI-UniProt-GOA-ACAP-ARAP_16.06.2020_00h00	0.00270321	0.0313719	9.29646e-06	4.64823e-05	[3, 6]	Group56	9.74659	50	[ABI1, ABI2, ABR, ACTR3B, ADD3, ANLN, ARHGAP26, BIN1, CARMIL1, CCDC88A, CDC42BPA, CIT, DLG1, DMTN, ELMO2, EPB41, EPB41L2, ESPN, EVL, FLNB, FMNL2, IQSEC2, KIAA1211, LIMA1, LIMCH1, MTSS1, MYH10, MYH14, MYO18A, MYO1B, MYO6, NCKAP1, NRAP, PACSIN1, PDLIM4, PHACTR2, PLEKHG2, PTK2B, RACGAP1, RHOBTB3, RICTOR, RTKN, SERPINF2, SMTN, SORBS3, SSH1, TBCK, TNIK, TRIM32, TSC1]
GO:0031344	regulation of cell projection organization	GO_BiologicalProcess-EBI-UniProt-GOA-ACAP-ARAP_16.06.2020_00h00	0.000894907	0.0157393	9.29646e-06	4.64823e-05	[4, 5]	Group56	10.6965	43	[ANLN, ARHGAP24, BHLHB9, CAMK2G, CARMIL1, CBFA2T2, CCDC88A, CENPJ, DLG5, DMTN, DYNC2LI1, EPHB3, EPS8L1, EVL, FGFR1, FMR1, FN1, FYN, LOC101091160, MYO10, NAV3, NCKAP1, NEURL1, PACSIN1, PLXNB1, PLXNB3, PPP3CA, PRRX1, PTK2, PTK2B, PTPRS, RAP1GAP2, RAPGEF2, SEMA4G, SEMA6A, SS18L1, SYNGAP1, SYT2, SYT3, TIAM2, TNIK, ULK4, UNC13A]
GO:0033043	regulation of organelle organization	GO_BiologicalProcess-EBI-UniProt-GOA-ACAP-ARAP_16.06.2020_00h00	0.00506375	0.0445297	9.29646e-06	4.64823e-05	[4, 5]	Group56	8.76777	74	[ACTR3B, ADD3, APC, ATAT1, ATF7IP, BICD1, BIN1, C2CD5, CARMIL1, CCDC88A, CDK5RAP2, CENPJ, CKAP5, CLASP1, CNTRL, CUL9, DLG1, DMTN, DYNC2LI1, EML2, EVL, FBXO4, FMR1, FOXP3, HDAC6, KIAA1211, LIMA1, LIMCH1, LRSAM1, MAPKAPK5, MIEF2, MIER1, MOAP1, MRE11, MTHFR, NAA40, NAV3, NCKAP1, OGT, OMA1, OPA1, PDGFB, PHLDB1, PIKFYVE, PLEKHG2, PLXNB1, PRKAA1, PRKCQ, PTK2B, PTPRS, RHOBTB3, RICTOR, RIF1, RNF20, RNF4,…
GO:0007010	cytoskeleton organization	GO_BiologicalProcess-EBI-UniProt-GOA-ACAP-ARAP_16.06.2020_00h00	2.07255e-08	1.17859e-05	9.29646e-06	4.64823e-05	[5]	Group56	11.0331	110	[ABI1, ABI2, ABLIM1, ABR, ACTR3B, ADD3, ANLN, APC, ARHGAP26, ATAT1, BICD1, BIN1, C2CD3, CALML4, CARMIL1, CCDC120, CCDC66, CCDC88A, CDC42BPA, CDK5RAP2, CENPJ, CIT, CKAP5, CLASP1, CNTLN, CNTRL, CUL9, DCLK2, DLG1, DMTN, DST, ELMO2, EML2, EML4, EPB41, EPB41L2, ESPN, EVL, FGD3, FLNB, FMNL2, HAUS1, HAUS5, HAUS8, HDAC6, HOOK2, HOOK3, IQSEC2, KIAA0753, KIAA1211, KIF3A, KLHL24, LIMA1, LIMCH1, LOC101100223…
GO:0010638	positive regulation of organelle organization	GO_BiologicalProcess-EBI-UniProt-GOA-ACAP-ARAP_16.06.2020_00h00	0.0019608	0.0251513	9.29646e-06	4.64823e-05	[4, 5, 6]	Group56	10.4061	41	[ACTR3B, ATF7IP, BIN1, C2CD5, CARMIL1, CCDC88A, CDK5RAP2, CENPJ, CKAP5, DLG1, EVL, FBXO4, FMR1, FOXP3, HDAC6, KIAA1211, LIMCH1, LRSAM1, MAPKAPK5, MIEF2, MIER1, MOAP1, MRE11, NAV3, NCKAP1, OGT, PDGFB, PRKAA1, PRKCQ, PTK2B, RICTOR, RIF1, RNF20, SERPINF2, SH2B1, SH3GLB1, SORBS3, SPHK1, SPHK2, SYT7, TET1]
GO:0031346	positive regulation of cell projection organization	GO_BiologicalProcess-EBI-UniProt-GOA-ACAP-ARAP_16.06.2020_00h00	0.00374964	0.0380767	9.29646e-06	4.64823e-05	[4, 5, 6]	Group56	11.7073	24	[ANLN, BHLHB9, CARMIL1, CBFA2T2, CCDC88A, CENPJ, DLG5, EPS8L1, FGFR1, FN1, FYN, LOC101091160, NAV3, NCKAP1, NEURL1, PACSIN1, PLXNB1, PLXNB3, PTK2B, SS18L1, SYT2, SYT3, TIAM2, UNC13A]
GO:0120036	plasma membrane bounded cell projection organization	GO_BiologicalProcess-EBI-UniProt-GOA-ACAP-ARAP_16.06.2020_00h00	2.3345e-05	0.00128473	9.29646e-06	4.64823e-05	[5]	Group56	9.9359	93	[ABCC4, ABI1, ABLIM1, ADARB1, ANLN, APBB2, ARHGAP24, BBS9, BHLHB9, C2CD3, CAMK2G, CARMIL1, CBFA2T2, CBY1, CCDC141, CCDC66, CCDC88A, CDH23, CENPJ, CEP83, DDR1, DLG4, DLG5, DMTN, DYNC2LI1, DZIP1, EPHB3, EPS8L1, EVL, FGD3, FGFR1, FMR1, FN1, FOLR1, FRY, FYN, GAS7, HDAC6, IFT74, IFT81, IGSF9, KIF3A, LIMA1, LOC101091160, MAPK8IP3, MYH10, MYLK, MYO10, NAV3, NCKAP1, NEK1, NEURL1, NTN3, NYAP1, ODF2, PACSI…
GO:0051493	regulation of cytoskeleton organization	GO_BiologicalProcess-EBI-UniProt-GOA-ACAP-ARAP_16.06.2020_00h00	0.00126835	0.0196709	9.29646e-06	4.64823e-05	[5, 6]	Group56	10.7239	40	[ACTR3B, ADD3, APC, ATAT1, BICD1, BIN1, CARMIL1, CCDC88A, CDK5RAP2, CENPJ, CKAP5, CLASP1, CNTRL, DLG1, DMTN, EML2, EVL, HDAC6, KIAA1211, LIMA1, LIMCH1, NAV3, NCKAP1, PHLDB1, PLEKHG2, PLXNB1, PRKAA1, PTK2B, RHOBTB3, RICTOR, RNF4, SERPINF2, SMC1A, SORBS3, SSH1, STIL, TMEM67, TPX2, TSC1, TTBK2]
GO:0070507	regulation of microtubule cytoskeleton organization	GO_BiologicalProcess-EBI-UniProt-GOA-ACAP-ARAP_16.06.2020_00h00	0.00172299	0.0238977	9.29646e-06	4.64823e-05	[4, 5, 6, 7]	Group56	13.9535	18	[APC, ATAT1, BICD1, CDK5RAP2, CENPJ, CKAP5, CLASP1, EML2, HDAC6, NAV3, PHLDB1, PRKAA1, RNF4, SMC1A, STIL, TMEM67, TPX2, TTBK2]
GO:0120035	regulation of plasma membrane bounded cell projection organization	GO_BiologicalProcess-EBI-UniProt-GOA-ACAP-ARAP_16.06.2020_00h00	0.000693919	0.0133014	9.29646e-06	4.64823e-05	[5, 6]	Group56	10.8312	43	[ANLN, ARHGAP24, BHLHB9, CAMK2G, CARMIL1, CBFA2T2, CCDC88A, CENPJ, DLG5, DMTN, DYNC2LI1, EPHB3, EPS8L1, EVL, FGFR1, FMR1, FN1, FYN, LOC101091160, MYO10, NAV3, NCKAP1, NEURL1, PACSIN1, PLXNB1, PLXNB3, PPP3CA, PRRX1, PTK2, PTK2B, PTPRS, RAP1GAP2, RAPGEF2, SEMA4G, SEMA6A, SS18L1, SYNGAP1, SYT2, SYT3, TIAM2, TNIK, ULK4, UNC13A]
GO:0048518	positive regulation of biological process	GO_BiologicalProcess-EBI-UniProt-GOA-ACAP-ARAP_16.06.2020_00h00	0.00285524	0.0320463	1.55392e-06	1.70932e-05	[1, 2, 3]	Group57	7.45968	296	[AAK1, ABI1, ABR, ACACB, ACOD1, ACTR3B, ADARB1, ADGRA2, ADGRB2, ADIPOR2, AKT3, ALPK1, ANGEL2, ANKRD6, ANLN, APBB2, APC, APPL2, ARHGEF3, ARNTL, ASPSCR1, ASXL1, ATAT1, ATF3, ATF7IP, ATP11C, ATP2A3, ATP2B4, BCAR3, BHLHB9, BICD1, BIN1, BLK, BRPF3, C1QTNF1, C2CD5, CARMIL1, CBFA2T2, CCBE1, CCDC88A, CCNY, CD63, CDC25A, CDCA2, CDK12, CDK5RAP2, CDK5RAP3, CDON, CENPJ, CHD6, CHD8, CHRM3, CIT, CKAP5, CLOCK, …
GO:0023051	regulation of signaling	GO_BiologicalProcess-EBI-UniProt-GOA-ACAP-ARAP_16.06.2020_00h00	1.7794e-07	6.07132e-05	1.55392e-06	1.70932e-05	[2, 3]	Group57	9.13706	198	[AAK1, ABR, ACOD1, ADGRA2, AKT3, ALPK1, ANKRD6, APBA1, APC, APPL2, ARHGAP24, ARHGAP26, ARHGEF3, ARNTL, ASXL1, ATF3, ATP2B4, BCAR3, BLK, C1QTNF1, C2CD3, CBFA2T2, CBLB, CBY1, CCBE1, CCDC88A, CCNY, CD63, CDK12, CDK5RAP3, CDON, CENPJ, CHD8, CLOCK, CMKLR1, CPTP, CRABP2, CTNNA1, DDX60, DEPDC5, DGKZ, DLG1, DLG4, DLG5, DLK1, DLK2, DMPK, DMTN, DOK4, DUSP16, ECM1, EPS8L1, FBLN1, FCRL3, FGF19, FGFR1, FGFR3,…
GO:0048583	regulation of response to stimulus	GO_BiologicalProcess-EBI-UniProt-GOA-ACAP-ARAP_16.06.2020_00h00	0.000184878	0.00517053	1.55392e-06	1.70932e-05	[2, 3]	Group57	8.22493	196	[AAK1, ABR, ACOD1, ADGRA2, AKT3, ALPK1, ANKRD6, APC, APPL2, ARHGAP24, ARHGAP26, ARHGEF3, ARNTL, ASXL1, ATF3, ATP2B4, BCAR3, BLK, C1QTNF1, C2CD3, CBFA2T2, CBLB, CBY1, CCBE1, CCDC88A, CCNY, CD63, CDK12, CDK5RAP3, CDON, CENPJ, CHD8, CLOCK, CMKLR1, CRABP2, CTNNA1, DDX60, DEK, DEPDC5, DLG1, DLG5, DLK1, DLK2, DMPK, DMTN, DOK4, DUSP16, ECM1, EIF2AK4, ELMOD2, EPS8L1, FBLN1, FBXO4, FCRL3, FGF19, FGFR1, FG…
GO:0006793	phosphorus metabolic process	GO_BiologicalProcess-EBI-UniProt-GOA-ACAP-ARAP_16.06.2020_00h00	0.000808205	0.0146681	1.55392e-06	1.70932e-05	[3]	Group57	8.06664	184	[AAK1, ABI1, ACACA, ACACB, ADARB1, ADCY6, AKT3, ALPK1, ANKRD6, ARPP19, ATF3, ATP2B4, BCAR3, BLK, C1QTNF1, CAMK2D, CAMK2G, CBLB, CCDC88A, CCNT2, CCNY, CDC25A, CDC42BPA, CDCA2, CDK12, CDK5RAP3, CDKL2, CDON, CIT, DCAF1, DCLK2, DDR1, DDR2, DGKH, DGKZ, DLG1, DLG3, DMPK, DMTN, DOK4, DUS2, DUSP16, EIF2AK4, ENTPD3, EPHB3, FBLN1, FCRL3, FGF13, FGF19, FGFR1, FGFR2, FGFR3, FGFRL1, FGGY, FMR1, FN1, FOXM1, FY…
GO:0048522	positive regulation of cellular process	GO_BiologicalProcess-EBI-UniProt-GOA-ACAP-ARAP_16.06.2020_00h00	0.00183377	0.0244407	1.55392e-06	1.70932e-05	[2, 3, 4]	Group57	7.57159	275	[AAK1, ABI1, ABR, ACTR3B, ADGRA2, ADGRB2, AKT3, ALPK1, ANKRD6, ANLN, APBB2, APC, APPL2, ARHGEF3, ARNTL, ASPSCR1, ASXL1, ATAT1, ATF3, ATF7IP, ATP11C, ATP2A3, ATP2B4, BCAR3, BHLHB9, BICD1, BIN1, BLK, BRPF3, C1QTNF1, C2CD5, CARMIL1, CBFA2T2, CCBE1, CCDC88A, CCNY, CD63, CDC25A, CDCA2, CDK12, CDK5RAP2, CDK5RAP3, CDON, CENPJ, CHD6, CHD8, CIT, CKAP5, CLOCK, CLYBL, CMKLR1, CPEB3, CTNNA1, DCUN1D3, DCUN1D4…
GO:0048584	positive regulation of response to stimulus	GO_BiologicalProcess-EBI-UniProt-GOA-ACAP-ARAP_16.06.2020_00h00	0.00519105	0.0451833	1.55392e-06	1.70932e-05	[2, 3, 4]	Group57	8.27533	107	[AAK1, ACOD1, ADGRA2, AKT3, ALPK1, ANKRD6, APPL2, ARHGEF3, ARNTL, ASXL1, ATF3, BCAR3, BLK, C1QTNF1, CCBE1, CCDC88A, CD63, CDK5RAP3, CDON, CENPJ, CLOCK, CMKLR1, CTNNA1, DDX60, DLG5, DMTN, DOK4, FCRL3, FGF19, FGFR1, FGFR3, FMR1, FOXM1, FOXP3, FYN, GIPC1, GLI1, GPR17, GPR61, HDAC6, IFI16, IKBKE, IL1R1, IL1RL1, IL33, ITGAM, ITSN1, JAG2, KSR1, LGR6, LOC101080520, LOC101091160, LOC101099296, LRSAM1, MA…
GO:0010646	regulation of cell communication	GO_BiologicalProcess-EBI-UniProt-GOA-ACAP-ARAP_16.06.2020_00h00	1.73865e-07	7.41533e-05	1.55392e-06	1.70932e-05	[3, 4]	Group57	9.15002	197	[AAK1, ABR, ACOD1, ADGRA2, AKT3, ALPK1, ANKRD6, APBA1, APC, APPL2, ARHGAP24, ARHGAP26, ARHGEF3, ARNTL, ASXL1, ATF3, ATP2B4, BCAR3, BLK, C1QTNF1, C2CD3, CBFA2T2, CBLB, CBY1, CCBE1, CCDC88A, CCNY, CD63, CDK12, CDK5RAP3, CDON, CENPJ, CHD8, CLOCK, CMKLR1, CPTP, CRABP2, CTNNA1, DDX60, DEPDC5, DGKZ, DLG1, DLG4, DLG5, DLK1, DLK2, DMPK, DMTN, DOK4, DUSP16, ECM1, EPS8L1, FBLN1, FCRL3, FGF19, FGFR1, FGFR3,…
GO:0006796	phosphate-containing compound metabolic process	GO_BiologicalProcess-EBI-UniProt-GOA-ACAP-ARAP_16.06.2020_00h00	0.000535651	0.0112817	1.55392e-06	1.70932e-05	[4]	Group57	8.13439	184	[AAK1, ABI1, ACACA, ACACB, ADARB1, ADCY6, AKT3, ALPK1, ANKRD6, ARPP19, ATF3, ATP2B4, BCAR3, BLK, C1QTNF1, CAMK2D, CAMK2G, CBLB, CCDC88A, CCNT2, CCNY, CDC25A, CDC42BPA, CDCA2, CDK12, CDK5RAP3, CDKL2, CDON, CIT, DCAF1, DCLK2, DDR1, DDR2, DGKH, DGKZ, DLG1, DLG3, DMPK, DMTN, DOK4, DUS2, DUSP16, EIF2AK4, ENTPD3, EPHB3, FBLN1, FCRL3, FGF13, FGF19, FGFR1, FGFR2, FGFR3, FGFRL1, FGGY, FMR1, FN1, FOXM1, FY…
GO:0009966	regulation of signal transduction	GO_BiologicalProcess-EBI-UniProt-GOA-ACAP-ARAP_16.06.2020_00h00	3.136e-06	0.000314707	1.55392e-06	1.70932e-05	[3, 4, 5]	Group57	9.07609	167	[AAK1, ACOD1, ADGRA2, AKT3, ALPK1, ANKRD6, APC, APPL2, ARHGAP24, ARHGAP26, ARHGEF3, ARNTL, ASXL1, ATF3, ATP2B4, BCAR3, C1QTNF1, C2CD3, CBFA2T2, CBLB, CBY1, CCBE1, CCDC88A, CCNY, CD63, CDK12, CDK5RAP3, CDON, CENPJ, CHD8, CLOCK, CMKLR1, CRABP2, CTNNA1, DDX60, DEPDC5, DLG1, DLG5, DLK1, DLK2, DMPK, DMTN, DOK4, DUSP16, ECM1, EPS8L1, FBLN1, FCRL3, FGF19, FGFR1, FGFR3, FICD, FN1, FOLR1, FOXM1, FYN, GALN…
GO:0010647	positive regulation of cell communication	GO_BiologicalProcess-EBI-UniProt-GOA-ACAP-ARAP_16.06.2020_00h00	0.00593954	0.0499156	1.55392e-06	1.70932e-05	[3, 4, 5]	Group57	8.4172	92	[AAK1, ADGRA2, AKT3, ALPK1, ANKRD6, APPL2, ARHGEF3, ARNTL, ASXL1, ATF3, BCAR3, BLK, C1QTNF1, CCBE1, CCDC88A, CD63, CDK5RAP3, CDON, CENPJ, CTNNA1, DDX60, DLG5, DMTN, DOK4, FCRL3, FGF19, FGFR1, FGFR3, FYN, GIPC1, GLI1, GPR17, GPR61, IKBKE, IL1R1, IL1RL1, IL33, ITSN1, JAG2, KSR1, LGR6, LOC101091160, MADD, MAP3K11, MAP3K6, MAPK8IP3, MFHAS1, MOAP1, NACC2, NEURL1, NOD1, NR2C1, PDGFB, PELI2, PLA2G5, PLX…
GO:0035556	intracellular signal transduction	GO_BiologicalProcess-EBI-UniProt-GOA-ACAP-ARAP_16.06.2020_00h00	2.61663e-07	6.37709e-05	1.55392e-06	1.70932e-05	[3, 4, 5]	Group57	9.41504	169	[ABR, ACKR2, ADCY6, ADGRB2, ADGRL2, AKT3, ALPK1, ANKRD6, ARHGAP24, ARHGAP26, ARHGAP32, ARHGEF12, ARHGEF3, ARNTL, ASB3, ATF3, ATP2A3, ATP2B4, BCAR3, C1QTNF1, CALML4, CCDC88A, CDC42BPA, CDK12, CDK5RAP3, CDON, CHRM3, CIT, CMKLR1, CNKSR1, DCLK2, DDX60, DEPDC5, DGKH, DGKZ, DLG1, DLG5, DMPK, DMTN, DOCK3, DOCK9, DOK4, DTL, DUSP16, EPS8L1, FBLN1, FCRL3, FGF13, FGF19, FGFR1, FGFR3, FN1, FOXM1, FYN, GBF1, …
GO:0009967	positive regulation of signal transduction	GO_BiologicalProcess-EBI-UniProt-GOA-ACAP-ARAP_16.06.2020_00h00	0.00316375	0.0339457	1.55392e-06	1.70932e-05	[3, 4, 5, 6]	Group57	8.7409	84	[AAK1, ADGRA2, AKT3, ALPK1, ANKRD6, APPL2, ARHGEF3, ARNTL, ASXL1, ATF3, BCAR3, C1QTNF1, CCBE1, CCDC88A, CD63, CDK5RAP3, CDON, CENPJ, CTNNA1, DDX60, DLG5, DMTN, DOK4, FCRL3, FGF19, FGFR1, FGFR3, FYN, GIPC1, GLI1, GPR17, GPR61, IKBKE, IL1R1, ITSN1, JAG2, KSR1, LGR6, LOC101091160, MADD, MAP3K11, MAP3K6, MAPK8IP3, MFHAS1, MOAP1, NACC2, NEURL1, NOD1, NR2C1, PDGFB, PELI2, PLA2G5, PLXNB1, PRKRA, PRRX1, …
GO:0051174	regulation of phosphorus metabolic process	GO_BiologicalProcess-EBI-UniProt-GOA-ACAP-ARAP_16.06.2020_00h00	0.00252061	0.0296563	1.55392e-06	1.70932e-05	[4, 5]	Group57	8.56164	100	[ABI1, ADARB1, ANKRD6, ARPP19, ATF3, ATP2B4, BCAR3, C1QTNF1, CBLB, CCDC88A, CCNT2, CCNY, CDCA2, CDK12, CDK5RAP3, CDON, DDR2, DGKZ, DLG1, DLG3, DMPK, DMTN, DOK4, DUS2, DUSP16, EIF2AK4, FBLN1, FCRL3, FGF13, FGF19, FGFR1, FGFR3, FMR1, FN1, FOXM1, FYN, GPRC5C, HDAC6, ITSN1, KSR1, LAT, LDB2, LDLRAD4, LOC101091160, LRP6, MADD, MAP3K11, MAP3K6, MAPK8IP3, MFHAS1, MRE11, NEK1, NEURL1, NOD1, NOS2, OGT, PAK…
GO:0016310	phosphorylation	GO_BiologicalProcess-EBI-UniProt-GOA-ACAP-ARAP_16.06.2020_00h00	0.00151834	0.0221391	1.55392e-06	1.70932e-05	[5]	Group57	8.29268	136	[AAK1, ABI1, ADARB1, AKT3, ALPK1, ANKRD6, ATF3, ATP2B4, BCAR3, BLK, C1QTNF1, CAMK2D, CAMK2G, CBLB, CCDC88A, CCNT2, CCNY, CDC42BPA, CDK12, CDK5RAP3, CDKL2, CDON, CIT, DCAF1, DCLK2, DDR1, DDR2, DGKH, DGKZ, DLG1, DMPK, DMTN, DOK4, DUS2, DUSP16, EIF2AK4, EPHB3, FBLN1, FCRL3, FGF13, FGF19, FGFR1, FGFR2, FGFR3, FGFRL1, FGGY, FMR1, FN1, FOXM1, FYN, GPRC5C, HDAC6, IKBKE, IPMK, ITSN1, KSR1, LAT, LATS2, LD…
GO:1902531	regulation of intracellular signal transduction	GO_BiologicalProcess-EBI-UniProt-GOA-ACAP-ARAP_16.06.2020_00h00	0.000620538	0.0126028	1.55392e-06	1.70932e-05	[4, 5, 6]	Group57	9.06433	93	[AKT3, ALPK1, ANKRD6, ARHGAP24, ARHGAP26, ARHGEF3, ARNTL, ATF3, ATP2B4, BCAR3, C1QTNF1, CDK12, CDK5RAP3, CDON, CMKLR1, DDX60, DEPDC5, DLG1, DLG5, DOK4, DUSP16, EPS8L1, FBLN1, FCRL3, FGF19, FGFR1, FGFR3, FN1, FOXM1, FYN, GBF1, GPR17, GPR61, IKBKE, IQSEC2, ITSN1, KANK2, KSR1, LOC101091160, MADD, MAP3K11, MAP3K6, MAPK8IP3, MFHAS1, NACC2, NEK8, NOD1, OGT, OPA1, PDE4D, PDGFB, PDPK1, PELI2, PLA2G5, PLX…
GO:0019220	regulation of phosphate metabolic process	GO_BiologicalProcess-EBI-UniProt-GOA-ACAP-ARAP_16.06.2020_00h00	0.00252061	0.0296563	1.55392e-06	1.70932e-05	[5, 6]	Group57	8.56164	100	[ABI1, ADARB1, ANKRD6, ARPP19, ATF3, ATP2B4, BCAR3, C1QTNF1, CBLB, CCDC88A, CCNT2, CCNY, CDCA2, CDK12, CDK5RAP3, CDON, DDR2, DGKZ, DLG1, DLG3, DMPK, DMTN, DOK4, DUS2, DUSP16, EIF2AK4, FBLN1, FCRL3, FGF13, FGF19, FGFR1, FGFR3, FMR1, FN1, FOXM1, FYN, GPRC5C, HDAC6, ITSN1, KSR1, LAT, LDB2, LDLRAD4, LOC101091160, LRP6, MADD, MAP3K11, MAP3K6, MAPK8IP3, MFHAS1, MRE11, NEK1, NEURL1, NOD1, NOS2, OGT, PAK…
GO:0006468	protein phosphorylation	GO_BiologicalProcess-EBI-UniProt-GOA-ACAP-ARAP_16.06.2020_00h00	0.00116524	0.0189323	1.55392e-06	1.70932e-05	[6, 7]	Group57	8.54638	117	[AAK1, ABI1, ADARB1, AKT3, ALPK1, ANKRD6, ATF3, ATP2B4, BCAR3, BLK, C1QTNF1, CAMK2D, CAMK2G, CBLB, CCDC88A, CCNT2, CCNY, CDC42BPA, CDK12, CDK5RAP3, CDKL2, CDON, CIT, DCAF1, DCLK2, DDR1, DDR2, DLG1, DMPK, DMTN, DOK4, DUS2, DUSP16, EIF2AK4, EPHB3, FBLN1, FCRL3, FGF13, FGF19, FGFR1, FGFR2, FGFR3, FGFRL1, FMR1, FN1, FOXM1, FYN, GPRC5C, HDAC6, IKBKE, KSR1, LAT, LATS2, LDLRAD4, LOC101091160, LRP6, MADD…
GO:0051240	positive regulation of multicellular organismal process	GO_BiologicalProcess-EBI-UniProt-GOA-ACAP-ARAP_16.06.2020_00h00	0.00184815	0.0240683	2.05657e-06	1.88519e-05	[2, 3, 4]	Group58	8.77026	92	[ACACB, ADGRA2, ADGRB2, ADIPOR2, AKT3, APPL2, ARNTL, ATP11C, BHLHB9, BIN1, C1QTNF1, CBFA2T2, CCBE1, CDON, CHRM3, CMKLR1, DDR2, DDX60, DLG5, DMTN, ECM1, EPHB3, FGFR1, FN1, FOXP3, FYN, GLI1, GPAM, HDAC6, IL1R1, IL1RL1, IL20, IL33, ISG15, LIPG, LOC101091160, MAPK8IP3, MCOLN2, MYRF, NAP1L1, NCOA1, NEURL1, NOD1, NSMF, OGT, OMA1, P2RY2, PACSIN1, PAK4, PDGFB, PDPK1, PEX5, PHLDB1, PLA2G4A, PLXNB1, PLXNB3…
GO:0120025	plasma membrane bounded cell projection	GO_CellularComponent-EBI-UniProt-GOA-ACAP-ARAP_16.06.2020_00h00	2.92185e-06	0.000311542	2.05657e-06	1.88519e-05	[3]	Group58	9.84848	117	[ABI1, ABI2, ACAP2, ADAM22, ADGRL2, AGBL2, ANLN, AP3B1, APPL2, ARAP3, ATAT1, ATP2B4, BBS9, BIN1, C2CD3, C2CD5, CABYR, CAMK2D, CAMK2G, CARMIL1, CBY1, CCDC120, CCDC141, CCDC66, CCDC88A, CDH23, CE2H16orf70, CENPJ, CEP128, CEP83, CHRM3, COPG2, CPEB3, CTNNA1, DGKZ, DLG1, DLG4, DLG5, DMTN, DRC3, DYNC2LI1, DZIP1, EPS8L1, EVL, FMR1, FYN, GIGYF2, GIPC1, GLI1, GPHN, GRM2, HDAC6, HOMER1, IFT74, IFT81, IFT88…
GO:0048731	system development	GO_BiologicalProcess-EBI-UniProt-GOA-ACAP-ARAP_16.06.2020_00h00	0.00392968	0.0385289	2.05657e-06	1.88519e-05	[3, 4]	Group58	7.63411	222	[ABI1, ABR, ACACB, ACOD1, ADAM22, ADARB1, ADGRA2, ADGRB2, ADGRL2, ADIPOR2, AKT3, ANKRD6, APBB2, APPL2, ARNTL, ASXL1, ATAT1, ATF3, ATP11C, ATP2B4, BCAN, BCAR3, BFSP1, BHLHB9, BIN1, C2CD3, CAMK2G, CBFA2T2, CBY1, CCBE1, CCDC141, CCDC88A, CDH23, CDK5RAP2, CDON, CHD8, CLOCK, COL27A1, CRYBB1, CTNNA1, DCAF1, DCLRE1C, DDR1, DDR2, DHCR7, DHTKD1, DLG1, DLG4, DLG5, DMTN, DOK4, ECM1, EPHB3, FANCC, FCRL3, FGF…
GO:0051128	regulation of cellular component organization	GO_BiologicalProcess-EBI-UniProt-GOA-ACAP-ARAP_16.06.2020_00h00	0.000409527	0.00931538	2.05657e-06	1.88519e-05	[3, 4]	Group58	8.63214	130	[AAK1, ACTR3B, ADD3, ADGRB2, ANLN, APBB2, APC, APPL2, ARHGAP24, ATAT1, ATF7IP, BHLHB9, BICD1, BIN1, C2CD5, CAMK2G, CARMIL1, CBFA2T2, CCDC88A, CD63, CDK5RAP2, CENPJ, CKAP5, CLASP1, CNTRL, CPTP, CUL9, DCBLD2, DCUN1D3, DDR1, DDR2, DLG1, DLG5, DMPK, DMTN, DYNC2LI1, EML2, EPHB3, EPS8L1, EVL, FBXO4, FGFR1, FHL1, FMR1, FN1, FOXP3, FYN, HDAC6, ICE1, IGSF9, KIAA1211, LDLRAD4, LIMA1, LIMCH1, LOC101080520, …
GO:0030030	cell projection organization	GO_BiologicalProcess-EBI-UniProt-GOA-ACAP-ARAP_16.06.2020_00h00	1.73797e-05	0.00105892	2.05657e-06	1.88519e-05	[4]	Group58	9.95807	95	[ABCC4, ABI1, ABLIM1, ADARB1, ANLN, APBB2, ARHGAP24, BBS9, BHLHB9, C2CD3, CAMK2G, CARMIL1, CBFA2T2, CBY1, CCDC141, CCDC66, CCDC88A, CDH23, CENPJ, CEP83, DDR1, DLG4, DLG5, DMTN, DYNC2LI1, DZIP1, EPHB3, EPS8L1, EVL, FGD3, FGFR1, FMR1, FN1, FOLR1, FRY, FYN, GAS7, HDAC6, IFT74, IFT81, IGSF9, KIF3A, LIMA1, LOC101091160, MAPK8IP3, MYH10, MYLK, MYO10, NAV3, NCKAP1, NEK1, NEURL1, NTN3, NYAP1, ODF2, PACSI…
GO:0051130	positive regulation of cellular component organization	GO_BiologicalProcess-EBI-UniProt-GOA-ACAP-ARAP_16.06.2020_00h00	4.58615e-05	0.00211459	2.05657e-06	1.88519e-05	[3, 4, 5]	Group58	10.3022	75	[ACTR3B, ADGRB2, ANLN, APPL2, ATAT1, ATF7IP, BHLHB9, BICD1, BIN1, C2CD5, CARMIL1, CBFA2T2, CCDC88A, CD63, CDK5RAP2, CENPJ, CKAP5, DDR2, DLG1, DLG5, EPHB3, EPS8L1, EVL, FBXO4, FGFR1, FMR1, FN1, FOXP3, FYN, HDAC6, ICE1, KIAA1211, LIMCH1, LOC101080520, LOC101091160, LRSAM1, MAPKAPK5, MIEF2, MIER1, MOAP1, MRE11, NAV3, NCKAP1, NEURL1, OGT, PACSIN1, PDGFB, PHLDB1, PLXNB1, PLXNB3, PPP3CA, PRKAA1, PRKCQ,…
GO:0007399	nervous system development	GO_BiologicalProcess-EBI-UniProt-GOA-ACAP-ARAP_16.06.2020_00h00	4.16762e-05	0.00197499	2.05657e-06	1.88519e-05	[4, 5]	Group58	9.11017	129	[ABI1, ABR, ADAM22, ADARB1, ADGRA2, ADGRB2, ADGRL2, AKT3, APBB2, APPL2, ARNTL, ATAT1, BCAN, BHLHB9, BIN1, C2CD3, CAMK2G, CBFA2T2, CBY1, CCDC141, CCDC88A, CDH23, CDK5RAP2, CDON, CHD8, CTNNA1, DDR1, DLG1, DLG4, DLG5, DOK4, EPHB3, FANCC, FGFR1, FMR1, FN1, FOLR1, FRY, FYN, GAS7, GIGYF2, GLI1, GLIS2, HDAC6, HOOK3, IGSF9, JAG2, KCNIP2, KIF3A, KLF15, LDB2, LOC101091160, LRP6, LUZP1, MAPK8IP3, MAST1, MFS…
GO:0031344	regulation of cell projection organization	GO_BiologicalProcess-EBI-UniProt-GOA-ACAP-ARAP_16.06.2020_00h00	0.000894907	0.0157393	2.05657e-06	1.88519e-05	[4, 5]	Group58	10.6965	43	[ANLN, ARHGAP24, BHLHB9, CAMK2G, CARMIL1, CBFA2T2, CCDC88A, CENPJ, DLG5, DMTN, DYNC2LI1, EPHB3, EPS8L1, EVL, FGFR1, FMR1, FN1, FYN, LOC101091160, MYO10, NAV3, NCKAP1, NEURL1, PACSIN1, PLXNB1, PLXNB3, PPP3CA, PRRX1, PTK2, PTK2B, PTPRS, RAP1GAP2, RAPGEF2, SEMA4G, SEMA6A, SS18L1, SYNGAP1, SYT2, SYT3, TIAM2, TNIK, ULK4, UNC13A]
GO:0060284	regulation of cell development	GO_BiologicalProcess-EBI-UniProt-GOA-ACAP-ARAP_16.06.2020_00h00	0.0030633	0.0330759	2.05657e-06	1.88519e-05	[4, 5]	Group58	9.52381	54	[ADGRA2, APPL2, ARNTL, BHLHB9, BIN1, CAMK2G, CBFA2T2, CCDC88A, CDK5RAP2, CDON, CLOCK, CTNNA1, DLG5, DMTN, EPHB3, FBLN1, FGFR1, FMR1, FN1, FYN, HOOK3, LOC101091160, MAPK8IP3, NAP1L1, NCOA1, NEURL1, NSMF, PACSIN1, PCM1, PLXNB1, PLXNB3, PPP3CA, PRRX1, PTK2, PTK2B, PTPRS, RAP1GAP2, RAPGEF2, SEMA4G, SEMA6A, SMARCD3, SPAG9, SS18L1, SYNGAP1, SYT2, SYT3, TCF12, TCF4, TIAM2, TNIK, TRIM32, ULK4, UNC13A, ZE…
GO:0007417	central nervous system development	GO_BiologicalProcess-EBI-UniProt-GOA-ACAP-ARAP_16.06.2020_00h00	0.00559203	0.0481818	2.05657e-06	1.88519e-05	[4, 5, 6]	Group58	9.28196	53	[ABR, ADARB1, ADGRA2, ADGRL2, AKT3, ATAT1, BCAN, BIN1, C2CD3, CCDC141, CDK5RAP2, CDON, CHD8, DLG5, EPHB3, FANCC, FGFR1, FYN, GIGYF2, GLI1, GLIS2, HOOK3, KIF3A, LOC101091160, LRP6, MAPK8IP3, MAST1, MYH10, MYRF, NAV2, PCM1, PEX5, PTCH1, PTK2, PTPRS, RAX, RBPJ, RORA, SLC23A1, SLC6A4, SOCS7, SPHK1, SPHK2, SRGAP2, STK36, SYNJ1, SYNJ2, TACC1, TSC1, TYRO3, VCAN, WHRN, ZEB1]
GO:0022008	neurogenesis	GO_BiologicalProcess-EBI-UniProt-GOA-ACAP-ARAP_16.06.2020_00h00	0.00105763	0.0176894	2.05657e-06	1.88519e-05	[4, 5, 6]	Group58	8.93204	92	[ABI1, ADAM22, ADARB1, APBB2, APPL2, ARNTL, ATAT1, BHLHB9, BIN1, CAMK2G, CBFA2T2, CCDC141, CCDC88A, CDH23, CDK5RAP2, CDON, CTNNA1, DDR1, DLG4, DLG5, EPHB3, FGFR1, FMR1, FN1, FOLR1, FRY, FYN, GAS7, GIGYF2, HDAC6, HOOK3, IGSF9, JAG2, KCNIP2, KIF3A, KLF15, LOC101091160, MAPK8IP3, MFSD8, MYH10, MYO6, MYRF, NAP1L1, NAV2, NAV3, NCOA1, NEURL1, NSMF, NTN3, NYAP1, PACSIN1, PAK4, PCM1, PEX5, PLXNB1, PLXNB3…
GO:0030031	cell projection assembly	GO_BiologicalProcess-EBI-UniProt-GOA-ACAP-ARAP_16.06.2020_00h00	0.000161397	0.00474728	2.05657e-06	1.88519e-05	[5]	Group58	11.7816	41	[ABCC4, ABLIM1, ANLN, ARHGAP24, BBS9, C2CD3, CBY1, CCDC66, CCDC88A, CENPJ, CEP83, DMTN, DYNC2LI1, DZIP1, EPS8L1, EVL, FGD3, FMR1, IFT74, IFT81, KIF3A, MYH10, MYLK, MYO10, NCKAP1, NEK1, NEURL1, PCM1, RAPGEF2, SH2B1, SRGAP2, SSX2IP, STK36, TEKT2, TMEM67, TNIK, TNNI3, TSGA10, TTBK2, VAV2, WDR60]
GO:0031346	positive regulation of cell projection organization	GO_BiologicalProcess-EBI-UniProt-GOA-ACAP-ARAP_16.06.2020_00h00	0.00374964	0.0380767	2.05657e-06	1.88519e-05	[4, 5, 6]	Group58	11.7073	24	[ANLN, BHLHB9, CARMIL1, CBFA2T2, CCDC88A, CENPJ, DLG5, EPS8L1, FGFR1, FN1, FYN, LOC101091160, NAV3, NCKAP1, NEURL1, PACSIN1, PLXNB1, PLXNB3, PTK2B, SS18L1, SYT2, SYT3, TIAM2, UNC13A]
GO:0051960	regulation of nervous system development	GO_BiologicalProcess-EBI-UniProt-GOA-ACAP-ARAP_16.06.2020_00h00	0.00119287	0.0190191	2.05657e-06	1.88519e-05	[4, 5, 6]	Group58	9.85915	56	[ADGRA2, ADGRB2, APPL2, ARNTL, BHLHB9, BIN1, CAMK2G, CBFA2T2, CCDC88A, CDK5RAP2, CDON, CTNNA1, DLG1, DLG5, EPHB3, FGFR1, FMR1, FN1, FYN, GLI1, HOOK3, LOC101091160, MAPK8IP3, MYRF, NAP1L1, NCOA1, NEURL1, NSMF, PACSIN1, PCM1, PLXNB1, PLXNB3, PPP3CA, PRKACB, PRRX1, PTK2, PTK2B, PTPRS, RAP1GAP2, RAPGEF2, SEMA4G, SEMA6A, SMARCD3, SPAG9, SS18L1, SYNGAP1, SYT2, SYT3, TCF12, TCF4, TIAM2, TNIK, TRIM32, UL…
GO:0051962	positive regulation of nervous system development	GO_BiologicalProcess-EBI-UniProt-GOA-ACAP-ARAP_16.06.2020_00h00	0.00141097	0.0209314	2.05657e-06	1.88519e-05	[3, 4, 5, 6, 7]	Group58	11.1842	34	[ADGRB2, BHLHB9, BIN1, CBFA2T2, CDON, DLG5, EPHB3, FGFR1, FN1, FYN, GLI1, LOC101091160, MAPK8IP3, MYRF, NAP1L1, NCOA1, NEURL1, NSMF, PACSIN1, PLXNB1, PLXNB3, PTK2B, SEMA6A, SMARCD3, SPAG9, SS18L1, SYT2, SYT3, TCF12, TCF4, TIAM2, TRIM32, UNC13A, ZEB1]
GO:0120036	plasma membrane bounded cell projection organization	GO_BiologicalProcess-EBI-UniProt-GOA-ACAP-ARAP_16.06.2020_00h00	2.3345e-05	0.00128473	2.05657e-06	1.88519e-05	[5]	Group58	9.9359	93	[ABCC4, ABI1, ABLIM1, ADARB1, ANLN, APBB2, ARHGAP24, BBS9, BHLHB9, C2CD3, CAMK2G, CARMIL1, CBFA2T2, CBY1, CCDC141, CCDC66, CCDC88A, CDH23, CENPJ, CEP83, DDR1, DLG4, DLG5, DMTN, DYNC2LI1, DZIP1, EPHB3, EPS8L1, EVL, FGD3, FGFR1, FMR1, FN1, FOLR1, FRY, FYN, GAS7, HDAC6, IFT74, IFT81, IGSF9, KIF3A, LIMA1, LOC101091160, MAPK8IP3, MYH10, MYLK, MYO10, NAV3, NCKAP1, NEK1, NEURL1, NTN3, NYAP1, ODF2, PACSI…
GO:0007420	brain development	GO_BiologicalProcess-EBI-UniProt-GOA-ACAP-ARAP_16.06.2020_00h00	0.00159991	0.0229365	2.05657e-06	1.88519e-05	[4, 5, 6, 7]	Group58	10.3865	43	[ABR, ADGRL2, AKT3, ATAT1, BCAN, C2CD3, CCDC141, CDK5RAP2, CDON, CHD8, DLG5, EPHB3, FANCC, FGFR1, FYN, GLI1, HOOK3, KIF3A, LOC101091160, LRP6, MAPK8IP3, MAST1, MYH10, PCM1, PEX5, PTCH1, PTPRS, RAX, RBPJ, RORA, SLC23A1, SLC6A4, SOCS7, SPHK1, SPHK2, SRGAP2, STK36, SYNJ1, SYNJ2, TACC1, TSC1, TYRO3, WHRN]
GO:0120035	regulation of plasma membrane bounded cell projection organization	GO_BiologicalProcess-EBI-UniProt-GOA-ACAP-ARAP_16.06.2020_00h00	0.000693919	0.0133014	2.05657e-06	1.88519e-05	[5, 6]	Group58	10.8312	43	[ANLN, ARHGAP24, BHLHB9, CAMK2G, CARMIL1, CBFA2T2, CCDC88A, CENPJ, DLG5, DMTN, DYNC2LI1, EPHB3, EPS8L1, EVL, FGFR1, FMR1, FN1, FYN, LOC101091160, MYO10, NAV3, NCKAP1, NEURL1, PACSIN1, PLXNB1, PLXNB3, PPP3CA, PRRX1, PTK2, PTK2B, PTPRS, RAP1GAP2, RAPGEF2, SEMA4G, SEMA6A, SS18L1, SYNGAP1, SYT2, SYT3, TIAM2, TNIK, ULK4, UNC13A]
GO:0048699	generation of neurons	GO_BiologicalProcess-EBI-UniProt-GOA-ACAP-ARAP_16.06.2020_00h00	0.00128316	0.0195452	2.05657e-06	1.88519e-05	[5, 6, 7]	Group58	8.98642	86	[ABI1, ADARB1, APBB2, APPL2, ARNTL, ATAT1, BHLHB9, BIN1, CAMK2G, CBFA2T2, CCDC141, CCDC88A, CDH23, CDK5RAP2, CDON, CTNNA1, DDR1, DLG4, DLG5, EPHB3, FGFR1, FMR1, FN1, FOLR1, FRY, FYN, GAS7, GIGYF2, HDAC6, HOOK3, IGSF9, JAG2, KCNIP2, KIF3A, LOC101091160, MAPK8IP3, MFSD8, MYH10, MYO6, NAP1L1, NCOA1, NEURL1, NSMF, NTN3, NYAP1, PACSIN1, PAK4, PCM1, PEX5, PLXNB1, PLXNB3, PPP3CA, PRRX1, PSD, PTCH1, PTK2…
GO:0120031	plasma membrane bounded cell projection assembly	GO_BiologicalProcess-EBI-UniProt-GOA-ACAP-ARAP_16.06.2020_00h00	0.000136178	0.004224	2.05657e-06	1.88519e-05	[6]	Group58	11.976	40	[ABCC4, ABLIM1, ANLN, ARHGAP24, BBS9, C2CD3, CBY1, CCDC66, CCDC88A, CENPJ, CEP83, DMTN, DYNC2LI1, DZIP1, EPS8L1, EVL, FGD3, FMR1, IFT74, IFT81, KIF3A, MYH10, MYLK, MYO10, NCKAP1, NEK1, NEURL1, PCM1, RAPGEF2, SH2B1, SRGAP2, SSX2IP, STK36, TEKT2, TMEM67, TNIK, TNNI3, TTBK2, VAV2, WDR60]
GO:0030182	neuron differentiation	GO_BiologicalProcess-EBI-UniProt-GOA-ACAP-ARAP_16.06.2020_00h00	0.00183578	0.0242778	2.05657e-06	1.88519e-05	[4, 6, 7, 8]	Group58	9.05882	77	[ABI1, ADARB1, APBB2, ATAT1, BHLHB9, BIN1, CAMK2G, CBFA2T2, CCDC141, CCDC88A, CDH23, CDK5RAP2, CDON, DDR1, DLG4, DLG5, EPHB3, FGFR1, FMR1, FN1, FOLR1, FRY, FYN, GAS7, GIGYF2, HDAC6, IGSF9, JAG2, KCNIP2, KIF3A, LOC101091160, MAPK8IP3, MFSD8, MYH10, MYO6, NCOA1, NEURL1, NTN3, NYAP1, PACSIN1, PAK4, PEX5, PLXNB1, PLXNB3, PPP3CA, PRRX1, PSD, PTCH1, PTK2, PTK2B, PTPRS, RAP1GAP2, RAPGEF2, RBPJ, RHOBTB3,…
GO:0050767	regulation of neurogenesis	GO_BiologicalProcess-EBI-UniProt-GOA-ACAP-ARAP_16.06.2020_00h00	0.000984038	0.0167877	2.05657e-06	1.88519e-05	[5, 6, 7, 8]	Group58	10.2249	50	[APPL2, ARNTL, BHLHB9, BIN1, CAMK2G, CBFA2T2, CCDC88A, CDK5RAP2, CDON, CTNNA1, DLG5, EPHB3, FGFR1, FMR1, FN1, FYN, HOOK3, LOC101091160, MAPK8IP3, NAP1L1, NCOA1, NEURL1, NSMF, PACSIN1, PCM1, PLXNB1, PLXNB3, PPP3CA, PRRX1, PTK2, PTK2B, PTPRS, RAP1GAP2, RAPGEF2, SEMA4G, SEMA6A, SMARCD3, SPAG9, SS18L1, SYNGAP1, SYT2, SYT3, TCF12, TCF4, TIAM2, TNIK, TRIM32, ULK4, UNC13A, ZEB1]
GO:0050769	positive regulation of neurogenesis	GO_BiologicalProcess-EBI-UniProt-GOA-ACAP-ARAP_16.06.2020_00h00	0.0018248	0.0247072	2.05657e-06	1.88519e-05	[4, 5, 6, 7, 8, 9]	Group58	11.4504	30	[BHLHB9, BIN1, CBFA2T2, CDON, DLG5, FGFR1, FN1, FYN, LOC101091160, MAPK8IP3, NAP1L1, NCOA1, NEURL1, NSMF, PACSIN1, PLXNB1, PLXNB3, PTK2B, SEMA6A, SMARCD3, SPAG9, SS18L1, SYT2, SYT3, TCF12, TCF4, TIAM2, TRIM32, UNC13A, ZEB1]
GO:0045664	regulation of neuron differentiation	GO_BiologicalProcess-EBI-UniProt-GOA-ACAP-ARAP_16.06.2020_00h00	0.00114827	0.018836	2.05657e-06	1.88519e-05	[5, 6, 7, 8, 9]	Group58	10.705	41	[BHLHB9, BIN1, CAMK2G, CBFA2T2, CCDC88A, CDK5RAP2, CDON, DLG5, EPHB3, FGFR1, FMR1, FN1, FYN, LOC101091160, NCOA1, NEURL1, PACSIN1, PLXNB1, PLXNB3, PPP3CA, PRRX1, PTK2, PTK2B, PTPRS, RAP1GAP2, RAPGEF2, SEMA4G, SEMA6A, SPAG9, SS18L1, SYNGAP1, SYT2, SYT3, TCF12, TCF4, TIAM2, TNIK, TRIM32, ULK4, UNC13A, ZEB1]
GO:0031175	neuron projection development	GO_BiologicalProcess-EBI-UniProt-GOA-ACAP-ARAP_16.06.2020_00h00	0.00398867	0.0388838	2.05657e-06	1.88519e-05	[5, 6, 8, 9, 10]	Group58	9.33333	56	[ABI1, ADARB1, APBB2, BHLHB9, CAMK2G, CBFA2T2, CCDC141, CCDC88A, CDH23, DDR1, DLG4, DLG5, EPHB3, FGFR1, FMR1, FN1, FOLR1, FRY, FYN, GAS7, HDAC6, IGSF9, KIF3A, LOC101091160, MAPK8IP3, MYH10, NEURL1, NTN3, NYAP1, PACSIN1, PAK4, PLXNB1, PLXNB3, PPP3CA, PRRX1, PSD, PTK2, PTK2B, PTPRS, RAP1GAP2, RAPGEF2, RHOBTB3, SEMA4G, SEMA6A, SLC12A5, SRGAP2, SS18L1, SYNGAP1, SYT2, SYT3, TIAM2, TNIK, TRIM32, ULK4, …
GO:0045666	positive regulation of neuron differentiation	GO_BiologicalProcess-EBI-UniProt-GOA-ACAP-ARAP_16.06.2020_00h00	0.00208012	0.0260933	2.05657e-06	1.88519e-05	[5, 6, 7, 8, 9, 10]	Group58	12.2449	24	[BHLHB9, CBFA2T2, CDON, DLG5, FGFR1, FN1, FYN, LOC101091160, NCOA1, NEURL1, PACSIN1, PLXNB1, PLXNB3, PTK2B, SPAG9, SS18L1, SYT2, SYT3, TCF12, TCF4, TIAM2, TRIM32, UNC13A, ZEB1]
GO:0016358	dendrite development	GO_BiologicalProcess-EBI-UniProt-GOA-ACAP-ARAP_16.06.2020_00h00	0.000111557	0.00380631	2.05657e-06	1.88519e-05	[3, 6, 7, 9, 10, 11]	Group58	15.6028	22	[ABI1, BHLHB9, DLG4, DLG5, EPHB3, FMR1, FYN, HDAC6, IGSF9, LOC101091160, NEURL1, NTN3, PACSIN1, PAK4, PPP3CA, PTPRS, RAPGEF2, SLC12A5, SRGAP2, SS18L1, SYNGAP1, TNIK]
GO:0010975	regulation of neuron projection development	GO_BiologicalProcess-EBI-UniProt-GOA-ACAP-ARAP_16.06.2020_00h00	0.00201674	0.0256758	2.05657e-06	1.88519e-05	[6, 7, 8, 9, 10, 11]	Group58	11.1498	32	[BHLHB9, CAMK2G, CBFA2T2, CCDC88A, DLG5, EPHB3, FGFR1, FMR1, FN1, FYN, LOC101091160, NEURL1, PACSIN1, PLXNB1, PLXNB3, PPP3CA, PRRX1, PTK2, PTK2B, PTPRS, RAP1GAP2, RAPGEF2, SEMA4G, SEMA6A, SS18L1, SYNGAP1, SYT2, SYT3, TIAM2, TNIK, ULK4, UNC13A]
GO:0006793	phosphorus metabolic process	GO_BiologicalProcess-EBI-UniProt-GOA-ACAP-ARAP_16.06.2020_00h00	0.000808205	0.0146681	1.04256e-05	4.41084e-05	[3]	Group59	8.06664	184	[AAK1, ABI1, ACACA, ACACB, ADARB1, ADCY6, AKT3, ALPK1, ANKRD6, ARPP19, ATF3, ATP2B4, BCAR3, BLK, C1QTNF1, CAMK2D, CAMK2G, CBLB, CCDC88A, CCNT2, CCNY, CDC25A, CDC42BPA, CDCA2, CDK12, CDK5RAP3, CDKL2, CDON, CIT, DCAF1, DCLK2, DDR1, DDR2, DGKH, DGKZ, DLG1, DLG3, DMPK, DMTN, DOK4, DUS2, DUSP16, EIF2AK4, ENTPD3, EPHB3, FBLN1, FCRL3, FGF13, FGF19, FGFR1, FGFR2, FGFR3, FGFRL1, FGGY, FMR1, FN1, FOXM1, FY…
GO:0016772	transferase activity, transferring phosphorus-containing groups	GO_MolecularFunction-EBI-UniProt-GOA-ACAP-ARAP_16.06.2020_00h00	0.000129422	0.0043293	1.04256e-05	4.41084e-05	[3]	Group59	9.12795	112	[AAK1, ABI1, ADARB1, AKT3, ALPK1, ATP2B4, BLK, CAMK2D, CAMK2G, CBLB, CCDC88A, CCNT2, CCNY, CDC42BPA, CDK12, CDK5RAP3, CDKL2, CIT, DCAF1, DCLK2, DDR1, DDR2, DGKH, DGKZ, DLG1, DMPK, DUS2, DUSP16, EIF2AK4, EPHB3, FGF13, FGFR1, FGFR2, FGFR3, FGFRL1, FGGY, FICD, FYN, GPHN, GPRC5C, IKBKE, IPMK, ITSN1, KSR1, LAT, LATS2, LDB2, LOC101091160, LRP6, MADD, MAP3K11, MAP3K6, MAPK8IP3, MAPKAPK5, MARK3, MAST1, M…
GO:0016817	hydrolase activity, acting on acid anhydrides	GO_MolecularFunction-EBI-UniProt-GOA-ACAP-ARAP_16.06.2020_00h00	0.00239355	0.0285552	1.04256e-05	4.41084e-05	[3]	Group59	8.74263	89	[ABCC2, ABCC4, ABCC5, ABR, ACAP2, AGAP1, AGAP3, ARAP2, ARAP3, ARHGAP23, ARHGAP24, ARHGAP26, ARHGAP32, ARHGEF12, ASAP2, ATF7IP, ATL2, ATP2A3, BCAR3, BMS1, CCDC88A, CHD6, CHD8, DDX31, DEPDC5, DHX32, DNHD1, DYNC2LI1, ELMOD2, ENTPD3, EPHB3, EVI5, EVI5L, FGD6, GIT2, GMPS, GOPC, GUF1, KIF16B, KIF1A, KIF1B, KIF3A, LOC101091160, LOC101095212, LOC101095601, MRE11, MTIF2, MYH10, MYH14, MYH7B, MYO10, MYO18A…
GO:0043168	anion binding	GO_MolecularFunction-EBI-UniProt-GOA-ACAP-ARAP_16.06.2020_00h00	5.94664e-07	0.000126812	1.04256e-05	4.41084e-05	[3]	Group59	9.01526	195	[AAK1, ABCC2, ABCC4, ABCC5, ACACA, ACACB, ACADSB, ACAP2, ACBD4, ACTR3B, ADCY6, AGAP1, AGAP3, AKT3, ALPK1, ANXA3, APPL2, ARAP2, ARAP3, ARHGAP26, ARHGAP32, ARL4A, ARL5B, ATL2, ATP11C, ATP1A3, ATP2A3, ATP2B3, ATP2B4, BCAN, BCAP29, BIN1, BLK, BMS1, C2CD5, CAMK2D, CAMK2G, CCDC88A, CDC42BPA, CDK12, CDKL2, CHD6, CHD8, CIT, CPTP, CRABP2, DCLK2, DDR1, DDR2, DDX31, DDX60, DGKH, DGKZ, DHTKD1, DHX32, DMPK, D…
GO:0044093	positive regulation of molecular function	GO_BiologicalProcess-EBI-UniProt-GOA-ACAP-ARAP_16.06.2020_00h00	0.000265034	0.00674847	1.04256e-05	4.41084e-05	[3]	Group59	9.09091	104	[ABI1, ABR, ACAP2, AGAP1, AGAP3, ARAP2, ARAP3, ARHGAP23, ARHGAP24, ARHGAP26, ARHGAP32, ARHGEF12, ASAP2, ATP2A3, ATP2B4, BCAR3, CCDC88A, CCNY, CLOCK, DCUN1D3, DCUN1D4, DDR2, DEPDC5, DGKZ, DLG1, ELMOD2, EPB41, EVI5, EVI5L, FBLN1, FCRL3, FGF13, FGFR1, FGFR3, FMR1, FN1, GCLM, GIT2, GPRC5C, ITSN1, KSR1, LAT, LOC101091160, LRP6, MADD, MAP3K11, MAP3K6, MAPK8IP3, MAPKAPK5, MRE11, NEK1, NEURL1, NOD1, NOS2…
GO:0050790	regulation of catalytic activity	GO_BiologicalProcess-EBI-UniProt-GOA-ACAP-ARAP_16.06.2020_00h00	0.000274505	0.00688684	1.04256e-05	4.41084e-05	[3]	Group59	8.68146	133	[ABI1, ABR, ACACB, ACAP2, ADARB1, AGAP1, AGAP3, ANXA3, ARAP2, ARAP3, ARHGAP23, ARHGAP24, ARHGAP26, ARHGAP32, ARHGEF12, ARPP19, ASAP2, ATP2A3, ATP2B4, BCAR3, BIN1, CALML4, CBLB, CCDC88A, CCNT2, CCNY, CDK12, CDK5RAP3, DCUN1D3, DCUN1D4, DDR2, DEPDC5, DGKZ, DLG1, DLG3, DMPK, DUS2, DUSP16, ECM1, ELMOD2, EPHB3, EVI5, EVI5L, FBLN1, FCRL3, FGD6, FGF13, FGFR1, FGFR3, FN1, GCLM, GIT2, GOPC, GPRC5C, IKBKE, …
GO:0098772	molecular function regulator	GO_BiologicalProcess-EBI-UniProt-GOA-ACAP-ARAP_16.06.2020_00h00	0.00464404	0.0421422	1.04256e-05	4.41084e-05	[3]	Group59	8.34002	104	[ABI1, ABR, ACAP2, AGAP1, AGAP3, ANXA3, ARAP2, ARAP3, ARHGAP23, ARHGAP24, ARHGAP26, ARHGAP32, ARHGEF12, ARHGEF3, ARPP19, ASAP2, ATP2A3, ATP2B4, BCAR3, BIN1, CALML4, CCDC88A, CCNT2, CCNY, DENND1A, DENND2C, DEPDC5, DLG1, DMPK, DOCK3, DOCK9, DUS2, ELMOD2, EPS8L1, EVI5, EVI5L, FARP1, FBLN1, FGD3, FGD6, FGF13, FGF19, FN1, GBF1, GCLM, GIT2, GOPC, GPRC5C, GRM2, IKBKE, IL20, IL33, IQSEC2, ITIH4, ITSN1, J…
GO:1901265	nucleoside phosphate binding	GO_MolecularFunction-EBI-UniProt-GOA-ACAP-ARAP_16.06.2020_00h00	0.000149324	0.00446924	1.04256e-05	4.41084e-05	[3]	Group59	8.63981	148	[AAK1, ABCC2, ABCC4, ABCC5, ACACA, ACACB, ACADSB, ACBD4, ACTR3B, ADCY6, AGAP1, AGAP3, AKT3, ALPK1, ARL4A, ARL5B, ATL2, ATP11C, ATP1A3, ATP2A3, ATP2B3, ATP2B4, BCAP29, BLK, BMS1, CAMK2D, CAMK2G, CCDC88A, CDC42BPA, CDK12, CDKL2, CHD6, CHD8, CIT, DCLK2, DDR1, DDR2, DDX31, DDX60, DGKH, DGKZ, DHX32, DMPK, DNHD1, DUS2, EIF2AK4, ENTPD3, EPHB3, FARS2, FGFR1, FGFR2, FGFR3, FICD, FYN, GMPS, GPHN, GUF1, HEL…
GO:0000166	nucleotide binding	GO_MolecularFunction-EBI-UniProt-GOA-ACAP-ARAP_16.06.2020_00h00	0.000149324	0.00446924	1.04256e-05	4.41084e-05	[3, 4]	Group59	8.63981	148	[AAK1, ABCC2, ABCC4, ABCC5, ACACA, ACACB, ACADSB, ACBD4, ACTR3B, ADCY6, AGAP1, AGAP3, AKT3, ALPK1, ARL4A, ARL5B, ATL2, ATP11C, ATP1A3, ATP2A3, ATP2B3, ATP2B4, BCAP29, BLK, BMS1, CAMK2D, CAMK2G, CCDC88A, CDC42BPA, CDK12, CDKL2, CHD6, CHD8, CIT, DCLK2, DDR1, DDR2, DDX31, DDX60, DGKH, DGKZ, DHX32, DMPK, DNHD1, DUS2, EIF2AK4, ENTPD3, EPHB3, FARS2, FGFR1, FGFR2, FGFR3, FICD, FYN, GMPS, GPHN, GUF1, HEL…
GO:0005085	guanyl-nucleotide exchange factor activity	GO_BiologicalProcess-EBI-UniProt-GOA-ACAP-ARAP_16.06.2020_00h00	1.93783e-06	0.000275495	1.04256e-05	4.41084e-05	[4]	Group59	16.5746	30	[ABR, ARHGEF12, ARHGEF3, BCAR3, CCDC88A, DENND1A, DENND2C, DOCK3, DOCK9, EPS8L1, FARP1, FGD3, FGD6, GBF1, IQSEC2, ITSN1, MADD, MCF2L, PLEKHG1, PLEKHG2, PLEKHG3, PLEKHG5, PSD, RAB3IL1, RABIF, RALGPS1, RAPGEF2, RASGEF1A, TIAM2, VAV2]
GO:0006796	phosphate-containing compound metabolic process	GO_BiologicalProcess-EBI-UniProt-GOA-ACAP-ARAP_16.06.2020_00h00	0.000535651	0.0112817	1.04256e-05	4.41084e-05	[4]	Group59	8.13439	184	[AAK1, ABI1, ACACA, ACACB, ADARB1, ADCY6, AKT3, ALPK1, ANKRD6, ARPP19, ATF3, ATP2B4, BCAR3, BLK, C1QTNF1, CAMK2D, CAMK2G, CBLB, CCDC88A, CCNT2, CCNY, CDC25A, CDC42BPA, CDCA2, CDK12, CDK5RAP3, CDKL2, CDON, CIT, DCAF1, DCLK2, DDR1, DDR2, DGKH, DGKZ, DLG1, DLG3, DMPK, DMTN, DOK4, DUS2, DUSP16, EIF2AK4, ENTPD3, EPHB3, FBLN1, FCRL3, FGF13, FGF19, FGFR1, FGFR2, FGFR3, FGFRL1, FGGY, FMR1, FN1, FOXM1, FY…
GO:0016773	phosphotransferase activity, alcohol group as acceptor	GO_MolecularFunction-EBI-UniProt-GOA-ACAP-ARAP_16.06.2020_00h00	0.00010193	0.00354884	1.04256e-05	4.41084e-05	[4]	Group59	9.48617	96	[AAK1, ABI1, ADARB1, AKT3, ALPK1, ATP2B4, BLK, CAMK2D, CAMK2G, CBLB, CCDC88A, CCNT2, CCNY, CDC42BPA, CDK12, CDK5RAP3, CDKL2, CIT, DCAF1, DCLK2, DDR1, DDR2, DGKH, DGKZ, DLG1, DMPK, DUS2, DUSP16, EIF2AK4, EPHB3, FGF13, FGFR1, FGFR2, FGFR3, FGFRL1, FGGY, FYN, GPRC5C, IKBKE, IPMK, KSR1, LAT, LATS2, LOC101091160, LRP6, MADD, MAP3K11, MAP3K6, MAPK8IP3, MAPKAPK5, MARK3, MAST1, MAST2, MAST3, MINK1, MYLK,…
GO:0016818	hydrolase activity, acting on acid anhydrides, in phosphorus-containing anhydrides	GO_MolecularFunction-EBI-UniProt-GOA-ACAP-ARAP_16.06.2020_00h00	0.00226191	0.0277613	1.04256e-05	4.41084e-05	[4]	Group59	8.75984	89	[ABCC2, ABCC4, ABCC5, ABR, ACAP2, AGAP1, AGAP3, ARAP2, ARAP3, ARHGAP23, ARHGAP24, ARHGAP26, ARHGAP32, ARHGEF12, ASAP2, ATF7IP, ATL2, ATP2A3, BCAR3, BMS1, CCDC88A, CHD6, CHD8, DDX31, DEPDC5, DHX32, DNHD1, DYNC2LI1, ELMOD2, ENTPD3, EPHB3, EVI5, EVI5L, FGD6, GIT2, GMPS, GOPC, GUF1, KIF16B, KIF1A, KIF1B, KIF3A, LOC101091160, LOC101095212, LOC101095601, MRE11, MTIF2, MYH10, MYH14, MYH7B, MYO10, MYO18A…
GO:0030234	enzyme regulator activity	GO_BiologicalProcess-EBI-UniProt-GOA-ACAP-ARAP_16.06.2020_00h00	0.00055785	0.011606	1.04256e-05	4.41084e-05	[4]	Group59	9.71429	68	[ABI1, ABR, ACAP2, AGAP1, AGAP3, ANXA3, ARAP2, ARAP3, ARHGAP23, ARHGAP24, ARHGAP26, ARHGAP32, ARHGEF12, ARPP19, ASAP2, ATP2A3, ATP2B4, BIN1, CALML4, CCDC88A, CCNT2, CCNY, DEPDC5, DMPK, DUS2, ELMOD2, EVI5, EVI5L, FBLN1, FGF13, FN1, GCLM, GIT2, GOPC, GPRC5C, IKBKE, ITIH4, ITSN1, LOC101091160, LRP6, PDGFB, PDPK1, PHACTR2, PPP2R2C, PPP2R3A, PPP2R5C, PRKRA, RACGAP1, RAP1GAP, RAP1GAP2, RAPGEF2, RICTOR,…
GO:0032553	ribonucleotide binding	GO_MolecularFunction-EBI-UniProt-GOA-ACAP-ARAP_16.06.2020_00h00	6.0098e-05	0.00256318	1.04256e-05	4.41084e-05	[3, 4, 5]	Group59	8.92049	138	[AAK1, ABCC2, ABCC4, ABCC5, ACACA, ACACB, ACBD4, ACTR3B, ADCY6, AGAP1, AGAP3, AKT3, ALPK1, ARL4A, ARL5B, ATL2, ATP11C, ATP1A3, ATP2A3, ATP2B3, ATP2B4, BLK, BMS1, CAMK2D, CAMK2G, CCDC88A, CDC42BPA, CDK12, CDKL2, CHD6, CHD8, CIT, DCLK2, DDR1, DDR2, DDX31, DDX60, DGKH, DGKZ, DHX32, DMPK, DNHD1, DUS2, EIF2AK4, ENTPD3, EPHB3, FARS2, FGFR1, FGFR2, FGFR3, FICD, FYN, GMPS, GPHN, GUF1, HELZ, IKBKE, KIF16B…
GO:0035556	intracellular signal transduction	GO_BiologicalProcess-EBI-UniProt-GOA-ACAP-ARAP_16.06.2020_00h00	2.61663e-07	6.37709e-05	1.04256e-05	4.41084e-05	[3, 4, 5]	Group59	9.41504	169	[ABR, ACKR2, ADCY6, ADGRB2, ADGRL2, AKT3, ALPK1, ANKRD6, ARHGAP24, ARHGAP26, ARHGAP32, ARHGEF12, ARHGEF3, ARNTL, ASB3, ATF3, ATP2A3, ATP2B4, BCAR3, C1QTNF1, CALML4, CCDC88A, CDC42BPA, CDK12, CDK5RAP3, CDON, CHRM3, CIT, CMKLR1, CNKSR1, DCLK2, DDX60, DEPDC5, DGKH, DGKZ, DLG1, DLG5, DMPK, DMTN, DOCK3, DOCK9, DOK4, DTL, DUSP16, EPS8L1, FBLN1, FCRL3, FGF13, FGF19, FGFR1, FGFR3, FN1, FOXM1, FYN, GBF1, …
GO:0035639	purine ribonucleoside triphosphate binding	GO_MolecularFunction-EBI-UniProt-GOA-ACAP-ARAP_16.06.2020_00h00	0.000129609	0.00425217	1.04256e-05	4.41084e-05	[4]	Group59	8.85734	131	[AAK1, ABCC2, ABCC4, ABCC5, ACACA, ACACB, ACTR3B, ADCY6, AGAP1, AGAP3, AKT3, ALPK1, ARL4A, ARL5B, ATL2, ATP11C, ATP1A3, ATP2A3, ATP2B3, ATP2B4, BLK, BMS1, CAMK2D, CAMK2G, CDC42BPA, CDK12, CDKL2, CHD6, CHD8, CIT, DCLK2, DDR1, DDR2, DDX31, DDX60, DGKH, DGKZ, DHX32, DMPK, DNHD1, EIF2AK4, ENTPD3, EPHB3, FARS2, FGFR1, FGFR2, FGFR3, FICD, FYN, GMPS, GPHN, GUF1, HELZ, IKBKE, KIF16B, KIF1A, KIF1B, KIF3A,…
GO:0043085	positive regulation of catalytic activity	GO_BiologicalProcess-EBI-UniProt-GOA-ACAP-ARAP_16.06.2020_00h00	4.10008e-05	0.0019985	1.04256e-05	4.41084e-05	[4]	Group59	9.86842	90	[ABI1, ABR, ACAP2, AGAP1, AGAP3, ARAP2, ARAP3, ARHGAP23, ARHGAP24, ARHGAP26, ARHGAP32, ARHGEF12, ASAP2, ATP2A3, ATP2B4, BCAR3, CCDC88A, CCNY, DCUN1D3, DCUN1D4, DDR2, DEPDC5, DGKZ, DLG1, ELMOD2, EVI5, EVI5L, FBLN1, FCRL3, FGF13, FGFR1, FGFR3, FN1, GCLM, GIT2, GPRC5C, ITSN1, KSR1, LAT, LOC101091160, MADD, MAP3K11, MAP3K6, MAPK8IP3, MAPKAPK5, MRE11, NEK1, NEURL1, NOD1, NOS2, PAK4, PDGFB, PDPK1, PLA2…
GO:0043412	macromolecule modification	GO_BiologicalProcess-EBI-UniProt-GOA-ACAP-ARAP_16.06.2020_00h00	0.00259657	0.0303407	1.04256e-05	4.41084e-05	[4]	Group59	7.66922	230	[AAK1, ABI1, ADARB1, AGBL2, AKT3, ALG6, ALPK1, ANKRD6, ARNTL, ARPP19, ASB3, ASPSCR1, ASXL1, ATAT1, ATF3, ATF7IP, ATP2B4, ATXN3, BCAP29, BCAR3, BLK, BRPF3, C1QTNF1, CAMK2D, CAMK2G, CAND2, CBLB, CCDC88A, CCNB1IP1, CCNT2, CCNY, CDC25A, CDC42BPA, CDCA2, CDK12, CDK5RAP3, CDKL2, CDON, CIT, CLOCK, COPS8, CUL9, DCAF1, DCLK2, DCUN1D3, DCUN1D4, DDR1, DDR2, DLG1, DMPK, DMTN, DOK4, DTL, DTX3, DUS2, DUSP16, E…
GO:0051020	GTPase binding	GO_MolecularFunction-EBI-UniProt-GOA-ACAP-ARAP_16.06.2020_00h00	7.85825e-06	0.00055859	1.04256e-05	4.41084e-05	[4]	Group59	12.3188	51	[ABR, ACAP2, ANLN, ARHGEF12, ARHGEF3, BCAR3, BICD1, CCDC88A, DENND1A, DENND2C, DMXL2, DOCK3, DOCK9, ELMO2, EPS8L1, EVI5, EVI5L, FARP1, FGD3, FGD6, FMNL2, GBF1, IQSEC2, ITSN1, MADD, MCF2L, NCKAP1, PKN3, PLEKHG1, PLEKHG2, PLEKHG3, PLEKHG5, PSD, RAB3IL1, RABIF, RALGPS1, RAPGEF2, RASGEF1A, RHOBTB3, RILPL1, RIMS3, RNF152, RRAGB, RTKN, SGSM2, SRGAP2, SYTL2, TBC1D5, TBCK, TIAM2, VAV2]
GO:0017076	purine nucleotide binding	GO_MolecularFunction-EBI-UniProt-GOA-ACAP-ARAP_16.06.2020_00h00	0.000170185	0.00492095	1.04256e-05	4.41084e-05	[4, 5]	Group59	8.75486	135	[AAK1, ABCC2, ABCC4, ABCC5, ACACA, ACACB, ACBD4, ACTR3B, ADCY6, AGAP1, AGAP3, AKT3, ALPK1, ARL4A, ARL5B, ATL2, ATP11C, ATP1A3, ATP2A3, ATP2B3, ATP2B4, BLK, BMS1, CAMK2D, CAMK2G, CCDC88A, CDC42BPA, CDK12, CDKL2, CHD6, CHD8, CIT, DCLK2, DDR1, DDR2, DDX31, DDX60, DGKH, DGKZ, DHX32, DMPK, DNHD1, EIF2AK4, ENTPD3, EPHB3, FARS2, FGFR1, FGFR2, FGFR3, FICD, FYN, GMPS, GPHN, GUF1, HELZ, IKBKE, KIF16B, KIF1…
GO:0036211	protein modification process	GO_BiologicalProcess-EBI-UniProt-GOA-ACAP-ARAP_16.06.2020_00h00	0.000567364	0.0116617	1.04256e-05	4.41084e-05	[4, 5]	Group59	7.90486	226	[AAK1, ABI1, ADARB1, AGBL2, AKT3, ALG6, ALPK1, ANKRD6, ARNTL, ARPP19, ASB3, ASPSCR1, ASXL1, ATAT1, ATF3, ATP2B4, ATXN3, BCAR3, BLK, BRPF3, C1QTNF1, CAMK2D, CAMK2G, CAND2, CBLB, CCDC88A, CCNB1IP1, CCNT2, CCNY, CDC25A, CDC42BPA, CDCA2, CDK12, CDK5RAP3, CDKL2, CDON, CIT, CLOCK, COPS8, CUL9, DCAF1, DCLK2, DCUN1D3, DCUN1D4, DDR1, DDR2, DLG1, DMPK, DMTN, DOK4, DTL, DTX3, DUS2, DUSP16, EIF2AK4, EPC1, EP…
GO:0051174	regulation of phosphorus metabolic process	GO_BiologicalProcess-EBI-UniProt-GOA-ACAP-ARAP_16.06.2020_00h00	0.00252061	0.0296563	1.04256e-05	4.41084e-05	[4, 5]	Group59	8.56164	100	[ABI1, ADARB1, ANKRD6, ARPP19, ATF3, ATP2B4, BCAR3, C1QTNF1, CBLB, CCDC88A, CCNT2, CCNY, CDCA2, CDK12, CDK5RAP3, CDON, DDR2, DGKZ, DLG1, DLG3, DMPK, DMTN, DOK4, DUS2, DUSP16, EIF2AK4, FBLN1, FCRL3, FGF13, FGF19, FGFR1, FGFR3, FMR1, FN1, FOXM1, FYN, GPRC5C, HDAC6, ITSN1, KSR1, LAT, LDB2, LDLRAD4, LOC101091160, LRP6, MADD, MAP3K11, MAP3K6, MAPK8IP3, MFHAS1, MRE11, NEK1, NEURL1, NOD1, NOS2, OGT, PAK…
GO:0008047	enzyme activator activity	GO_BiologicalProcess-EBI-UniProt-GOA-ACAP-ARAP_16.06.2020_00h00	7.58211e-06	0.000562395	1.04256e-05	4.41084e-05	[5]	Group59	13.0564	44	[ABI1, ABR, ACAP2, AGAP1, AGAP3, ARAP2, ARAP3, ARHGAP23, ARHGAP24, ARHGAP26, ARHGAP32, ARHGEF12, ASAP2, ATP2A3, DEPDC5, ELMOD2, EVI5, EVI5L, FBLN1, FGF13, FN1, GIT2, GPRC5C, ITSN1, LOC101091160, PDGFB, PDPK1, PPP2R5C, PRKRA, RACGAP1, RAP1GAP, RAP1GAP2, RAPGEF2, RICTOR, SGSM2, SH3PXD2A, SIPA1L2, SMAP1, SRGAP2, STRADA, SYNGAP1, TBC1D5, TBCK, TIAM2]
GO:0016310	phosphorylation	GO_BiologicalProcess-EBI-UniProt-GOA-ACAP-ARAP_16.06.2020_00h00	0.00151834	0.0221391	1.04256e-05	4.41084e-05	[5]	Group59	8.29268	136	[AAK1, ABI1, ADARB1, AKT3, ALPK1, ANKRD6, ATF3, ATP2B4, BCAR3, BLK, C1QTNF1, CAMK2D, CAMK2G, CBLB, CCDC88A, CCNT2, CCNY, CDC42BPA, CDK12, CDK5RAP3, CDKL2, CDON, CIT, DCAF1, DCLK2, DDR1, DDR2, DGKH, DGKZ, DLG1, DMPK, DMTN, DOK4, DUS2, DUSP16, EIF2AK4, EPHB3, FBLN1, FCRL3, FGF13, FGF19, FGFR1, FGFR2, FGFR3, FGFRL1, FGGY, FMR1, FN1, FOXM1, FYN, GPRC5C, HDAC6, IKBKE, IPMK, ITSN1, KSR1, LAT, LATS2, LD…
GO:0016462	pyrophosphatase activity	GO_MolecularFunction-EBI-UniProt-GOA-ACAP-ARAP_16.06.2020_00h00	0.00201765	0.0254971	1.04256e-05	4.41084e-05	[5]	Group59	8.79447	89	[ABCC2, ABCC4, ABCC5, ABR, ACAP2, AGAP1, AGAP3, ARAP2, ARAP3, ARHGAP23, ARHGAP24, ARHGAP26, ARHGAP32, ARHGEF12, ASAP2, ATF7IP, ATL2, ATP2A3, BCAR3, BMS1, CCDC88A, CHD6, CHD8, DDX31, DEPDC5, DHX32, DNHD1, DYNC2LI1, ELMOD2, ENTPD3, EPHB3, EVI5, EVI5L, FGD6, GIT2, GMPS, GOPC, GUF1, KIF16B, KIF1A, KIF1B, KIF3A, LOC101091160, LOC101095212, LOC101095601, MRE11, MTIF2, MYH10, MYH14, MYH7B, MYO10, MYO18A…
GO:0032555	purine ribonucleotide binding	GO_MolecularFunction-EBI-UniProt-GOA-ACAP-ARAP_16.06.2020_00h00	0.000198849	0.00547156	1.04256e-05	4.41084e-05	[4, 5, 6]	Group59	8.73533	134	[AAK1, ABCC2, ABCC4, ABCC5, ACACA, ACACB, ACBD4, ACTR3B, ADCY6, AGAP1, AGAP3, AKT3, ALPK1, ARL4A, ARL5B, ATL2, ATP11C, ATP1A3, ATP2A3, ATP2B3, ATP2B4, BLK, BMS1, CAMK2D, CAMK2G, CCDC88A, CDC42BPA, CDK12, CDKL2, CHD6, CHD8, CIT, DCLK2, DDR1, DDR2, DDX31, DDX60, DGKH, DGKZ, DHX32, DMPK, DNHD1, EIF2AK4, ENTPD3, EPHB3, FARS2, FGFR1, FGFR2, FGFR3, FICD, FYN, GMPS, GPHN, GUF1, HELZ, IKBKE, KIF16B, KIF1…
GO:0043087	regulation of GTPase activity	GO_BiologicalProcess-EBI-UniProt-GOA-ACAP-ARAP_16.06.2020_00h00	4.93876e-05	0.00221724	1.04256e-05	4.41084e-05	[5]	Group59	12.4242	41	[ABR, ACAP2, AGAP1, AGAP3, ARAP2, ARAP3, ARHGAP23, ARHGAP24, ARHGAP26, ARHGAP32, ARHGEF12, ASAP2, BCAR3, DEPDC5, ELMOD2, EPHB3, EVI5, EVI5L, FGD6, GIT2, LOC101091160, NF1, PLXNB1, PLXNB3, RACGAP1, RAP1GAP, RAP1GAP2, RAPGEF2, RICTOR, RRP1B, RTKN, SGSM2, SIPA1L2, SMAP1, SRGAP2, SYNGAP1, TBC1D5, TBCK, TIAM2, TSC1, VAV2]
GO:0051345	positive regulation of hydrolase activity	GO_BiologicalProcess-EBI-UniProt-GOA-ACAP-ARAP_16.06.2020_00h00	0.00392227	0.0386786	1.04256e-05	4.41084e-05	[5]	Group59	9.74576	46	[ABR, ACAP2, AGAP1, AGAP3, ARAP2, ARAP3, ARHGAP23, ARHGAP24, ARHGAP26, ARHGAP32, ARHGEF12, ASAP2, ATP2A3, BCAR3, DEPDC5, ELMOD2, EVI5, EVI5L, FBLN1, FCRL3, FGFR1, FGFR3, FN1, GIT2, LOC101091160, NOD1, PDPK1, PLA2G5, PLXNB1, RACGAP1, RAP1GAP, RAP1GAP2, RAPGEF2, SELE, SGSM2, SIPA1L2, SLC39A10, SMAP1, SRGAP2, SSBP1, SYNGAP1, TBC1D5, TBCK, TIAM2, TSC1, WDR60]
GO:0060589	nucleoside-triphosphatase regulator activity	GO_BiologicalProcess-EBI-UniProt-GOA-ACAP-ARAP_16.06.2020_00h00	4.77807e-06	0.00040757	1.04256e-05	4.41084e-05	[5]	Group59	14.9123	34	[ABR, ACAP2, AGAP1, AGAP3, ARAP2, ARAP3, ARHGAP23, ARHGAP24, ARHGAP26, ARHGAP32, ARHGEF12, ASAP2, CCDC88A, DEPDC5, ELMOD2, EVI5, EVI5L, GIT2, GOPC, LOC101091160, RACGAP1, RAP1GAP, RAP1GAP2, RAPGEF2, RTKN, SGSM2, SIPA1L2, SMAP1, SRGAP2, SYNGAP1, TBC1D5, TBCK, TIAM2, TSC1]
GO:1902531	regulation of intracellular signal transduction	GO_BiologicalProcess-EBI-UniProt-GOA-ACAP-ARAP_16.06.2020_00h00	0.000620538	0.0126028	1.04256e-05	4.41084e-05	[4, 5, 6]	Group59	9.06433	93	[AKT3, ALPK1, ANKRD6, ARHGAP24, ARHGAP26, ARHGEF3, ARNTL, ATF3, ATP2B4, BCAR3, C1QTNF1, CDK12, CDK5RAP3, CDON, CMKLR1, DDX60, DEPDC5, DLG1, DLG5, DOK4, DUSP16, EPS8L1, FBLN1, FCRL3, FGF19, FGFR1, FGFR3, FN1, FOXM1, FYN, GBF1, GPR17, GPR61, IKBKE, IQSEC2, ITSN1, KANK2, KSR1, LOC101091160, MADD, MAP3K11, MAP3K6, MAPK8IP3, MFHAS1, NACC2, NEK8, NOD1, OGT, OPA1, PDE4D, PDGFB, PDPK1, PELI2, PLA2G5, PLX…
GO:0006464	cellular protein modification process	GO_BiologicalProcess-EBI-UniProt-GOA-ACAP-ARAP_16.06.2020_00h00	0.000567364	0.0116617	1.04256e-05	4.41084e-05	[5, 6]	Group59	7.90486	226	[AAK1, ABI1, ADARB1, AGBL2, AKT3, ALG6, ALPK1, ANKRD6, ARNTL, ARPP19, ASB3, ASPSCR1, ASXL1, ATAT1, ATF3, ATP2B4, ATXN3, BCAR3, BLK, BRPF3, C1QTNF1, CAMK2D, CAMK2G, CAND2, CBLB, CCDC88A, CCNB1IP1, CCNT2, CCNY, CDC25A, CDC42BPA, CDCA2, CDK12, CDK5RAP3, CDKL2, CDON, CIT, CLOCK, COPS8, CUL9, DCAF1, DCLK2, DCUN1D3, DCUN1D4, DDR1, DDR2, DLG1, DMPK, DMTN, DOK4, DTL, DTX3, DUS2, DUSP16, EIF2AK4, EPC1, EP…
GO:0019220	regulation of phosphate metabolic process	GO_BiologicalProcess-EBI-UniProt-GOA-ACAP-ARAP_16.06.2020_00h00	0.00252061	0.0296563	1.04256e-05	4.41084e-05	[5, 6]	Group59	8.56164	100	[ABI1, ADARB1, ANKRD6, ARPP19, ATF3, ATP2B4, BCAR3, C1QTNF1, CBLB, CCDC88A, CCNT2, CCNY, CDCA2, CDK12, CDK5RAP3, CDON, DDR2, DGKZ, DLG1, DLG3, DMPK, DMTN, DOK4, DUS2, DUSP16, EIF2AK4, FBLN1, FCRL3, FGF13, FGF19, FGFR1, FGFR3, FMR1, FN1, FOXM1, FYN, GPRC5C, HDAC6, ITSN1, KSR1, LAT, LDB2, LDLRAD4, LOC101091160, LRP6, MADD, MAP3K11, MAP3K6, MAPK8IP3, MFHAS1, MRE11, NEK1, NEURL1, NOD1, NOS2, OGT, PAK…
GO:0030554	adenyl nucleotide binding	GO_MolecularFunction-EBI-UniProt-GOA-ACAP-ARAP_16.06.2020_00h00	3.19082e-05	0.00160104	1.04256e-05	4.41084e-05	[5, 6]	Group59	9.35252	117	[AAK1, ABCC2, ABCC4, ABCC5, ACACA, ACACB, ACBD4, ACTR3B, ADCY6, AKT3, ALPK1, ATP11C, ATP1A3, ATP2A3, ATP2B3, ATP2B4, BLK, CAMK2D, CAMK2G, CDC42BPA, CDK12, CDKL2, CHD6, CHD8, CIT, DCLK2, DDR1, DDR2, DDX31, DDX60, DGKH, DGKZ, DHX32, DMPK, DNHD1, EIF2AK4, ENTPD3, EPHB3, FARS2, FGFR1, FGFR2, FGFR3, FICD, FYN, GMPS, GPHN, HELZ, IKBKE, KIF16B, KIF1A, KIF1B, KIF3A, KSR1, LATS2, LIG3, LOC101095601, LOC10…
GO:0016301	kinase activity	GO_BiologicalProcess-EBI-UniProt-GOA-ACAP-ARAP_16.06.2020_00h00	6.56161e-05	0.00266526	1.04256e-05	4.41084e-05	[6]	Group59	9.44954	103	[AAK1, ABI1, ADARB1, AKT3, ALPK1, ATP2B4, BLK, CAMK2D, CAMK2G, CBLB, CCDC88A, CCNT2, CCNY, CDC42BPA, CDK12, CDK5RAP3, CDKL2, CIT, DCAF1, DCLK2, DDR1, DDR2, DGKH, DGKZ, DLG1, DMPK, DUS2, DUSP16, EIF2AK4, EPHB3, FGF13, FGFR1, FGFR2, FGFR3, FGFRL1, FGGY, FYN, GPRC5C, IKBKE, IPMK, ITSN1, KSR1, LAT, LATS2, LDB2, LOC101091160, LRP6, MADD, MAP3K11, MAP3K6, MAPK8IP3, MAPKAPK5, MARK3, MAST1, MAST2, MAST3,…
GO:0017111	nucleoside-triphosphatase activity	GO_MolecularFunction-EBI-UniProt-GOA-ACAP-ARAP_16.06.2020_00h00	0.00184482	0.0242097	1.04256e-05	4.41084e-05	[6]	Group59	8.87513	86	[ABCC2, ABCC4, ABCC5, ABR, ACAP2, AGAP1, AGAP3, ARAP2, ARAP3, ARHGAP23, ARHGAP24, ARHGAP26, ARHGAP32, ARHGEF12, ASAP2, ATF7IP, ATL2, ATP2A3, BCAR3, BMS1, CCDC88A, CHD6, CHD8, DDX31, DEPDC5, DHX32, DNHD1, DYNC2LI1, ELMOD2, ENTPD3, EPHB3, EVI5, EVI5L, FGD6, GIT2, GOPC, GUF1, KIF16B, KIF1A, KIF1B, KIF3A, LOC101091160, LOC101095212, LOC101095601, MRE11, MTIF2, MYH10, MYH14, MYH7B, MYO10, MYO18A, MYO1…
GO:0030695	GTPase regulator activity	GO_BiologicalProcess-EBI-UniProt-GOA-ACAP-ARAP_16.06.2020_00h00	1.18662e-06	0.000202437	1.04256e-05	4.41084e-05	[6]	Group59	16.0976	33	[ABR, ACAP2, AGAP1, AGAP3, ARAP2, ARAP3, ARHGAP23, ARHGAP24, ARHGAP26, ARHGAP32, ARHGEF12, ASAP2, CCDC88A, DEPDC5, ELMOD2, EVI5, EVI5L, GIT2, GOPC, LOC101091160, RACGAP1, RAP1GAP, RAP1GAP2, RAPGEF2, RTKN, SGSM2, SIPA1L2, SMAP1, SRGAP2, SYNGAP1, TBC1D5, TBCK, TIAM2]
GO:0032559	adenyl ribonucleotide binding	GO_MolecularFunction-EBI-UniProt-GOA-ACAP-ARAP_16.06.2020_00h00	2.57972e-05	0.00137531	1.04256e-05	4.41084e-05	[5, 6, 7]	Group59	9.39759	117	[AAK1, ABCC2, ABCC4, ABCC5, ACACA, ACACB, ACBD4, ACTR3B, ADCY6, AKT3, ALPK1, ATP11C, ATP1A3, ATP2A3, ATP2B3, ATP2B4, BLK, CAMK2D, CAMK2G, CDC42BPA, CDK12, CDKL2, CHD6, CHD8, CIT, DCLK2, DDR1, DDR2, DDX31, DDX60, DGKH, DGKZ, DHX32, DMPK, DNHD1, EIF2AK4, ENTPD3, EPHB3, FARS2, FGFR1, FGFR2, FGFR3, FICD, FYN, GMPS, GPHN, HELZ, IKBKE, KIF16B, KIF1A, KIF1B, KIF3A, KSR1, LATS2, LIG3, LOC101095601, LOC10…
GO:0043547	positive regulation of GTPase activity	GO_BiologicalProcess-EBI-UniProt-GOA-ACAP-ARAP_16.06.2020_00h00	0.000459247	0.010175	1.04256e-05	4.41084e-05	[6]	Group59	12.0438	33	[ABR, ACAP2, AGAP1, AGAP3, ARAP2, ARAP3, ARHGAP23, ARHGAP24, ARHGAP26, ARHGAP32, ARHGEF12, ASAP2, BCAR3, DEPDC5, ELMOD2, EVI5, EVI5L, GIT2, LOC101091160, PLXNB1, RACGAP1, RAP1GAP, RAP1GAP2, RAPGEF2, SGSM2, SIPA1L2, SMAP1, SRGAP2, SYNGAP1, TBC1D5, TBCK, TIAM2, TSC1]
GO:0005096	GTPase activator activity	GO_BiologicalProcess-EBI-UniProt-GOA-ACAP-ARAP_16.06.2020_00h00	4.30922e-06	0.000386923	1.04256e-05	4.41084e-05	[6, 7]	Group59	15.9574	30	[ABR, ACAP2, AGAP1, AGAP3, ARAP2, ARAP3, ARHGAP23, ARHGAP24, ARHGAP26, ARHGAP32, ARHGEF12, ASAP2, DEPDC5, ELMOD2, EVI5, EVI5L, GIT2, LOC101091160, RACGAP1, RAP1GAP, RAP1GAP2, RAPGEF2, SGSM2, SIPA1L2, SMAP1, SRGAP2, SYNGAP1, TBC1D5, TBCK, TIAM2]
GO:0005524	ATP binding	GO_MolecularFunction-EBI-UniProt-GOA-ACAP-ARAP_16.06.2020_00h00	1.78375e-05	0.00104934	1.04256e-05	4.41084e-05	[5, 6, 7, 8]	Group59	9.51199	115	[AAK1, ABCC2, ABCC4, ABCC5, ACACA, ACACB, ACTR3B, ADCY6, AKT3, ALPK1, ATP11C, ATP1A3, ATP2A3, ATP2B3, ATP2B4, BLK, CAMK2D, CAMK2G, CDC42BPA, CDK12, CDKL2, CHD6, CHD8, CIT, DCLK2, DDR1, DDR2, DDX31, DDX60, DGKH, DGKZ, DHX32, DMPK, DNHD1, EIF2AK4, ENTPD3, EPHB3, FARS2, FGFR1, FGFR2, FGFR3, FICD, FYN, GMPS, GPHN, HELZ, IKBKE, KIF16B, KIF1A, KIF1B, KIF3A, KSR1, LATS2, LIG3, LOC101095601, LOC101098429…
GO:0006468	protein phosphorylation	GO_BiologicalProcess-EBI-UniProt-GOA-ACAP-ARAP_16.06.2020_00h00	0.00116524	0.0189323	1.04256e-05	4.41084e-05	[6, 7]	Group59	8.54638	117	[AAK1, ABI1, ADARB1, AKT3, ALPK1, ANKRD6, ATF3, ATP2B4, BCAR3, BLK, C1QTNF1, CAMK2D, CAMK2G, CBLB, CCDC88A, CCNT2, CCNY, CDC42BPA, CDK12, CDK5RAP3, CDKL2, CDON, CIT, DCAF1, DCLK2, DDR1, DDR2, DLG1, DMPK, DMTN, DOK4, DUS2, DUSP16, EIF2AK4, EPHB3, FBLN1, FCRL3, FGF13, FGF19, FGFR1, FGFR2, FGFR3, FGFRL1, FMR1, FN1, FOXM1, FYN, GPRC5C, HDAC6, IKBKE, KSR1, LAT, LATS2, LDLRAD4, LOC101091160, LRP6, MADD…
GO:0003924	GTPase activity	GO_MolecularFunction-EBI-UniProt-GOA-ACAP-ARAP_16.06.2020_00h00	0.001749	0.0240629	1.04256e-05	4.41084e-05	[7]	Group59	9.73451	55	[ABR, ACAP2, AGAP1, AGAP3, ARAP2, ARAP3, ARHGAP23, ARHGAP24, ARHGAP26, ARHGAP32, ARHGEF12, ASAP2, ATL2, BCAR3, BMS1, CCDC88A, DEPDC5, ELMOD2, EPHB3, EVI5, EVI5L, FGD6, GIT2, GOPC, GUF1, LOC101091160, MTIF2, NF1, NUGGC, OPA1, PLXNB1, PLXNB3, PPM1J, RAB26, RAB33B, RACGAP1, RAP1GAP, RAP1GAP2, RAPGEF2, RHOBTB3, RHOT1, RICTOR, RRAGB, RRP1B, RTKN, SGSM2, SIPA1L2, SMAP1, SRGAP2, SYNGAP1, TBC1D5, TBCK, T…
GO:0004672	protein kinase activity	GO_BiologicalProcess-EBI-UniProt-GOA-ACAP-ARAP_16.06.2020_00h00	0.000702532	0.0133169	1.04256e-05	4.41084e-05	[7, 8]	Group59	9.21053	84	[AAK1, ABI1, ADARB1, AKT3, ALPK1, ATP2B4, BLK, CAMK2D, CAMK2G, CBLB, CCDC88A, CCNT2, CCNY, CDC42BPA, CDK12, CDK5RAP3, CDKL2, CIT, DCAF1, DCLK2, DDR1, DDR2, DLG1, DMPK, DUS2, DUSP16, EIF2AK4, EPHB3, FGF13, FGFR1, FGFR2, FGFR3, FGFRL1, FYN, GPRC5C, IKBKE, KSR1, LAT, LATS2, LOC101091160, LRP6, MADD, MAP3K11, MAP3K6, MAPK8IP3, MAPKAPK5, MARK3, MAST1, MAST2, MAST3, MINK1, MYLK, NEK1, NEK8, NEURL1, PAK…
