# Supplementary material for: CRFK and Primary Macrophages Transcriptomes in Response to Feline Coronavirus Infection Differ Significantly
Source: Front Genet. 2020 Dec 3;11:584744. doi: 10.3389/fgene.2020.584744 (PMC7745755; doi:10.3389/fgene.2020.584744)
Supplement: Supplementary file 13 [file Table_12.XLS]

## Sheet: ClueGO Results
17 h DOWN
KEGG ID	KEGG Pathway	Ontology Source	Term PValue	Term PValue Corrected with Benjamini-Hochberg	Group PValue	Group PValue Corrected with Benjamini-Hochberg	GOLevels	GOGroups	% Associated Genes	Nr. Genes	Associated Genes Found
KO00230	Purine metabolism	KEGG_09.04.2020	0.00139698	0.0125728	0.00139698	0.00279396	[-1]	Group0	8.14815	11	[ADCY6, DGUOK, ENTPD3, GUCY2C, HPRT1, IMPDH1, NT5C2, NUDT9, PAPSS1, PDE4D, PDE7A]
KO00514	Other types of O-glycan biosynthesis	KEGG_09.04.2020	0.00892073	0.0451612	0.00892073	0.0118943	[-1]	Group1	10.8696	5	[GALNT11, GALNT2, GALNT6, OGT, POMT1]
KO04150	mTOR signaling pathway	KEGG_09.04.2020	0.0117103	0.0451682	0.0117103	0.0117103	[-1]	Group2	6.45161	10	[CLIP1, GRB10, PRKAA1, RAF1, RNF152, RPTOR, RRAGB, STRADA, TSC1, WNT10B]
KO03320	PPAR signaling pathway	KEGG_09.04.2020	0.00903313	0.0430402	0.00903313	0.0103236	[-1]	Group3	8.33333	7	[CD36, NR1H3, OLR1, PPARD, PPARG, RXRA, SORBS1]
KO04010	MAPK signaling pathway	KEGG_09.04.2020	0.00925377	0.0416419	0.00420102	0.00672163	[-1]	Group4	5.55556	16	[CACNB2, DAXX, DUSP16, FGFR4, IL1R1, IRAK4, MAP3K1, MAP3K11, PDGFB, PLA2G4A, PLA2G4E, PRKACB, RAC2, RAF1, RASA2, RRAS2]
KO04014	Ras signaling pathway	KEGG_09.04.2020	0.00667599	0.0415965	0.00420102	0.00672163	[-1]	Group4	6.06061	14	[AFDN, FGFR4, GAB2, PDGFB, PLA2G16, PLA2G4A, PLA2G4E, PRKACB, RAC2, RAF1, RASA2, RRAS2, SYNGAP1, TIAM1]
KO04140	Autophagy	KEGG_09.04.2020	0.000791743	0.00916159	4.57458e-05	0.000121989	[-1]	Group5	8.21918	12	[CAMKK2, EIF2AK4, MTMR3, PRKAA1, PRKACB, RAB7B, RAF1, RPTOR, RRAGB, RRAS2, SH3GLB1, TSC1]
KO04152	AMPK signaling pathway	KEGG_09.04.2020	0.000561549	0.00758092	4.57458e-05	0.000121989	[-1]	Group5	9.09091	11	[ACACA, ADIPOR2, CAMKK2, CD36, MLYCD, PPARG, PRKAA1, RAB2A, RPTOR, STRADA, TSC1]
KO04211	Longevity regulating pathway	KEGG_09.04.2020	0.00315735	0.0232496	4.57458e-05	0.000121989	[-1]	Group5	9.09091	8	[ADCY6, ADIPOR2, CAMKK2, PPARG, PRKAA1, PRKACB, RPTOR, TSC1]
KO00564	Glycerophospholipid metabolism	KEGG_09.04.2020	5.89482e-05	0.0015916	1.52576e-06	6.10305e-06	[-1]	Group6	11.7021	11	[AGPAT3, CRLS1, DGKH, GPD2, MBOAT1, PLA2G16, PLA2G4A, PLA2G4E, PLPP1, PLPP3, PNPLA6]
KO00565	Ether lipid metabolism	KEGG_09.04.2020	0.0067031	0.0387822	1.52576e-06	6.10305e-06	[-1]	Group6	11.6279	5	[PLA2G16, PLA2G4A, PLA2G4E, PLPP1, PLPP3]
KO04072	Phospholipase D signaling pathway	KEGG_09.04.2020	4.58932e-06	0.000371735	1.52576e-06	6.10305e-06	[-1]	Group6	10.596	16	[ADCY6, AGPAT3, DGKH, GAB2, GRM2, LPAR1, PDGFB, PIP5K1C, PLA2G4A, PLA2G4E, PLPP1, PLPP3, RAF1, RRAS2, SPHK1, TSC1]
KO04370	VEGF signaling pathway	KEGG_09.04.2020	0.00500464	0.0337813	1.52576e-06	6.10305e-06	[-1]	Group6	10.5263	6	[PLA2G4A, PLA2G4E, RAC2, RAF1, SPHK1, SRC]
KO04666	Fc gamma R-mediated phagocytosis	KEGG_09.04.2020	0.000164037	0.00332175	1.52576e-06	6.10305e-06	[-1]	Group6	11.3636	10	[GAB2, MYO10, PIP5K1C, PLA2G4A, PLA2G4E, PLPP1, PLPP3, RAC2, RAF1, SPHK1]
KO05231	Choline metabolism in cancer	KEGG_09.04.2020	1.53627e-05	0.00062219	1.52576e-06	6.10305e-06	[-1]	Group6	12.3711	12	[DGKH, PDGFB, PIP5K1C, PLA2G4A, PLA2G4E, PLPP1, PLPP3, RAC2, RAF1, SLC22A1, SLC22A5, TSC1]
KO04015	Rap1 signaling pathway	KEGG_09.04.2020	0.00284584	0.0230513	4.46366e-07	3.57093e-06	[-1]	Group7	6.51163	14	[ADCY6, AFDN, EVL, FARP2, FGFR4, ITGB3, KRIT1, LPAR1, PDGFB, RAC2, RAF1, RAPGEF6, SRC, TIAM1]
KO04370	VEGF signaling pathway	KEGG_09.04.2020	0.00500464	0.0337813	4.46366e-07	3.57093e-06	[-1]	Group7	10.5263	6	[PLA2G4A, PLA2G4E, RAC2, RAF1, SPHK1, SRC]
KO04540	Gap junction	KEGG_09.04.2020	0.0102257	0.0435938	4.46366e-07	3.57093e-06	[-1]	Group7	8.13953	7	[ADCY6, GNA11, LPAR1, PDGFB, PRKACB, RAF1, SRC]
KO04666	Fc gamma R-mediated phagocytosis	KEGG_09.04.2020	0.000164037	0.00332175	4.46366e-07	3.57093e-06	[-1]	Group7	11.3636	10	[GAB2, MYO10, PIP5K1C, PLA2G4A, PLA2G4E, PLPP1, PLPP3, RAC2, RAF1, SPHK1]
KO04750	Inflammatory mediator regulation of TRP channels	KEGG_09.04.2020	0.00771904	0.0416828	4.46366e-07	3.57093e-06	[-1]	Group7	7.84314	8	[ADCY6, CAMK2D, IL1R1, PLA2G4A, PLA2G4E, PRKACB, SRC, TRPV1]
KO04810	Regulation of actin cytoskeleton	KEGG_09.04.2020	0.000324473	0.00525646	4.46366e-07	3.57093e-06	[-1]	Group7	7.47664	16	[ABI2, ARHGEF12, FGD3, FGFR4, FN1, ITGB3, ITGB6, LPAR1, NCKAP1, PDGFB, PIP5K1C, RAC2, RAF1, RRAS2, SRC, TIAM1]
KO04912	GnRH signaling pathway	KEGG_09.04.2020	0.00113757	0.0115179	4.46366e-07	3.57093e-06	[-1]	Group7	9.67742	9	[ADCY6, CAMK2D, GNA11, MAP3K1, PLA2G4A, PLA2G4E, PRKACB, RAF1, SRC]
KO04921	Oxytocin signaling pathway	KEGG_09.04.2020	0.0102918	0.0416818	4.46366e-07	3.57093e-06	[-1]	Group7	6.57895	10	[ADCY6, CACNB2, CAMK2D, CAMKK2, PLA2G4A, PLA2G4E, PRKAA1, PRKACB, RAF1, SRC]
17 h UP
KEGG ID	KEGG Pathway	Ontology Source	Term PValue	Term PValue Corrected with Benjamini-Hochberg	Group PValue	Group PValue Corrected with Benjamini-Hochberg	GOLevels	GOGroups	% Associated Genes	Nr. Genes	Associated Genes Found
KO04360	Axon guidance	KEGG_09.04.2020	0.000304299	0.0112591	0.000304299	0.000608598	[-1]	Group0	7.69231	14	[ABLIM1, EPHB3, PDK1, PLXNB1, PPP3CA, PPP3CB, PTCH1, PTK2, SEMA3G, SEMA4G, SEMA6A, SRGAP2, SSH1, TRPC1]
KO04520	Adherens junction	KEGG_09.04.2020	0.00320698	0.0474634	0.00320698	0.00320698	[-1]	Group1	9.45946	7	[AFDN, CTNNA1, FARP2, FGFR1, PTPRF, SORBS1, SSX2IP]
KO04710	Circadian rhythm	KEGG_09.04.2020	8.88025e-05	0.00657138	8.88025e-05	0.00035521	[-1]	Group2	20.6897	6	[ARNTL, CLOCK, FBXW11, NPAS2, PER1, RORA]
KO04810	Regulation of actin cytoskeleton	KEGG_09.04.2020	0.00151451	0.0373578	0.00151451	0.00201934	[-1]	Group3	6.54206	14	[ABI2, APC, FGF19, FGF21, FGFR1, FN1, ITGAM, ITGB4, MRAS, NCKAP1, PDGFB, PTK2, SPATA13, SSH1]
