# Supplementary material for: CRFK and Primary Macrophages Transcriptomes in Response to Feline Coronavirus Infection Differ Significantly
Source: Front Genet. 2020 Dec 3;11:584744. doi: 10.3389/fgene.2020.584744 (PMC7745755; doi:10.3389/fgene.2020.584744)
Supplement: Supplementary file 14 [file Table_13.XLS]

## Sheet: ClueGO Results
GOID	GOTerm	Ontology Source	Term PValue	Term PValue Corrected with Benjamini-Hochberg	Group PValue	Group PValue Corrected with Benjamini-Hochberg	GOLevels	GOGroups	% Associated Genes	Nr. Genes	Associated Genes Found
GO:0003774	motor activity	GO_MolecularFunction-EBI-UniProt-GOA-ACAP-ARAP_16.06.2020_00h00	0.00191607	0.0435374	0.00191607	0.00198976	[7]	Group00	14.1667	17	[CENPE, DNHD1, DYNC1I2, DYNC2H1, KIF11, KIF16B, KIF1B, KIF9, KIFC3, LRRC49, MYO10, MYO1B, MYO1D, MYO5B, MYO5C, MYO9A, MYO9B]
GO:0030705	cytoskeleton-dependent intracellular transport	GO_BiologicalProcess-EBI-UniProt-GOA-ACAP-ARAP_16.06.2020_00h00	0.000195365	0.0106539	0.000195365	0.000479533	[4, 5]	Group01	15.748	20	[AP3B1, COPG2, DYNC1I2, DYNC2H1, HOOK2, HOOK3, ICK, KIF1B, MAK, MAPK8IP3, MYO1B, MYO1D, MYO5B, MYO5C, PCM1, RHOT1, TMEM201, TRAK1, TTC26, WDR19]
GO:0031581	hemidesmosome assembly	GO_BiologicalProcess-EBI-UniProt-GOA-ACAP-ARAP_16.06.2020_00h00	0.00104185	0.0309903	0.00104185	0.0014065	[7]	Group02	75	3	[DST, ITGB4, PLEC]
GO:0035556	intracellular signal transduction	GO_BiologicalProcess-EBI-UniProt-GOA-ACAP-ARAP_16.06.2020_00h00	0.000417115	0.0162476	0.000417115	0.000804436	[3, 4, 5]	Group03	8.41226	151	[ACKR2, ADCY6, ADGRB2, ADGRL2, AMOTL2, ARFGEF3, ARHGEF10, ARHGEF11, ARHGEF12, ARHGEF3, ARNTL, ASB3, ATP2B4, AVPR2, BCAR3, BCL2A1, BRCA1, BRCA2, BRSK2, CARD8, CAV2, CD2H10orf71, CD36, CDC42BPG, CDC42EP4, CDK12, CDON, CHM, CIT, CMKLR1, DDX58, DGKH, DLG5, DOCK10, DOCK9, DUSP16, DYRK3, EPHB1, EPS8, EPS8L1, FARP2, FGF13, FGFR4, FGR, FN1, GPR137C, GRB10, GUCY2C, ICK, IGF2, IL18, INPP5A, IRAK4, KANK2, L…
GO:0043229	intracellular organelle	GO_CellularComponent-EBI-UniProt-GOA-ACAP-ARAP_16.06.2020_00h00	0.000801778	0.0262342	0.000801778	0.00127341	[2, 3]	Group04	7.09028	578	[ABCD3, ABLIM3, ACACA, ACACB, ACAP2, ACKR2, ACOD1, ACP2, ADARB1, ADD3, ADGRB2, AFAP1, AFF2, AFMID, AGAP2, AKAP6, ALB, ALDH1B1, ALDH1L2, AMOTL2, ANHX, ANLN, ANO10, ANXA9, AP2M1, AP5M1, APBA1, APBA2, APBB2, ARHGEF10, ARL5B, ARMC9, ARNT2, ARNTL, ATE1, ATF1, ATF7IP, ATL1, ATL2, ATP11B, ATP11C, ATP2B4, ATP7B, ATP9A, ATXN3, AVPR2, B4GALNT4, BCL2A1, BCL9, BIN1, BMS1, BNIPL, BRAT1, BRCA1, BRCA2, BRSK2, B…
GO:0044770	cell cycle phase transition	GO_BiologicalProcess-EBI-UniProt-GOA-ACAP-ARAP_16.06.2020_00h00	0.00218372	0.0476341	0.00218372	0.00218372	[3, 4]	Group05	11.1913	31	[ACVR1, ATP2B4, BRCA1, BRSK2, CAMK2G, CCNY, CDC14B, CDC25A, CDCA5, CENPE, CTDP1, CTDSPL, CUL4B, DBF4, DCUN1D3, DYRK3, EPS8, FHL1, FOXN3, JADE1, KANK2, MAP3K11, MDM2, NACC2, NEK10, PDPN, RBBP8, RPTOR, USP44, WNT10B, ZNF207]
GO:0051646	mitochondrion localization	GO_BiologicalProcess-EBI-UniProt-GOA-ACAP-ARAP_16.06.2020_00h00	0.000388858	0.0159043	0.000388858	0.000807629	[4]	Group06	27.5862	8	[ALB, BRAT1, FGD4, KIF1B, MAPT, RHOT1, SLC4A5, TRAK1]
GO:0072697	protein localization to cell cortex	GO_BiologicalProcess-EBI-UniProt-GOA-ACAP-ARAP_16.06.2020_00h00	0.000529606	0.0188355	0.000529606	0.000893709	[6]	Group07	57.1429	4	[ANLN, EPB41, EPB41L2, RTKN]
GO:0097110	scaffold protein binding	GO_MolecularFunction-EBI-UniProt-GOA-ACAP-ARAP_16.06.2020_00h00	0.00134743	0.0361377	0.00134743	0.00158177	[3]	Group08	25.9259	7	[CACNA1H, CIT, DLG4, KCNQ1, MDM2, SCN5A, SRC]
GO:0140030	modification-dependent protein binding	GO_MolecularFunction-EBI-UniProt-GOA-ACAP-ARAP_16.06.2020_00h00	0.001067	0.0311716	0.001067	0.00137186	[3]	Group09	15.3846	16	[ANKRD13D, CDYL, DAXX, FMR1, IDE, LOC102899716, LYN, MBTD1, NCAPG2, OTUD7B, RAD18, SMARCA4, TDRD3, ZMYND8, ZRANB1, ZRANB3]
GO:0005543	phospholipid binding	GO_MolecularFunction-EBI-UniProt-GOA-ACAP-ARAP_16.06.2020_00h00	0.00028517	0.0133296	0.00028517	0.000641631	[3, 4]	Group10	11.859	37	[ACAP2, ANXA9, ARAP2, BIN1, C2CD5, DENND1B, EEA1, EPB41, FERMT2, GRAMD1B, KCNJ2, KCNQ1, KIF16B, LOC101091160, LPAR1, MYOF, NISCH, NR5A2, OGT, OPA1, PITPNC1, PLA2G4A, PLA2G4E, PLEKHA5, PLEKHF1, PXK, RAPGEF2, RASA2, SDCBP2, SH3PXD2A, SYT2, SYT3, SYTL2, SYTL4, TECPR1, VPS39, WDFY3]
GO:0008360	regulation of cell shape	GO_BiologicalProcess-EBI-UniProt-GOA-ACAP-ARAP_16.06.2020_00h00	0.000119123	0.0074956	0.000119123	0.000459475	[3, 5, 6]	Group11	17.8947	17	[BRWD3, CDC42EP4, EPB41, EPS8, FGR, FMNL2, LPAR1, MKLN1, MYO10, P2RY1, PALM, PLXNA2, PLXNB3, RAC2, SEMA4D, SH3KBP1, WIPF2]
GO:0016601	Rac protein signal transduction	GO_BiologicalProcess-EBI-UniProt-GOA-ACAP-ARAP_16.06.2020_00h00	0.00130554	0.0368252	0.00130554	0.00160225	[6, 7, 8]	Group12	30	6	[EPS8, FARP2, NCKAP1, OGT, RAC2, TIAM1]
GO:0019787	ubiquitin-like protein transferase activity	GO_MolecularFunction-EBI-UniProt-GOA-ACAP-ARAP_16.06.2020_00h00	0.000858434	0.0270077	0.000858434	0.00128765	[3]	Group13	11.0169	39	[BRCA1, CUL4B, DCUN1D3, DCUN1D4, DTX3, DZIP3, FBXO4, GLMN, HERC4, HERC6, KLHL13, MARCH1, MDM2, NEDD4L, NEURL1, RAD18, RNF112, RNF121, RNF144B, RNF152, RNF157, RNF168, RNF214, RNF38, RNF41, RNF6, TRIM2, TRIM32, TRIM41, TRIM62, TRIM69, UBE2D2, UBE2J2, UBE3B, UBE4B, UBR3, UBR4, USP44, WWP2]
GO:0030048	actin filament-based movement	GO_BiologicalProcess-EBI-UniProt-GOA-ACAP-ARAP_16.06.2020_00h00	0.000449157	0.0167005	0.000449157	0.000808482	[3]	Group14	17.9487	14	[BIN1, CACNA2D1, CACNB2, KCNJ2, KCNQ1, MYO1B, MYO1D, MYO5B, MYO5C, MYO9B, PDE4D, PDPN, SCN5A, WIPF2]
GO:0005635	nuclear envelope	GO_CellularComponent-EBI-UniProt-GOA-ACAP-ARAP_16.06.2020_00h00	0.001906	0.0439186	0.001906	0.00205848	[3, 4, 5, 6]	Group15	11.4068	30	[ACKR2, AKAP6, BIN1, CCDC155, CLIP1, DPY19L4, EPC1, ITGB4, MCM3AP, NUDT9, NUP153, NUP210L, NUP98, OSBPL3, OSBPL6, P2RX1, P2RX5, PCM1, PHF11, PLA2G4A, PRICKLE1, RANBP3L, RAP1GAP2, RIF1, RNF6, RTN4, TMEM170A, TMEM201, WDFY3, XPO1]
GO:0031965	nuclear membrane	GO_CellularComponent-EBI-UniProt-GOA-ACAP-ARAP_16.06.2020_00h00	0.0003991	0.0159251	0.001906	0.00205848	[4, 5, 6, 7]	Group15	14.2857	22	[ACKR2, AKAP6, CCDC155, DPY19L4, EPC1, ITGB4, MCM3AP, NUDT9, NUP153, NUP98, OSBPL3, OSBPL6, P2RX1, P2RX5, PCM1, PHF11, PRICKLE1, RAP1GAP2, RIF1, RNF6, TMEM201, XPO1]
GO:0030031	cell projection assembly	GO_BiologicalProcess-EBI-UniProt-GOA-ACAP-ARAP_16.06.2020_00h00	0.000157956	0.00957096	0.000157956	0.000533101	[5]	Group16	11.7816	41	[ABLIM3, ANLN, ARMC9, CC2D2A, CCDC66, CDC14B, CDC42EP4, CDKN3, CNTROB, DYNC2H1, EPS8, EPS8L1, EVL, FGD3, FGD4, FMR1, HYDIN, ICK, IQCB1, LOC101101403, LPAR1, LRRC49, MAK, MBD1, MYLK, MYO10, NCKAP1, NEURL1, OCRL, PALM, PCM1, RAC2, RAPGEF2, SRC, TBC1D32, TCTN1, TEKT1, TTBK2, TTC26, VAV2, WDR19]
GO:0120031	plasma membrane bounded cell projection assembly	GO_BiologicalProcess-EBI-UniProt-GOA-ACAP-ARAP_16.06.2020_00h00	0.000272021	0.013089	0.000157956	0.000533101	[6]	Group16	11.6766	39	[ABLIM3, ANLN, ARMC9, CC2D2A, CCDC66, CDC14B, CDC42EP4, CDKN3, CNTROB, DYNC2H1, EPS8, EPS8L1, EVL, FGD3, FGD4, FMR1, HYDIN, ICK, IQCB1, LOC101101403, LPAR1, LRRC49, MAK, MBD1, MYLK, MYO10, NCKAP1, NEURL1, OCRL, PALM, PCM1, RAPGEF2, TBC1D32, TCTN1, TEKT1, TTBK2, TTC26, VAV2, WDR19]
GO:0016311	dephosphorylation	GO_BiologicalProcess-EBI-UniProt-GOA-ACAP-ARAP_16.06.2020_00h00	0.00184747	0.043178	0.00184747	0.00207841	[5]	Group17	10.4987	40	[ACP2, ARFGEF3, CDC14B, CDC25A, CDCA2, CDKN3, CTDP1, CTDSPL, CTTNBP2NL, DUSP16, INPP5A, INPP5E, LOC101082222, LOC101092674, MTMR1, MTMR3, MYO1D, NT5C3A, OCRL, PHACTR1, PHACTR2, PHLPP2, PLPP1, PLPP3, PLPPR3, PPP2R3A, PTP4A3, PTPRE, PXYLP1, RCAN1, RRP1B, SBF1, SBF2, SEMA4D, SFI1, SLC39A10, SRC, SYNJ2, TSC1, URI1]
GO:0016791	phosphatase activity	GO_BiologicalProcess-EBI-UniProt-GOA-ACAP-ARAP_16.06.2020_00h00	0.00205587	0.0454514	0.00184747	0.00207841	[6]	Group17	10.6628	37	[ACP2, ARFGEF3, CDC14B, CDC25A, CDKN3, CTDP1, CTDSPL, DUSP16, INPP5A, INPP5E, LOC101082222, LOC101092674, MTMR1, MTMR3, MYO1D, NT5C3A, OCRL, PHACTR1, PHACTR2, PHLPP2, PLPP1, PLPP3, PLPPR3, PPP2R3A, PTP4A3, PTPRE, PXYLP1, RCAN1, RRP1B, SBF1, SBF2, SEMA4D, SFI1, SLC39A10, SYNJ2, TSC1, URI1]
GO:0006644	phospholipid metabolic process	GO_BiologicalProcess-EBI-UniProt-GOA-ACAP-ARAP_16.06.2020_00h00	0.00149414	0.0381939	0.00101781	0.00144636	[4, 5]	Group18	11.3475	32	[CASP6, CHKA, CRLS1, DGKH, FAM126B, FGR, INPP5A, INPP5E, LOC101091160, LPGAT1, LYN, MPPE1, MTMR1, MTMR3, OC90, OCRL, PDGFB, PGAP2, PIGV, PIP5K1C, PLA2G4A, PLA2G4E, PLPP1, PLPP3, PLPPR3, PNPLA6, SGMS2, SH3GLB1, SOCS5, SYNJ2, VAV2, VPS39]
GO:0030258	lipid modification	GO_BiologicalProcess-EBI-UniProt-GOA-ACAP-ARAP_16.06.2020_00h00	0.00143216	0.0377905	0.00101781	0.00144636	[4, 5]	Group18	12.2066	26	[ABCD3, ACACB, DGKH, FAM126B, FGR, HACL1, INPP5A, INPP5E, LOC101091160, LYN, MBOAT1, MTMR1, MTMR3, OCRL, PDGFB, PIP5K1C, PLPP1, PORCN, PPARD, PRKAA1, SH3GLB1, SOAT2, SOCS5, SPHK1, SYNJ2, VAV2]
GO:0016043	cellular component organization	GO_BiologicalProcess-EBI-UniProt-GOA-ACAP-ARAP_16.06.2020_00h00	0.000180741	0.0105605	0.000180741	0.000488002	[3]	Group19	7.71126	313	[AAK1, ABCD3, ABI1, ABI2, ABLIM3, ACACA, ACACB, ACP2, ADARB1, ADD3, ADGRB2, AFAP1, AFF2, ALDH1A2, AMOTL2, ANKRD13D, ANLN, ANO9, APBA1, APBB2, ARFGEF3, ARHGEF10, ARMC9, ATF7IP, ATL1, ATL2, ATP11B, ATP11C, ATP9A, BDP1, BIN1, BRAT1, BRCA1, BRCA2, BRSK2, BRWD3, C2CD5, CACNB2, CAMK2G, CAMKV, CAMSAP2, CARMIL1, CAV2, CB3H14orf39, CC2D2A, CCDC120, CCDC141, CCDC155, CCDC66, CD36, CDC14B, CDC42BPG, CDC42EP…
GO:0006996	organelle organization	GO_BiologicalProcess-EBI-UniProt-GOA-ACAP-ARAP_16.06.2020_00h00	5.10661e-05	0.00439706	0.000180741	0.000488002	[4]	Group19	8.26667	217	[ABCD3, ABI1, ABI2, ABLIM3, ACP2, ADD3, AFAP1, AFF2, AMOTL2, ANLN, ARFGEF3, ARHGEF10, ARMC9, ATF7IP, ATL1, ATL2, BIN1, BRCA1, BRCA2, BRSK2, BRWD3, C2CD5, CAMSAP2, CARMIL1, CAV2, CB3H14orf39, CC2D2A, CCDC120, CCDC155, CCDC66, CDC14B, CDC42BPG, CDC42EP4, CDCA5, CDKN3, CENPE, CENPP, CIT, CKAP5, CLIP1, CLIP2, CNTROB, CSNK1A1, CTDP1, CUL4B, DAXX, DCAF1, DCLRE1C, DHX30, DLG4, DNMT3A, DPF1, DST, DYNC2H1…
GO:0007010	cytoskeleton organization	GO_BiologicalProcess-EBI-UniProt-GOA-ACAP-ARAP_16.06.2020_00h00	4.35625e-07	0.000142537	0.000180741	0.000488002	[5]	Group19	10.5316	105	[ABI1, ABI2, ABLIM3, ADD3, AFAP1, AMOTL2, ANLN, ARFGEF3, ARHGEF10, BIN1, BRCA1, BRCA2, BRSK2, BRWD3, CAMSAP2, CARMIL1, CC2D2A, CCDC120, CCDC155, CCDC66, CDC14B, CDC42BPG, CDC42EP4, CENPE, CIT, CKAP5, CLIP1, CLIP2, CNTROB, CSNK1A1, DST, EHBP1, EML4, EPB41, EPB41L2, EPS8, EVL, FARP2, FGD3, FGD4, FHOD1, FMNL2, HAUS1, HAUS3, HAUS5, HNRNPU, HOOK2, HOOK3, HYDIN, ITGB3, KANK1, KIAA1211, KIF11, KIZ, KLHL…
GO:0098826	endoplasmic reticulum tubular network membrane	GO_CellularComponent-EBI-UniProt-GOA-ACAP-ARAP_16.06.2020_00h00	0.00104185	0.0309903	0.000175568	0.000526704	[3]	Group20	75	3	[ATL1, ATL2, RTN4]
GO:0071786	endoplasmic reticulum tubular network organization	GO_BiologicalProcess-EBI-UniProt-GOA-ACAP-ARAP_16.06.2020_00h00	0.00199048	0.0446085	0.000175568	0.000526704	[6]	Group20	33.3333	5	[ATL1, ATL2, REEP1, RTN4, TMEM170A]
GO:1990809	endoplasmic reticulum tubular network membrane organization	GO_BiologicalProcess-EBI-UniProt-GOA-ACAP-ARAP_16.06.2020_00h00	0.00104185	0.0309903	0.000175568	0.000526704	[5, 7]	Group20	75	3	[ATL1, ATL2, RTN4]
GO:0051292	nuclear pore complex assembly	GO_BiologicalProcess-EBI-UniProt-GOA-ACAP-ARAP_16.06.2020_00h00	0.000529606	0.0188355	0.000175568	0.000526704	[6, 7]	Group20	57.1429	4	[NUP153, NUP98, RTN4, TMEM170A]
GO:0016772	transferase activity, transferring phosphorus-containing groups	GO_MolecularFunction-EBI-UniProt-GOA-ACAP-ARAP_16.06.2020_00h00	0.000189901	0.0107131	1.58009e-05	0.000106656	[3]	Group21	9.04645	111	[AAK1, ABI1, ACVR1, ADARB1, ATP2B4, BRSK2, CAMK2D, CAMK2G, CAMKK2, CAMKV, CCNY, CDC42BPG, CDK12, CDK19, CENPE, CHKA, CIT, CRLS1, CSNK1A1, DAXX, DBF4, DCAF1, DDR2, DGKH, DGUOK, DUS2, DUSP16, DYRK3, EIF2AK4, EPHB1, EPHB4, ETAA1, FGF13, FGFR4, FGGY, FGR, GK5, GNAQ, GPHN, GUCY2C, HMBOX1, HNRNPD, HYKK, ICK, IGF2, IL18, IPMK, IRAK4, ITGB3, LDB2, LOC101091160, LPAR1, LYN, MADD, MAK, MAP3K1, MAP3K11, MAP…
GO:0044093	positive regulation of molecular function	GO_BiologicalProcess-EBI-UniProt-GOA-ACAP-ARAP_16.06.2020_00h00	0.00038772	0.0162644	1.58009e-05	0.000106656	[3]	Group21	9.0035	103	[ABI1, ACAP2, AGAP2, AKAP6, APH1B, ARAP2, ARHGAP9, ARHGEF10, ARHGEF12, ATP2B4, BCAR3, CARD8, CCNY, CD36, CDCA5, CDH3, CENPE, CHM, DAXX, DBF4, DCUN1D3, DCUN1D4, DDR2, DDX58, DYNC1I2, ELMOD2, EPB41, EPHB1, EPHB4, ETAA1, FGF13, FGFR4, FGR, FMR1, FN1, GIT2, GNAQ, HMBOX1, HNRNPD, IDE, IGF2, IL18, KRIT1, LOC101086801, LOC101091160, LOC101093602, LPAR1, LYN, MADD, MAP3K1, MAP3K11, MAPK8IP3, MYO9A, MYO9B…
GO:0016773	phosphotransferase activity, alcohol group as acceptor	GO_MolecularFunction-EBI-UniProt-GOA-ACAP-ARAP_16.06.2020_00h00	0.000885222	0.026819	1.58009e-05	0.000106656	[4]	Group21	8.99209	91	[AAK1, ABI1, ACVR1, ADARB1, ATP2B4, BRSK2, CAMK2D, CAMK2G, CAMKK2, CAMKV, CCNY, CDC42BPG, CDK12, CDK19, CENPE, CHKA, CIT, CSNK1A1, DAXX, DBF4, DCAF1, DDR2, DGKH, DUS2, DUSP16, DYRK3, EIF2AK4, EPHB1, EPHB4, ETAA1, FGF13, FGFR4, FGGY, FGR, GK5, GNAQ, GUCY2C, ICK, IGF2, IL18, IPMK, IRAK4, ITGB3, LOC101091160, LPAR1, LYN, MADD, MAK, MAP3K1, MAP3K11, MAPK6, MAPK8IP3, MAST2, MOK, MYLK, NADK2, NCAPG2, N…
GO:0043085	positive regulation of catalytic activity	GO_BiologicalProcess-EBI-UniProt-GOA-ACAP-ARAP_16.06.2020_00h00	0.00158491	0.0392866	1.58009e-05	0.000106656	[4]	Group21	8.99123	82	[ABI1, ACAP2, AGAP2, APH1B, ARAP2, ARHGAP9, ARHGEF10, ARHGEF12, ATP2B4, BCAR3, CARD8, CCNY, CDH3, CENPE, CHM, DAXX, DBF4, DCUN1D3, DCUN1D4, DDR2, DYNC1I2, ELMOD2, EPHB1, EPHB4, ETAA1, FGF13, FGFR4, FGR, FN1, GIT2, GNAQ, HMBOX1, HNRNPD, IGF2, IL18, LOC101086801, LOC101091160, LOC101093602, LPAR1, LYN, MADD, MAP3K1, MAP3K11, MAPK8IP3, MYO9A, MYO9B, NCAPG2, NEK10, NEK4, NEURL1, OCRL, P2RX1, PDGFB, P…
GO:0051347	positive regulation of transferase activity	GO_BiologicalProcess-EBI-UniProt-GOA-ACAP-ARAP_16.06.2020_00h00	0.00226212	0.048695	1.58009e-05	0.000106656	[5]	Group21	10.1896	43	[ABI1, ATP2B4, CCNY, CENPE, DAXX, DBF4, DCUN1D3, DCUN1D4, DDR2, EPHB1, EPHB4, ETAA1, FGF13, FGFR4, FGR, HMBOX1, HNRNPD, IGF2, IL18, LOC101091160, LPAR1, LYN, MADD, MAP3K1, MAP3K11, MAPK8IP3, NCAPG2, NEK10, NEK4, NEURL1, PDGFB, PDPK1, RAF1, RAPGEF2, RPTOR, SH3GLB1, SPAG9, SRC, STK24, STRADA, TIRAP, VAV2, XRCC6]
GO:0016301	kinase activity	GO_BiologicalProcess-EBI-UniProt-GOA-ACAP-ARAP_16.06.2020_00h00	0.000372703	0.0160458	1.58009e-05	0.000106656	[6]	Group21	9.08257	99	[AAK1, ABI1, ACVR1, ADARB1, ATP2B4, BRSK2, CAMK2D, CAMK2G, CAMKK2, CAMKV, CCNY, CDC42BPG, CDK12, CDK19, CENPE, CHKA, CIT, CSNK1A1, DAXX, DBF4, DCAF1, DDR2, DGKH, DGUOK, DUS2, DUSP16, DYRK3, EIF2AK4, EPHB1, EPHB4, ETAA1, FGF13, FGFR4, FGGY, FGR, GK5, GNAQ, GUCY2C, HYKK, ICK, IGF2, IL18, IPMK, IRAK4, ITGB3, LDB2, LOC101091160, LPAR1, LYN, MADD, MAK, MAP3K1, MAP3K11, MAPK6, MAPK8IP3, MAPT, MAST2, MO…
GO:0033674	positive regulation of kinase activity	GO_BiologicalProcess-EBI-UniProt-GOA-ACAP-ARAP_16.06.2020_00h00	0.00176642	0.0418822	1.58009e-05	0.000106656	[6, 7, 8, 9]	Group21	10.5978	39	[ABI1, ATP2B4, CCNY, CENPE, DAXX, DBF4, DDR2, EPHB1, EPHB4, ETAA1, FGF13, FGFR4, FGR, IGF2, IL18, LOC101091160, LPAR1, LYN, MADD, MAP3K1, MAP3K11, MAPK8IP3, NCAPG2, NEK10, NEK4, NEURL1, PDGFB, PDPK1, RAF1, RAPGEF2, RPTOR, SH3GLB1, SPAG9, SRC, STK24, STRADA, TIRAP, VAV2, XRCC6]
GO:0008092	cytoskeletal protein binding	GO_MolecularFunction-EBI-UniProt-GOA-ACAP-ARAP_16.06.2020_00h00	2.6788e-07	0.000146084	2.3931e-05	0.000129227	[3]	Group22	11.5385	81	[ABLIM3, ADD3, ANLN, ARHGEF10, BIN1, BRCA2, CACNB2, CAMSAP2, CCDC66, CENPE, CKAP5, CLIP1, CLIP2, COBLL1, DLG5, DST, EML4, EML5, EPB41, EPB41L2, EPS8, EPS8L1, EVL, FARP2, FERMT2, FGD4, FMNL2, GAS7, GIPC1, HOOK2, HOOK3, HSPH1, IPP, KCNMA1, KCNQ2, KIF11, KIF16B, KIF1B, KIF9, KIFC3, KLHL2, LDB3, LOC101081807, LRRC49, MAP2, MAPK8IP3, MAPT, MICAL3, MTSS1, MYO10, MYO1B, MYO1D, MYO5B, MYO5C, MYO9A, MYO9B…
GO:0043228	non-membrane-bounded organelle	GO_CellularComponent-EBI-UniProt-GOA-ACAP-ARAP_16.06.2020_00h00	0.00175354	0.042188	2.3931e-05	0.000129227	[3]	Group22	7.77538	216	[ABLIM3, ACACA, ACKR2, ADARB1, ADD3, ADGRB2, AFAP1, ANLN, ARHGEF10, ARMC9, ARNTL, ATP2B4, BIN1, BMS1, BRCA1, BRCA2, BRSK2, C2CD5, CAMSAP2, CARF, CB3H14orf39, CCDC120, CCDC141, CCDC155, CCDC66, CD2H10orf71, CDC14B, CDC42BPG, CDC42EP4, CDCA2, CDCA5, CDK12, CDYL, CENPE, CENPP, CEP112, CEP85L, CIT, CKAP5, CLIP1, CLIP2, CNTROB, CSNK1A1, CTDP1, CTTNBP2NL, DAXX, DCAF1, DCLRE1C, DCTN3, DCTN4, DDR2, DDX58…
GO:0043232	intracellular non-membrane-bounded organelle	GO_CellularComponent-EBI-UniProt-GOA-ACAP-ARAP_16.06.2020_00h00	0.0016906	0.0412808	2.3931e-05	0.000129227	[3, 4]	Group22	7.78098	216	[ABLIM3, ACACA, ACKR2, ADARB1, ADD3, ADGRB2, AFAP1, ANLN, ARHGEF10, ARMC9, ARNTL, ATP2B4, BIN1, BMS1, BRCA1, BRCA2, BRSK2, C2CD5, CAMSAP2, CARF, CB3H14orf39, CCDC120, CCDC141, CCDC155, CCDC66, CD2H10orf71, CDC14B, CDC42BPG, CDC42EP4, CDCA2, CDCA5, CDK12, CDYL, CENPE, CENPP, CEP112, CEP85L, CIT, CKAP5, CLIP1, CLIP2, CNTROB, CSNK1A1, CTDP1, CTTNBP2NL, DAXX, DCAF1, DCLRE1C, DCTN3, DCTN4, DDR2, DDX58…
GO:0005856	cytoskeleton	GO_CellularComponent-EBI-UniProt-GOA-ACAP-ARAP_16.06.2020_00h00	4.57516e-07	0.000106928	2.3931e-05	0.000129227	[4, 5]	Group22	9.87379	133	[ABLIM3, ACACA, ACKR2, ADD3, ADGRB2, AFAP1, ANLN, ARHGEF10, ARMC9, BIN1, BRCA2, BRSK2, C2CD5, CAMSAP2, CCDC120, CCDC141, CCDC155, CCDC66, CDC14B, CDC42BPG, CDC42EP4, CENPE, CEP112, CEP85L, CIT, CKAP5, CLIP1, CLIP2, CNTROB, CSNK1A1, CTDP1, CTTNBP2NL, DCTN3, DCTN4, DDR2, DDX58, DLG4, DLG5, DNHD1, DST, DYNC1I2, DYNC2H1, DYRK3, EHBP1, EML4, EPB41, EPB41L2, EVL, FARP2, FERMT2, FGR, FRMD4A, FRMD4B, FRM…
GO:0005815	microtubule organizing center	GO_CellularComponent-EBI-UniProt-GOA-ACAP-ARAP_16.06.2020_00h00	0.000227184	0.0116148	2.3931e-05	0.000129227	[2, 6, 7]	Group22	10.7071	53	[ADGRB2, ARHGEF10, ARMC9, BRCA2, BRSK2, C2CD5, CAMSAP2, CCDC120, CCDC141, CCDC66, CDC14B, CDC42BPG, CEP112, CEP85L, CKAP5, CLIP1, CNTROB, CSNK1A1, CTDP1, DCTN4, DLG5, DYNC1I2, DYRK3, EHBP1, HAUS3, HAUS5, HMBOX1, HNRNPU, HOOK2, HOOK3, ICK, IQCB1, ITGB6, JADE1, KIZ, LOC101093537, MAK, MAP3K11, ODF2, PCM1, PDE4D, PRKACB, PXK, RAD18, RAP1GAP2, SFI1, SPAG9, TBC1D31, TSEN2, TTBK2, TTC26, TUBGCP5, UBR4]
GO:0007010	cytoskeleton organization	GO_BiologicalProcess-EBI-UniProt-GOA-ACAP-ARAP_16.06.2020_00h00	4.35625e-07	0.000142537	2.3931e-05	0.000129227	[5]	Group22	10.5316	105	[ABI1, ABI2, ABLIM3, ADD3, AFAP1, AMOTL2, ANLN, ARFGEF3, ARHGEF10, BIN1, BRCA1, BRCA2, BRSK2, BRWD3, CAMSAP2, CARMIL1, CC2D2A, CCDC120, CCDC155, CCDC66, CDC14B, CDC42BPG, CDC42EP4, CENPE, CIT, CKAP5, CLIP1, CLIP2, CNTROB, CSNK1A1, DST, EHBP1, EML4, EPB41, EPB41L2, EPS8, EVL, FARP2, FGD3, FGD4, FHOD1, FMNL2, HAUS1, HAUS3, HAUS5, HNRNPU, HOOK2, HOOK3, HYDIN, ITGB3, KANK1, KIAA1211, KIF11, KIZ, KLHL…
GO:0015629	actin cytoskeleton	GO_CellularComponent-EBI-UniProt-GOA-ACAP-ARAP_16.06.2020_00h00	0.0012348	0.035441	2.3931e-05	0.000129227	[5, 6]	Group22	10.8883	38	[ABLIM3, ACACA, ACKR2, AFAP1, ANLN, CDC42EP4, CIT, CTTNBP2NL, DCTN3, DCTN4, DDR2, DDX58, EHBP1, FERMT2, FGR, KIF9, KLHL2, LDB3, MICAL3, MTSS1, MYLK, MYO10, MYO1B, MYO1D, MYO5B, MYO5C, MYO9A, MYO9B, NEBL, PDLIM4, PKNOX2, RTKN, SH3PXD2A, SRC, TMEM63B, TPM3, TSC1, WIPF2]
GO:0015630	microtubule cytoskeleton	GO_CellularComponent-EBI-UniProt-GOA-ACAP-ARAP_16.06.2020_00h00	3.70225e-05	0.00403793	2.3931e-05	0.000129227	[5, 6]	Group22	10.1504	81	[ADGRB2, ARHGEF10, ARMC9, BRCA2, BRSK2, C2CD5, CAMSAP2, CCDC120, CCDC141, CCDC155, CCDC66, CDC14B, CDC42BPG, CDC42EP4, CENPE, CEP112, CEP85L, CKAP5, CLIP1, CLIP2, CNTROB, CSNK1A1, CTDP1, DCTN3, DCTN4, DLG5, DNHD1, DYNC1I2, DYNC2H1, DYRK3, EHBP1, EML4, EPB41, HAUS1, HAUS3, HAUS5, HMBOX1, HNRNPU, HOOK2, HOOK3, HSPH1, ICK, IQCB1, ITGB6, JADE1, KIF11, KIF16B, KIF1B, KIF9, KIFC3, KIZ, LOC101093537, MA…
GO:0005813	centrosome	GO_CellularComponent-EBI-UniProt-GOA-ACAP-ARAP_16.06.2020_00h00	0.000236839	0.0117415	2.3931e-05	0.000129227	[3, 7, 8]	Group22	11.2219	45	[ADGRB2, ARHGEF10, BRCA2, BRSK2, C2CD5, CAMSAP2, CCDC141, CCDC66, CDC14B, CDC42BPG, CEP112, CEP85L, CKAP5, CLIP1, CNTROB, CSNK1A1, CTDP1, DCTN4, DYNC1I2, DYRK3, HAUS3, HAUS5, HMBOX1, HNRNPU, HOOK2, HOOK3, IQCB1, ITGB6, KIZ, MAK, MAP3K11, ODF2, PCM1, PDE4D, PRKACB, PXK, RAD18, RAP1GAP2, SFI1, SPAG9, TBC1D31, TSEN2, TTC26, TUBGCP5, UBR4]
GO:0019899	enzyme binding	GO_MolecularFunction-EBI-UniProt-GOA-ACAP-ARAP_16.06.2020_00h00	1.2201e-06	0.00024951	1.09092e-06	9.81829e-06	[3]	Group23	9.54943	142	[ACAP2, ACVR1, ADCY6, ANLN, ANXA9, ARFGEF3, ARHGEF10, ARHGEF11, ARHGEF12, ARHGEF3, ATP2B4, ATXN3, BCAR3, BIN1, BRCA1, BRCA2, BRSK2, CAV2, CCNY, CCPG1, CDC25A, CDC42EP4, CDK12, CHM, CTTNBP2NL, CUL4B, DAXX, DCUN1D3, DCUN1D4, DDX58, DENND1B, DLG4, DMXL2, DOCK10, DOCK9, DUSP16, EPS8, EPS8L1, EXPH5, FARP2, FGD3, FGD4, FGR, FMNL2, FN1, GAB2, GLMN, HNRNPU, IL1R1, IQCB1, ITGB3, KCNQ1, KDM4C, KIF11, KIZ, …
GO:0005085	guanyl-nucleotide exchange factor activity	GO_BiologicalProcess-EBI-UniProt-GOA-ACAP-ARAP_16.06.2020_00h00	5.60149e-06	0.000833094	1.09092e-06	9.81829e-06	[4]	Group23	16.0221	29	[ARFGEF3, ARHGEF10, ARHGEF11, ARHGEF12, ARHGEF3, BCAR3, CCPG1, DENND1B, DOCK10, DOCK9, EPS8, EPS8L1, FARP2, FGD3, FGD4, MADD, MCF2L, PLEKHG2, PLEKHG5, RAPGEF2, RAPGEF4, RAPGEF6, RASGEF1A, SBF1, SBF2, SH2D3C, SPATA13, TIAM1, VAV2]
GO:0051020	GTPase binding	GO_MolecularFunction-EBI-UniProt-GOA-ACAP-ARAP_16.06.2020_00h00	3.09394e-07	0.000126542	1.09092e-06	9.81829e-06	[4]	Group23	13.285	55	[ACAP2, ANLN, ANXA9, ARFGEF3, ARHGEF10, ARHGEF11, ARHGEF12, ARHGEF3, BCAR3, CCPG1, CDC42EP4, CHM, DENND1B, DMXL2, DOCK10, DOCK9, EPS8, EPS8L1, EXPH5, FARP2, FGD3, FGD4, FMNL2, MADD, MCF2L, MICAL3, MYO9B, NCKAP1, NPC1L1, OCRL, PKN3, PLEKHG2, PLEKHG5, RAF1, RANBP3L, RAPGEF2, RAPGEF4, RAPGEF6, RASGEF1A, RNF152, RNF41, RRAGB, RTKN, SBF1, SBF2, SH2D3C, SPATA13, SYTL2, SYTL4, TBC1D5, TBC1D8, TBCK, TIAM…
GO:0005088	Ras guanyl-nucleotide exchange factor activity	GO_BiologicalProcess-EBI-UniProt-GOA-ACAP-ARAP_16.06.2020_00h00	4.48393e-07	0.000122262	1.09092e-06	9.81829e-06	[5]	Group23	23.2558	20	[ARHGEF10, ARHGEF11, ARHGEF12, ARHGEF3, CCPG1, DENND1B, EPS8, EPS8L1, FARP2, FGD3, FGD4, MADD, PLEKHG2, PLEKHG5, RAPGEF2, RAPGEF4, RASGEF1A, SBF1, SBF2, TIAM1]
GO:0007264	small GTPase mediated signal transduction	GO_BiologicalProcess-EBI-UniProt-GOA-ACAP-ARAP_16.06.2020_00h00	0.000356053	0.0157433	1.09092e-06	9.81829e-06	[4, 5, 6]	Group23	11.4286	40	[ARFGEF3, ARHGEF10, ARHGEF11, ARHGEF12, ARHGEF3, BCAR3, CDC42EP4, CDON, CHM, DOCK10, DOCK9, EPS8, EPS8L1, FARP2, KANK2, LOC101086801, LPAR1, MADD, MYO9B, NCKAP1, OGT, PDPN, RAB2A, RAB7B, RAC2, RAP1GAP2, RAPGEF2, RAPGEF4, RAPGEF6, RASA2, RASGEF1A, RHOBTB1, RRAS2, RTKN, SH2D3C, SIPA1L2, SRC, SYNGAP1, TIAM1, VAV2]
GO:0031267	small GTPase binding	GO_MolecularFunction-EBI-UniProt-GOA-ACAP-ARAP_16.06.2020_00h00	2.11805e-07	0.000173257	1.09092e-06	9.81829e-06	[5]	Group23	14.7059	45	[ACAP2, ANLN, ANXA9, ARHGEF10, ARHGEF11, ARHGEF12, ARHGEF3, CCPG1, CDC42EP4, CHM, DENND1B, DMXL2, EPS8, EPS8L1, EXPH5, FARP2, FGD3, FGD4, FMNL2, MADD, MICAL3, MYO9B, NCKAP1, NPC1L1, OCRL, PKN3, PLEKHG2, PLEKHG5, RAF1, RANBP3L, RAPGEF2, RAPGEF4, RASGEF1A, RNF152, RNF41, RTKN, SBF1, SBF2, SYTL2, SYTL4, TBC1D5, TBC1D8, TBCK, TIAM1, XPO1]
GO:0005089	Rho guanyl-nucleotide exchange factor activity	GO_BiologicalProcess-EBI-UniProt-GOA-ACAP-ARAP_16.06.2020_00h00	2.67119e-06	0.000485563	1.09092e-06	9.81829e-06	[6]	Group23	29.5455	13	[ARHGEF10, ARHGEF11, ARHGEF12, ARHGEF3, CCPG1, EPS8, EPS8L1, FARP2, FGD3, FGD4, PLEKHG2, PLEKHG5, TIAM1]
GO:0017016	Ras GTPase binding	GO_MolecularFunction-EBI-UniProt-GOA-ACAP-ARAP_16.06.2020_00h00	1.92208e-07	0.000314452	1.09092e-06	9.81829e-06	[6]	Group23	14.9153	44	[ACAP2, ANLN, ANXA9, ARHGEF10, ARHGEF11, ARHGEF12, ARHGEF3, CCPG1, CDC42EP4, CHM, DENND1B, DMXL2, EPS8, EPS8L1, EXPH5, FARP2, FGD3, FGD4, FMNL2, MADD, MICAL3, MYO9B, NCKAP1, NPC1L1, OCRL, PKN3, PLEKHG2, PLEKHG5, RAF1, RANBP3L, RAPGEF2, RAPGEF4, RASGEF1A, RNF41, RTKN, SBF1, SBF2, SYTL2, SYTL4, TBC1D5, TBC1D8, TBCK, TIAM1, XPO1]
GO:0017048	Rho GTPase binding	GO_MolecularFunction-EBI-UniProt-GOA-ACAP-ARAP_16.06.2020_00h00	1.0808e-05	0.00136015	1.09092e-06	9.81829e-06	[7]	Group23	18.5841	21	[ANLN, ARHGEF10, ARHGEF11, ARHGEF12, ARHGEF3, CCPG1, CDC42EP4, EPS8, EPS8L1, FARP2, FGD3, FGD4, FMNL2, MYO9B, NCKAP1, OCRL, PKN3, PLEKHG2, PLEKHG5, RTKN, TIAM1]
GO:0008092	cytoskeletal protein binding	GO_MolecularFunction-EBI-UniProt-GOA-ACAP-ARAP_16.06.2020_00h00	2.6788e-07	0.000146084	9.23547e-08	1.24679e-06	[3]	Group24	11.5385	81	[ABLIM3, ADD3, ANLN, ARHGEF10, BIN1, BRCA2, CACNB2, CAMSAP2, CCDC66, CENPE, CKAP5, CLIP1, CLIP2, COBLL1, DLG5, DST, EML4, EML5, EPB41, EPB41L2, EPS8, EPS8L1, EVL, FARP2, FERMT2, FGD4, FMNL2, GAS7, GIPC1, HOOK2, HOOK3, HSPH1, IPP, KCNMA1, KCNQ2, KIF11, KIF16B, KIF1B, KIF9, KIFC3, KLHL2, LDB3, LOC101081807, LRRC49, MAP2, MAPK8IP3, MAPT, MICAL3, MTSS1, MYO10, MYO1B, MYO1D, MYO5B, MYO5C, MYO9A, MYO9B…
GO:0003779	actin binding	GO_MolecularFunction-EBI-UniProt-GOA-ACAP-ARAP_16.06.2020_00h00	8.66257e-06	0.001181	9.23547e-08	1.24679e-06	[4]	Group24	13.355	41	[ABLIM3, ADD3, ANLN, BIN1, CACNB2, COBLL1, DST, EPB41, EPB41L2, EPS8, EPS8L1, EVL, FERMT2, FMNL2, GIPC1, IPP, KCNMA1, KLHL2, LDB3, MICAL3, MTSS1, MYO10, MYO1B, MYO1D, MYO5B, MYO5C, MYO9A, MYO9B, NEBL, PDLIM4, PHACTR1, PHACTR2, PKNOX2, PLEC, PXK, RAI14, SPIRE1, SVIL, TMEM201, TPM3, WIPF2]
GO:0006996	organelle organization	GO_BiologicalProcess-EBI-UniProt-GOA-ACAP-ARAP_16.06.2020_00h00	5.10661e-05	0.00439706	9.23547e-08	1.24679e-06	[4]	Group24	8.26667	217	[ABCD3, ABI1, ABI2, ABLIM3, ACP2, ADD3, AFAP1, AFF2, AMOTL2, ANLN, ARFGEF3, ARHGEF10, ARMC9, ATF7IP, ATL1, ATL2, BIN1, BRCA1, BRCA2, BRSK2, BRWD3, C2CD5, CAMSAP2, CARMIL1, CAV2, CB3H14orf39, CC2D2A, CCDC120, CCDC155, CCDC66, CDC14B, CDC42BPG, CDC42EP4, CDCA5, CDKN3, CENPE, CENPP, CIT, CKAP5, CLIP1, CLIP2, CNTROB, CSNK1A1, CTDP1, CUL4B, DAXX, DCAF1, DCLRE1C, DHX30, DLG4, DNMT3A, DPF1, DST, DYNC2H1…
GO:0097435	supramolecular fiber organization	GO_BiologicalProcess-EBI-UniProt-GOA-ACAP-ARAP_16.06.2020_00h00	0.0013102	0.0363302	9.23547e-08	1.24679e-06	[4]	Group24	10.0806	50	[ABI1, ABI2, ADD3, ARHGEF10, BIN1, CAMSAP2, CARMIL1, CCDC155, CD36, CDC42EP4, CKAP5, CLIP1, CLIP2, DDR2, DST, EPS8, EVL, FHOD1, HOOK2, HOOK3, KANK1, KIAA1211, KLHL24, LDB3, LOXL3, LPAR1, MAPT, MDM2, MICAL3, MYO1B, MYO1D, MYO5B, MYO5C, NCKAP1, NEBL, PCM1, PHACTR1, PLEKHG2, RAC2, SERPINH1, SH3KBP1, SORBS2, SORBS3, SPIRE1, SRC, TPM3, TSC1, TTBK2, TUBGCP5, WIPF2]
GO:0005856	cytoskeleton	GO_CellularComponent-EBI-UniProt-GOA-ACAP-ARAP_16.06.2020_00h00	4.57516e-07	0.000106928	9.23547e-08	1.24679e-06	[4, 5]	Group24	9.87379	133	[ABLIM3, ACACA, ACKR2, ADD3, ADGRB2, AFAP1, ANLN, ARHGEF10, ARMC9, BIN1, BRCA2, BRSK2, C2CD5, CAMSAP2, CCDC120, CCDC141, CCDC155, CCDC66, CDC14B, CDC42BPG, CDC42EP4, CENPE, CEP112, CEP85L, CIT, CKAP5, CLIP1, CLIP2, CNTROB, CSNK1A1, CTDP1, CTTNBP2NL, DCTN3, DCTN4, DDR2, DDX58, DLG4, DLG5, DNHD1, DST, DYNC1I2, DYNC2H1, DYRK3, EHBP1, EML4, EPB41, EPB41L2, EVL, FARP2, FERMT2, FGR, FRMD4A, FRMD4B, FRM…
GO:0030036	actin cytoskeleton organization	GO_BiologicalProcess-EBI-UniProt-GOA-ACAP-ARAP_16.06.2020_00h00	0.000304151	0.013822	9.23547e-08	1.24679e-06	[3, 6]	Group24	10.5263	54	[ABI1, ABI2, ABLIM3, ADD3, AMOTL2, ANLN, ARFGEF3, ARHGEF10, BIN1, BRSK2, CARMIL1, CCDC155, CDC42BPG, CDC42EP4, CIT, EHBP1, EPB41, EPB41L2, EPS8, EVL, FARP2, FHOD1, FMNL2, ITGB3, KANK1, KIAA1211, LDB3, LOC101086801, LPAR1, MICAL3, MKLN1, MTSS1, MYO1B, MYO1D, MYO5B, MYO5C, NCKAP1, NEBL, PDLIM4, PHACTR1, PHACTR2, PLEKHG2, RAC2, RTKN, SH3KBP1, SORBS2, SORBS3, SPIRE1, SRC, TBCK, TPM3, TRIM32, TSC1, WI…
GO:0007010	cytoskeleton organization	GO_BiologicalProcess-EBI-UniProt-GOA-ACAP-ARAP_16.06.2020_00h00	4.35625e-07	0.000142537	9.23547e-08	1.24679e-06	[5]	Group24	10.5316	105	[ABI1, ABI2, ABLIM3, ADD3, AFAP1, AMOTL2, ANLN, ARFGEF3, ARHGEF10, BIN1, BRCA1, BRCA2, BRSK2, BRWD3, CAMSAP2, CARMIL1, CC2D2A, CCDC120, CCDC155, CCDC66, CDC14B, CDC42BPG, CDC42EP4, CENPE, CIT, CKAP5, CLIP1, CLIP2, CNTROB, CSNK1A1, DST, EHBP1, EML4, EPB41, EPB41L2, EPS8, EVL, FARP2, FGD3, FGD4, FHOD1, FMNL2, HAUS1, HAUS3, HAUS5, HNRNPU, HOOK2, HOOK3, HYDIN, ITGB3, KANK1, KIAA1211, KIF11, KIZ, KLHL…
GO:0008017	microtubule binding	GO_MolecularFunction-EBI-UniProt-GOA-ACAP-ARAP_16.06.2020_00h00	0.000692034	0.0231055	9.23547e-08	1.24679e-06	[5]	Group24	13.0208	25	[CAMSAP2, CCDC66, CENPE, CKAP5, CLIP1, CLIP2, DST, EML4, EML5, FGD4, HOOK2, HOOK3, KIF11, KIF16B, KIF1B, KIF9, KIFC3, MAP2, MAPT, OPA1, REEP1, TRAF3IP1, TTBK2, TUBGCP5, ZNF207]
GO:0015629	actin cytoskeleton	GO_CellularComponent-EBI-UniProt-GOA-ACAP-ARAP_16.06.2020_00h00	0.0012348	0.035441	9.23547e-08	1.24679e-06	[5, 6]	Group24	10.8883	38	[ABLIM3, ACACA, ACKR2, AFAP1, ANLN, CDC42EP4, CIT, CTTNBP2NL, DCTN3, DCTN4, DDR2, DDX58, EHBP1, FERMT2, FGR, KIF9, KLHL2, LDB3, MICAL3, MTSS1, MYLK, MYO10, MYO1B, MYO1D, MYO5B, MYO5C, MYO9A, MYO9B, NEBL, PDLIM4, PKNOX2, RTKN, SH3PXD2A, SRC, TMEM63B, TPM3, TSC1, WIPF2]
GO:0016817	hydrolase activity, acting on acid anhydrides	GO_MolecularFunction-EBI-UniProt-GOA-ACAP-ARAP_16.06.2020_00h00	0.00158271	0.0398357	6.50349e-05	0.000292657	[3]	Group25	8.84086	90	[ABCC2, ABCC5, ABCD3, ABCG4, ACAP2, AGAP2, ARAP2, ARHGAP9, ARHGEF10, ARHGEF12, ATF7IP, ATL1, ATL2, BCAR3, BMS1, BNIPL, CARNS1, CENPE, CHM, DHX30, DHX32, DNHD1, DYNC1I2, DYNC2H1, ELMOD2, ENTPD3, FGD4, GIT2, GNAQ, GTPBP1, HSPH1, KIF11, KIF16B, KIF1B, KIF9, KIFC3, LOC101086801, LOC101091160, LOC101093602, LRRC49, MMAA, MYO10, MYO1B, MYO1D, MYO5B, MYO5C, MYO9A, MYO9B, NF1, NPC1L1, NUDT13, NUDT9, OCRL…
GO:0044093	positive regulation of molecular function	GO_BiologicalProcess-EBI-UniProt-GOA-ACAP-ARAP_16.06.2020_00h00	0.00038772	0.0162644	6.50349e-05	0.000292657	[3]	Group25	9.0035	103	[ABI1, ACAP2, AGAP2, AKAP6, APH1B, ARAP2, ARHGAP9, ARHGEF10, ARHGEF12, ATP2B4, BCAR3, CARD8, CCNY, CD36, CDCA5, CDH3, CENPE, CHM, DAXX, DBF4, DCUN1D3, DCUN1D4, DDR2, DDX58, DYNC1I2, ELMOD2, EPB41, EPHB1, EPHB4, ETAA1, FGF13, FGFR4, FGR, FMR1, FN1, GIT2, GNAQ, HMBOX1, HNRNPD, IDE, IGF2, IL18, KRIT1, LOC101086801, LOC101091160, LOC101093602, LPAR1, LYN, MADD, MAP3K1, MAP3K11, MAPK8IP3, MYO9A, MYO9B…
GO:0016818	hydrolase activity, acting on acid anhydrides, in phosphorus-containing anhydrides	GO_MolecularFunction-EBI-UniProt-GOA-ACAP-ARAP_16.06.2020_00h00	0.00149224	0.0387508	6.50349e-05	0.000292657	[4]	Group25	8.85827	90	[ABCC2, ABCC5, ABCD3, ABCG4, ACAP2, AGAP2, ARAP2, ARHGAP9, ARHGEF10, ARHGEF12, ATF7IP, ATL1, ATL2, BCAR3, BMS1, BNIPL, CARNS1, CENPE, CHM, DHX30, DHX32, DNHD1, DYNC1I2, DYNC2H1, ELMOD2, ENTPD3, FGD4, GIT2, GNAQ, GTPBP1, HSPH1, KIF11, KIF16B, KIF1B, KIF9, KIFC3, LOC101086801, LOC101091160, LOC101093602, LRRC49, MMAA, MYO10, MYO1B, MYO1D, MYO5B, MYO5C, MYO9A, MYO9B, NF1, NPC1L1, NUDT13, NUDT9, OCRL…
GO:0043085	positive regulation of catalytic activity	GO_BiologicalProcess-EBI-UniProt-GOA-ACAP-ARAP_16.06.2020_00h00	0.00158491	0.0392866	6.50349e-05	0.000292657	[4]	Group25	8.99123	82	[ABI1, ACAP2, AGAP2, APH1B, ARAP2, ARHGAP9, ARHGEF10, ARHGEF12, ATP2B4, BCAR3, CARD8, CCNY, CDH3, CENPE, CHM, DAXX, DBF4, DCUN1D3, DCUN1D4, DDR2, DYNC1I2, ELMOD2, EPHB1, EPHB4, ETAA1, FGF13, FGFR4, FGR, FN1, GIT2, GNAQ, HMBOX1, HNRNPD, IGF2, IL18, LOC101086801, LOC101091160, LOC101093602, LPAR1, LYN, MADD, MAP3K1, MAP3K11, MAPK8IP3, MYO9A, MYO9B, NCAPG2, NEK10, NEK4, NEURL1, OCRL, P2RX1, PDGFB, P…
GO:0008047	enzyme activator activity	GO_BiologicalProcess-EBI-UniProt-GOA-ACAP-ARAP_16.06.2020_00h00	0.000641148	0.0223174	6.50349e-05	0.000292657	[5]	Group25	11.276	38	[ABI1, ACAP2, AGAP2, ARAP2, ARHGAP9, ARHGEF12, CARD8, CHM, DAXX, DBF4, ELMOD2, ETAA1, FGF13, FN1, GIT2, GNAQ, IGF2, LOC101086801, LOC101091160, LOC101093602, MYO9A, MYO9B, OCRL, PDGFB, PDPK1, RANBP3L, RAP1GAP2, RAPGEF2, RASA2, RASAL2, RPTOR, SH3PXD2A, SIPA1L2, STRADA, SYNGAP1, TBC1D5, TBC1D8, TBCK]
GO:0016462	pyrophosphatase activity	GO_MolecularFunction-EBI-UniProt-GOA-ACAP-ARAP_16.06.2020_00h00	0.00132498	0.0361278	6.50349e-05	0.000292657	[5]	Group25	8.89328	90	[ABCC2, ABCC5, ABCD3, ABCG4, ACAP2, AGAP2, ARAP2, ARHGAP9, ARHGEF10, ARHGEF12, ATF7IP, ATL1, ATL2, BCAR3, BMS1, BNIPL, CARNS1, CENPE, CHM, DHX30, DHX32, DNHD1, DYNC1I2, DYNC2H1, ELMOD2, ENTPD3, FGD4, GIT2, GNAQ, GTPBP1, HSPH1, KIF11, KIF16B, KIF1B, KIF9, KIFC3, LOC101086801, LOC101091160, LOC101093602, LRRC49, MMAA, MYO10, MYO1B, MYO1D, MYO5B, MYO5C, MYO9A, MYO9B, NF1, NPC1L1, NUDT13, NUDT9, OCRL…
GO:0043087	regulation of GTPase activity	GO_BiologicalProcess-EBI-UniProt-GOA-ACAP-ARAP_16.06.2020_00h00	0.000426901	0.0162421	6.50349e-05	0.000292657	[5]	Group25	11.5152	38	[ACAP2, AGAP2, ARAP2, ARHGAP9, ARHGEF10, ARHGEF12, BCAR3, CHM, ELMOD2, GIT2, GNAQ, LOC101086801, LOC101091160, LOC101093602, MYO9A, MYO9B, NF1, OCRL, PLXNA2, PLXNB3, RANBP3L, RAP1GAP2, RAPGEF2, RASA2, RASAL2, RRP1B, RTKN, SBF1, SBF2, SEMA4D, SIPA1L2, SYNGAP1, TBC1D5, TBC1D8, TBCK, TIAM1, TSC1, VAV2]
GO:0051347	positive regulation of transferase activity	GO_BiologicalProcess-EBI-UniProt-GOA-ACAP-ARAP_16.06.2020_00h00	0.00226212	0.048695	6.50349e-05	0.000292657	[5]	Group25	10.1896	43	[ABI1, ATP2B4, CCNY, CENPE, DAXX, DBF4, DCUN1D3, DCUN1D4, DDR2, EPHB1, EPHB4, ETAA1, FGF13, FGFR4, FGR, HMBOX1, HNRNPD, IGF2, IL18, LOC101091160, LPAR1, LYN, MADD, MAP3K1, MAP3K11, MAPK8IP3, NCAPG2, NEK10, NEK4, NEURL1, PDGFB, PDPK1, RAF1, RAPGEF2, RPTOR, SH3GLB1, SPAG9, SRC, STK24, STRADA, TIRAP, VAV2, XRCC6]
GO:0060589	nucleoside-triphosphatase regulator activity	GO_BiologicalProcess-EBI-UniProt-GOA-ACAP-ARAP_16.06.2020_00h00	0.000873021	0.0269484	6.50349e-05	0.000292657	[5]	Group25	12.2807	28	[ACAP2, AGAP2, ARAP2, ARHGAP9, ARHGEF12, CHM, ELMOD2, GIT2, GNAQ, HSPH1, LOC101086801, LOC101091160, LOC101093602, MYO9A, MYO9B, OCRL, RANBP3L, RAP1GAP2, RAPGEF2, RASA2, RASAL2, RTKN, SIPA1L2, SYNGAP1, TBC1D5, TBC1D8, TBCK, TSC1]
GO:0030695	GTPase regulator activity	GO_BiologicalProcess-EBI-UniProt-GOA-ACAP-ARAP_16.06.2020_00h00	0.000814562	0.0261299	6.50349e-05	0.000292657	[6]	Group25	12.6829	26	[ACAP2, AGAP2, ARAP2, ARHGAP9, ARHGEF12, CHM, ELMOD2, GIT2, GNAQ, LOC101086801, LOC101091160, LOC101093602, MYO9A, MYO9B, OCRL, RANBP3L, RAP1GAP2, RAPGEF2, RASA2, RASAL2, RTKN, SIPA1L2, SYNGAP1, TBC1D5, TBC1D8, TBCK]
GO:0005096	GTPase activator activity	GO_BiologicalProcess-EBI-UniProt-GOA-ACAP-ARAP_16.06.2020_00h00	0.000505175	0.0183659	6.50349e-05	0.000292657	[6, 7]	Group25	13.2979	25	[ACAP2, AGAP2, ARAP2, ARHGAP9, ARHGEF12, CHM, ELMOD2, GIT2, GNAQ, LOC101086801, LOC101091160, LOC101093602, MYO9A, MYO9B, OCRL, RANBP3L, RAP1GAP2, RAPGEF2, RASA2, RASAL2, SIPA1L2, SYNGAP1, TBC1D5, TBC1D8, TBCK]
GO:0033674	positive regulation of kinase activity	GO_BiologicalProcess-EBI-UniProt-GOA-ACAP-ARAP_16.06.2020_00h00	0.00176642	0.0418822	6.50349e-05	0.000292657	[6, 7, 8, 9]	Group25	10.5978	39	[ABI1, ATP2B4, CCNY, CENPE, DAXX, DBF4, DDR2, EPHB1, EPHB4, ETAA1, FGF13, FGFR4, FGR, IGF2, IL18, LOC101091160, LPAR1, LYN, MADD, MAP3K1, MAP3K11, MAPK8IP3, NCAPG2, NEK10, NEK4, NEURL1, PDGFB, PDPK1, RAF1, RAPGEF2, RPTOR, SH3GLB1, SPAG9, SRC, STK24, STRADA, TIRAP, VAV2, XRCC6]
GO:0006793	phosphorus metabolic process	GO_BiologicalProcess-EBI-UniProt-GOA-ACAP-ARAP_16.06.2020_00h00	5.61796e-05	0.00459549	7.25239e-08	1.95814e-06	[3]	Group26	8.41736	192	[AAK1, ABI1, ACACA, ACACB, ACP2, ACVR1, ADARB1, ADCY6, ADSS, AFMID, ARFGEF3, ARR3, ATP2B4, BCAR3, BNIPL, BRAT1, BRSK2, CAMK2D, CAMK2G, CAMKK2, CAMKV, CASP6, CAV2, CCNY, CD36, CDC14B, CDC25A, CDC42BPG, CDCA2, CDK12, CDK19, CDKN3, CDON, CENPE, CHKA, CIT, CRLS1, CSNK1A1, CTDP1, CTDSPL, CTTNBP2NL, DAXX, DBF4, DCAF1, DDR2, DGKH, DGUOK, DUS2, DUSP16, DYRK3, EIF2AK4, ENTPD3, EPHB1, EPHB4, ETAA1, FAM126B…
GO:0016772	transferase activity, transferring phosphorus-containing groups	GO_MolecularFunction-EBI-UniProt-GOA-ACAP-ARAP_16.06.2020_00h00	0.000189901	0.0107131	7.25239e-08	1.95814e-06	[3]	Group26	9.04645	111	[AAK1, ABI1, ACVR1, ADARB1, ATP2B4, BRSK2, CAMK2D, CAMK2G, CAMKK2, CAMKV, CCNY, CDC42BPG, CDK12, CDK19, CENPE, CHKA, CIT, CRLS1, CSNK1A1, DAXX, DBF4, DCAF1, DDR2, DGKH, DGUOK, DUS2, DUSP16, DYRK3, EIF2AK4, EPHB1, EPHB4, ETAA1, FGF13, FGFR4, FGGY, FGR, GK5, GNAQ, GPHN, GUCY2C, HMBOX1, HNRNPD, HYKK, ICK, IGF2, IL18, IPMK, IRAK4, ITGB3, LDB2, LOC101091160, LPAR1, LYN, MADD, MAK, MAP3K1, MAP3K11, MAP…
GO:0043168	anion binding	GO_MolecularFunction-EBI-UniProt-GOA-ACAP-ARAP_16.06.2020_00h00	3.03433e-06	0.000496416	7.25239e-08	1.95814e-06	[3]	Group26	8.83033	191	[AAK1, ABCC2, ABCC5, ABCD3, ABCG4, ACACA, ACACB, ACAP2, ACBD4, ACVR1, ADCY6, ADSS, AGAP2, ALB, ANXA9, ARAP2, ARL5B, ATL1, ATL2, ATP11B, ATP11C, ATP1A4, ATP2B4, ATP7B, ATP9A, BIN1, BMS1, BRSK2, C2CD5, CAMK2D, CAMK2G, CAMKK2, CAMKV, CARNS1, CCPG1, CDC42BPG, CDK12, CDK19, CENPE, CHDH, CHM, CIITA, CIT, CSNK1A1, DDR2, DDX58, DENND1B, DGKH, DGUOK, DHX30, DHX32, DNHD1, DUS2, DYNC2H1, DYRK3, EEA1, EIF2AK…
GO:1901265	nucleoside phosphate binding	GO_MolecularFunction-EBI-UniProt-GOA-ACAP-ARAP_16.06.2020_00h00	6.63073e-05	0.00493085	7.25239e-08	1.95814e-06	[3]	Group26	8.75657	150	[AAK1, ABCC2, ABCC5, ABCD3, ABCG4, ACACA, ACACB, ACBD4, ACVR1, ADCY6, ADSS, AGAP2, ARL5B, ATL1, ATL2, ATP11B, ATP11C, ATP1A4, ATP2B4, ATP7B, ATP9A, BMS1, BRSK2, CAMK2D, CAMK2G, CAMKK2, CAMKV, CARNS1, CCPG1, CDC42BPG, CDK12, CDK19, CENPE, CHDH, CHM, CIITA, CIT, CSNK1A1, DDR2, DDX58, DGKH, DGUOK, DHX30, DHX32, DNHD1, DUS2, DYNC2H1, DYRK3, EIF2AK4, ENTPD3, EPHB1, EPHB4, FARS2, FGD4, FGFR4, FGR, FPGS…
GO:0000166	nucleotide binding	GO_MolecularFunction-EBI-UniProt-GOA-ACAP-ARAP_16.06.2020_00h00	6.63073e-05	0.00493085	7.25239e-08	1.95814e-06	[3, 4]	Group26	8.75657	150	[AAK1, ABCC2, ABCC5, ABCD3, ABCG4, ACACA, ACACB, ACBD4, ACVR1, ADCY6, ADSS, AGAP2, ARL5B, ATL1, ATL2, ATP11B, ATP11C, ATP1A4, ATP2B4, ATP7B, ATP9A, BMS1, BRSK2, CAMK2D, CAMK2G, CAMKK2, CAMKV, CARNS1, CCPG1, CDC42BPG, CDK12, CDK19, CENPE, CHDH, CHM, CIITA, CIT, CSNK1A1, DDR2, DDX58, DGKH, DGUOK, DHX30, DHX32, DNHD1, DUS2, DYNC2H1, DYRK3, EIF2AK4, ENTPD3, EPHB1, EPHB4, FARS2, FGD4, FGFR4, FGR, FPGS…
GO:0006796	phosphate-containing compound metabolic process	GO_BiologicalProcess-EBI-UniProt-GOA-ACAP-ARAP_16.06.2020_00h00	7.0052e-05	0.00477521	7.25239e-08	1.95814e-06	[4]	Group26	8.39965	190	[AAK1, ABI1, ACACA, ACACB, ACP2, ACVR1, ADARB1, ADCY6, ADSS, AFMID, ARFGEF3, ARR3, ATP2B4, BCAR3, BRAT1, BRSK2, CAMK2D, CAMK2G, CAMKK2, CAMKV, CASP6, CAV2, CCNY, CD36, CDC14B, CDC25A, CDC42BPG, CDCA2, CDK12, CDK19, CDKN3, CDON, CENPE, CHKA, CIT, CRLS1, CSNK1A1, CTDP1, CTDSPL, CTTNBP2NL, DAXX, DBF4, DCAF1, DDR2, DGKH, DGUOK, DUS2, DUSP16, DYRK3, EIF2AK4, ENTPD3, EPHB1, EPHB4, ETAA1, FAM126B, FGF13…
GO:0016773	phosphotransferase activity, alcohol group as acceptor	GO_MolecularFunction-EBI-UniProt-GOA-ACAP-ARAP_16.06.2020_00h00	0.000885222	0.026819	7.25239e-08	1.95814e-06	[4]	Group26	8.99209	91	[AAK1, ABI1, ACVR1, ADARB1, ATP2B4, BRSK2, CAMK2D, CAMK2G, CAMKK2, CAMKV, CCNY, CDC42BPG, CDK12, CDK19, CENPE, CHKA, CIT, CSNK1A1, DAXX, DBF4, DCAF1, DDR2, DGKH, DUS2, DUSP16, DYRK3, EIF2AK4, EPHB1, EPHB4, ETAA1, FGF13, FGFR4, FGGY, FGR, GK5, GNAQ, GUCY2C, ICK, IGF2, IL18, IPMK, IRAK4, ITGB3, LOC101091160, LPAR1, LYN, MADD, MAK, MAP3K1, MAP3K11, MAPK6, MAPK8IP3, MAST2, MOK, MYLK, NADK2, NCAPG2, N…
GO:0032553	ribonucleotide binding	GO_MolecularFunction-EBI-UniProt-GOA-ACAP-ARAP_16.06.2020_00h00	3.78895e-05	0.0038742	7.25239e-08	1.95814e-06	[3, 4, 5]	Group26	8.98513	139	[AAK1, ABCC2, ABCC5, ABCD3, ABCG4, ACACA, ACACB, ACBD4, ACVR1, ADCY6, ADSS, AGAP2, ARL5B, ATL1, ATL2, ATP11B, ATP11C, ATP1A4, ATP2B4, ATP7B, ATP9A, BMS1, BRSK2, CAMK2D, CAMK2G, CAMKK2, CAMKV, CARNS1, CCPG1, CDC42BPG, CDK12, CDK19, CENPE, CHM, CIITA, CIT, CSNK1A1, DDR2, DDX58, DGKH, DGUOK, DHX30, DHX32, DNHD1, DUS2, DYNC2H1, DYRK3, EIF2AK4, ENTPD3, EPHB1, EPHB4, FARS2, FGD4, FGFR4, FGR, FPGS, GNAQ…
GO:0035639	purine ribonucleoside triphosphate binding	GO_MolecularFunction-EBI-UniProt-GOA-ACAP-ARAP_16.06.2020_00h00	8.2792e-05	0.00541791	7.25239e-08	1.95814e-06	[4]	Group26	8.92495	132	[AAK1, ABCC2, ABCC5, ABCD3, ABCG4, ACACA, ACACB, ACVR1, ADCY6, ADSS, AGAP2, ARL5B, ATL1, ATL2, ATP11B, ATP11C, ATP1A4, ATP2B4, ATP7B, ATP9A, BMS1, BRSK2, CAMK2D, CAMK2G, CAMKK2, CAMKV, CARNS1, CCPG1, CDC42BPG, CDK12, CDK19, CENPE, CIITA, CIT, CSNK1A1, DDR2, DDX58, DGKH, DGUOK, DHX30, DHX32, DNHD1, DYNC2H1, DYRK3, EIF2AK4, ENTPD3, EPHB1, EPHB4, FARS2, FGD4, FGFR4, FGR, FPGS, GNAQ, GPHN, GTPBP1, GU…
GO:0043412	macromolecule modification	GO_BiologicalProcess-EBI-UniProt-GOA-ACAP-ARAP_16.06.2020_00h00	0.000665914	0.0226966	7.25239e-08	1.95814e-06	[4]	Group26	7.83595	235	[AAK1, ABI1, ACVR1, ADARB1, ARNTL, ARR3, ASB3, ATE1, ATF7IP, ATP2B4, ATXN3, BCAR3, BRAT1, BRCA1, BRCA2, BRSK2, CAMK2D, CAMK2G, CAMKK2, CAMKV, CAV2, CCNY, CD36, CDC14B, CDC25A, CDC42BPG, CDCA2, CDK12, CDK19, CDKN3, CDON, CDYL, CENPE, CHM, CIT, CMTR1, COPS8, CSNK1A1, CTDP1, CTDSPL, CTTNBP2NL, CUL4B, DAXX, DBF4, DCAF1, DCAF11, DCUN1D3, DCUN1D4, DDR2, DNMT3A, DPF1, DPY19L4, DTX3, DUS2, DUSP16, DYRK3,…
GO:0017076	purine nucleotide binding	GO_MolecularFunction-EBI-UniProt-GOA-ACAP-ARAP_16.06.2020_00h00	4.90965e-05	0.00446232	7.25239e-08	1.95814e-06	[4, 5]	Group26	8.94942	138	[AAK1, ABCC2, ABCC5, ABCD3, ABCG4, ACACA, ACACB, ACBD4, ACVR1, ADCY6, ADSS, AGAP2, ARL5B, ATL1, ATL2, ATP11B, ATP11C, ATP1A4, ATP2B4, ATP7B, ATP9A, BMS1, BRSK2, CAMK2D, CAMK2G, CAMKK2, CAMKV, CARNS1, CCPG1, CDC42BPG, CDK12, CDK19, CENPE, CHM, CIITA, CIT, CSNK1A1, DDR2, DDX58, DGKH, DGUOK, DHX30, DHX32, DNHD1, DYNC2H1, DYRK3, EIF2AK4, ENTPD3, EPHB1, EPHB4, FARS2, FGD4, FGFR4, FGR, FPGS, GNAQ, GPHN…
GO:0036211	protein modification process	GO_BiologicalProcess-EBI-UniProt-GOA-ACAP-ARAP_16.06.2020_00h00	0.000221966	0.0117141	7.25239e-08	1.95814e-06	[4, 5]	Group26	8.00979	229	[AAK1, ABI1, ACVR1, ADARB1, ARNTL, ARR3, ASB3, ATE1, ATP2B4, ATXN3, BCAR3, BRAT1, BRCA1, BRCA2, BRSK2, CAMK2D, CAMK2G, CAMKK2, CAMKV, CAV2, CCNY, CD36, CDC14B, CDC25A, CDC42BPG, CDCA2, CDK12, CDK19, CDKN3, CDON, CDYL, CENPE, CHM, CIT, COPS8, CSNK1A1, CTDP1, CTDSPL, CTTNBP2NL, CUL4B, DAXX, DBF4, DCAF1, DCAF11, DCUN1D3, DCUN1D4, DDR2, DPF1, DPY19L4, DTX3, DUS2, DUSP16, DYRK3, DZIP3, EIF2AK4, EPC1, …
GO:0032555	purine ribonucleotide binding	GO_MolecularFunction-EBI-UniProt-GOA-ACAP-ARAP_16.06.2020_00h00	5.78724e-05	0.00450854	7.25239e-08	1.95814e-06	[4, 5, 6]	Group26	8.9309	137	[AAK1, ABCC2, ABCC5, ABCD3, ABCG4, ACACA, ACACB, ACBD4, ACVR1, ADCY6, ADSS, AGAP2, ARL5B, ATL1, ATL2, ATP11B, ATP11C, ATP1A4, ATP2B4, ATP7B, ATP9A, BMS1, BRSK2, CAMK2D, CAMK2G, CAMKK2, CAMKV, CARNS1, CCPG1, CDC42BPG, CDK12, CDK19, CENPE, CHM, CIITA, CIT, CSNK1A1, DDR2, DDX58, DGKH, DGUOK, DHX30, DHX32, DNHD1, DYNC2H1, DYRK3, EIF2AK4, ENTPD3, EPHB1, EPHB4, FARS2, FGD4, FGFR4, FGR, FPGS, GNAQ, GPHN…
GO:0051347	positive regulation of transferase activity	GO_BiologicalProcess-EBI-UniProt-GOA-ACAP-ARAP_16.06.2020_00h00	0.00226212	0.048695	7.25239e-08	1.95814e-06	[5]	Group26	10.1896	43	[ABI1, ATP2B4, CCNY, CENPE, DAXX, DBF4, DCUN1D3, DCUN1D4, DDR2, EPHB1, EPHB4, ETAA1, FGF13, FGFR4, FGR, HMBOX1, HNRNPD, IGF2, IL18, LOC101091160, LPAR1, LYN, MADD, MAP3K1, MAP3K11, MAPK8IP3, NCAPG2, NEK10, NEK4, NEURL1, PDGFB, PDPK1, RAF1, RAPGEF2, RPTOR, SH3GLB1, SPAG9, SRC, STK24, STRADA, TIRAP, VAV2, XRCC6]
GO:0006464	cellular protein modification process	GO_BiologicalProcess-EBI-UniProt-GOA-ACAP-ARAP_16.06.2020_00h00	0.000221966	0.0117141	7.25239e-08	1.95814e-06	[5, 6]	Group26	8.00979	229	[AAK1, ABI1, ACVR1, ADARB1, ARNTL, ARR3, ASB3, ATE1, ATP2B4, ATXN3, BCAR3, BRAT1, BRCA1, BRCA2, BRSK2, CAMK2D, CAMK2G, CAMKK2, CAMKV, CAV2, CCNY, CD36, CDC14B, CDC25A, CDC42BPG, CDCA2, CDK12, CDK19, CDKN3, CDON, CDYL, CENPE, CHM, CIT, COPS8, CSNK1A1, CTDP1, CTDSPL, CTTNBP2NL, CUL4B, DAXX, DBF4, DCAF1, DCAF11, DCUN1D3, DCUN1D4, DDR2, DPF1, DPY19L4, DTX3, DUS2, DUSP16, DYRK3, DZIP3, EIF2AK4, EPC1, …
GO:0030554	adenyl nucleotide binding	GO_MolecularFunction-EBI-UniProt-GOA-ACAP-ARAP_16.06.2020_00h00	3.051e-05	0.00356531	7.25239e-08	1.95814e-06	[5, 6]	Group26	9.35252	117	[AAK1, ABCC2, ABCC5, ABCD3, ABCG4, ACACA, ACACB, ACBD4, ACVR1, ADCY6, ATP11B, ATP11C, ATP1A4, ATP2B4, ATP7B, ATP9A, BRSK2, CAMK2D, CAMK2G, CAMKK2, CAMKV, CARNS1, CDC42BPG, CDK12, CDK19, CENPE, CIITA, CIT, CSNK1A1, DDR2, DDX58, DGKH, DGUOK, DHX30, DHX32, DNHD1, DYNC2H1, DYRK3, EIF2AK4, ENTPD3, EPHB1, EPHB4, FARS2, FGFR4, FGR, FPGS, GPHN, GUCY2C, HSPH1, ICK, IDE, IRAK4, KIF11, KIF16B, KIF1B, KIF9, …
GO:0016301	kinase activity	GO_BiologicalProcess-EBI-UniProt-GOA-ACAP-ARAP_16.06.2020_00h00	0.000372703	0.0160458	7.25239e-08	1.95814e-06	[6]	Group26	9.08257	99	[AAK1, ABI1, ACVR1, ADARB1, ATP2B4, BRSK2, CAMK2D, CAMK2G, CAMKK2, CAMKV, CCNY, CDC42BPG, CDK12, CDK19, CENPE, CHKA, CIT, CSNK1A1, DAXX, DBF4, DCAF1, DDR2, DGKH, DGUOK, DUS2, DUSP16, DYRK3, EIF2AK4, EPHB1, EPHB4, ETAA1, FGF13, FGFR4, FGGY, FGR, GK5, GNAQ, GUCY2C, HYKK, ICK, IGF2, IL18, IPMK, IRAK4, ITGB3, LDB2, LOC101091160, LPAR1, LYN, MADD, MAK, MAP3K1, MAP3K11, MAPK6, MAPK8IP3, MAPT, MAST2, MO…
GO:0032559	adenyl ribonucleotide binding	GO_MolecularFunction-EBI-UniProt-GOA-ACAP-ARAP_16.06.2020_00h00	3.90066e-05	0.00375381	7.25239e-08	1.95814e-06	[5, 6, 7]	Group26	9.31727	116	[AAK1, ABCC2, ABCC5, ABCD3, ABCG4, ACACA, ACACB, ACBD4, ACVR1, ADCY6, ATP11B, ATP11C, ATP1A4, ATP2B4, ATP7B, ATP9A, BRSK2, CAMK2D, CAMK2G, CAMKK2, CAMKV, CARNS1, CDC42BPG, CDK12, CDK19, CENPE, CIITA, CIT, CSNK1A1, DDR2, DDX58, DGKH, DGUOK, DHX30, DHX32, DNHD1, DYNC2H1, DYRK3, EIF2AK4, ENTPD3, EPHB1, EPHB4, FARS2, FGFR4, FGR, FPGS, GPHN, GUCY2C, ICK, IDE, IRAK4, KIF11, KIF16B, KIF1B, KIF9, KIFC3, …
GO:0005524	ATP binding	GO_MolecularFunction-EBI-UniProt-GOA-ACAP-ARAP_16.06.2020_00h00	6.8097e-05	0.00484377	7.25239e-08	1.95814e-06	[5, 6, 7, 8]	Group26	9.26385	112	[AAK1, ABCC2, ABCC5, ABCD3, ABCG4, ACACA, ACACB, ACVR1, ADCY6, ATP11B, ATP11C, ATP1A4, ATP2B4, ATP7B, ATP9A, BRSK2, CAMK2D, CAMK2G, CAMKK2, CAMKV, CARNS1, CDC42BPG, CDK12, CDK19, CENPE, CIITA, CIT, CSNK1A1, DDR2, DDX58, DGKH, DGUOK, DHX30, DHX32, DNHD1, DYNC2H1, DYRK3, EIF2AK4, ENTPD3, EPHB1, EPHB4, FARS2, FGFR4, FGR, FPGS, GPHN, GUCY2C, ICK, IDE, IRAK4, KIF11, KIF16B, KIF1B, KIF9, KIFC3, LIG3, L…
GO:0033674	positive regulation of kinase activity	GO_BiologicalProcess-EBI-UniProt-GOA-ACAP-ARAP_16.06.2020_00h00	0.00176642	0.0418822	7.25239e-08	1.95814e-06	[6, 7, 8, 9]	Group26	10.5978	39	[ABI1, ATP2B4, CCNY, CENPE, DAXX, DBF4, DDR2, EPHB1, EPHB4, ETAA1, FGF13, FGFR4, FGR, IGF2, IL18, LOC101091160, LPAR1, LYN, MADD, MAP3K1, MAP3K11, MAPK8IP3, NCAPG2, NEK10, NEK4, NEURL1, PDGFB, PDPK1, RAF1, RAPGEF2, RPTOR, SH3GLB1, SPAG9, SRC, STK24, STRADA, TIRAP, VAV2, XRCC6]
