# Supplementary material for: CRFK and Primary Macrophages Transcriptomes in Response to Feline Coronavirus Infection Differ Significantly
Source: Front Genet. 2020 Dec 3;11:584744. doi: 10.3389/fgene.2020.584744 (PMC7745755; doi:10.3389/fgene.2020.584744)
Supplement: Supplementary file 15 [file Table_14.XLS]

## Sheet: ClueGO Results
GOID	GOTerm	Ontology Source	Term PValue	Term PValue Corrected with Benjamini-Hochberg	Group PValue	Group PValue Corrected with Benjamini-Hochberg	GOLevels	GOGroups	% Associated Genes	Nr. Genes	Associated Genes Found
GO:0045116	protein neddylation	GO_BiologicalProcess-EBI-UniProt-GOA-ACAP-ARAP_16.06.2020_00h00	0.00573816	0.0441235	0.00573816	0.00652575	[8, 9]	Group00	33.3333	4	[DCUN1D2, DCUN1D3, DCUN1D4, UBE2F]
GO:0045202	synapse	GO_CellularComponent-EBI-UniProt-GOA-ACAP-ARAP_16.06.2020_00h00	0.00109392	0.013349	0.00109392	0.00226598	[3]	Group01	9.36675	71	[ABR, ADAM22, ADARB1, AGRN, APBA1, ARHGAP32, ATP1A3, BCAN, BEGAIN, BIN1, CACNB1, CACNB4, CAMK2G, CHRM3, CPEB3, CYFIP1, DLG3, DLG4, DLG5, DLGAP3, DLGAP4, DMTN, DMXL2, DRP2, DTNA, DTNB, FMR1, GOPC, GPHN, HNRNPD, IGSF9, IQSEC2, ITSN1, ITSN2, KCNJ10, KCNMA1, KIF1B, LRP6, MAP1B, MCTP1, MYH10, NEURL1, P2RX2, P2RX7, PACSIN1, PDPK1, PLEKHG5, PPFIA4, PPP3CA, PPP3CB, PSD, PTK2B, PTPRS, RAB26, RAB3C, RIMS3,…
GO:0046328	regulation of JNK cascade	GO_BiologicalProcess-EBI-UniProt-GOA-ACAP-ARAP_16.06.2020_00h00	0.00535668	0.0423505	0.00535668	0.00621375	[6, 7, 8, 9, 10, 11, 12]	Group02	13.5135	15	[ANKRD6, FGF19, LOC101091160, MAPK8IP3, MFHAS1, NCOR1, NOD1, PTK2B, SERPINF2, TIRAP, TLR3, TNFRSF19, TNIK, ULK4, ZMYND11]
GO:0048169	regulation of long-term neuronal synaptic plasticity	GO_BiologicalProcess-EBI-UniProt-GOA-ACAP-ARAP_16.06.2020_00h00	0.00573816	0.0441235	0.00573816	0.00652575	[5, 7, 8, 9, 10, 11]	Group03	33.3333	4	[DLG4, KCNJ10, NEURL1, SYNGAP1]
GO:0005543	phospholipid binding	GO_MolecularFunction-EBI-UniProt-GOA-ACAP-ARAP_16.06.2020_00h00	0.00056508	0.0084212	0.00056508	0.00136561	[3, 4]	Group04	11.5385	36	[ACAP2, AGAP1, APPL2, ARAP1, ARAP3, ARHGAP26, ARHGAP32, BIN1, C2CD5, CPTP, EPB41, KCNQ1, KIF16B, LOC101091160, LOC101100223, MYOF, PACSIN1, PITPNC1, PITPNM2, PLA2G5, PLEKHA4, PLEKHA5, PSD, PXK, RACGAP1, RAPGEF2, RASA2, SESTD1, SYT2, SYT3, SYT7, SYTL4, TECPR1, UNC13A, WDFY3, ZFYVE1]
GO:0000242	pericentriolar material	GO_CellularComponent-EBI-UniProt-GOA-ACAP-ARAP_16.06.2020_00h00	0.00139502	0.0160906	0.00139502	0.00269705	[2, 4, 8, 9]	Group05	35.7143	5	[BBS9, CDK5RAP2, NEK1, PCM1, WDR60]
GO:0051271	negative regulation of cellular component movement	GO_BiologicalProcess-EBI-UniProt-GOA-ACAP-ARAP_16.06.2020_00h00	0.00527328	0.0418878	0.00527328	0.00624185	[3, 4, 5]	Group06	11.7021	22	[ABR, ADARB1, ATP2B4, BIN1, BRAF, CTNNA1, DLG5, FBLN1, LDLRAD4, LOC101091160, NAV3, PIP5KL1, PLXNB3, RNF20, SCAI, SEMA3G, SEMA4G, SEMA6A, SRGAP2, TCAF1, VASH1, ZMYND8]
GO:0051879	Hsp90 protein binding	GO_MolecularFunction-EBI-UniProt-GOA-ACAP-ARAP_16.06.2020_00h00	0.00382234	0.0342384	0.00382234	0.0056845	[4]	Group07	21.875	7	[ARNTL, CYP1A1, HDAC6, KSR1, MAPT, NPAS2, TSC1]
GO:0060059	embryonic retina morphogenesis in camera-type eye	GO_BiologicalProcess-EBI-UniProt-GOA-ACAP-ARAP_16.06.2020_00h00	0.00247117	0.0244791	0.00247117	0.00409509	[4, 5, 6, 8, 9, 10, 11]	Group08	60	3	[CDON, HIPK1, LRP6]
GO:0060074	synapse maturation	GO_BiologicalProcess-EBI-UniProt-GOA-ACAP-ARAP_16.06.2020_00h00	0.00480355	0.0396528	0.00480355	0.00619124	[3, 5, 6]	Group09	27.7778	5	[BCAN, LOC101091160, NEURL1, NFIA, SYBU]
GO:0030424	axon	GO_CellularComponent-EBI-UniProt-GOA-ACAP-ARAP_16.06.2020_00h00	0.00609515	0.0452169	0.00609515	0.00654664	[5]	Group10	10.4377	31	[ADAM22, AP3B2, ATAT1, BIN1, DLG4, FMR1, HDAC6, IGSF9, ITSN1, KCNQ2, KIF1A, KIF1B, KIF3A, LOC101085272, LOC101091160, MAPK8IP3, MAPT, MYH10, MYH14, NEXN, RCAN3, SCN2A, SCN3A, SYBU, SYT2, SYT7, TANC1, TPX2, TSPOAP1, UNC13A, ZFYVE27]
GO:0061511	centriole elongation	GO_BiologicalProcess-EBI-UniProt-GOA-ACAP-ARAP_16.06.2020_00h00	0.00470397	0.0390221	0.00470397	0.00620069	[3, 4, 5, 6, 7, 8, 10, 11]	Group11	50	3	[C2CD3, CCP110, CENPJ]
GO:0072393	microtubule anchoring at microtubule organizing center	GO_BiologicalProcess-EBI-UniProt-GOA-ACAP-ARAP_16.06.2020_00h00	0.00573816	0.0441235	0.00573816	0.00652575	[5, 8]	Group12	33.3333	4	[BICD1, CCDC120, KIF3A, PCM1]
GO:0090557	establishment of endothelial intestinal barrier	GO_BiologicalProcess-EBI-UniProt-GOA-ACAP-ARAP_16.06.2020_00h00	0.00470397	0.0390221	0.00470397	0.00620069	[7, 8, 9]	Group13	50	3	[F11R, PTPRS, RAPGEF2]
GO:0098590	plasma membrane region	GO_CellularComponent-EBI-UniProt-GOA-ACAP-ARAP_16.06.2020_00h00	7.3973e-06	0.000377487	7.3973e-06	3.30033e-05	[3, 4]	Group14	11.2228	67	[ABCC2, ABCC4, ABCC5, ADAM22, APBA1, APPL2, ATAT1, BMX, C2CD5, CHRM3, CIT, CRB2, CTNNA1, DLG3, DLG4, DMTN, EPB41, EPS8L1, EPS8L2, FN1, FOLR1, GPHN, HDAC6, ITGAM, ITSN1, ITSN2, KCNJ10, KCNMA1, KCNQ1, LIMA1, LOC101097571, LOC101100223, LRP6, LRP8, MAPK8IP3, MAPT, MTCL1, MYH10, MYLK, MYOF, NOD1, P2RX2, PACSIN1, PDGFB, PSD, PTCH1, PTK2, PTPRS, RACGAP1, RAPGEF2, RIMS3, SCN2A, SELE, SLC12A3, SLC23A1, S…
GO:0005901	caveola	GO_CellularComponent-EBI-UniProt-GOA-ACAP-ARAP_16.06.2020_00h00	0.00501915	0.0406358	0.00501915	0.00619384	[5, 6, 7, 8]	Group15	19.0476	8	[CTNNA1, HDAC6, KCNMA1, LRP6, LRP8, MYOF, PTCH1, SELE]
GO:0099171	presynaptic modulation of chemical synaptic transmission	GO_BiologicalProcess-EBI-UniProt-GOA-ACAP-ARAP_16.06.2020_00h00	0.00573816	0.0441235	0.00573816	0.00652575	[5, 6, 7, 8, 9]	Group16	33.3333	4	[CACNB4, PLEKHG5, RAB26, SYT7]
GO:0140115	export across plasma membrane	GO_BiologicalProcess-EBI-UniProt-GOA-ACAP-ARAP_16.06.2020_00h00	0.0031602	0.0298976	0.0031602	0.00495383	[3, 5]	Group17	22.5806	7	[ABCC4, ABCC5, ATP1A3, ATP1B2, KCNH2, KCNIP2, KCNQ1]
GO:2001224	positive regulation of neuron migration	GO_BiologicalProcess-EBI-UniProt-GOA-ACAP-ARAP_16.06.2020_00h00	0.00573816	0.0441235	0.00573816	0.00652575	[5, 6, 7, 8, 9, 10]	Group18	33.3333	4	[LOC101091160, MAPK8IP3, NSMF, SEMA6A]
GO:0005007	fibroblast growth factor-activated receptor activity	GO_BiologicalProcess-EBI-UniProt-GOA-ACAP-ARAP_16.06.2020_00h00	8.37828e-05	0.00239136	8.37828e-05	0.0003471	[6, 7, 8, 9, 10, 11, 12]	Group19	80	4	[FGFR1, FGFR2, FGFR3, FGFRL1]
GO:0000978	RNA polymerase II cis-regulatory region sequence-specific DNA binding	GO_MolecularFunction-EBI-UniProt-GOA-ACAP-ARAP_16.06.2020_00h00	0.00442113	0.037413	0.00442113	0.00596338	[7, 9]	Group20	9.66387	46	[ARNT2, ARNTL, ATF3, CDX1, CLOCK, CTCF, EBF3, FOXJ3, FOXP3, GLI1, HDAC6, HNRNPK, HSF2, KDM6B, KLF15, LOC101080520, LOC101090497, NACC2, NCOA2, NFIA, NFYA, NR2C1, NRF1, PER1, PLAG1, POU2F2, PRDM5, PRRX1, RAX, RBPJ, RFX2, RFX3, RORA, SP2, TCF12, TCF3, TCF4, TCF7L2, TEAD1, TXK, ZBTB20, ZBTB7C, ZEB1, ZNF202, ZNF391, ZNF713]
GO:0007368	determination of left/right symmetry	GO_BiologicalProcess-EBI-UniProt-GOA-ACAP-ARAP_16.06.2020_00h00	0.00579051	0.0439244	0.00579051	0.00633678	[5, 6, 7]	Group21	15.493	11	[AP1B1, C2CD3, DPCD, DYNC2LI1, FOLR1, IFT140, IFT74, KIF3A, NEK8, RFX3, TNNI3]
GO:0008327	methyl-CpG binding	GO_MolecularFunction-EBI-UniProt-GOA-ACAP-ARAP_16.06.2020_00h00	0.00617574	0.0456138	0.00617574	0.0065126	[4, 5, 6]	Group22	26.3158	5	[CDX1, TET1, TET3, ZBTB21, ZBTB38]
GO:0008361	regulation of cell size	GO_BiologicalProcess-EBI-UniProt-GOA-ACAP-ARAP_16.06.2020_00h00	0.00279875	0.0272433	0.00279875	0.00450909	[5]	Group23	14.0351	16	[AKT3, FN1, KCNMA1, MAPT, P2RX7, PTPRS, RAP1GAP2, SEMA3G, SEMA4G, SEMA6A, SLC12A3, SLC12A5, SLC12A6, TSC1, VAV2, ZFYVE27]
GO:0009957	epidermal cell fate specification	GO_BiologicalProcess-EBI-UniProt-GOA-ACAP-ARAP_16.06.2020_00h00	0.000272938	0.00510697	0.000272938	0.000719564	[4, 5, 6, 7]	Group24	100	3	[PTCH1, PTCH2, RBPJ]
GO:0001778	plasma membrane repair	GO_BiologicalProcess-EBI-UniProt-GOA-ACAP-ARAP_16.06.2020_00h00	0.00573816	0.0441235	0.00573816	0.00652575	[5, 6]	Group25	33.3333	4	[MYH10, MYOF, SYT7, SYTL4]
GO:0002638	negative regulation of immunoglobulin production	GO_BiologicalProcess-EBI-UniProt-GOA-ACAP-ARAP_16.06.2020_00h00	0.00470397	0.0390221	0.00470397	0.00620069	[4, 5, 6, 7]	Group26	50	3	[FCRL3, FOXP3, PARP3]
GO:0034451	centriolar satellite	GO_CellularComponent-EBI-UniProt-GOA-ACAP-ARAP_16.06.2020_00h00	0.00701303	0.049831	0.00701303	0.00701303	[2, 4, 8, 9]	Group27	15.873	10	[BBS9, C2CD3, C2CD5, CCDC66, CDC42BPG, NEK1, PCM1, PRKCQ, PXK, SSX2IP]
GO:0014051	gamma-aminobutyric acid secretion	GO_BiologicalProcess-EBI-UniProt-GOA-ACAP-ARAP_16.06.2020_00h00	0.00103874	0.0129573	0.00103874	0.00223136	[6, 7, 9, 10]	Group28	75	3	[APBA1, CACNB4, P2RX7]
GO:0014074	response to purine-containing compound	GO_BiologicalProcess-EBI-UniProt-GOA-ACAP-ARAP_16.06.2020_00h00	0.00492874	0.0404878	0.00492874	0.0062145	[5]	Group29	16.6667	10	[DMTN, DUOX1, KCNQ1, P2RX2, P2RX7, PER1, RAPGEF2, SLC5A5, SSH1, TRPM2]
GO:0015749	monosaccharide transmembrane transport	GO_BiologicalProcess-EBI-UniProt-GOA-ACAP-ARAP_16.06.2020_00h00	0.00413662	0.0359075	0.00413662	0.0059981	[4, 6, 7]	Group30	16.1765	11	[APPL2, ASPSCR1, C2CD5, FGF19, FGF21, KLF15, LOC101097571, MFSD4A, SLC23A1, SLC2A10, TSC1]
GO:0003721	telomerase RNA reverse transcriptase activity	GO_BiologicalProcess-EBI-UniProt-GOA-ACAP-ARAP_16.06.2020_00h00	0.000272938	0.00510697	0.000272938	0.000719564	[8, 9, 10, 11]	Group31	100	3	[HNRNPD, PARP3, TERT]
GO:0019722	calcium-mediated signaling	GO_BiologicalProcess-EBI-UniProt-GOA-ACAP-ARAP_16.06.2020_00h00	0.00521768	0.0416425	0.00521768	0.0063047	[5, 6, 7]	Group32	12.5874	18	[ACKR2, ADGRB2, ATP2B4, CALML4, CHRM3, CMKLR1, CXCR2, DMPK, DMTN, LAT, LOC101080520, MAPT, PDPK1, PPP3CA, PPP3CB, PTK2B, RCAN3, TRPM2]
GO:0043025	neuronal cell body	GO_CellularComponent-EBI-UniProt-GOA-ACAP-ARAP_16.06.2020_00h00	0.00640144	0.0470743	0.00640144	0.00663006	[3]	Group33	12.1019	19	[AGFG1, FMR1, GIGYF2, HDAC6, LOC101091160, LRP6, MAP1B, MAPT, MAST1, MYH10, MYO10, NEURL1, P2RX7, PDE1C, SLC12A5, SLC4A8, SYT7, TANC1, TPX2]
GO:0043552	positive regulation of phosphatidylinositol 3-kinase activity	GO_BiologicalProcess-EBI-UniProt-GOA-ACAP-ARAP_16.06.2020_00h00	0.00617574	0.0456138	0.00617574	0.0065126	[5, 6, 7, 8, 9, 10, 11]	Group34	26.3158	5	[FGFR3, PDGFB, PTK2B, SH3GLB1, VAV2]
GO:0046777	protein autophosphorylation	GO_BiologicalProcess-EBI-UniProt-GOA-ACAP-ARAP_16.06.2020_00h00	0.0020189	0.020605	0.0020189	0.00344401	[7, 8]	Group35	12.8834	21	[AATK, BLK, BMX, CAMK2G, CDK12, CHEK2, DDR1, DDR2, EPHB3, FGFR1, FGFR3, MAPKAPK5, MRE11, PDGFB, PPP2R5C, PTK2, PTK2B, TNIK, TNK2, TOM1L1, TXK]
GO:0038083	peptidyl-tyrosine autophosphorylation	GO_BiologicalProcess-EBI-UniProt-GOA-ACAP-ARAP_16.06.2020_00h00	0.00382234	0.0342384	0.0020189	0.00344401	[8, 9, 10]	Group35	21.875	7	[AATK, BLK, DDR1, PTK2, PTK2B, TNK2, TXK]
GO:0043169	cation binding	GO_MolecularFunction-EBI-UniProt-GOA-ACAP-ARAP_16.06.2020_00h00	0.00574359	0.0437656	0.00574359	0.00640631	[3]	Group36	7.70519	184	[ABCC2, ABLIM1, ACACA, ACAP2, ADCY6, ADHFE1, AGAP1, AGAP3, AGBL2, AGFG1, AGRN, ANKMY1, ARAP1, ARAP3, ASAP2, ATP1A3, BAZ2B, BHMT, BRAF, BRSK2, C2CD5, CA5B, CABYR, CALML4, CAPN3, CCBE1, CDC42BPA, CDC42BPG, CDH23, CDH24, CIT, CLYBL, CRB2, CUL9, CYP1A1, CYP2D6, DHTKD1, DIDO1, DLK1, DLK2, DPF2, DRP2, DTNA, DTNB, DUOX1, EBF3, EFCAB5, EHMT2, ENOSF1, FBLN1, FGD6, FHL1, GIT2, GPHN, HDAC6, HECTD1, HELZ, HP…
GO:0046872	metal ion binding	GO_MolecularFunction-EBI-UniProt-GOA-ACAP-ARAP_16.06.2020_00h00	0.00211581	0.0213355	0.00574359	0.00640631	[4]	Group36	7.89133	183	[ABCC2, ABLIM1, ACACA, ACAP2, ADCY6, ADHFE1, AGAP1, AGAP3, AGBL2, AGFG1, AGRN, ANKMY1, ARAP1, ARAP3, ASAP2, ATP1A3, BAZ2B, BHMT, BRAF, BRSK2, C2CD5, CA5B, CABYR, CALML4, CAPN3, CCBE1, CDC42BPA, CDC42BPG, CDH23, CDH24, CIT, CLYBL, CRB2, CUL9, CYP1A1, CYP2D6, DIDO1, DLK1, DLK2, DPF2, DRP2, DTNA, DTNB, DUOX1, EBF3, EFCAB5, EHMT2, ENOSF1, FBLN1, FGD6, FHL1, GIT2, GPHN, HDAC6, HECTD1, HELZ, HPRT1, ITG…
GO:0034643	establishment of mitochondrion localization, microtubule-mediated	GO_BiologicalProcess-EBI-UniProt-GOA-ACAP-ARAP_16.06.2020_00h00	0.00573816	0.0441235	0.00573816	0.00652575	[4, 5, 6]	Group37	33.3333	4	[KIF1B, MAP1B, RHOT1, SYBU]
GO:0047497	mitochondrion transport along microtubule	GO_BiologicalProcess-EBI-UniProt-GOA-ACAP-ARAP_16.06.2020_00h00	0.00573816	0.0441235	0.00573816	0.00652575	[5, 6, 7, 8]	Group37	33.3333	4	[KIF1B, MAP1B, RHOT1, SYBU]
GO:0034330	cell junction organization	GO_BiologicalProcess-EBI-UniProt-GOA-ACAP-ARAP_16.06.2020_00h00	0.00180498	0.0192379	0.00180498	0.0031724	[4]	Group38	10.181	45	[ADGRB2, BCAN, BHLHB9, CACNB1, CACNB4, CTNNA1, CYFIP1, DLG4, DLG5, DLGAP3, DMPK, DMTN, EIF4G1, EPHB3, F11R, FN1, GHSR, GPHN, HDAC6, HIPK1, IGSF9, ITGB4, LIMCH1, LOC101091160, LRRC24, MAPT, MPP7, MYH10, NEURL1, NFIA, P2RX2, PLEC, PLXNB1, PPFIA4, PTK2, PTPRF, PTPRS, RAPGEF2, SYBU, SYNGAP1, TANC1, TNS1, TSC1, UNC13A, WHRN]
GO:0050808	synapse organization	GO_BiologicalProcess-EBI-UniProt-GOA-ACAP-ARAP_16.06.2020_00h00	0.000194378	0.00404114	0.00180498	0.0031724	[5]	Group38	12.5954	33	[ADGRB2, BCAN, BHLHB9, CACNB1, CACNB4, CYFIP1, DLG4, DLG5, DLGAP3, DMPK, EIF4G1, EPHB3, GHSR, GPHN, HDAC6, IGSF9, LOC101091160, LRRC24, MAPT, MYH10, NEURL1, NFIA, P2RX2, PLXNB1, PPFIA4, PTK2, PTPRF, PTPRS, SYBU, SYNGAP1, TANC1, TSC1, UNC13A]
GO:0055067	monovalent inorganic cation homeostasis	GO_BiologicalProcess-EBI-UniProt-GOA-ACAP-ARAP_16.06.2020_00h00	0.00431169	0.0366712	0.00431169	0.00595424	[7]	Group39	14.7727	13	[ATP1A3, ATP1B2, DMXL1, DMXL2, KCNH2, KCNJ10, KCNMA1, SLC12A3, SLC12A5, SLC12A6, SLC4A11, SLC4A7, SLC4A8]
GO:0055075	potassium ion homeostasis	GO_BiologicalProcess-EBI-UniProt-GOA-ACAP-ARAP_16.06.2020_00h00	6.25435e-05	0.00188077	0.00431169	0.00595424	[8]	Group39	34.7826	8	[ATP1A3, ATP1B2, KCNH2, KCNJ10, KCNMA1, SLC12A3, SLC12A5, SLC12A6]
GO:0060627	regulation of vesicle-mediated transport	GO_BiologicalProcess-EBI-UniProt-GOA-ACAP-ARAP_16.06.2020_00h00	0.005449	0.042482	0.00377191	0.00575713	[3, 4, 5]	Group40	10.3448	33	[ABR, APBA1, APPL2, BICD1, BIN1, BRAF, C2CD5, CACNB4, CD63, FMR1, GOPC, HNRNPK, ITGAM, LOC101085272, LRSAM1, LYAR, MYO18A, PACSIN1, PDPK1, PPP3CA, PPP3CB, PREPL, RAB3C, RIMS3, SELE, SLC4A8, SPHK2, STON1, SYT2, SYT3, SYT7, SYTL4, TBC1D5]
GO:0045055	regulated exocytosis	GO_BiologicalProcess-EBI-UniProt-GOA-ACAP-ARAP_16.06.2020_00h00	0.00419541	0.0362312	0.00377191	0.00575713	[4, 5, 6, 7]	Group40	12.5828	19	[ABR, APBA1, BRAF, CACNB4, DMTN, ITGAM, LOC101085272, P2RX7, PDPK1, PPP3CB, PREPL, RAB26, RIMS3, SLC4A8, SPHK2, SYT2, SYT3, SYT7, UNC13A]
GO:0045180	basal cortex	GO_CellularComponent-EBI-UniProt-GOA-ACAP-ARAP_16.06.2020_00h00	0.00247117	0.0244791	0.00168718	0.00315666	[3, 5]	Group41	60	3	[CLASP1, CLASP2, PHLDB1]
GO:0099738	cell cortex region	GO_CellularComponent-EBI-UniProt-GOA-ACAP-ARAP_16.06.2020_00h00	0.00168718	0.0184494	0.00168718	0.00315666	[4]	Group41	25	7	[CLASP1, CLASP2, EPB41, EPB41L2, PHLDB1, RIMS3, UNC13A]
GO:0061577	calcium ion transmembrane transport via high voltage-gated calcium channel	GO_BiologicalProcess-EBI-UniProt-GOA-ACAP-ARAP_16.06.2020_00h00	0.00470397	0.0390221	0.00470397	0.00620069	[7, 9, 10]	Group42	50	3	[BIN1, CACNB1, SESTD1]
GO:1902514	regulation of calcium ion transmembrane transport via high voltage-gated calcium channel	GO_BiologicalProcess-EBI-UniProt-GOA-ACAP-ARAP_16.06.2020_00h00	0.00247117	0.0244791	0.00470397	0.00620069	[7, 8, 9, 10, 11]	Group42	60	3	[BIN1, CACNB1, SESTD1]
GO:1902547	regulation of cellular response to vascular endothelial growth factor stimulus	GO_BiologicalProcess-EBI-UniProt-GOA-ACAP-ARAP_16.06.2020_00h00	0.00139502	0.0160906	0.00139502	0.00269705	[4, 5, 7]	Group43	35.7143	5	[ADGRA2, ATP2B4, CCBE1, CD63, LOC101091160]
GO:1900746	regulation of vascular endothelial growth factor signaling pathway	GO_BiologicalProcess-EBI-UniProt-GOA-ACAP-ARAP_16.06.2020_00h00	0.00573816	0.0441235	0.00139502	0.00269705	[4, 5, 6, 7, 8, 9]	Group43	33.3333	4	[ADGRA2, CCBE1, CD63, LOC101091160]
GO:2000074	regulation of type B pancreatic cell development	GO_BiologicalProcess-EBI-UniProt-GOA-ACAP-ARAP_16.06.2020_00h00	0.00247117	0.0244791	0.00170918	0.00309788	[5, 6, 7, 8, 9, 10, 11]	Group44	60	3	[ARNTL, CLOCK, RFX3]
GO:2000323	negative regulation of glucocorticoid receptor signaling pathway	GO_BiologicalProcess-EBI-UniProt-GOA-ACAP-ARAP_16.06.2020_00h00	0.00470397	0.0390221	0.00170918	0.00309788	[5, 6, 7, 8, 9, 10, 11, 12]	Group44	50	3	[ARNTL, CLOCK, PER1]
GO:0006970	response to osmotic stress	GO_BiologicalProcess-EBI-UniProt-GOA-ACAP-ARAP_16.06.2020_00h00	0.00672174	0.0481677	0.00672174	0.00683967	[3]	Group45	18.1818	8	[CAPN3, KCNMA1, MYLK, PDPK1, PHLPP2, SCN2A, SLC12A5, SLC12A6]
GO:0006971	hypotonic response	GO_BiologicalProcess-EBI-UniProt-GOA-ACAP-ARAP_16.06.2020_00h00	0.00470397	0.0390221	0.00672174	0.00683967	[4]	Group45	50	3	[MYLK, SLC12A5, SLC12A6]
GO:0007224	smoothened signaling pathway	GO_BiologicalProcess-EBI-UniProt-GOA-ACAP-ARAP_16.06.2020_00h00	0.0011721	0.0142001	0.0011721	0.0023442	[4, 5, 6]	Group46	15.2381	16	[C2CD3, CDON, CENPJ, CTNNA1, DLG5, GLI1, HIPK1, IFT140, IFT81, KCTD6, KIF3A, PRRX1, PTCH1, PTCH2, RORA, STK36]
GO:0008589	regulation of smoothened signaling pathway	GO_BiologicalProcess-EBI-UniProt-GOA-ACAP-ARAP_16.06.2020_00h00	0.000817232	0.0112805	0.0011721	0.0023442	[4, 5, 6, 7]	Group46	19.6429	11	[C2CD3, CTNNA1, DLG5, GLI1, IFT140, IFT81, KCTD6, PRRX1, PTCH1, RORA, STK36]
GO:0014848	urinary tract smooth muscle contraction	GO_BiologicalProcess-EBI-UniProt-GOA-ACAP-ARAP_16.06.2020_00h00	0.00247117	0.0244791	0.00247117	0.00409509	[6]	Group47	60	3	[ATP2B4, KCNMA1, P2RX2]
GO:0014832	urinary bladder smooth muscle contraction	GO_BiologicalProcess-EBI-UniProt-GOA-ACAP-ARAP_16.06.2020_00h00	0.00247117	0.0244791	0.00247117	0.00409509	[7]	Group47	60	3	[ATP2B4, KCNMA1, P2RX2]
GO:0010959	regulation of metal ion transport	GO_BiologicalProcess-EBI-UniProt-GOA-ACAP-ARAP_16.06.2020_00h00	0.00544618	0.0426575	0.0042273	0.00598008	[5, 6, 7]	Group48	11.5	23	[BIN1, CACNB1, CACNB4, CAPN3, DMPK, EPB41, FCRL3, FHL1, KCNAB3, KCNH2, KCNIP2, KCNQ1, LOC101085272, MYLK, P2RX7, PDGFB, PDPK1, PER1, PTK2B, SESTD1, SPHK2, STC2, TRPC1]
GO:0051924	regulation of calcium ion transport	GO_BiologicalProcess-EBI-UniProt-GOA-ACAP-ARAP_16.06.2020_00h00	0.00596676	0.0444603	0.0042273	0.00598008	[6, 7, 8, 9]	Group48	13.0081	16	[BIN1, CACNB1, CACNB4, CAPN3, EPB41, FCRL3, LOC101085272, MYLK, P2RX7, PDGFB, PDPK1, PTK2B, SESTD1, SPHK2, STC2, TRPC1]
GO:0006816	calcium ion transport	GO_BiologicalProcess-EBI-UniProt-GOA-ACAP-ARAP_16.06.2020_00h00	0.0064766	0.04742	0.0042273	0.00598008	[8]	Group48	10.687	28	[ATP2A3, ATP2B4, BIN1, CACNA2D3, CACNB1, CACNB4, CAMK2G, CAPN3, CDH23, EPB41, FCRL3, LOC101085272, MICU1, MYLK, P2RX7, PDGFB, PDPK1, PLCD4, PPP3CA, PTK2B, SESTD1, SLC24A1, SPHK2, SRL, STC2, TRPC1, TRPM2, TSPOAP1]
GO:0062207	regulation of pattern recognition receptor signaling pathway	GO_BiologicalProcess-EBI-UniProt-GOA-ACAP-ARAP_16.06.2020_00h00	0.000817232	0.0112805	0.000817232	0.00189598	[4, 5, 6]	Group49	19.6429	11	[APPL2, DDX60, FCRL3, LOC101091160, MFHAS1, PDPK1, PTPRS, RSAD2, TIRAP, TKFC, TLR3]
GO:0034121	regulation of toll-like receptor signaling pathway	GO_BiologicalProcess-EBI-UniProt-GOA-ACAP-ARAP_16.06.2020_00h00	0.00125818	0.0150268	0.000817232	0.00189598	[5, 6, 7]	Group49	21.4286	9	[APPL2, FCRL3, LOC101091160, MFHAS1, PDPK1, PTPRS, RSAD2, TIRAP, TLR3]
GO:0034143	regulation of toll-like receptor 4 signaling pathway	GO_BiologicalProcess-EBI-UniProt-GOA-ACAP-ARAP_16.06.2020_00h00	0.00403065	0.035169	0.000817232	0.00189598	[6, 7, 8]	Group49	36.3636	4	[APPL2, LOC101091160, MFHAS1, TIRAP]
GO:0005814	centriole	GO_CellularComponent-EBI-UniProt-GOA-ACAP-ARAP_16.06.2020_00h00	5.42884e-05	0.00166221	0.000133006	0.000482145	[3, 4, 5, 7, 8]	Group50	19.7531	16	[AGBL2, C2CD3, CBY1, CCDC120, CCP110, CENPJ, CEP128, CEP250, CEP83, CNTLN, IFT140, KIF3A, ODF2, PCM1, SPICE1, TTBK2]
GO:0072698	protein localization to microtubule cytoskeleton	GO_BiologicalProcess-EBI-UniProt-GOA-ACAP-ARAP_16.06.2020_00h00	0.00382234	0.0342384	0.000133006	0.000482145	[7]	Group50	21.875	7	[BICD1, C2CD3, CEP250, CEP83, GOLGB1, PCM1, TTBK2]
GO:1905508	protein localization to microtubule organizing center	GO_BiologicalProcess-EBI-UniProt-GOA-ACAP-ARAP_16.06.2020_00h00	0.00171929	0.0186793	0.000133006	0.000482145	[8]	Group50	28.5714	6	[BICD1, C2CD3, CEP250, CEP83, GOLGB1, PCM1]
GO:0097435	supramolecular fiber organization	GO_BiologicalProcess-EBI-UniProt-GOA-ACAP-ARAP_16.06.2020_00h00	0.00582132	0.0439601	4.8115e-10	9.30223e-09	[4]	Group51	9.47581	47	[ABI1, ABI2, AGFG1, APC, ARAP1, ARHGEF10, BIN1, BRAF, CAPN3, CDK5RAP2, CENPJ, CYFIP1, DDR2, DMTN, ELMO1, ELMO2, EML2, F11R, GHSR, HDAC6, HOOK2, LIMA1, LIMCH1, MAP1B, MAPT, MYH10, NAV3, NCKAP1, NRAP, PACSIN1, PCM1, PLEKHG2, PLS3, PTK2B, PXDN, RHOBTB3, RICTOR, SERPINF2, SORBS2, SORBS3, SSH1, TPM2, TPM4, TPX2, TSC1, TTBK2, TUBGCP2]
GO:0030036	actin cytoskeleton organization	GO_BiologicalProcess-EBI-UniProt-GOA-ACAP-ARAP_16.06.2020_00h00	0.000914598	0.0122237	4.8115e-10	9.30223e-09	[3, 6]	Group51	10.1365	52	[ABI1, ABI2, ABR, ARAP1, ARHGAP26, ARHGEF10, BIN1, BRAF, BRSK2, CAPN3, CDC42BPA, CDC42BPG, CIT, CYFIP1, DMTN, ELMO1, ELMO2, EPB41, EPB41L2, F11R, FARP2, FLNB, FMNL2, GHSR, IQSEC2, LIMA1, LIMCH1, MYH10, MYH14, MYO18A, NCKAP1, NRAP, PACSIN1, PALLD, PHACTR2, PLEKHG2, PLS3, PTK2B, RACGAP1, RHOBTB3, RICTOR, SERPINF2, SMTN, SMTNL1, SORBS2, SORBS3, SSH1, STARD8, TNIK, TPM2, TPM4, TSC1]
GO:0007010	cytoskeleton organization	GO_BiologicalProcess-EBI-UniProt-GOA-ACAP-ARAP_16.06.2020_00h00	7.28303e-11	1.22646e-07	4.8115e-10	9.30223e-09	[5]	Group51	11.8355	118	[ABI1, ABI2, ABLIM1, ABR, AGFG1, APC, ARAP1, ARHGAP26, ARHGEF10, ATAT1, AURKB, BICD1, BIN1, BRAF, BRSK2, C2CD3, CALML4, CAPN3, CCDC120, CCDC66, CCP110, CDC14B, CDC42BPA, CDC42BPG, CDK5RAP2, CENPE, CENPJ, CEP250, CHEK2, CIT, CLASP1, CLASP2, CNTLN, CNTRL, CUL9, CYFIP1, DCLK2, DMTN, ELMO1, ELMO2, EML2, EPB41, EPB41L2, F11R, FARP2, FLNB, FMNL2, GHSR, HAUS8, HDAC6, HOOK2, IQSEC2, KIAA0753, KIF3A, LIMA…
GO:0031032	actomyosin structure organization	GO_BiologicalProcess-EBI-UniProt-GOA-ACAP-ARAP_16.06.2020_00h00	0.00104594	0.0129512	4.8115e-10	9.30223e-09	[4, 7]	Group51	14.1791	19	[ARAP1, ARHGEF10, BRAF, CAPN3, CDC42BPA, CDC42BPG, CIT, EPB41, EPB41L2, F11R, LIMCH1, MYH10, MYH14, MYO18A, NRAP, RACGAP1, SERPINF2, SORBS3, TSC1]
GO:0031023	microtubule organizing center organization	GO_BiologicalProcess-EBI-UniProt-GOA-ACAP-ARAP_16.06.2020_00h00	0.00127281	0.0150944	0.000245263	0.000711264	[3, 4, 7]	Group52	15.625	15	[ARHGEF10, C2CD3, CCP110, CDK5RAP2, CENPJ, CEP250, CNTLN, HAUS8, KIAA0753, KIF3A, ODF2, PCM1, SPICE1, SSX2IP, TMEM67]
GO:0007098	centrosome cycle	GO_BiologicalProcess-EBI-UniProt-GOA-ACAP-ARAP_16.06.2020_00h00	0.000911296	0.012277	0.000245263	0.000711264	[3, 4, 5, 8]	Group52	16.129	15	[ARHGEF10, C2CD3, CCP110, CDK5RAP2, CENPJ, CEP250, CNTLN, HAUS8, KIAA0753, KIF3A, ODF2, PCM1, SPICE1, SSX2IP, TMEM67]
GO:0005814	centriole	GO_CellularComponent-EBI-UniProt-GOA-ACAP-ARAP_16.06.2020_00h00	5.42884e-05	0.00166221	0.000245263	0.000711264	[3, 4, 5, 7, 8]	Group52	19.7531	16	[AGBL2, C2CD3, CBY1, CCDC120, CCP110, CENPJ, CEP128, CEP250, CEP83, CNTLN, IFT140, KIF3A, ODF2, PCM1, SPICE1, TTBK2]
GO:0010457	centriole-centriole cohesion	GO_BiologicalProcess-EBI-UniProt-GOA-ACAP-ARAP_16.06.2020_00h00	0.00573816	0.0441235	0.000245263	0.000711264	[3, 4, 5, 6, 9]	Group52	33.3333	4	[CEP250, CNTLN, KIF3A, ODF2]
GO:0032432	actin filament bundle	GO_CellularComponent-EBI-UniProt-GOA-ACAP-ARAP_16.06.2020_00h00	0.000591671	0.00874012	0.00011922	0.000460986	[2, 6, 7]	Group53	20.3704	11	[ABLIM1, FLNB, LIMA1, LIMCH1, MYH10, MYH14, MYLK, PALLD, PLS3, PTK2, TPM4]
GO:0042641	actomyosin	GO_CellularComponent-EBI-UniProt-GOA-ACAP-ARAP_16.06.2020_00h00	0.000170743	0.00378331	0.00011922	0.000460986	[2, 6, 7]	Group53	21.8182	12	[ABLIM1, CDC42BPA, FLNB, LIMA1, LIMCH1, MYH10, MYH14, MYLK, MYO18A, PALLD, PTK2, TPM4]
GO:0016460	myosin II complex	GO_CellularComponent-EBI-UniProt-GOA-ACAP-ARAP_16.06.2020_00h00	0.00470397	0.0390221	0.00011922	0.000460986	[3, 7, 8]	Group53	50	3	[LIMCH1, MYH10, MYH14]
GO:0097517	contractile actin filament bundle	GO_CellularComponent-EBI-UniProt-GOA-ACAP-ARAP_16.06.2020_00h00	0.00102444	0.0128743	0.00011922	0.000460986	[3, 7, 8]	Group53	20.4082	10	[ABLIM1, FLNB, LIMA1, LIMCH1, MYH10, MYH14, MYLK, PALLD, PTK2, TPM4]
GO:0001725	stress fiber	GO_CellularComponent-EBI-UniProt-GOA-ACAP-ARAP_16.06.2020_00h00	0.00102444	0.0128743	0.00011922	0.000460986	[3, 4, 7, 8, 9]	Group53	20.4082	10	[ABLIM1, FLNB, LIMA1, LIMCH1, MYH10, MYH14, MYLK, PALLD, PTK2, TPM4]
GO:0005085	guanyl-nucleotide exchange factor activity	GO_BiologicalProcess-EBI-UniProt-GOA-ACAP-ARAP_16.06.2020_00h00	5.72477e-08	1.37722e-05	2.90866e-07	1.68702e-06	[4]	Group54	18.232	33	[ABR, ARHGEF10, ARHGEF12, CCPG1, DENND1A, DENND4C, DOCK3, DOCK9, ELMO1, EPS8L1, EPS8L2, FARP1, FARP2, FGD6, GBF1, IQSEC2, ITSN1, ITSN2, MADD, MCF2L, PLEKHG1, PLEKHG2, PLEKHG5, PSD, RAB3IL1, RABIF, RALGPS1, RALGPS2, RAPGEF2, SH2D3A, SPATA13, TIAM2, VAV2]
GO:0051020	GTPase binding	GO_MolecularFunction-EBI-UniProt-GOA-ACAP-ARAP_16.06.2020_00h00	7.42901e-06	0.000367955	2.90866e-07	1.68702e-06	[4]	Group54	12.3188	51	[ABR, ACAP2, ARHGEF10, ARHGEF12, BICD1, CCPG1, CYFIP1, DENND1A, DENND4C, DMXL2, DOCK3, DOCK9, ELMO1, ELMO2, EPS8L1, EPS8L2, EVI5, FARP1, FARP2, FGD6, FMNL2, GBF1, IQSEC2, ITSN1, ITSN2, MADD, MCF2L, NCKAP1, PLEKHG1, PLEKHG2, PLEKHG5, PSD, RAB3IL1, RABGAP1, RABIF, RAD9A, RALGPS1, RALGPS2, RAPGEF2, RHOBTB3, RILPL1, RIMS3, SGSM2, SH2D3A, SH3BP4, SPATA13, SRGAP2, SYTL4, TBC1D5, TIAM2, VAV2]
GO:0007264	small GTPase mediated signal transduction	GO_BiologicalProcess-EBI-UniProt-GOA-ACAP-ARAP_16.06.2020_00h00	3.74809e-06	0.000242761	2.90866e-07	1.68702e-06	[4, 5, 6]	Group54	13.1429	46	[ARHGAP26, ARHGAP32, ARHGEF10, ARHGEF12, CDON, CNKSR1, CYFIP1, DOCK3, DOCK9, ELMO1, EPS8L1, EPS8L2, F11R, FARP2, FOXM1, GBF1, GPR17, IQSEC2, ITSN1, KANK2, KSR1, LAT, MADD, MAPKAPK5, NCKAP1, PPM1J, PSD, RAB26, RAB3C, RABIF, RALGPS1, RALGPS2, RAP1GAP, RAP1GAP2, RAPGEF2, RASA2, RHOBTB1, SCAI, SH2D3A, SIPA1L2, SSX2IP, STARD8, SYNGAP1, TIAM2, USP28, VAV2]
GO:0007265	Ras protein signal transduction	GO_BiologicalProcess-EBI-UniProt-GOA-ACAP-ARAP_16.06.2020_00h00	0.00041993	0.00673487	2.90866e-07	1.68702e-06	[5, 6, 7]	Group54	12.2137	32	[ARHGEF10, ARHGEF12, CNKSR1, CYFIP1, ELMO1, EPS8L1, EPS8L2, F11R, FARP2, FOXM1, GBF1, GPR17, IQSEC2, ITSN1, KANK2, KSR1, LAT, MADD, MAPKAPK5, NCKAP1, PSD, RAB26, RAB3C, RALGPS1, RALGPS2, RAPGEF2, RASA2, SCAI, SSX2IP, STARD8, SYNGAP1, USP28]
GO:0051056	regulation of small GTPase mediated signal transduction	GO_BiologicalProcess-EBI-UniProt-GOA-ACAP-ARAP_16.06.2020_00h00	4.41144e-05	0.00148577	2.90866e-07	1.68702e-06	[5, 6, 7]	Group54	15.7895	24	[ARHGAP26, ARHGEF10, CDON, EPS8L1, EPS8L2, F11R, FOXM1, GBF1, GPR17, IQSEC2, ITSN1, KANK2, MADD, PSD, RALGPS1, RALGPS2, RAP1GAP, RAP1GAP2, RASA2, SCAI, SIPA1L2, SSX2IP, STARD8, SYNGAP1]
GO:0046578	regulation of Ras protein signal transduction	GO_BiologicalProcess-EBI-UniProt-GOA-ACAP-ARAP_16.06.2020_00h00	0.000484742	0.0073541	2.90866e-07	1.68702e-06	[6, 7, 8]	Group54	15.0794	19	[ARHGEF10, EPS8L1, EPS8L2, F11R, FOXM1, GBF1, GPR17, IQSEC2, ITSN1, KANK2, MADD, PSD, RALGPS1, RALGPS2, RASA2, SCAI, SSX2IP, STARD8, SYNGAP1]
GO:0000226	microtubule cytoskeleton organization	GO_BiologicalProcess-EBI-UniProt-GOA-ACAP-ARAP_16.06.2020_00h00	3.4843e-08	9.77928e-06	7.92979e-08	6.5704e-07	[3, 6]	Group55	13.7209	59	[APC, ARHGEF10, ATAT1, AURKB, BICD1, BRSK2, C2CD3, CALML4, CCDC120, CCDC66, CCP110, CDC14B, CDK5RAP2, CENPE, CENPJ, CEP250, CHEK2, CLASP1, CLASP2, CNTLN, CUL9, DCLK2, EML2, HAUS8, HDAC6, HOOK2, KIAA0753, KIF3A, LOC101081807, LOC101100223, MAP1B, MAPT, MARK3, MTCL1, NAV3, NCOR1, NEURL1, OBSL1, ODF2, PARP3, PCM1, PHLDB1, PTK2, RACGAP1, RNF4, SMC1A, SPICE1, SRGAP2, SSX2IP, TACC1, TEKT2, TMEM67, TNNI…
GO:0007051	spindle organization	GO_BiologicalProcess-EBI-UniProt-GOA-ACAP-ARAP_16.06.2020_00h00	0.000966553	0.0123309	7.92979e-08	6.5704e-07	[3, 4, 7]	Group55	15.0442	17	[ARHGEF10, AURKB, CENPE, CENPJ, CHEK2, CLASP1, CLASP2, HAUS8, NCOR1, PARP3, RACGAP1, RNF4, SMC1A, SPICE1, TACC1, TPX2, TUBGCP2]
GO:1902850	microtubule cytoskeleton organization involved in mitosis	GO_BiologicalProcess-EBI-UniProt-GOA-ACAP-ARAP_16.06.2020_00h00	0.00692189	0.0493918	7.92979e-08	6.5704e-07	[4, 5, 7]	Group55	13.9785	13	[ARHGEF10, AURKB, CDK5RAP2, CENPE, CHEK2, CLASP1, CLASP2, PARP3, RACGAP1, SMC1A, SPICE1, TACC1, TPX2]
GO:0007052	mitotic spindle organization	GO_BiologicalProcess-EBI-UniProt-GOA-ACAP-ARAP_16.06.2020_00h00	0.00148451	0.0166661	7.92979e-08	6.5704e-07	[4, 5, 6, 8]	Group55	17.3913	12	[ARHGEF10, AURKB, CENPE, CHEK2, CLASP1, CLASP2, PARP3, RACGAP1, SMC1A, SPICE1, TACC1, TPX2]
GO:0051225	spindle assembly	GO_BiologicalProcess-EBI-UniProt-GOA-ACAP-ARAP_16.06.2020_00h00	0.00191388	0.0196523	7.92979e-08	6.5704e-07	[4, 5, 6, 8]	Group55	16.9014	12	[ARHGEF10, CHEK2, CLASP1, CLASP2, HAUS8, NCOR1, RACGAP1, RNF4, SMC1A, SPICE1, TPX2, TUBGCP2]
GO:0072686	mitotic spindle	GO_CellularComponent-EBI-UniProt-GOA-ACAP-ARAP_16.06.2020_00h00	0.00190417	0.0196726	7.92979e-08	6.5704e-07	[5, 6, 7, 8]	Group55	15.5556	14	[ATAT1, CDC14B, CDK5RAP2, CENPE, CKAP2L, CLASP1, CLASP2, EML2, EPB41, IKBKG, NCOR1, RACGAP1, SMC1A, TPX2]
GO:0090307	mitotic spindle assembly	GO_BiologicalProcess-EBI-UniProt-GOA-ACAP-ARAP_16.06.2020_00h00	0.0036677	0.0330289	7.92979e-08	6.5704e-07	[5, 6, 7, 8, 9]	Group55	20	8	[ARHGEF10, CHEK2, CLASP1, CLASP2, RACGAP1, SMC1A, SPICE1, TPX2]
GO:0042578	phosphoric ester hydrolase activity	GO_MolecularFunction-EBI-UniProt-GOA-ACAP-ARAP_16.06.2020_00h00	0.00107981	0.013273	0.00091135	0.00203301	[4]	Group56	10.3837	46	[ARPP19, CDC14B, CTDSPL, DLG3, DMPK, DUSP8, FCRL3, FGFR1, GDPD3, GDPD5, INPP4B, INPP5K, LPIN1, MPPE1, MTMR1, PDE1C, PDE7B, PFKFB4, PHACTR2, PHLPP2, PHOSPHO1, PLCD4, PLCXD2, PLPPR2, PLPPR3, PPM1J, PPP1R12B, PPP2R2C, PPP2R5C, PPP3CA, PPP3CB, PPP4R4, PPP6R2, PTPN21, PTPRB, PTPRE, PTPRF, PTPRS, RCAN3, SAMHD1, SELE, SLC39A10, SSH1, SYNJ1, TSC1, ZFYVE1]
GO:0016311	dephosphorylation	GO_BiologicalProcess-EBI-UniProt-GOA-ACAP-ARAP_16.06.2020_00h00	0.00320991	0.0298646	0.00091135	0.00203301	[5]	Group56	10.2362	39	[ARPP19, CDC14B, CDCA2, CTDSPL, DLG3, DMPK, DUSP8, FBXW11, FCRL3, INPP4B, INPP5K, LPIN1, MFHAS1, MTMR1, PFKFB4, PHACTR2, PHLPP2, PHOSPHO1, PLPPR2, PLPPR3, PPM1J, PPP1R12B, PPP2R2C, PPP2R5C, PPP3CA, PPP3CB, PPP4R4, PPP6R2, PTPN21, PTPRB, PTPRE, PTPRF, PTPRS, RCAN3, SLC39A10, SSH1, SYNJ1, TSC1, ZFYVE1]
GO:0016791	phosphatase activity	GO_BiologicalProcess-EBI-UniProt-GOA-ACAP-ARAP_16.06.2020_00h00	0.00363782	0.032936	0.00091135	0.00203301	[6]	Group56	10.3746	36	[ARPP19, CDC14B, CTDSPL, DLG3, DMPK, DUSP8, FCRL3, INPP4B, INPP5K, LPIN1, MTMR1, PFKFB4, PHACTR2, PHLPP2, PHOSPHO1, PLPPR2, PLPPR3, PPM1J, PPP1R12B, PPP2R2C, PPP2R5C, PPP3CA, PPP3CB, PPP4R4, PPP6R2, PTPN21, PTPRB, PTPRE, PTPRF, PTPRS, RCAN3, SLC39A10, SSH1, SYNJ1, TSC1, ZFYVE1]
GO:0006470	protein dephosphorylation	GO_BiologicalProcess-EBI-UniProt-GOA-ACAP-ARAP_16.06.2020_00h00	0.00187846	0.0195267	0.00091135	0.00203301	[6, 7]	Group56	11.6667	28	[ARPP19, CDC14B, CDCA2, CTDSPL, DMPK, DUSP8, FBXW11, FCRL3, MFHAS1, MTMR1, PHACTR2, PHLPP2, PPM1J, PPP2R2C, PPP2R5C, PPP3CA, PPP3CB, PPP4R4, PPP6R2, PTPN21, PTPRB, PTPRE, PTPRF, PTPRS, RCAN3, SLC39A10, SSH1, TSC1]
GO:0035304	regulation of protein dephosphorylation	GO_BiologicalProcess-EBI-UniProt-GOA-ACAP-ARAP_16.06.2020_00h00	0.00317313	0.0298523	0.00091135	0.00203301	[6, 7, 8]	Group56	15.2941	13	[ARPP19, CDCA2, DMPK, FCRL3, MFHAS1, PHACTR2, PPP2R2C, PPP2R5C, PPP4R4, PPP6R2, RCAN3, SLC39A10, TSC1]
GO:0004721	phosphoprotein phosphatase activity	GO_BiologicalProcess-EBI-UniProt-GOA-ACAP-ARAP_16.06.2020_00h00	0.00355459	0.0323563	0.00091135	0.00203301	[7, 8]	Group56	11.5741	25	[ARPP19, CDC14B, CTDSPL, DMPK, DUSP8, FCRL3, MTMR1, PHACTR2, PHLPP2, PPM1J, PPP2R2C, PPP2R5C, PPP3CA, PPP3CB, PPP4R4, PPP6R2, PTPN21, PTPRB, PTPRE, PTPRF, PTPRS, RCAN3, SLC39A10, SSH1, TSC1]
GO:0043666	regulation of phosphoprotein phosphatase activity	GO_BiologicalProcess-EBI-UniProt-GOA-ACAP-ARAP_16.06.2020_00h00	0.0051899	0.0416181	0.00091135	0.00203301	[6, 7, 8, 9]	Group56	15.7143	11	[ARPP19, DMPK, FCRL3, PHACTR2, PPP2R2C, PPP2R5C, PPP4R4, PPP6R2, RCAN3, SLC39A10, TSC1]
GO:0022402	cell cycle process	GO_BiologicalProcess-EBI-UniProt-GOA-ACAP-ARAP_16.06.2020_00h00	0.000833098	0.011406	1.04401e-06	5.50479e-06	[2, 3]	Group57	9.37896	74	[APBB2, APC, APPL2, ARHGEF10, ATP2B4, AURKB, BIN1, BRSK2, C2CD3, CAMK2G, CAPN3, CB3H14orf39, CCNB1IP1, CCNY, CCP110, CDC14B, CDK5RAP2, CENPE, CENPJ, CEP250, CHEK2, CIT, CLASP1, CLASP2, CNTLN, CTDSPL, CUL9, DCUN1D3, DMC1, DTL, EIF4G1, FGFR1, FHL1, FOXM1, GIGYF2, GLI1, HAUS8, JADE1, KANK2, KIAA0753, KIF3A, LOC101091160, MAD2L1BP, MDM4, MLH3, MRE11, MSH5, MYH10, NACC2, NCOR1, NUGGC, OBSL1, ODF2, PAR…
GO:0051726	regulation of cell cycle	GO_BiologicalProcess-EBI-UniProt-GOA-ACAP-ARAP_16.06.2020_00h00	0.000640628	0.00922066	1.04401e-06	5.50479e-06	[3, 4]	Group57	9.64539	68	[ADARB1, ANGEL2, APBB2, APC, APPL2, ARNTL, ATP2B4, AURKB, BIN1, CCNT2, CCNY, CCP110, CDC14B, CDK12, CDK19, CDK5RAP2, CDKL2, CENPE, CENPJ, CEP250, CHEK2, CIT, CLOCK, CTDSPL, CUL9, DCUN1D3, DTL, EIF2AK4, EIF4G1, FGFR1, FHL1, FOXM1, GIGYF2, GLI1, JADE1, KANK2, LOC101091160, LRP6, MAD2L1BP, MADD, MDM4, MRE11, NACC2, NEK1, NUGGC, OBSL1, PAK4, PARP3, PDGFB, PRR11, PTCH1, RACGAP1, RAD9A, RBL1, RNF4, SH2…
GO:0010564	regulation of cell cycle process	GO_BiologicalProcess-EBI-UniProt-GOA-ACAP-ARAP_16.06.2020_00h00	0.000435971	0.00686144	1.04401e-06	5.50479e-06	[3, 4, 5]	Group57	11.054	43	[APPL2, ATP2B4, AURKB, BIN1, CCP110, CDC14B, CDK5RAP2, CENPE, CENPJ, CEP250, CHEK2, CIT, CTDSPL, CUL9, DCUN1D3, DTL, EIF4G1, FGFR1, FHL1, FOXM1, GIGYF2, GLI1, JADE1, KANK2, LOC101091160, MAD2L1BP, MDM4, MRE11, NACC2, NUGGC, OBSL1, PARP3, PDGFB, RACGAP1, RBL1, RNF4, SH2B1, SMC1A, SPICE1, TMEM67, TOM1L1, TPX2, USP44]
GO:0045786	negative regulation of cell cycle	GO_BiologicalProcess-EBI-UniProt-GOA-ACAP-ARAP_16.06.2020_00h00	0.00655608	0.0475881	1.04401e-06	5.50479e-06	[3, 4, 5]	Group57	10.2167	33	[ANGEL2, APBB2, APC, AURKB, BIN1, CCP110, CDC14B, CDK5RAP2, CHEK2, CLOCK, CTDSPL, DCUN1D3, DTL, EIF2AK4, FHL1, FOXM1, GIGYF2, JADE1, KANK2, LOC101091160, MAD2L1BP, MDM4, MRE11, NACC2, PRR11, RAD9A, RBL1, TCF7L2, TMEM67, TOM1L1, USP28, USP44, WAC]
GO:0000226	microtubule cytoskeleton organization	GO_BiologicalProcess-EBI-UniProt-GOA-ACAP-ARAP_16.06.2020_00h00	3.4843e-08	9.77928e-06	1.04401e-06	5.50479e-06	[3, 6]	Group57	13.7209	59	[APC, ARHGEF10, ATAT1, AURKB, BICD1, BRSK2, C2CD3, CALML4, CCDC120, CCDC66, CCP110, CDC14B, CDK5RAP2, CENPE, CENPJ, CEP250, CHEK2, CLASP1, CLASP2, CNTLN, CUL9, DCLK2, EML2, HAUS8, HDAC6, HOOK2, KIAA0753, KIF3A, LOC101081807, LOC101100223, MAP1B, MAPT, MARK3, MTCL1, NAV3, NCOR1, NEURL1, OBSL1, ODF2, PARP3, PCM1, PHLDB1, PTK2, RACGAP1, RNF4, SMC1A, SPICE1, SRGAP2, SSX2IP, TACC1, TEKT2, TMEM67, TNNI…
GO:0010948	negative regulation of cell cycle process	GO_BiologicalProcess-EBI-UniProt-GOA-ACAP-ARAP_16.06.2020_00h00	0.00287635	0.0278377	1.04401e-06	5.50479e-06	[3, 4, 5, 6]	Group57	13.0137	19	[AURKB, CCP110, CDK5RAP2, CHEK2, CTDSPL, DCUN1D3, DTL, FHL1, GIGYF2, JADE1, KANK2, LOC101091160, MDM4, MRE11, NACC2, RBL1, TMEM67, TOM1L1, USP44]
GO:1902807	negative regulation of cell cycle G1/S phase transition	GO_BiologicalProcess-EBI-UniProt-GOA-ACAP-ARAP_16.06.2020_00h00	0.00430278	0.0367811	1.04401e-06	5.50479e-06	[5, 6, 7, 8]	Group57	19.5122	8	[CTDSPL, DCUN1D3, FHL1, GIGYF2, JADE1, KANK2, NACC2, RBL1]
GO:2000134	negative regulation of G1/S transition of mitotic cell cycle	GO_BiologicalProcess-EBI-UniProt-GOA-ACAP-ARAP_16.06.2020_00h00	0.00310759	0.029734	1.04401e-06	5.50479e-06	[6, 7, 8, 9]	Group57	20.5128	8	[CTDSPL, DCUN1D3, FHL1, GIGYF2, JADE1, KANK2, NACC2, RBL1]
GO:0045664	regulation of neuron differentiation	GO_BiologicalProcess-EBI-UniProt-GOA-ACAP-ARAP_16.06.2020_00h00	0.000160447	0.00370128	2.97576e-06	1.43828e-05	[5, 6, 7, 8, 9]	Group58	11.4883	44	[BHLHB9, BIN1, BRAF, BRSK2, CAMK2G, CDK5RAP2, CDON, DLG5, EIF4G1, EPHB3, FGFR1, FMR1, FN1, ITSN2, LOC101091160, MAPT, NEURL1, OBSL1, PACSIN1, PLXNB1, PLXNB3, PPP3CA, PRRX1, PTK2, PTK2B, PTPRS, RAP1GAP2, RAPGEF2, SEMA3G, SEMA4G, SEMA6A, SS18L1, SYNGAP1, SYT2, SYT3, TCF12, TCF3, TCF4, TIAM2, TNIK, ULK4, UNC13A, ZEB1, ZFYVE27]
GO:0045666	positive regulation of neuron differentiation	GO_BiologicalProcess-EBI-UniProt-GOA-ACAP-ARAP_16.06.2020_00h00	0.000403054	0.00658974	2.97576e-06	1.43828e-05	[5, 6, 7, 8, 9, 10]	Group58	13.2653	26	[BHLHB9, BRAF, CDON, DLG5, EIF4G1, FGFR1, FN1, ITSN2, LOC101091160, MAPT, NEURL1, OBSL1, PACSIN1, PLXNB1, PLXNB3, PTK2B, SS18L1, SYT2, SYT3, TCF12, TCF3, TCF4, TIAM2, UNC13A, ZEB1, ZFYVE27]
GO:0016358	dendrite development	GO_BiologicalProcess-EBI-UniProt-GOA-ACAP-ARAP_16.06.2020_00h00	1.22939e-05	0.000544816	2.97576e-06	1.43828e-05	[3, 6, 7, 9, 10, 11]	Group58	17.0213	24	[ABI1, BHLHB9, DLG4, DLG5, EPHB3, FMR1, HDAC6, IGSF9, LOC101091160, MAP1B, NEURL1, NTN3, OBSL1, PACSIN1, PAK4, PPP3CA, PTPRS, RAPGEF2, RBFOX2, SLC12A5, SRGAP2, SS18L1, SYNGAP1, TNIK]
GO:0060996	dendritic spine development	GO_BiologicalProcess-EBI-UniProt-GOA-ACAP-ARAP_16.06.2020_00h00	0.000132841	0.00319578	2.97576e-06	1.43828e-05	[3, 4, 7, 8, 10, 11, 12]	Group58	23.913	11	[BHLHB9, DLG4, DLG5, EPHB3, FMR1, HDAC6, NEURL1, PAK4, PTPRS, SLC12A5, SRGAP2]
GO:0010975	regulation of neuron projection development	GO_BiologicalProcess-EBI-UniProt-GOA-ACAP-ARAP_16.06.2020_00h00	0.000110421	0.00290546	2.97576e-06	1.43828e-05	[6, 7, 8, 9, 10, 11]	Group58	12.5436	36	[BHLHB9, BRAF, BRSK2, CAMK2G, DLG5, EPHB3, FGFR1, FMR1, FN1, ITSN2, LOC101091160, MAPT, NEURL1, OBSL1, PACSIN1, PLXNB1, PLXNB3, PPP3CA, PRRX1, PTK2, PTK2B, PTPRS, RAP1GAP2, RAPGEF2, SEMA3G, SEMA4G, SEMA6A, SS18L1, SYNGAP1, SYT2, SYT3, TIAM2, TNIK, ULK4, UNC13A, ZFYVE27]
GO:0010976	positive regulation of neuron projection development	GO_BiologicalProcess-EBI-UniProt-GOA-ACAP-ARAP_16.06.2020_00h00	0.00093111	0.012155	2.97576e-06	1.43828e-05	[5, 6, 7, 8, 9, 10, 11, 12]	Group58	13.986	20	[BHLHB9, BRAF, DLG5, FGFR1, FN1, ITSN2, LOC101091160, MAPT, NEURL1, OBSL1, PACSIN1, PLXNB1, PLXNB3, PTK2B, SS18L1, SYT2, SYT3, TIAM2, UNC13A, ZFYVE27]
GO:1900006	positive regulation of dendrite development	GO_BiologicalProcess-EBI-UniProt-GOA-ACAP-ARAP_16.06.2020_00h00	0.00210113	0.021315	2.97576e-06	1.43828e-05	[4, 5, 6, 7, 8, 9, 10, 11, 12, 13]	Group58	24.1379	7	[BHLHB9, DLG5, LOC101091160, NEURL1, OBSL1, PACSIN1, SS18L1]
GO:0050773	regulation of dendrite development	GO_BiologicalProcess-EBI-UniProt-GOA-ACAP-ARAP_16.06.2020_00h00	0.00274425	0.0268682	2.97576e-06	1.43828e-05	[4, 7, 8, 9, 10, 11, 12]	Group58	16.2162	12	[BHLHB9, DLG5, FMR1, LOC101091160, NEURL1, OBSL1, PACSIN1, PPP3CA, PTPRS, RAPGEF2, SS18L1, TNIK]
GO:0023051	regulation of signaling	GO_BiologicalProcess-EBI-UniProt-GOA-ACAP-ARAP_16.06.2020_00h00	5.85582e-07	7.58554e-05	8.49913e-09	9.85899e-08	[2, 3]	Group59	8.99862	195	[ABR, ADGRA2, AKT3, ALPK1, ANKRD6, APBA1, APC, APPL2, ARHGAP26, ARHGEF10, ARNTL, ASXL1, ATF3, ATP2B4, BEGAIN, BFAR, BLK, BRAF, BRSK2, C2CD3, CACNB4, CAPN3, CBY1, CCBE1, CCNY, CD63, CDK12, CDON, CENPJ, CHD8, CILP, CLOCK, CMKLR1, CPTP, CRABP2, CRB2, CSNK1G3, CTNNA1, CYFIP1, DDX60, DEPDC5, DLG4, DLG5, DLK1, DLK2, DMPK, DMTN, DUSP8, ECM1, ELL3, EPS8L1, EPS8L2, F11R, FAIM, FBLN1, FBXW11, FCRL3, FGF19,…
GO:0048583	regulation of response to stimulus	GO_BiologicalProcess-EBI-UniProt-GOA-ACAP-ARAP_16.06.2020_00h00	0.00016487	0.00370187	8.49913e-09	9.85899e-08	[2, 3]	Group59	8.22493	196	[ABR, ADGRA2, AKT3, ALPK1, ANKRD6, APC, APPL2, ARHGAP26, ARHGEF10, ARNTL, ASXL1, ATF3, ATP2B4, BEGAIN, BFAR, BLK, BRAF, BRSK2, C2CD3, CACNB4, CAPN3, CBY1, CCBE1, CCNY, CD63, CDK12, CDON, CENPJ, CHD8, CILP, CLOCK, CMKLR1, CRABP2, CRB2, CSNK1G3, CTNNA1, CYFIP1, DDX60, DEPDC5, DLG5, DLK1, DLK2, DMPK, DMTN, DUOX1, DUSP8, ECM1, EIF2AK4, ELL3, EPS8L1, EPS8L2, F11R, FAIM, FBLN1, FBXW11, FCRL3, FGF19, FG…
GO:0010646	regulation of cell communication	GO_BiologicalProcess-EBI-UniProt-GOA-ACAP-ARAP_16.06.2020_00h00	5.74703e-07	8.06499e-05	8.49913e-09	9.85899e-08	[3, 4]	Group59	9.01068	194	[ABR, ADGRA2, AKT3, ALPK1, ANKRD6, APBA1, APC, APPL2, ARHGAP26, ARHGEF10, ARNTL, ASXL1, ATF3, ATP2B4, BEGAIN, BFAR, BLK, BRAF, BRSK2, C2CD3, CACNB4, CAPN3, CBY1, CCBE1, CCNY, CD63, CDK12, CDON, CENPJ, CHD8, CILP, CLOCK, CMKLR1, CPTP, CRABP2, CRB2, CSNK1G3, CTNNA1, CYFIP1, DDX60, DEPDC5, DLG4, DLG5, DLK1, DLK2, DMPK, DMTN, DUSP8, ECM1, ELL3, EPS8L1, EPS8L2, F11R, FAIM, FBLN1, FBXW11, FCRL3, FGF19,…
GO:0009966	regulation of signal transduction	GO_BiologicalProcess-EBI-UniProt-GOA-ACAP-ARAP_16.06.2020_00h00	9.9847e-06	0.000454439	8.49913e-09	9.85899e-08	[3, 4, 5]	Group59	8.91304	164	[ADGRA2, AKT3, ALPK1, ANKRD6, APC, APPL2, ARHGAP26, ARHGEF10, ARNTL, ASXL1, ATF3, ATP2B4, BEGAIN, BFAR, BRAF, C2CD3, CAPN3, CBY1, CCBE1, CCNY, CD63, CDK12, CDON, CENPJ, CHD8, CILP, CLOCK, CMKLR1, CRABP2, CRB2, CSNK1G3, CTNNA1, CYFIP1, DDX60, DEPDC5, DLG5, DLK1, DLK2, DMPK, DMTN, DUSP8, ECM1, ELL3, EPS8L1, EPS8L2, F11R, FAIM, FBLN1, FBXW11, FCRL3, FGF19, FGF21, FGFR1, FGFR3, FICD, FN1, FOLR1, FOXM…
GO:0035556	intracellular signal transduction	GO_BiologicalProcess-EBI-UniProt-GOA-ACAP-ARAP_16.06.2020_00h00	9.42251e-07	0.000105783	8.49913e-09	9.85899e-08	[3, 4, 5]	Group59	9.24791	166	[ABR, ACKR2, ADCY6, ADGRB2, ADGRL2, AKT3, ALPK1, ANKRD6, ARHGAP26, ARHGAP32, ARHGEF10, ARHGEF12, ARNTL, ATF3, ATP2A3, ATP2B4, BMX, BRAF, BRSK2, CALML4, CAPN3, CDC42BPA, CDC42BPG, CDK12, CDON, CHEK2, CHRM3, CHUK, CIT, CMKLR1, CNKSR1, CXCR2, CYFIP1, DCLK2, DDX60, DEPDC5, DLG5, DMPK, DMTN, DOCK3, DOCK9, DTL, DUSP8, ELL3, ELMO1, EPS8L1, EPS8L2, F11R, FAIM, FARP2, FBLN1, FBXW11, FCRL3, FGF19, FGF21, F…
GO:0016310	phosphorylation	GO_BiologicalProcess-EBI-UniProt-GOA-ACAP-ARAP_16.06.2020_00h00	0.000357059	0.00619883	8.49913e-09	9.85899e-08	[5]	Group59	8.53659	140	[AATK, ABI1, ADARB1, AK4, AKT3, ALDH18A1, ALPK1, ANKRD6, ATF3, ATP2B4, AURKB, BLK, BMX, BRAF, BRSK2, CAMK2G, CCNT2, CCNY, CDC42BPA, CDC42BPG, CDK12, CDK13, CDK19, CDKL2, CDON, CENPE, CHEK2, CHUK, CIT, CSNK1G3, CTDSPL, DCAF1, DCLK2, DDR1, DDR2, DMPK, DMTN, DOK7, DUSP8, EIF2AK4, EIF4G1, EPHB3, FAM126B, FBLN1, FCRL3, FGF19, FGF21, FGFR1, FGFR2, FGFR3, FGFRL1, FGGY, FMR1, FN1, FOXM1, GPRC5C, HDAC6, H…
GO:1902531	regulation of intracellular signal transduction	GO_BiologicalProcess-EBI-UniProt-GOA-ACAP-ARAP_16.06.2020_00h00	0.00131222	0.0153457	8.49913e-09	9.85899e-08	[4, 5, 6]	Group59	8.8694	91	[AKT3, ALPK1, ANKRD6, ARHGAP26, ARHGEF10, ARNTL, ATF3, ATP2B4, BRAF, CAPN3, CDK12, CDON, CMKLR1, DDX60, DEPDC5, DLG5, DUSP8, ELL3, EPS8L1, EPS8L2, F11R, FBLN1, FBXW11, FCRL3, FGF19, FGF21, FGFR1, FGFR3, FN1, FOXM1, GBF1, GPR17, GPR61, HNRNPK, IKBKE, IKBKG, INPP5K, IQSEC2, ITSN1, KANK2, KSR1, LOC101091160, MADD, MAP3K6, MAPK8IP3, MAPT, MFHAS1, NACC2, NCOR1, NEK8, NFKBID, NOD1, NPRL3, P2RX7, PDGFB,…
GO:0006468	protein phosphorylation	GO_BiologicalProcess-EBI-UniProt-GOA-ACAP-ARAP_16.06.2020_00h00	0.00035562	0.00623816	8.49913e-09	9.85899e-08	[6, 7]	Group59	8.76552	120	[AATK, ABI1, ADARB1, AKT3, ALPK1, ANKRD6, ATF3, ATP2B4, AURKB, BLK, BMX, BRAF, BRSK2, CAMK2G, CCNT2, CCNY, CDC42BPA, CDC42BPG, CDK12, CDK13, CDK19, CDKL2, CDON, CENPE, CHEK2, CHUK, CIT, CSNK1G3, CTDSPL, DCAF1, DCLK2, DDR1, DDR2, DMPK, DMTN, DOK7, DUSP8, EIF2AK4, EIF4G1, EPHB3, FBLN1, FCRL3, FGF19, FGF21, FGFR1, FGFR2, FGFR3, FGFRL1, FMR1, FN1, FOXM1, GPRC5C, HDAC6, HIPK1, HIPK3, IKBKE, INPP5K, KS…
GO:0022402	cell cycle process	GO_BiologicalProcess-EBI-UniProt-GOA-ACAP-ARAP_16.06.2020_00h00	0.000833098	0.011406	2.5638e-10	7.43503e-09	[2, 3]	Group60	9.37896	74	[APBB2, APC, APPL2, ARHGEF10, ATP2B4, AURKB, BIN1, BRSK2, C2CD3, CAMK2G, CAPN3, CB3H14orf39, CCNB1IP1, CCNY, CCP110, CDC14B, CDK5RAP2, CENPE, CENPJ, CEP250, CHEK2, CIT, CLASP1, CLASP2, CNTLN, CTDSPL, CUL9, DCUN1D3, DMC1, DTL, EIF4G1, FGFR1, FHL1, FOXM1, GIGYF2, GLI1, HAUS8, JADE1, KANK2, KIAA0753, KIF3A, LOC101091160, MAD2L1BP, MDM4, MLH3, MRE11, MSH5, MYH10, NACC2, NCOR1, NUGGC, OBSL1, ODF2, PAR…
GO:0032886	regulation of microtubule-based process	GO_BiologicalProcess-EBI-UniProt-GOA-ACAP-ARAP_16.06.2020_00h00	0.000245263	0.0048591	2.5638e-10	7.43503e-09	[3, 4]	Group60	14.7651	22	[APC, ATAT1, BICD1, CCP110, CDK5RAP2, CENPJ, CEP250, CLASP1, CLASP2, EML2, HDAC6, MAP1B, MAPT, NAV3, PARP3, PHLDB1, RNF4, SMC1A, SPICE1, TMEM67, TPX2, TTBK2]
GO:0015631	tubulin binding	GO_MolecularFunction-EBI-UniProt-GOA-ACAP-ARAP_16.06.2020_00h00	0.000257962	0.0049932	2.5638e-10	7.43503e-09	[4]	Group60	12.406	33	[APC, CCDC66, CDK5RAP2, CENPE, CENPJ, CEP57L1, CLASP1, CLASP2, EML2, EML5, GLI1, HDAC6, HOOK2, IFT74, IFT81, JAKMIP3, KIF16B, KIF1A, KIF1B, KIF27, KIF3A, LOC101081807, MAP1B, MAPT, MAST1, MTCL1, NAV3, RACGAP1, SYBU, TTBK2, TTLL5, TTLL7, TUBGCP2]
GO:0000226	microtubule cytoskeleton organization	GO_BiologicalProcess-EBI-UniProt-GOA-ACAP-ARAP_16.06.2020_00h00	3.4843e-08	9.77928e-06	2.5638e-10	7.43503e-09	[3, 6]	Group60	13.7209	59	[APC, ARHGEF10, ATAT1, AURKB, BICD1, BRSK2, C2CD3, CALML4, CCDC120, CCDC66, CCP110, CDC14B, CDK5RAP2, CENPE, CENPJ, CEP250, CHEK2, CLASP1, CLASP2, CNTLN, CUL9, DCLK2, EML2, HAUS8, HDAC6, HOOK2, KIAA0753, KIF3A, LOC101081807, LOC101100223, MAP1B, MAPT, MARK3, MTCL1, NAV3, NCOR1, NEURL1, OBSL1, ODF2, PARP3, PCM1, PHLDB1, PTK2, RACGAP1, RNF4, SMC1A, SPICE1, SRGAP2, SSX2IP, TACC1, TEKT2, TMEM67, TNNI…
GO:0007051	spindle organization	GO_BiologicalProcess-EBI-UniProt-GOA-ACAP-ARAP_16.06.2020_00h00	0.000966553	0.0123309	2.5638e-10	7.43503e-09	[3, 4, 7]	Group60	15.0442	17	[ARHGEF10, AURKB, CENPE, CENPJ, CHEK2, CLASP1, CLASP2, HAUS8, NCOR1, PARP3, RACGAP1, RNF4, SMC1A, SPICE1, TACC1, TPX2, TUBGCP2]
GO:0007010	cytoskeleton organization	GO_BiologicalProcess-EBI-UniProt-GOA-ACAP-ARAP_16.06.2020_00h00	7.28303e-11	1.22646e-07	2.5638e-10	7.43503e-09	[5]	Group60	11.8355	118	[ABI1, ABI2, ABLIM1, ABR, AGFG1, APC, ARAP1, ARHGAP26, ARHGEF10, ATAT1, AURKB, BICD1, BIN1, BRAF, BRSK2, C2CD3, CALML4, CAPN3, CCDC120, CCDC66, CCP110, CDC14B, CDC42BPA, CDC42BPG, CDK5RAP2, CENPE, CENPJ, CEP250, CHEK2, CIT, CLASP1, CLASP2, CNTLN, CNTRL, CUL9, CYFIP1, DCLK2, DMTN, ELMO1, ELMO2, EML2, EPB41, EPB41L2, F11R, FARP2, FLNB, FMNL2, GHSR, HAUS8, HDAC6, HOOK2, IQSEC2, KIAA0753, KIF3A, LIMA…
GO:0070925	organelle assembly	GO_BiologicalProcess-EBI-UniProt-GOA-ACAP-ARAP_16.06.2020_00h00	0.000324853	0.00588229	2.5638e-10	7.43503e-09	[5]	Group60	10.2431	59	[ABCC4, ABLIM1, AGFG1, ARHGEF10, BBS9, C2CD3, CAPN3, CBY1, CCDC66, CCP110, CDC14B, CDK5RAP2, CENPE, CENPJ, CEP250, CEP83, CHEK2, CLASP1, CLASP2, DYNC2LI1, DZIP1, FARP2, HAUS8, IFT140, IFT74, IFT81, KIAA0753, KIF27, KIF3A, LRSAM1, MYH10, NCOR1, NEK1, NEURL1, NIP7, NPRL3, NRAP, P2RX7, PCM1, PIKFYVE, PTPRS, RACGAP1, RFX3, RNF4, SH3GLB1, SMC1A, SPICE1, SSX2IP, STK36, SYT7, TEKT2, TMEM67, TNNI3, TP53I…
GO:0015630	microtubule cytoskeleton	GO_CellularComponent-EBI-UniProt-GOA-ACAP-ARAP_16.06.2020_00h00	7.75263e-08	1.63193e-05	2.5638e-10	7.43503e-09	[5, 6]	Group60	11.4035	91	[ADGRB2, AGBL2, APC, ARHGEF10, ATAT1, AURKB, BBS9, BICD1, BRSK2, C2CD3, C2CD5, CBY1, CCDC120, CCDC66, CCDC77, CCP110, CDC14B, CDC42BPG, CDK5RAP2, CDKL2, CENPE, CENPJ, CEP112, CEP128, CEP250, CEP44, CEP57L1, CEP83, CEP85L, CKAP2L, CLASP1, CLASP2, CNTLN, CNTRL, DLG5, DNHD1, DPF2, DTL, DYNC2LI1, DZIP1, EML2, EPB41, FBXW11, HAUS8, HDAC6, HIPK1, HOOK2, IFT140, IFT74, IFT81, IKBKG, ITSN2, JADE1, KIF16B…
GO:0051493	regulation of cytoskeleton organization	GO_BiologicalProcess-EBI-UniProt-GOA-ACAP-ARAP_16.06.2020_00h00	0.000175675	0.00384204	2.5638e-10	7.43503e-09	[5, 6]	Group60	11.5282	43	[APC, ARAP1, ARHGEF10, ATAT1, BICD1, BIN1, BRAF, CCP110, CDK5RAP2, CENPJ, CEP250, CLASP1, CLASP2, CNTRL, CYFIP1, DMTN, EML2, F11R, HDAC6, LIMA1, LIMCH1, MAP1B, MAPT, NAV3, NCKAP1, NEXN, PARP3, PHLDB1, PLEKHG2, PLXNB1, PTK2B, RHOBTB3, RICTOR, RNF4, SERPINF2, SMC1A, SORBS3, SPICE1, SSH1, TMEM67, TPX2, TSC1, TTBK2]
GO:0070507	regulation of microtubule cytoskeleton organization	GO_BiologicalProcess-EBI-UniProt-GOA-ACAP-ARAP_16.06.2020_00h00	2.71378e-05	0.000993479	2.5638e-10	7.43503e-09	[4, 5, 6, 7]	Group60	17.0543	22	[APC, ATAT1, BICD1, CCP110, CDK5RAP2, CENPJ, CEP250, CLASP1, CLASP2, EML2, HDAC6, MAP1B, MAPT, NAV3, PARP3, PHLDB1, RNF4, SMC1A, SPICE1, TMEM67, TPX2, TTBK2]
GO:0007018	microtubule-based movement	GO_BiologicalProcess-EBI-UniProt-GOA-ACAP-ARAP_16.06.2020_00h00	0.00132591	0.0153988	0.000160447	0.000516997	[3]	Group61	12.4378	25	[AP3B2, BICD1, CENPE, DNHD1, DPCD, DYNC2LI1, IFT140, IFT74, IFT81, KIF16B, KIF1A, KIF1B, KIF27, KIF3A, MAP1B, MAPK8IP3, PCM1, RFX3, RHOT1, SSX2IP, STK36, SYBU, TEKT2, TTC21A, WDR60]
GO:0099111	microtubule-based transport	GO_BiologicalProcess-EBI-UniProt-GOA-ACAP-ARAP_16.06.2020_00h00	4.09349e-05	0.00143613	0.000160447	0.000516997	[4]	Group61	17.5439	20	[AP3B2, BICD1, DPCD, DYNC2LI1, IFT140, IFT74, IFT81, KIF1B, KIF27, KIF3A, MAP1B, MAPK8IP3, PCM1, RFX3, RHOT1, SSX2IP, STK36, SYBU, TTC21A, WDR60]
GO:0030705	cytoskeleton-dependent intracellular transport	GO_BiologicalProcess-EBI-UniProt-GOA-ACAP-ARAP_16.06.2020_00h00	0.00140741	0.016123	0.000160447	0.000516997	[4, 5]	Group61	14.1732	18	[AP3B2, BICD1, DYNC2LI1, HOOK2, IFT140, IFT74, IFT81, KIF1A, KIF1B, KIF3A, MAP1B, MAPK8IP3, PCM1, RHOT1, SSX2IP, SYBU, TTC21A, WDR60]
GO:0010970	transport along microtubule	GO_BiologicalProcess-EBI-UniProt-GOA-ACAP-ARAP_16.06.2020_00h00	0.00060936	0.00884623	0.000160447	0.000516997	[5, 6]	Group61	16.1616	16	[AP3B2, BICD1, DYNC2LI1, IFT140, IFT74, IFT81, KIF1B, KIF3A, MAP1B, MAPK8IP3, PCM1, RHOT1, SSX2IP, SYBU, TTC21A, WDR60]
GO:0044782	cilium organization	GO_BiologicalProcess-EBI-UniProt-GOA-ACAP-ARAP_16.06.2020_00h00	0.000110846	0.00287176	0.000160447	0.000516997	[5, 6]	Group61	13.3047	31	[ABCC4, ABLIM1, BBS9, C2CD3, CBY1, CCDC66, CCP110, CDC14B, CENPJ, CEP250, CEP83, DYNC2LI1, DZIP1, IFT140, IFT74, IFT81, KIF27, KIF3A, NEK1, NEURL1, ODF2, PCM1, RFX3, SSX2IP, STK36, TEKT2, TMEM67, TNNI3, TTBK2, TTC21A, WDR60]
GO:0060271	cilium assembly	GO_BiologicalProcess-EBI-UniProt-GOA-ACAP-ARAP_16.06.2020_00h00	0.000121359	0.00305029	0.000160447	0.000516997	[6, 7]	Group61	13.615	29	[ABCC4, ABLIM1, BBS9, C2CD3, CBY1, CCDC66, CCP110, CDC14B, CENPJ, CEP250, CEP83, DYNC2LI1, DZIP1, IFT140, IFT74, IFT81, KIF27, KIF3A, NEK1, NEURL1, PCM1, RFX3, SSX2IP, STK36, TEKT2, TMEM67, TNNI3, TTBK2, WDR60]
GO:0099118	microtubule-based protein transport	GO_BiologicalProcess-EBI-UniProt-GOA-ACAP-ARAP_16.06.2020_00h00	0.00181647	0.0192386	0.000160447	0.000516997	[5, 6, 7, 8]	Group61	22.2222	8	[DYNC2LI1, IFT140, IFT74, IFT81, MAPK8IP3, PCM1, SSX2IP, TTC21A]
GO:0098840	protein transport along microtubule	GO_BiologicalProcess-EBI-UniProt-GOA-ACAP-ARAP_16.06.2020_00h00	0.00181647	0.0192386	0.000160447	0.000516997	[5, 6, 7, 8, 9]	Group61	22.2222	8	[DYNC2LI1, IFT140, IFT74, IFT81, MAPK8IP3, PCM1, SSX2IP, TTC21A]
GO:0042073	intraciliary transport	GO_BiologicalProcess-EBI-UniProt-GOA-ACAP-ARAP_16.06.2020_00h00	0.00168718	0.0184494	0.000160447	0.000516997	[5, 6, 7, 8, 9, 10]	Group61	25	7	[DYNC2LI1, IFT140, IFT74, IFT81, PCM1, SSX2IP, TTC21A]
GO:0035735	intraciliary transport involved in cilium assembly	GO_BiologicalProcess-EBI-UniProt-GOA-ACAP-ARAP_16.06.2020_00h00	6.48864e-06	0.000341464	0.000160447	0.000516997	[6, 7, 8, 9, 10, 11]	Group61	83.3333	5	[DYNC2LI1, IFT74, IFT81, PCM1, SSX2IP]
GO:0008092	cytoskeletal protein binding	GO_MolecularFunction-EBI-UniProt-GOA-ACAP-ARAP_16.06.2020_00h00	2.56848e-07	3.93211e-05	2.92031e-13	1.69378e-11	[3]	Group62	11.5385	81	[ABLIM1, APC, ARHGEF10, BICD1, BIN1, CAPN3, CCDC66, CDK5RAP2, CENPE, CENPJ, CEP57L1, CLASP1, CLASP2, CLMN, CNTRL, CTNNA1, DLG5, DMTN, EML2, EML5, EPB41, EPB41L2, EPS8L1, EPS8L2, FARP1, FARP2, FLNB, FMNL2, GAS7, GLI1, HDAC6, HOOK2, IFT74, IFT81, JAKMIP3, KCNMA1, KCNQ2, KCTD6, KIF16B, KIF1A, KIF1B, KIF27, KIF3A, LIMA1, LIMCH1, LOC101081807, MAP1B, MAPK8IP3, MAPT, MAST1, MTCL1, MYH10, MYH14, MYH7B, …
GO:0099081	supramolecular polymer	GO_CellularComponent-EBI-UniProt-GOA-ACAP-ARAP_16.06.2020_00h00	0.00230991	0.0231541	2.92031e-13	1.69378e-11	[3]	Group62	9.89691	48	[ACKR2, APC, ATAT1, ATP2B4, AURKB, BFSP1, BICD1, CCDC66, CDK5RAP2, CENPE, CLASP1, CLASP2, COL27A1, DMTN, FBLN1, HDAC6, ITGB1BP2, KIF16B, KIF1A, KIF27, KIF3A, LTBP1, MAP1B, MAPT, MYH10, MYH14, MYH7B, NAV3, NEFH, NRAP, PALLD, PLEC, PLS3, PPP1R12B, PPP3CA, PPP3CB, RADIL, RNF4, SMTN, SMTNL1, SYBU, TNNI3, TPM2, TPM4, TPX2, TSC1, TUBGCP2, WHRN]
GO:0003779	actin binding	GO_MolecularFunction-EBI-UniProt-GOA-ACAP-ARAP_16.06.2020_00h00	0.0030229	0.0290889	2.92031e-13	1.69378e-11	[4]	Group62	10.7492	33	[ABLIM1, BIN1, CLMN, CTNNA1, DMTN, EPB41, EPB41L2, EPS8L1, EPS8L2, FLNB, FMNL2, KCNMA1, LIMA1, LIMCH1, MAP1B, MYH10, MYH14, MYH7B, MYO10, MYO18A, NEXN, NRAP, PHACTR2, PLEC, PLS3, PTK2, PXK, SSH1, TNNI3, TPM2, TPM4, VASH1, VILL]
GO:0015631	tubulin binding	GO_MolecularFunction-EBI-UniProt-GOA-ACAP-ARAP_16.06.2020_00h00	0.000257962	0.0049932	2.92031e-13	1.69378e-11	[4]	Group62	12.406	33	[APC, CCDC66, CDK5RAP2, CENPE, CENPJ, CEP57L1, CLASP1, CLASP2, EML2, EML5, GLI1, HDAC6, HOOK2, IFT74, IFT81, JAKMIP3, KIF16B, KIF1A, KIF1B, KIF27, KIF3A, LOC101081807, MAP1B, MAPT, MAST1, MTCL1, NAV3, RACGAP1, SYBU, TTBK2, TTLL5, TTLL7, TUBGCP2]
GO:0099512	supramolecular fiber	GO_CellularComponent-EBI-UniProt-GOA-ACAP-ARAP_16.06.2020_00h00	0.001795	0.0192534	2.92031e-13	1.69378e-11	[4]	Group62	10.0209	48	[ACKR2, APC, ATAT1, ATP2B4, AURKB, BFSP1, BICD1, CCDC66, CDK5RAP2, CENPE, CLASP1, CLASP2, COL27A1, DMTN, FBLN1, HDAC6, ITGB1BP2, KIF16B, KIF1A, KIF27, KIF3A, LTBP1, MAP1B, MAPT, MYH10, MYH14, MYH7B, NAV3, NEFH, NRAP, PALLD, PLEC, PLS3, PPP1R12B, PPP3CA, PPP3CB, RADIL, RNF4, SMTN, SMTNL1, SYBU, TNNI3, TPM2, TPM4, TPX2, TSC1, TUBGCP2, WHRN]
GO:0000226	microtubule cytoskeleton organization	GO_BiologicalProcess-EBI-UniProt-GOA-ACAP-ARAP_16.06.2020_00h00	3.4843e-08	9.77928e-06	2.92031e-13	1.69378e-11	[3, 6]	Group62	13.7209	59	[APC, ARHGEF10, ATAT1, AURKB, BICD1, BRSK2, C2CD3, CALML4, CCDC120, CCDC66, CCP110, CDC14B, CDK5RAP2, CENPE, CENPJ, CEP250, CHEK2, CLASP1, CLASP2, CNTLN, CUL9, DCLK2, EML2, HAUS8, HDAC6, HOOK2, KIAA0753, KIF3A, LOC101081807, LOC101100223, MAP1B, MAPT, MARK3, MTCL1, NAV3, NCOR1, NEURL1, OBSL1, ODF2, PARP3, PCM1, PHLDB1, PTK2, RACGAP1, RNF4, SMC1A, SPICE1, SRGAP2, SSX2IP, TACC1, TEKT2, TMEM67, TNNI…
GO:0005856	cytoskeleton	GO_CellularComponent-EBI-UniProt-GOA-ACAP-ARAP_16.06.2020_00h00	2.59479e-09	2.18482e-06	2.92031e-13	1.69378e-11	[4, 5]	Group62	10.5419	142	[ABLIM1, ACACA, ACKR2, ADGRB2, AGBL2, APC, ARHGAP32, ARHGEF10, ATAT1, AURKB, BBS9, BFSP1, BICD1, BIN1, BRSK2, C2CD3, C2CD5, CBY1, CCDC120, CCDC146, CCDC66, CCDC77, CCP110, CDC14B, CDC42BPA, CDC42BPG, CDK5RAP2, CDKL2, CENPE, CENPJ, CEP112, CEP128, CEP250, CEP44, CEP57L1, CEP83, CEP85L, CFAP58, CIT, CKAP2L, CLASP1, CLASP2, CNTLN, CNTRL, CTNNA1, DDR2, DDX60, DLG4, DLG5, DMTN, DNHD1, DPF2, DRC3, DTL,…
GO:0007010	cytoskeleton organization	GO_BiologicalProcess-EBI-UniProt-GOA-ACAP-ARAP_16.06.2020_00h00	7.28303e-11	1.22646e-07	2.92031e-13	1.69378e-11	[5]	Group62	11.8355	118	[ABI1, ABI2, ABLIM1, ABR, AGFG1, APC, ARAP1, ARHGAP26, ARHGEF10, ATAT1, AURKB, BICD1, BIN1, BRAF, BRSK2, C2CD3, CALML4, CAPN3, CCDC120, CCDC66, CCP110, CDC14B, CDC42BPA, CDC42BPG, CDK5RAP2, CENPE, CENPJ, CEP250, CHEK2, CIT, CLASP1, CLASP2, CNTLN, CNTRL, CUL9, CYFIP1, DCLK2, DMTN, ELMO1, ELMO2, EML2, EPB41, EPB41L2, F11R, FARP2, FLNB, FMNL2, GHSR, HAUS8, HDAC6, HOOK2, IQSEC2, KIAA0753, KIF3A, LIMA…
GO:0008017	microtubule binding	GO_MolecularFunction-EBI-UniProt-GOA-ACAP-ARAP_16.06.2020_00h00	0.000119063	0.0030379	2.92031e-13	1.69378e-11	[5]	Group62	14.0625	27	[APC, CCDC66, CDK5RAP2, CENPE, CEP57L1, CLASP1, CLASP2, EML2, EML5, GLI1, HDAC6, HOOK2, JAKMIP3, KIF16B, KIF1A, KIF1B, KIF27, KIF3A, MAP1B, MAPT, MAST1, MTCL1, NAV3, RACGAP1, SYBU, TTBK2, TUBGCP2]
GO:0031109	microtubule polymerization or depolymerization	GO_BiologicalProcess-EBI-UniProt-GOA-ACAP-ARAP_16.06.2020_00h00	0.00127367	0.014999	2.92031e-13	1.69378e-11	[4, 7]	Group62	16.8831	13	[APC, CDK5RAP2, CENPJ, CLASP1, CLASP2, EML2, HDAC6, MAP1B, MAPT, NAV3, TPX2, TTBK2, TUBGCP2]
GO:0031110	regulation of microtubule polymerization or depolymerization	GO_BiologicalProcess-EBI-UniProt-GOA-ACAP-ARAP_16.06.2020_00h00	0.000500021	0.00751817	2.92031e-13	1.69378e-11	[5, 6, 7, 8]	Group62	20.7547	11	[APC, CDK5RAP2, CLASP1, CLASP2, EML2, HDAC6, MAP1B, MAPT, NAV3, TPX2, TTBK2]
GO:0019899	enzyme binding	GO_MolecularFunction-EBI-UniProt-GOA-ACAP-ARAP_16.06.2020_00h00	1.87376e-05	0.000751289	0.000249244	0.000688388	[3]	Group63	9.14593	136	[ABR, ACAP2, ADCY6, AP1B1, ARHGEF10, ARHGEF12, ATP2B4, BFAR, BICD1, BIN1, BRMS1L, BRSK2, CCBE1, CCNY, CCPG1, CDK12, CDK13, CDK5RAP2, CENPJ, CEP250, CHEK2, CNTLN, CUL9, CYFIP1, DCUN1D2, DCUN1D3, DCUN1D4, DENND1A, DENND4C, DLG3, DLG4, DMXL2, DOCK3, DOCK9, DOK7, ECM1, ELMO1, ELMO2, EPS8L1, EPS8L2, EVI5, FARP1, FARP2, FCRL3, FGD6, FMNL2, FN1, FOXM1, FOXP3, GBF1, GCLM, HDAC6, HM13, IKBKE, IKBKG, IL1R1…
GO:0098772	molecular function regulator	GO_BiologicalProcess-EBI-UniProt-GOA-ACAP-ARAP_16.06.2020_00h00	0.00313141	0.0297926	0.000249244	0.000688388	[3]	Group63	8.42021	105	[ABI1, ABR, ACAP2, AGAP1, AGAP3, AGFG1, ARAP1, ARAP3, ARHGAP23, ARHGAP26, ARHGAP32, ARHGEF10, ARHGEF12, ARPP19, ASAP2, ATP1B2, ATP2A3, ATP2B4, BIN1, CALML4, CAPN3, CCNT2, CCNY, CCPG1, CRB2, DENND1A, DENND4C, DEPDC5, DMPK, DOCK3, DOCK9, ELMO1, EPS8L1, EPS8L2, EVI5, FARP1, FARP2, FBLN1, FGD6, FGF19, FGF21, FN1, GBF1, GCLM, GIT2, GOPC, GPRC5C, IKBKE, IL33, IQSEC2, ITIH4, ITSN1, ITSN2, JAG2, KCNAB3, …
GO:0005085	guanyl-nucleotide exchange factor activity	GO_BiologicalProcess-EBI-UniProt-GOA-ACAP-ARAP_16.06.2020_00h00	5.72477e-08	1.37722e-05	0.000249244	0.000688388	[4]	Group63	18.232	33	[ABR, ARHGEF10, ARHGEF12, CCPG1, DENND1A, DENND4C, DOCK3, DOCK9, ELMO1, EPS8L1, EPS8L2, FARP1, FARP2, FGD6, GBF1, IQSEC2, ITSN1, ITSN2, MADD, MCF2L, PLEKHG1, PLEKHG2, PLEKHG5, PSD, RAB3IL1, RABIF, RALGPS1, RALGPS2, RAPGEF2, SH2D3A, SPATA13, TIAM2, VAV2]
GO:0051020	GTPase binding	GO_MolecularFunction-EBI-UniProt-GOA-ACAP-ARAP_16.06.2020_00h00	7.42901e-06	0.000367955	0.000249244	0.000688388	[4]	Group63	12.3188	51	[ABR, ACAP2, ARHGEF10, ARHGEF12, BICD1, CCPG1, CYFIP1, DENND1A, DENND4C, DMXL2, DOCK3, DOCK9, ELMO1, ELMO2, EPS8L1, EPS8L2, EVI5, FARP1, FARP2, FGD6, FMNL2, GBF1, IQSEC2, ITSN1, ITSN2, MADD, MCF2L, NCKAP1, PLEKHG1, PLEKHG2, PLEKHG5, PSD, RAB3IL1, RABGAP1, RABIF, RAD9A, RALGPS1, RALGPS2, RAPGEF2, RHOBTB3, RILPL1, RIMS3, SGSM2, SH2D3A, SH3BP4, SPATA13, SRGAP2, SYTL4, TBC1D5, TIAM2, VAV2]
GO:0005088	Ras guanyl-nucleotide exchange factor activity	GO_BiologicalProcess-EBI-UniProt-GOA-ACAP-ARAP_16.06.2020_00h00	8.15251e-06	0.000381356	0.000249244	0.000688388	[5]	Group63	20.9302	18	[ARHGEF10, ARHGEF12, CCPG1, DENND1A, DENND4C, EPS8L1, EPS8L2, FARP1, FARP2, FGD6, ITSN1, MADD, PLEKHG2, PLEKHG5, RAB3IL1, RALGPS1, RAPGEF2, TIAM2]
GO:0007264	small GTPase mediated signal transduction	GO_BiologicalProcess-EBI-UniProt-GOA-ACAP-ARAP_16.06.2020_00h00	3.74809e-06	0.000242761	0.000249244	0.000688388	[4, 5, 6]	Group63	13.1429	46	[ARHGAP26, ARHGAP32, ARHGEF10, ARHGEF12, CDON, CNKSR1, CYFIP1, DOCK3, DOCK9, ELMO1, EPS8L1, EPS8L2, F11R, FARP2, FOXM1, GBF1, GPR17, IQSEC2, ITSN1, KANK2, KSR1, LAT, MADD, MAPKAPK5, NCKAP1, PPM1J, PSD, RAB26, RAB3C, RABIF, RALGPS1, RALGPS2, RAP1GAP, RAP1GAP2, RAPGEF2, RASA2, RHOBTB1, SCAI, SH2D3A, SIPA1L2, SSX2IP, STARD8, SYNGAP1, TIAM2, USP28, VAV2]
GO:0031267	small GTPase binding	GO_MolecularFunction-EBI-UniProt-GOA-ACAP-ARAP_16.06.2020_00h00	0.000189695	0.00404362	0.000249244	0.000688388	[5]	Group63	12.0915	37	[ACAP2, ARHGEF10, ARHGEF12, BICD1, CCPG1, CYFIP1, DENND1A, DENND4C, DMXL2, ELMO1, ELMO2, EPS8L1, EPS8L2, EVI5, FARP1, FARP2, FGD6, FMNL2, ITSN1, MADD, NCKAP1, PLEKHG2, PLEKHG5, RAB3IL1, RABGAP1, RAD9A, RALGPS1, RAPGEF2, RHOBTB3, RILPL1, RIMS3, SGSM2, SH3BP4, SRGAP2, SYTL4, TBC1D5, TIAM2]
GO:0005089	Rho guanyl-nucleotide exchange factor activity	GO_BiologicalProcess-EBI-UniProt-GOA-ACAP-ARAP_16.06.2020_00h00	1.59166e-05	0.000653746	0.000249244	0.000688388	[6]	Group63	27.2727	12	[ARHGEF10, ARHGEF12, CCPG1, EPS8L1, EPS8L2, FARP1, FARP2, FGD6, ITSN1, PLEKHG2, PLEKHG5, TIAM2]
GO:0007265	Ras protein signal transduction	GO_BiologicalProcess-EBI-UniProt-GOA-ACAP-ARAP_16.06.2020_00h00	0.00041993	0.00673487	0.000249244	0.000688388	[5, 6, 7]	Group63	12.2137	32	[ARHGEF10, ARHGEF12, CNKSR1, CYFIP1, ELMO1, EPS8L1, EPS8L2, F11R, FARP2, FOXM1, GBF1, GPR17, IQSEC2, ITSN1, KANK2, KSR1, LAT, MADD, MAPKAPK5, NCKAP1, PSD, RAB26, RAB3C, RALGPS1, RALGPS2, RAPGEF2, RASA2, SCAI, SSX2IP, STARD8, SYNGAP1, USP28]
GO:0017016	Ras GTPase binding	GO_MolecularFunction-EBI-UniProt-GOA-ACAP-ARAP_16.06.2020_00h00	0.000192036	0.00404235	0.000249244	0.000688388	[6]	Group63	12.2034	36	[ACAP2, ARHGEF10, ARHGEF12, BICD1, CCPG1, CYFIP1, DENND1A, DENND4C, DMXL2, ELMO1, ELMO2, EPS8L1, EPS8L2, EVI5, FARP1, FARP2, FGD6, FMNL2, ITSN1, MADD, NCKAP1, PLEKHG2, PLEKHG5, RAB3IL1, RABGAP1, RAD9A, RALGPS1, RAPGEF2, RHOBTB3, RIMS3, SGSM2, SH3BP4, SRGAP2, SYTL4, TBC1D5, TIAM2]
GO:0017048	Rho GTPase binding	GO_MolecularFunction-EBI-UniProt-GOA-ACAP-ARAP_16.06.2020_00h00	0.00034284	0.0060773	0.000249244	0.000688388	[7]	Group63	15.9292	18	[ARHGEF10, ARHGEF12, CCPG1, CYFIP1, ELMO1, ELMO2, EPS8L1, EPS8L2, FARP1, FARP2, FGD6, FMNL2, ITSN1, NCKAP1, PLEKHG2, PLEKHG5, SRGAP2, TIAM2]
GO:0030676	Rac guanyl-nucleotide exchange factor activity	GO_BiologicalProcess-EBI-UniProt-GOA-ACAP-ARAP_16.06.2020_00h00	0.00139502	0.0160906	0.000249244	0.000688388	[7]	Group63	35.7143	5	[EPS8L1, EPS8L2, FARP1, FARP2, TIAM2]
GO:0048365	Rac GTPase binding	GO_MolecularFunction-EBI-UniProt-GOA-ACAP-ARAP_16.06.2020_00h00	0.00120731	0.0145222	0.000249244	0.000688388	[8]	Group63	20	10	[CYFIP1, ELMO1, ELMO2, EPS8L1, EPS8L2, FARP1, FARP2, NCKAP1, SRGAP2, TIAM2]
GO:0032989	cellular component morphogenesis	GO_BiologicalProcess-EBI-UniProt-GOA-ACAP-ARAP_16.06.2020_00h00	0.000928589	0.0123129	0.000141452	0.000482602	[3, 4]	Group64	10.1796	51	[ABI1, ADARB1, AGFG1, APBB2, BHLHB9, BRAF, BRSK2, CAPN3, CYFIP1, DDR1, DLG4, EPHB3, FN1, GAS7, HDAC6, ITSN2, KIF3A, LOC101091160, MAP1B, MAPK8IP3, MAPT, MYH10, MYH14, NEXN, NRAP, NTN3, OBSL1, PACSIN1, PALLD, PHLDB1, PIKFYVE, PLXNB1, PLXNB3, PPP3CA, PTK2, PTPRS, RAPGEF2, RBFOX2, RHOBTB3, SEMA3G, SEMA4G, SEMA6A, SRGAP2, SS18L1, SYNGAP1, SYT2, SYT3, TIAM2, TNIK, UNC13A, ZFYVE27]
GO:0032990	cell part morphogenesis	GO_BiologicalProcess-EBI-UniProt-GOA-ACAP-ARAP_16.06.2020_00h00	0.000937456	0.0121437	0.000141452	0.000482602	[4, 5]	Group64	10.4545	46	[ABI1, ADARB1, APBB2, BHLHB9, BRAF, BRSK2, CYFIP1, DDR1, DLG4, EPHB3, FN1, GAS7, HDAC6, ITSN2, KIF3A, LOC101091160, MAP1B, MAPK8IP3, MAPT, MYH10, MYH14, NEXN, NTN3, OBSL1, PACSIN1, PALLD, PLXNB1, PLXNB3, PPP3CA, PTK2, PTPRS, RAPGEF2, RBFOX2, RHOBTB3, SEMA3G, SEMA4G, SEMA6A, SRGAP2, SS18L1, SYNGAP1, SYT2, SYT3, TIAM2, TNIK, UNC13A, ZFYVE27]
GO:0048858	cell projection morphogenesis	GO_BiologicalProcess-EBI-UniProt-GOA-ACAP-ARAP_16.06.2020_00h00	0.000815329	0.0113472	0.000141452	0.000482602	[4, 5, 6]	Group64	10.5882	45	[ABI1, ADARB1, APBB2, BHLHB9, BRAF, BRSK2, CYFIP1, DDR1, DLG4, EPHB3, FN1, GAS7, HDAC6, ITSN2, KIF3A, LOC101091160, MAP1B, MAPK8IP3, MAPT, MYH10, NEXN, NTN3, OBSL1, PACSIN1, PALLD, PLXNB1, PLXNB3, PPP3CA, PTK2, PTPRS, RAPGEF2, RBFOX2, RHOBTB3, SEMA3G, SEMA4G, SEMA6A, SRGAP2, SS18L1, SYNGAP1, SYT2, SYT3, TIAM2, TNIK, UNC13A, ZFYVE27]
GO:0120039	plasma membrane bounded cell projection morphogenesis	GO_BiologicalProcess-EBI-UniProt-GOA-ACAP-ARAP_16.06.2020_00h00	0.000702973	0.00994795	0.000141452	0.000482602	[5, 6, 7]	Group64	10.6635	45	[ABI1, ADARB1, APBB2, BHLHB9, BRAF, BRSK2, CYFIP1, DDR1, DLG4, EPHB3, FN1, GAS7, HDAC6, ITSN2, KIF3A, LOC101091160, MAP1B, MAPK8IP3, MAPT, MYH10, NEXN, NTN3, OBSL1, PACSIN1, PALLD, PLXNB1, PLXNB3, PPP3CA, PTK2, PTPRS, RAPGEF2, RBFOX2, RHOBTB3, SEMA3G, SEMA4G, SEMA6A, SRGAP2, SS18L1, SYNGAP1, SYT2, SYT3, TIAM2, TNIK, UNC13A, ZFYVE27]
GO:0030182	neuron differentiation	GO_BiologicalProcess-EBI-UniProt-GOA-ACAP-ARAP_16.06.2020_00h00	0.000109988	0.00294	0.000141452	0.000482602	[4, 6, 7, 8]	Group64	9.76471	83	[ABI1, ADARB1, APBB2, ATAT1, BHLHB9, BIN1, BRAF, BRSK2, CAMK2G, CDH23, CDK5RAP2, CDON, CYFIP1, DDR1, DLG4, DLG5, EIF4G1, EPHB3, FARP2, FGFR1, FMR1, FN1, FOLR1, GAS7, GIGYF2, HDAC6, HIPK1, IFT140, IGSF9, ITSN2, JAG2, KCNIP2, KIF3A, LOC101091160, MAP1B, MAPK8IP3, MAPT, MYH10, NEFH, NEURL1, NEXN, NTN3, OBSL1, PACSIN1, PAK4, PALLD, PEX5, PLXNB1, PLXNB3, PPP3CA, PRRX1, PSD, PTCH1, PTK2, PTK2B, PTPRS, …
GO:0048666	neuron development	GO_BiologicalProcess-EBI-UniProt-GOA-ACAP-ARAP_16.06.2020_00h00	0.000416533	0.00674464	0.000141452	0.000482602	[4, 5, 7, 8, 9]	Group64	9.79827	68	[ABI1, ADARB1, APBB2, ATAT1, BHLHB9, BRAF, BRSK2, CAMK2G, CDH23, CYFIP1, DDR1, DLG4, DLG5, EPHB3, FARP2, FGFR1, FMR1, FN1, FOLR1, GAS7, HDAC6, IFT140, IGSF9, ITSN2, KCNIP2, KIF3A, LOC101091160, MAP1B, MAPK8IP3, MAPT, MYH10, NEFH, NEURL1, NEXN, NTN3, OBSL1, PACSIN1, PAK4, PALLD, PLXNB1, PLXNB3, PPP3CA, PRRX1, PSD, PTK2, PTK2B, PTPRS, RAP1GAP2, RAPGEF2, RBFOX2, RHOBTB3, SEMA3G, SEMA4G, SEMA6A, SLC1…
GO:0031175	neuron projection development	GO_BiologicalProcess-EBI-UniProt-GOA-ACAP-ARAP_16.06.2020_00h00	0.000181382	0.00391599	0.000141452	0.000482602	[5, 6, 8, 9, 10]	Group64	10.3333	62	[ABI1, ADARB1, APBB2, BHLHB9, BRAF, BRSK2, CAMK2G, CDH23, CYFIP1, DDR1, DLG4, DLG5, EPHB3, FGFR1, FMR1, FN1, FOLR1, GAS7, HDAC6, IGSF9, ITSN2, KIF3A, LOC101091160, MAP1B, MAPK8IP3, MAPT, MYH10, NEFH, NEURL1, NEXN, NTN3, OBSL1, PACSIN1, PAK4, PALLD, PLXNB1, PLXNB3, PPP3CA, PRRX1, PSD, PTK2, PTK2B, PTPRS, RAP1GAP2, RAPGEF2, RBFOX2, RHOBTB3, SEMA3G, SEMA4G, SEMA6A, SLC12A5, SRGAP2, SS18L1, SYNGAP1, …
GO:0048667	cell morphogenesis involved in neuron differentiation	GO_BiologicalProcess-EBI-UniProt-GOA-ACAP-ARAP_16.06.2020_00h00	0.00668234	0.0482964	0.000141452	0.000482602	[5, 6, 8, 9, 10]	Group64	9.91957	37	[ABI1, ADARB1, APBB2, BHLHB9, BRAF, BRSK2, CYFIP1, DLG4, EPHB3, FN1, HDAC6, KIF3A, MAP1B, MAPK8IP3, MAPT, MYH10, NEXN, NTN3, OBSL1, PALLD, PLXNB1, PLXNB3, PPP3CA, PTK2, PTPRS, RAPGEF2, RBFOX2, RHOBTB3, SEMA3G, SEMA4G, SEMA6A, SS18L1, SYNGAP1, TIAM2, TNIK, WHRN, ZFYVE27]
GO:0016358	dendrite development	GO_BiologicalProcess-EBI-UniProt-GOA-ACAP-ARAP_16.06.2020_00h00	1.22939e-05	0.000544816	0.000141452	0.000482602	[3, 6, 7, 9, 10, 11]	Group64	17.0213	24	[ABI1, BHLHB9, DLG4, DLG5, EPHB3, FMR1, HDAC6, IGSF9, LOC101091160, MAP1B, NEURL1, NTN3, OBSL1, PACSIN1, PAK4, PPP3CA, PTPRS, RAPGEF2, RBFOX2, SLC12A5, SRGAP2, SS18L1, SYNGAP1, TNIK]
GO:0060996	dendritic spine development	GO_BiologicalProcess-EBI-UniProt-GOA-ACAP-ARAP_16.06.2020_00h00	0.000132841	0.00319578	0.000141452	0.000482602	[3, 4, 7, 8, 10, 11, 12]	Group64	23.913	11	[BHLHB9, DLG4, DLG5, EPHB3, FMR1, HDAC6, NEURL1, PAK4, PTPRS, SLC12A5, SRGAP2]
GO:0010975	regulation of neuron projection development	GO_BiologicalProcess-EBI-UniProt-GOA-ACAP-ARAP_16.06.2020_00h00	0.000110421	0.00290546	0.000141452	0.000482602	[6, 7, 8, 9, 10, 11]	Group64	12.5436	36	[BHLHB9, BRAF, BRSK2, CAMK2G, DLG5, EPHB3, FGFR1, FMR1, FN1, ITSN2, LOC101091160, MAPT, NEURL1, OBSL1, PACSIN1, PLXNB1, PLXNB3, PPP3CA, PRRX1, PTK2, PTK2B, PTPRS, RAP1GAP2, RAPGEF2, SEMA3G, SEMA4G, SEMA6A, SS18L1, SYNGAP1, SYT2, SYT3, TIAM2, TNIK, ULK4, UNC13A, ZFYVE27]
GO:0048812	neuron projection morphogenesis	GO_BiologicalProcess-EBI-UniProt-GOA-ACAP-ARAP_16.06.2020_00h00	0.000378708	0.00631431	0.000141452	0.000482602	[6, 7, 8, 9, 10, 11]	Group64	10.9756	45	[ABI1, ADARB1, APBB2, BHLHB9, BRAF, BRSK2, CYFIP1, DDR1, DLG4, EPHB3, FN1, GAS7, HDAC6, ITSN2, KIF3A, LOC101091160, MAP1B, MAPK8IP3, MAPT, MYH10, NEXN, NTN3, OBSL1, PACSIN1, PALLD, PLXNB1, PLXNB3, PPP3CA, PTK2, PTPRS, RAPGEF2, RBFOX2, RHOBTB3, SEMA3G, SEMA4G, SEMA6A, SRGAP2, SS18L1, SYNGAP1, SYT2, SYT3, TIAM2, TNIK, UNC13A, ZFYVE27]
GO:1900006	positive regulation of dendrite development	GO_BiologicalProcess-EBI-UniProt-GOA-ACAP-ARAP_16.06.2020_00h00	0.00210113	0.021315	0.000141452	0.000482602	[4, 5, 6, 7, 8, 9, 10, 11, 12, 13]	Group64	24.1379	7	[BHLHB9, DLG5, LOC101091160, NEURL1, OBSL1, PACSIN1, SS18L1]
GO:0050773	regulation of dendrite development	GO_BiologicalProcess-EBI-UniProt-GOA-ACAP-ARAP_16.06.2020_00h00	0.00274425	0.0268682	0.000141452	0.000482602	[4, 7, 8, 9, 10, 11, 12]	Group64	16.2162	12	[BHLHB9, DLG5, FMR1, LOC101091160, NEURL1, OBSL1, PACSIN1, PPP3CA, PTPRS, RAPGEF2, SS18L1, TNIK]
GO:0016817	hydrolase activity, acting on acid anhydrides	GO_MolecularFunction-EBI-UniProt-GOA-ACAP-ARAP_16.06.2020_00h00	0.000290576	0.00537726	0.000212925	0.00064998	[3]	Group65	9.23379	94	[ABCC2, ABCC4, ABCC5, ABCG4, ABR, ACAP2, AGAP1, AGAP3, AGFG1, ARAP1, ARAP3, ARHGAP23, ARHGAP26, ARHGAP32, ARHGEF10, ARHGEF12, ASAP2, ATL2, ATP1B2, ATP2A3, BMS1, CENPE, CHD6, CHD8, DDX31, DEPDC5, DHX32, DMC1, DNHD1, DYNC2LI1, EPHB3, EVI5, F11R, FGD6, GIT2, GMPS, GNAL, GOPC, KIF16B, KIF1A, KIF1B, KIF27, KIF3A, LOC101083959, LOC101091160, LOC101095212, LOC101095601, MLH3, MMAA, MRAS, MRE11, MSH5, MT…
GO:0044093	positive regulation of molecular function	GO_BiologicalProcess-EBI-UniProt-GOA-ACAP-ARAP_16.06.2020_00h00	0.000373904	0.00629654	0.000212925	0.00064998	[3]	Group65	9.0035	103	[ABI1, ABR, ACAP2, AGAP1, AGAP3, AGFG1, ARAP1, ARAP3, ARHGAP23, ARHGAP26, ARHGAP32, ARHGEF10, ARHGEF12, ASAP2, ATP1B2, ATP2A3, ATP2B4, CAPN3, CASP8, CCNY, CENPE, CHUK, CLOCK, DCUN1D2, DCUN1D3, DCUN1D4, DDR2, DEPDC5, DOK7, EIF4G1, EPB41, EVI5, F11R, FBLN1, FCRL3, FGFR1, FGFR3, FMR1, FN1, GCLM, GIT2, GPRC5C, HNRNPD, IKBKG, ITSN1, KSR1, LAT, LOC101091160, LRP6, MADD, MAP3K6, MAPK8IP3, MAPKAPK5, MRE1…
GO:0050790	regulation of catalytic activity	GO_BiologicalProcess-EBI-UniProt-GOA-ACAP-ARAP_16.06.2020_00h00	0.00148458	0.0165565	0.000212925	0.00064998	[3]	Group65	8.35509	128	[ABI1, ABR, ACAP2, ADARB1, AGAP1, AGAP3, AGFG1, ARAP1, ARAP3, ARHGAP23, ARHGAP26, ARHGAP32, ARHGEF10, ARHGEF12, ARPP19, ASAP2, ATP1B2, ATP2A3, ATP2B4, BIN1, CALML4, CAPN3, CASP8, CCNT2, CCNY, CDK12, CENPE, CRB2, DCUN1D2, DCUN1D3, DCUN1D4, DDR2, DEPDC5, DLG3, DMPK, DOK7, DUSP8, ECM1, EPHB3, EVI5, F11R, FBLN1, FCRL3, FGD6, FGFR1, FGFR3, FN1, GCLM, GIT2, GOPC, GPRC5C, HNRNPD, IKBKE, ITIH4, ITSN1, KS…
GO:0098772	molecular function regulator	GO_BiologicalProcess-EBI-UniProt-GOA-ACAP-ARAP_16.06.2020_00h00	0.00313141	0.0297926	0.000212925	0.00064998	[3]	Group65	8.42021	105	[ABI1, ABR, ACAP2, AGAP1, AGAP3, AGFG1, ARAP1, ARAP3, ARHGAP23, ARHGAP26, ARHGAP32, ARHGEF10, ARHGEF12, ARPP19, ASAP2, ATP1B2, ATP2A3, ATP2B4, BIN1, CALML4, CAPN3, CCNT2, CCNY, CCPG1, CRB2, DENND1A, DENND4C, DEPDC5, DMPK, DOCK3, DOCK9, ELMO1, EPS8L1, EPS8L2, EVI5, FARP1, FARP2, FBLN1, FGD6, FGF19, FGF21, FN1, GBF1, GCLM, GIT2, GOPC, GPRC5C, IKBKE, IL33, IQSEC2, ITIH4, ITSN1, ITSN2, JAG2, KCNAB3, …
GO:0005085	guanyl-nucleotide exchange factor activity	GO_BiologicalProcess-EBI-UniProt-GOA-ACAP-ARAP_16.06.2020_00h00	5.72477e-08	1.37722e-05	0.000212925	0.00064998	[4]	Group65	18.232	33	[ABR, ARHGEF10, ARHGEF12, CCPG1, DENND1A, DENND4C, DOCK3, DOCK9, ELMO1, EPS8L1, EPS8L2, FARP1, FARP2, FGD6, GBF1, IQSEC2, ITSN1, ITSN2, MADD, MCF2L, PLEKHG1, PLEKHG2, PLEKHG5, PSD, RAB3IL1, RABIF, RALGPS1, RALGPS2, RAPGEF2, SH2D3A, SPATA13, TIAM2, VAV2]
GO:0016818	hydrolase activity, acting on acid anhydrides, in phosphorus-containing anhydrides	GO_MolecularFunction-EBI-UniProt-GOA-ACAP-ARAP_16.06.2020_00h00	0.000271547	0.00513803	0.000212925	0.00064998	[4]	Group65	9.25197	94	[ABCC2, ABCC4, ABCC5, ABCG4, ABR, ACAP2, AGAP1, AGAP3, AGFG1, ARAP1, ARAP3, ARHGAP23, ARHGAP26, ARHGAP32, ARHGEF10, ARHGEF12, ASAP2, ATL2, ATP1B2, ATP2A3, BMS1, CENPE, CHD6, CHD8, DDX31, DEPDC5, DHX32, DMC1, DNHD1, DYNC2LI1, EPHB3, EVI5, F11R, FGD6, GIT2, GMPS, GNAL, GOPC, KIF16B, KIF1A, KIF1B, KIF27, KIF3A, LOC101083959, LOC101091160, LOC101095212, LOC101095601, MLH3, MMAA, MRAS, MRE11, MSH5, MT…
GO:0030234	enzyme regulator activity	GO_BiologicalProcess-EBI-UniProt-GOA-ACAP-ARAP_16.06.2020_00h00	0.0008588	0.0116631	0.000212925	0.00064998	[4]	Group65	9.57143	67	[ABI1, ABR, ACAP2, AGAP1, AGAP3, AGFG1, ARAP1, ARAP3, ARHGAP23, ARHGAP26, ARHGAP32, ARHGEF12, ARPP19, ASAP2, ATP1B2, ATP2A3, ATP2B4, BIN1, CALML4, CAPN3, CCNT2, CCNY, CRB2, DEPDC5, DMPK, EVI5, FBLN1, FN1, GCLM, GIT2, GOPC, GPRC5C, IKBKE, ITIH4, ITSN1, LOC101091160, LRP6, NPRL3, OSBPL2, PDGFB, PDPK1, PHACTR2, PPP1R12B, PPP2R2C, PPP2R5C, PPP4R4, RABGAP1, RACGAP1, RAD9A, RAP1GAP, RAP1GAP2, RAPGEF2, …
GO:0043085	positive regulation of catalytic activity	GO_BiologicalProcess-EBI-UniProt-GOA-ACAP-ARAP_16.06.2020_00h00	0.00010373	0.00281744	0.000212925	0.00064998	[4]	Group65	9.64912	88	[ABI1, ABR, ACAP2, AGAP1, AGAP3, AGFG1, ARAP1, ARAP3, ARHGAP23, ARHGAP26, ARHGAP32, ARHGEF10, ARHGEF12, ASAP2, ATP1B2, ATP2A3, ATP2B4, CASP8, CCNY, CENPE, DCUN1D2, DCUN1D3, DCUN1D4, DDR2, DEPDC5, DOK7, EVI5, F11R, FBLN1, FCRL3, FGFR1, FGFR3, FN1, GCLM, GIT2, GPRC5C, HNRNPD, ITSN1, KSR1, LAT, LOC101091160, MADD, MAP3K6, MAPK8IP3, MAPKAPK5, MRE11, NEK1, NEURL1, NOD1, NPRL3, OSBPL2, P2RX7, PAK4, PDG…
GO:0051020	GTPase binding	GO_MolecularFunction-EBI-UniProt-GOA-ACAP-ARAP_16.06.2020_00h00	7.42901e-06	0.000367955	0.000212925	0.00064998	[4]	Group65	12.3188	51	[ABR, ACAP2, ARHGEF10, ARHGEF12, BICD1, CCPG1, CYFIP1, DENND1A, DENND4C, DMXL2, DOCK3, DOCK9, ELMO1, ELMO2, EPS8L1, EPS8L2, EVI5, FARP1, FARP2, FGD6, FMNL2, GBF1, IQSEC2, ITSN1, ITSN2, MADD, MCF2L, NCKAP1, PLEKHG1, PLEKHG2, PLEKHG5, PSD, RAB3IL1, RABGAP1, RABIF, RAD9A, RALGPS1, RALGPS2, RAPGEF2, RHOBTB3, RILPL1, RIMS3, SGSM2, SH2D3A, SH3BP4, SPATA13, SRGAP2, SYTL4, TBC1D5, TIAM2, VAV2]
GO:0051336	regulation of hydrolase activity	GO_BiologicalProcess-EBI-UniProt-GOA-ACAP-ARAP_16.06.2020_00h00	0.00319198	0.0298628	0.000212925	0.00064998	[4]	Group65	8.91566	74	[ABR, ACAP2, AGAP1, AGAP3, AGFG1, ARAP1, ARAP3, ARHGAP23, ARHGAP26, ARHGAP32, ARHGEF10, ARHGEF12, ARPP19, ASAP2, ATP1B2, ATP2A3, BIN1, CASP8, CRB2, DEPDC5, DLG3, DMPK, ECM1, EPHB3, EVI5, F11R, FBLN1, FCRL3, FGD6, FGFR1, FGFR3, FN1, GIT2, ITIH4, LOC101091160, NF1, NOD1, NPRL3, OSBPL2, PDPK1, PHACTR2, PLA2G5, PLXNB1, PLXNB3, PPP2R2C, PPP2R5C, PPP4R4, PPP6R2, PXK, RABGAP1, RACGAP1, RAD9A, RAP1GAP, R…
GO:0008047	enzyme activator activity	GO_BiologicalProcess-EBI-UniProt-GOA-ACAP-ARAP_16.06.2020_00h00	3.11728e-06	0.000238613	0.000212925	0.00064998	[5]	Group65	13.3531	45	[ABI1, ABR, ACAP2, AGAP1, AGAP3, AGFG1, ARAP1, ARAP3, ARHGAP23, ARHGAP26, ARHGAP32, ARHGEF12, ASAP2, ATP1B2, ATP2A3, DEPDC5, EVI5, FBLN1, FN1, GIT2, GPRC5C, ITSN1, LOC101091160, NPRL3, OSBPL2, PDGFB, PDPK1, PPP2R5C, RABGAP1, RACGAP1, RAD9A, RAP1GAP, RAP1GAP2, RAPGEF2, RASA2, RICTOR, SGSM2, SIPA1L2, SRGAP2, STARD8, STRADA, SYNGAP1, TBC1D5, TIAM2, TOM1L1]
GO:0016462	pyrophosphatase activity	GO_MolecularFunction-EBI-UniProt-GOA-ACAP-ARAP_16.06.2020_00h00	0.000236856	0.00474841	0.000212925	0.00064998	[5]	Group65	9.28854	94	[ABCC2, ABCC4, ABCC5, ABCG4, ABR, ACAP2, AGAP1, AGAP3, AGFG1, ARAP1, ARAP3, ARHGAP23, ARHGAP26, ARHGAP32, ARHGEF10, ARHGEF12, ASAP2, ATL2, ATP1B2, ATP2A3, BMS1, CENPE, CHD6, CHD8, DDX31, DEPDC5, DHX32, DMC1, DNHD1, DYNC2LI1, EPHB3, EVI5, F11R, FGD6, GIT2, GMPS, GNAL, GOPC, KIF16B, KIF1A, KIF1B, KIF27, KIF3A, LOC101083959, LOC101091160, LOC101095212, LOC101095601, MLH3, MMAA, MRAS, MRE11, MSH5, MT…
GO:0043087	regulation of GTPase activity	GO_BiologicalProcess-EBI-UniProt-GOA-ACAP-ARAP_16.06.2020_00h00	4.71897e-05	0.00155819	0.000212925	0.00064998	[5]	Group65	12.4242	41	[ABR, ACAP2, AGAP1, AGAP3, AGFG1, ARAP1, ARAP3, ARHGAP23, ARHGAP26, ARHGAP32, ARHGEF10, ARHGEF12, ASAP2, DEPDC5, EPHB3, EVI5, F11R, FGD6, GIT2, LOC101091160, NF1, NPRL3, PLXNB1, PLXNB3, RABGAP1, RACGAP1, RAD9A, RAP1GAP, RAP1GAP2, RAPGEF2, RASA2, RICTOR, SGSM2, SIPA1L2, SRGAP2, STARD8, SYNGAP1, TBC1D5, TIAM2, TSC1, VAV2]
GO:0051345	positive regulation of hydrolase activity	GO_BiologicalProcess-EBI-UniProt-GOA-ACAP-ARAP_16.06.2020_00h00	0.000424327	0.0067412	0.000212925	0.00064998	[5]	Group65	10.5932	50	[ABR, ACAP2, AGAP1, AGAP3, AGFG1, ARAP1, ARAP3, ARHGAP23, ARHGAP26, ARHGAP32, ARHGEF10, ARHGEF12, ASAP2, ATP1B2, ATP2A3, CASP8, DEPDC5, EVI5, F11R, FBLN1, FCRL3, FGFR1, FGFR3, FN1, GIT2, LOC101091160, NOD1, NPRL3, OSBPL2, PDPK1, PLA2G5, PLXNB1, RABGAP1, RACGAP1, RAD9A, RAP1GAP, RAP1GAP2, RAPGEF2, RASA2, SELE, SGSM2, SIPA1L2, SLC39A10, SRGAP2, STARD8, SYNGAP1, TBC1D5, TIAM2, TSC1, WDR60]
GO:0060589	nucleoside-triphosphatase regulator activity	GO_BiologicalProcess-EBI-UniProt-GOA-ACAP-ARAP_16.06.2020_00h00	4.57312e-06	0.000256704	0.000212925	0.00064998	[5]	Group65	14.9123	34	[ABR, ACAP2, AGAP1, AGAP3, AGFG1, ARAP1, ARAP3, ARHGAP23, ARHGAP26, ARHGAP32, ARHGEF12, ASAP2, ATP1B2, DEPDC5, EVI5, GIT2, GOPC, LOC101091160, NPRL3, RABGAP1, RACGAP1, RAD9A, RAP1GAP, RAP1GAP2, RAPGEF2, RASA2, SGSM2, SIPA1L2, SRGAP2, STARD8, SYNGAP1, TBC1D5, TIAM2, TSC1]
GO:0017111	nucleoside-triphosphatase activity	GO_MolecularFunction-EBI-UniProt-GOA-ACAP-ARAP_16.06.2020_00h00	0.000322748	0.0059077	0.000212925	0.00064998	[6]	Group65	9.28793	90	[ABCC2, ABCC4, ABCC5, ABCG4, ABR, ACAP2, AGAP1, AGAP3, AGFG1, ARAP1, ARAP3, ARHGAP23, ARHGAP26, ARHGAP32, ARHGEF10, ARHGEF12, ASAP2, ATL2, ATP1B2, ATP2A3, BMS1, CENPE, CHD6, CHD8, DDX31, DEPDC5, DHX32, DMC1, DNHD1, DYNC2LI1, EPHB3, EVI5, F11R, FGD6, GIT2, GNAL, GOPC, KIF16B, KIF1A, KIF1B, KIF27, KIF3A, LOC101083959, LOC101091160, LOC101095212, LOC101095601, MLH3, MMAA, MRAS, MRE11, MSH5, MTIF2, M…
GO:0030695	GTPase regulator activity	GO_BiologicalProcess-EBI-UniProt-GOA-ACAP-ARAP_16.06.2020_00h00	3.24246e-06	0.000227513	0.000212925	0.00064998	[6]	Group65	15.6098	32	[ABR, ACAP2, AGAP1, AGAP3, AGFG1, ARAP1, ARAP3, ARHGAP23, ARHGAP26, ARHGAP32, ARHGEF12, ASAP2, DEPDC5, EVI5, GIT2, GOPC, LOC101091160, NPRL3, RABGAP1, RACGAP1, RAD9A, RAP1GAP, RAP1GAP2, RAPGEF2, RASA2, SGSM2, SIPA1L2, SRGAP2, STARD8, SYNGAP1, TBC1D5, TIAM2]
GO:0043547	positive regulation of GTPase activity	GO_BiologicalProcess-EBI-UniProt-GOA-ACAP-ARAP_16.06.2020_00h00	9.50451e-05	0.0026676	0.000212925	0.00064998	[6]	Group65	12.7737	35	[ABR, ACAP2, AGAP1, AGAP3, AGFG1, ARAP1, ARAP3, ARHGAP23, ARHGAP26, ARHGAP32, ARHGEF10, ARHGEF12, ASAP2, DEPDC5, EVI5, F11R, GIT2, LOC101091160, NPRL3, PLXNB1, RABGAP1, RACGAP1, RAD9A, RAP1GAP, RAP1GAP2, RAPGEF2, RASA2, SGSM2, SIPA1L2, SRGAP2, STARD8, SYNGAP1, TBC1D5, TIAM2, TSC1]
GO:0005096	GTPase activator activity	GO_BiologicalProcess-EBI-UniProt-GOA-ACAP-ARAP_16.06.2020_00h00	1.40892e-06	0.000131812	0.000212925	0.00064998	[6, 7]	Group65	16.4894	31	[ABR, ACAP2, AGAP1, AGAP3, AGFG1, ARAP1, ARAP3, ARHGAP23, ARHGAP26, ARHGAP32, ARHGEF12, ASAP2, DEPDC5, EVI5, GIT2, LOC101091160, NPRL3, RABGAP1, RACGAP1, RAD9A, RAP1GAP, RAP1GAP2, RAPGEF2, RASA2, SGSM2, SIPA1L2, SRGAP2, STARD8, SYNGAP1, TBC1D5, TIAM2]
GO:0003924	GTPase activity	GO_MolecularFunction-EBI-UniProt-GOA-ACAP-ARAP_16.06.2020_00h00	0.000594429	0.00870451	0.000212925	0.00064998	[7]	Group65	10.0885	57	[ABR, ACAP2, AGAP1, AGAP3, AGFG1, ARAP1, ARAP3, ARHGAP23, ARHGAP26, ARHGAP32, ARHGEF10, ARHGEF12, ASAP2, ATL2, BMS1, DEPDC5, EPHB3, EVI5, F11R, FGD6, GIT2, GNAL, GOPC, LOC101083959, LOC101091160, MMAA, MRAS, MTIF2, NF1, NKIRAS1, NPRL3, NUGGC, PLXNB1, PLXNB3, PPM1J, RAB26, RAB3C, RABGAP1, RACGAP1, RAD9A, RAP1GAP, RAP1GAP2, RAPGEF2, RASA2, RHOBTB1, RHOBTB3, RHOT1, RICTOR, SGSM2, SIPA1L2, SRGAP2, ST…
GO:0006793	phosphorus metabolic process	GO_BiologicalProcess-EBI-UniProt-GOA-ACAP-ARAP_16.06.2020_00h00	0.000394839	0.00651871	1.65884e-07	1.06903e-06	[3]	Group66	8.15432	186	[AATK, ABI1, ACACA, ADARB1, ADCY6, AK4, AKT3, ALDH18A1, ALPK1, ANKRD6, ARPP19, ATF3, ATP2B4, AURKB, BLK, BMX, BRAF, BRSK2, CACNB4, CAMK2G, CCNT2, CCNY, CDC14B, CDC42BPA, CDC42BPG, CDCA2, CDK12, CDK13, CDK19, CDKL2, CDON, CENPE, CHEK2, CHUK, CIT, CSNK1G3, CTDSPL, DCAF1, DCLK2, DDR1, DDR2, DLG3, DMPK, DMTN, DOK7, DUSP8, EIF2AK4, EIF4G1, ELOVL6, EPHB3, FAM126B, FBLN1, FBXW11, FCRL3, FGF19, FGF21, FG…
GO:0016772	transferase activity, transferring phosphorus-containing groups	GO_MolecularFunction-EBI-UniProt-GOA-ACAP-ARAP_16.06.2020_00h00	4.94025e-05	0.00154063	1.65884e-07	1.06903e-06	[3]	Group66	9.29095	114	[AATK, ABI1, ADARB1, AK4, AKT3, ALDH18A1, ALPK1, ATP2B4, AURKB, BLK, BMX, BRAF, BRSK2, CAMK2G, CCNT2, CCNY, CDC42BPA, CDC42BPG, CDK12, CDK13, CDK19, CDKL2, CENPE, CHEK2, CHUK, CIT, CSNK1G3, DCAF1, DCLK2, DDR1, DDR2, DMPK, DOK7, DUSP8, EIF2AK4, EPHB3, FGFR1, FGFR2, FGFR3, FGFRL1, FGGY, FICD, GPHN, GPRC5C, HIPK1, HIPK3, HNRNPD, IKBKE, IPMK, ITSN1, KSR1, LAT, LATS2, LDB2, LOC101091160, LRP6, MADD, M…
GO:0043168	anion binding	GO_MolecularFunction-EBI-UniProt-GOA-ACAP-ARAP_16.06.2020_00h00	2.10059e-07	3.53739e-05	1.65884e-07	1.06903e-06	[3]	Group66	9.10772	197	[AATK, ABCC2, ABCC4, ABCC5, ABCG4, ACACA, ACAP2, ACBD4, ADCY6, AGAP1, AGAP3, AK4, AKT3, ALDH18A1, ALPK1, APPL2, ARAP1, ARAP3, ARHGAP26, ARHGAP32, ARL4A, ATL2, ATP1A3, ATP2A3, ATP2B4, AURKB, BCAN, BCAP29, BIN1, BLK, BMS1, BMX, BRAF, BRSK2, C2CD5, CAMK2G, CCPG1, CDC42BPA, CDC42BPG, CDK12, CDK13, CDK19, CDKL2, CENPE, CHD6, CHD8, CHEK2, CHUK, CIT, CPTP, CRABP2, CSNK1G3, DCLK2, DDR1, DDR2, DDX31, DDX6…
GO:1901265	nucleoside phosphate binding	GO_MolecularFunction-EBI-UniProt-GOA-ACAP-ARAP_16.06.2020_00h00	8.06057e-06	0.000387828	1.65884e-07	1.06903e-06	[3]	Group66	9.04845	155	[AATK, ABCC2, ABCC4, ABCC5, ABCG4, ACACA, ACBD4, ADCY6, AGAP1, AGAP3, AK4, AKT3, ALDH18A1, ALPK1, ARL4A, ATL2, ATP1A3, ATP2A3, ATP2B4, AURKB, BCAP29, BLK, BMS1, BMX, BRAF, BRSK2, CAMK2G, CCPG1, CDC42BPA, CDC42BPG, CDK12, CDK13, CDK19, CDKL2, CDX1, CENPE, CHD6, CHD8, CHEK2, CHUK, CIT, CSNK1G3, DCLK2, DDR1, DDR2, DDX31, DDX60, DHX32, DMC1, DMPK, DNHD1, EIF2AK4, EIF4G1, EPHB3, FGFR1, FGFR2, FGFR3, F…
GO:0000166	nucleotide binding	GO_MolecularFunction-EBI-UniProt-GOA-ACAP-ARAP_16.06.2020_00h00	8.06057e-06	0.000387828	1.65884e-07	1.06903e-06	[3, 4]	Group66	9.04845	155	[AATK, ABCC2, ABCC4, ABCC5, ABCG4, ACACA, ACBD4, ADCY6, AGAP1, AGAP3, AK4, AKT3, ALDH18A1, ALPK1, ARL4A, ATL2, ATP1A3, ATP2A3, ATP2B4, AURKB, BCAP29, BLK, BMS1, BMX, BRAF, BRSK2, CAMK2G, CCPG1, CDC42BPA, CDC42BPG, CDK12, CDK13, CDK19, CDKL2, CDX1, CENPE, CHD6, CHD8, CHEK2, CHUK, CIT, CSNK1G3, DCLK2, DDR1, DDR2, DDX31, DDX60, DHX32, DMC1, DMPK, DNHD1, EIF2AK4, EIF4G1, EPHB3, FGFR1, FGFR2, FGFR3, F…
GO:0006796	phosphate-containing compound metabolic process	GO_BiologicalProcess-EBI-UniProt-GOA-ACAP-ARAP_16.06.2020_00h00	0.000255725	0.00500745	1.65884e-07	1.06903e-06	[4]	Group66	8.22281	186	[AATK, ABI1, ACACA, ADARB1, ADCY6, AK4, AKT3, ALDH18A1, ALPK1, ANKRD6, ARPP19, ATF3, ATP2B4, AURKB, BLK, BMX, BRAF, BRSK2, CACNB4, CAMK2G, CCNT2, CCNY, CDC14B, CDC42BPA, CDC42BPG, CDCA2, CDK12, CDK13, CDK19, CDKL2, CDON, CENPE, CHEK2, CHUK, CIT, CSNK1G3, CTDSPL, DCAF1, DCLK2, DDR1, DDR2, DLG3, DMPK, DMTN, DOK7, DUSP8, EIF2AK4, EIF4G1, ELOVL6, EPHB3, FAM126B, FBLN1, FBXW11, FCRL3, FGF19, FGF21, FG…
GO:0016773	phosphotransferase activity, alcohol group as acceptor	GO_MolecularFunction-EBI-UniProt-GOA-ACAP-ARAP_16.06.2020_00h00	0.000236856	0.00474841	1.65884e-07	1.06903e-06	[4]	Group66	9.28854	94	[AATK, ABI1, ADARB1, AKT3, ALPK1, ATP2B4, AURKB, BLK, BMX, BRAF, BRSK2, CAMK2G, CCNT2, CCNY, CDC42BPA, CDC42BPG, CDK12, CDK13, CDK19, CDKL2, CENPE, CHEK2, CHUK, CIT, CSNK1G3, DCAF1, DCLK2, DDR1, DDR2, DMPK, DOK7, DUSP8, EIF2AK4, EPHB3, FGFR1, FGFR2, FGFR3, FGFRL1, FGGY, GPRC5C, HIPK1, HIPK3, IKBKE, IPMK, KSR1, LAT, LATS2, LOC101091160, LRP6, MADD, MAP3K6, MAPK8IP3, MAPKAPK5, MARK3, MAST1, MAST2, …
GO:0032553	ribonucleotide binding	GO_MolecularFunction-EBI-UniProt-GOA-ACAP-ARAP_16.06.2020_00h00	3.99288e-06	0.000240143	1.65884e-07	1.06903e-06	[3, 4, 5]	Group66	9.30834	144	[AATK, ABCC2, ABCC4, ABCC5, ABCG4, ACACA, ACBD4, ADCY6, AGAP1, AGAP3, AK4, AKT3, ALDH18A1, ALPK1, ARL4A, ATL2, ATP1A3, ATP2A3, ATP2B4, AURKB, BLK, BMS1, BMX, BRAF, BRSK2, CAMK2G, CCPG1, CDC42BPA, CDC42BPG, CDK12, CDK13, CDK19, CDKL2, CENPE, CHD6, CHD8, CHEK2, CHUK, CIT, CSNK1G3, DCLK2, DDR1, DDR2, DDX31, DDX60, DHX32, DMC1, DMPK, DNHD1, EIF2AK4, EIF4G1, EPHB3, FGFR1, FGFR2, FGFR3, FICD, GMPS, GNA…
GO:0035556	intracellular signal transduction	GO_BiologicalProcess-EBI-UniProt-GOA-ACAP-ARAP_16.06.2020_00h00	9.42251e-07	0.000105783	1.65884e-07	1.06903e-06	[3, 4, 5]	Group66	9.24791	166	[ABR, ACKR2, ADCY6, ADGRB2, ADGRL2, AKT3, ALPK1, ANKRD6, ARHGAP26, ARHGAP32, ARHGEF10, ARHGEF12, ARNTL, ATF3, ATP2A3, ATP2B4, BMX, BRAF, BRSK2, CALML4, CAPN3, CDC42BPA, CDC42BPG, CDK12, CDON, CHEK2, CHRM3, CHUK, CIT, CMKLR1, CNKSR1, CXCR2, CYFIP1, DCLK2, DDX60, DEPDC5, DLG5, DMPK, DMTN, DOCK3, DOCK9, DTL, DUSP8, ELL3, ELMO1, EPS8L1, EPS8L2, F11R, FAIM, FARP2, FBLN1, FBXW11, FCRL3, FGF19, FGF21, F…
GO:0035639	purine ribonucleoside triphosphate binding	GO_MolecularFunction-EBI-UniProt-GOA-ACAP-ARAP_16.06.2020_00h00	1.38828e-06	0.000137522	1.65884e-07	1.06903e-06	[4]	Group66	9.53347	141	[AATK, ABCC2, ABCC4, ABCC5, ABCG4, ACACA, ADCY6, AGAP1, AGAP3, AK4, AKT3, ALDH18A1, ALPK1, ARL4A, ATL2, ATP1A3, ATP2A3, ATP2B4, AURKB, BLK, BMS1, BMX, BRAF, BRSK2, CAMK2G, CCPG1, CDC42BPA, CDC42BPG, CDK12, CDK13, CDK19, CDKL2, CENPE, CHD6, CHD8, CHEK2, CHUK, CIT, CSNK1G3, DCLK2, DDR1, DDR2, DDX31, DDX60, DHX32, DMC1, DMPK, DNHD1, EIF2AK4, EIF4G1, EPHB3, FGFR1, FGFR2, FGFR3, FICD, GMPS, GNAL, GPHN…
GO:0017076	purine nucleotide binding	GO_MolecularFunction-EBI-UniProt-GOA-ACAP-ARAP_16.06.2020_00h00	3.34492e-06	0.000225314	1.65884e-07	1.06903e-06	[4, 5]	Group66	9.33852	144	[AATK, ABCC2, ABCC4, ABCC5, ABCG4, ACACA, ACBD4, ADCY6, AGAP1, AGAP3, AK4, AKT3, ALDH18A1, ALPK1, ARL4A, ATL2, ATP1A3, ATP2A3, ATP2B4, AURKB, BLK, BMS1, BMX, BRAF, BRSK2, CAMK2G, CCPG1, CDC42BPA, CDC42BPG, CDK12, CDK13, CDK19, CDKL2, CENPE, CHD6, CHD8, CHEK2, CHUK, CIT, CSNK1G3, DCLK2, DDR1, DDR2, DDX31, DDX60, DHX32, DMC1, DMPK, DNHD1, EIF2AK4, EIF4G1, EPHB3, FGFR1, FGFR2, FGFR3, FICD, GMPS, GNA…
GO:0036211	protein modification process	GO_BiologicalProcess-EBI-UniProt-GOA-ACAP-ARAP_16.06.2020_00h00	0.00323935	0.0299728	1.65884e-07	1.06903e-06	[4, 5]	Group66	7.66002	219	[AATK, ABI1, ADARB1, AGBL2, AKT3, ALG6, ALPK1, ANKRD6, ARNTL, ARPP19, ASPSCR1, ASXL1, ATAT1, ATF3, ATP2B4, AURKB, BFAR, BLK, BMX, BRAF, BRMS1L, BRSK2, CAMK2G, CAND2, CAPN3, CCNB1IP1, CCNT2, CCNY, CDC14B, CDC42BPA, CDC42BPG, CDCA2, CDK12, CDK13, CDK19, CDKL2, CDON, CENPE, CHEK2, CHUK, CIT, CLOCK, CSNK1G3, CTCF, CTDSPL, CUL9, DCAF1, DCLK2, DCUN1D2, DCUN1D3, DCUN1D4, DDR1, DDR2, DMPK, DMTN, DOK7, DP…
GO:0016310	phosphorylation	GO_BiologicalProcess-EBI-UniProt-GOA-ACAP-ARAP_16.06.2020_00h00	0.000357059	0.00619883	1.65884e-07	1.06903e-06	[5]	Group66	8.53659	140	[AATK, ABI1, ADARB1, AK4, AKT3, ALDH18A1, ALPK1, ANKRD6, ATF3, ATP2B4, AURKB, BLK, BMX, BRAF, BRSK2, CAMK2G, CCNT2, CCNY, CDC42BPA, CDC42BPG, CDK12, CDK13, CDK19, CDKL2, CDON, CENPE, CHEK2, CHUK, CIT, CSNK1G3, CTDSPL, DCAF1, DCLK2, DDR1, DDR2, DMPK, DMTN, DOK7, DUSP8, EIF2AK4, EIF4G1, EPHB3, FAM126B, FBLN1, FCRL3, FGF19, FGF21, FGFR1, FGFR2, FGFR3, FGFRL1, FGGY, FMR1, FN1, FOXM1, GPRC5C, HDAC6, H…
GO:0032555	purine ribonucleotide binding	GO_MolecularFunction-EBI-UniProt-GOA-ACAP-ARAP_16.06.2020_00h00	4.00569e-06	0.000232606	1.65884e-07	1.06903e-06	[4, 5, 6]	Group66	9.32203	143	[AATK, ABCC2, ABCC4, ABCC5, ABCG4, ACACA, ACBD4, ADCY6, AGAP1, AGAP3, AK4, AKT3, ALDH18A1, ALPK1, ARL4A, ATL2, ATP1A3, ATP2A3, ATP2B4, AURKB, BLK, BMS1, BMX, BRAF, BRSK2, CAMK2G, CCPG1, CDC42BPA, CDC42BPG, CDK12, CDK13, CDK19, CDKL2, CENPE, CHD6, CHD8, CHEK2, CHUK, CIT, CSNK1G3, DCLK2, DDR1, DDR2, DDX31, DDX60, DHX32, DMC1, DMPK, DNHD1, EIF2AK4, EIF4G1, EPHB3, FGFR1, FGFR2, FGFR3, FICD, GMPS, GNA…
GO:0006464	cellular protein modification process	GO_BiologicalProcess-EBI-UniProt-GOA-ACAP-ARAP_16.06.2020_00h00	0.00323935	0.0299728	1.65884e-07	1.06903e-06	[5, 6]	Group66	7.66002	219	[AATK, ABI1, ADARB1, AGBL2, AKT3, ALG6, ALPK1, ANKRD6, ARNTL, ARPP19, ASPSCR1, ASXL1, ATAT1, ATF3, ATP2B4, AURKB, BFAR, BLK, BMX, BRAF, BRMS1L, BRSK2, CAMK2G, CAND2, CAPN3, CCNB1IP1, CCNT2, CCNY, CDC14B, CDC42BPA, CDC42BPG, CDCA2, CDK12, CDK13, CDK19, CDKL2, CDON, CENPE, CHEK2, CHUK, CIT, CLOCK, CSNK1G3, CTCF, CTDSPL, CUL9, DCAF1, DCLK2, DCUN1D2, DCUN1D3, DCUN1D4, DDR1, DDR2, DMPK, DMTN, DOK7, DP…
GO:0030554	adenyl nucleotide binding	GO_MolecularFunction-EBI-UniProt-GOA-ACAP-ARAP_16.06.2020_00h00	1.54781e-06	0.000137185	1.65884e-07	1.06903e-06	[5, 6]	Group66	9.83213	123	[AATK, ABCC2, ABCC4, ABCC5, ABCG4, ACACA, ACBD4, ADCY6, AK4, AKT3, ALDH18A1, ALPK1, ATP1A3, ATP2A3, ATP2B4, AURKB, BLK, BMX, BRAF, BRSK2, CAMK2G, CDC42BPA, CDC42BPG, CDK12, CDK13, CDK19, CDKL2, CENPE, CHD6, CHD8, CHEK2, CHUK, CIT, CSNK1G3, DCLK2, DDR1, DDR2, DDX31, DDX60, DHX32, DMC1, DMPK, DNHD1, EIF2AK4, EIF4G1, EPHB3, FGFR1, FGFR2, FGFR3, FICD, GMPS, GPHN, HELZ, HIPK1, HIPK3, IKBKE, KIF16B, KI…
GO:0016301	kinase activity	GO_BiologicalProcess-EBI-UniProt-GOA-ACAP-ARAP_16.06.2020_00h00	2.3228e-05	0.000869243	1.65884e-07	1.06903e-06	[6]	Group66	9.63303	105	[AATK, ABI1, ADARB1, AK4, AKT3, ALDH18A1, ALPK1, ATP2B4, AURKB, BLK, BMX, BRAF, BRSK2, CAMK2G, CCNT2, CCNY, CDC42BPA, CDC42BPG, CDK12, CDK13, CDK19, CDKL2, CENPE, CHEK2, CHUK, CIT, CSNK1G3, DCAF1, DCLK2, DDR1, DDR2, DMPK, DOK7, DUSP8, EIF2AK4, EPHB3, FGFR1, FGFR2, FGFR3, FGFRL1, FGGY, GPRC5C, HIPK1, HIPK3, IKBKE, IPMK, ITSN1, KSR1, LAT, LATS2, LDB2, LOC101091160, LRP6, MADD, MAP3K6, MAPK8IP3, MAP…
GO:0032559	adenyl ribonucleotide binding	GO_MolecularFunction-EBI-UniProt-GOA-ACAP-ARAP_16.06.2020_00h00	1.20917e-06	0.000127265	1.65884e-07	1.06903e-06	[5, 6, 7]	Group66	9.87952	123	[AATK, ABCC2, ABCC4, ABCC5, ABCG4, ACACA, ACBD4, ADCY6, AK4, AKT3, ALDH18A1, ALPK1, ATP1A3, ATP2A3, ATP2B4, AURKB, BLK, BMX, BRAF, BRSK2, CAMK2G, CDC42BPA, CDC42BPG, CDK12, CDK13, CDK19, CDKL2, CENPE, CHD6, CHD8, CHEK2, CHUK, CIT, CSNK1G3, DCLK2, DDR1, DDR2, DDX31, DDX60, DHX32, DMC1, DMPK, DNHD1, EIF2AK4, EIF4G1, EPHB3, FGFR1, FGFR2, FGFR3, FICD, GMPS, GPHN, HELZ, HIPK1, HIPK3, IKBKE, KIF16B, KI…
GO:0005524	ATP binding	GO_MolecularFunction-EBI-UniProt-GOA-ACAP-ARAP_16.06.2020_00h00	7.68602e-07	9.24518e-05	1.65884e-07	1.06903e-06	[5, 6, 7, 8]	Group66	10.0083	121	[AATK, ABCC2, ABCC4, ABCC5, ABCG4, ACACA, ADCY6, AK4, AKT3, ALDH18A1, ALPK1, ATP1A3, ATP2A3, ATP2B4, AURKB, BLK, BMX, BRAF, BRSK2, CAMK2G, CDC42BPA, CDC42BPG, CDK12, CDK13, CDK19, CDKL2, CENPE, CHD6, CHD8, CHEK2, CHUK, CIT, CSNK1G3, DCLK2, DDR1, DDR2, DDX31, DDX60, DHX32, DMC1, DMPK, DNHD1, EIF2AK4, EIF4G1, EPHB3, FGFR1, FGFR2, FGFR3, FICD, GMPS, GPHN, HELZ, HIPK1, HIPK3, IKBKE, KIF16B, KIF1A, KI…
GO:0006468	protein phosphorylation	GO_BiologicalProcess-EBI-UniProt-GOA-ACAP-ARAP_16.06.2020_00h00	0.00035562	0.00623816	1.65884e-07	1.06903e-06	[6, 7]	Group66	8.76552	120	[AATK, ABI1, ADARB1, AKT3, ALPK1, ANKRD6, ATF3, ATP2B4, AURKB, BLK, BMX, BRAF, BRSK2, CAMK2G, CCNT2, CCNY, CDC42BPA, CDC42BPG, CDK12, CDK13, CDK19, CDKL2, CDON, CENPE, CHEK2, CHUK, CIT, CSNK1G3, CTDSPL, DCAF1, DCLK2, DDR1, DDR2, DMPK, DMTN, DOK7, DUSP8, EIF2AK4, EIF4G1, EPHB3, FBLN1, FCRL3, FGF19, FGF21, FGFR1, FGFR2, FGFR3, FGFRL1, FMR1, FN1, FOXM1, GPRC5C, HDAC6, HIPK1, HIPK3, IKBKE, INPP5K, KS…
GO:0004672	protein kinase activity	GO_BiologicalProcess-EBI-UniProt-GOA-ACAP-ARAP_16.06.2020_00h00	0.000268687	0.0051417	1.65884e-07	1.06903e-06	[7, 8]	Group66	9.42982	86	[AATK, ABI1, ADARB1, AKT3, ALPK1, ATP2B4, AURKB, BLK, BMX, BRAF, BRSK2, CAMK2G, CCNT2, CCNY, CDC42BPA, CDC42BPG, CDK12, CDK13, CDK19, CDKL2, CENPE, CHEK2, CHUK, CIT, CSNK1G3, DCAF1, DCLK2, DDR1, DDR2, DMPK, DOK7, DUSP8, EIF2AK4, EPHB3, FGFR1, FGFR2, FGFR3, FGFRL1, GPRC5C, HIPK1, HIPK3, IKBKE, KSR1, LAT, LATS2, LOC101091160, LRP6, MADD, MAP3K6, MAPK8IP3, MAPKAPK5, MARK3, MAST1, MAST2, MAST3, MINK1…
GO:0048518	positive regulation of biological process	GO_BiologicalProcess-EBI-UniProt-GOA-ACAP-ARAP_16.06.2020_00h00	0.00158616	0.017573	0.000277908	0.00070081	[1, 2, 3]	Group67	7.51008	298	[ABI1, ABR, ADARB1, ADGRA2, ADGRB2, AKT3, ALPK1, ANGEL2, ANKRD6, APBB2, APC, APPL2, ARAP1, ARHGEF10, ARNT2, ARNTL, ASPSCR1, ASXL1, ATAT1, ATF3, ATP2A3, ATP2B4, AURKB, BHLHB9, BICD1, BIN1, BLK, BRAF, C2CD5, CACNB4, CAPN3, CASP8, CCBE1, CCNY, CCP110, CD63, CDC14B, CDCA2, CDK12, CDK5RAP2, CDON, CDX1, CENPE, CENPJ, CEP250, CHD6, CHD8, CHEK2, CHRM3, CHUK, CIT, CLOCK, CLYBL, CMKLR1, CPEB3, CRB2, CSNK1G…
GO:0048519	negative regulation of biological process	GO_BiologicalProcess-EBI-UniProt-GOA-ACAP-ARAP_16.06.2020_00h00	0.00496926	0.0406225	0.000277908	0.00070081	[1, 2, 3]	Group67	7.47801	255	[ABR, ADARB1, ADGRA2, ADGRB2, ANGEL2, ANKRD6, APBB2, APC, APPL2, ARAP1, ARNTL, ARPP19, ASXL1, ATF3, ATP2B4, AURKB, BFAR, BHLHB9, BIN1, BRAF, BRMS1L, CAPN3, CBY1, CCP110, CDC14B, CDK12, CDK13, CDK5RAP2, CENPJ, CHD8, CHEK2, CILP, CLMN, CLOCK, CMKLR1, CPEB3, CPTP, CRB2, CTCF, CTDSPL, CTNNA1, CUX1, DCAF1, DCBLD2, DCUN1D3, DDR1, DEPDC5, DLEC1, DLG3, DLG5, DLK1, DLK2, DMTN, DNAJB5, DPF2, DTL, DUSP8, EC…
GO:0019222	regulation of metabolic process	GO_BiologicalProcess-EBI-UniProt-GOA-ACAP-ARAP_16.06.2020_00h00	0.000782409	0.0109798	0.000277908	0.00070081	[2, 3]	Group67	7.46816	346	[ABI1, ADARB1, AK4, ANGEL2, ANKRA2, ANKRD6, APBA1, APBB2, APC, APPL2, ARNT2, ARNTL, ARPP19, ASPSCR1, ASXL1, ATF3, ATP2A3, ATP2B4, BIN1, BRAF, BRMS1L, C2CD3, CAPN3, CASP8, CCBE1, CCNT2, CCNY, CD63, CDCA2, CDK12, CDK13, CDK5RAP2, CDON, CDX1, CENPE, CENPJ, CHD6, CHD8, CHEK2, CHUK, CILP, CLOCK, CLYBL, CMKLR1, CPEB1, CPEB3, CPTP, CRB2, CREG1, CREM, CTCF, CTDSPL, CUX1, CYFIP1, DCAF1, DCUN1D2, DCUN1D3, …
GO:0050794	regulation of cellular process	GO_BiologicalProcess-EBI-UniProt-GOA-ACAP-ARAP_16.06.2020_00h00	4.84635e-05	0.00153986	0.000277908	0.00070081	[2, 3]	Group67	7.24491	573	[ABI1, ABR, ACKR2, ADARB1, ADCY6, ADGRA2, ADGRB2, ADGRD2, ADGRL2, AFDN, AGAP1, AGAP3, AGRN, AK4, AKT3, ALPK1, ANGEL2, ANKRA2, ANKRD6, APBA1, APBB2, APC, APPL2, ARAP1, ARAP3, ARHGAP23, ARHGAP26, ARHGAP32, ARHGAP8, ARHGEF10, ARHGEF12, ARNT2, ARNTL, ARPP19, ASPSCR1, ASXL1, ATAT1, ATF3, ATP1A3, ATP2A3, ATP2B4, AURKB, BEGAIN, BFAR, BHLHB9, BICD1, BIN1, BLK, BMX, BRAF, BRMS1L, BRSK2, C2CD3, C2CD5, CACN…
GO:0048522	positive regulation of cellular process	GO_BiologicalProcess-EBI-UniProt-GOA-ACAP-ARAP_16.06.2020_00h00	0.000454524	0.00702219	0.000277908	0.00070081	[2, 3, 4]	Group67	7.70925	280	[ABI1, ABR, ADGRA2, ADGRB2, AKT3, ALPK1, ANKRD6, APBB2, APC, APPL2, ARAP1, ARHGEF10, ARNT2, ARNTL, ASPSCR1, ASXL1, ATAT1, ATF3, ATP2A3, ATP2B4, AURKB, BHLHB9, BICD1, BIN1, BLK, BRAF, C2CD5, CACNB4, CAPN3, CASP8, CCBE1, CCNY, CCP110, CD63, CDC14B, CDCA2, CDK12, CDK5RAP2, CDON, CDX1, CENPE, CENPJ, CEP250, CHD6, CHD8, CHEK2, CHUK, CIT, CLOCK, CLYBL, CMKLR1, CPEB3, CRB2, CSNK1G3, CTCF, CTNNA1, CYFIP1…
GO:0048523	negative regulation of cellular process	GO_BiologicalProcess-EBI-UniProt-GOA-ACAP-ARAP_16.06.2020_00h00	0.00182462	0.0192041	0.000277908	0.00070081	[2, 3, 4]	Group67	7.67255	239	[ABR, ADARB1, ADGRA2, ANGEL2, ANKRD6, APBB2, APC, APPL2, ARAP1, ARNTL, ARPP19, ASXL1, ATF3, ATP2B4, AURKB, BFAR, BHLHB9, BIN1, BRAF, BRMS1L, CAPN3, CBY1, CCP110, CDC14B, CDK12, CDK13, CDK5RAP2, CENPJ, CHD8, CHEK2, CILP, CLMN, CLOCK, CPEB3, CPTP, CRB2, CTCF, CTDSPL, CTNNA1, CUX1, DCAF1, DCBLD2, DCUN1D3, DDR1, DEPDC5, DLEC1, DLG3, DLG5, DLK1, DLK2, DMTN, DNAJB5, DPF2, DTL, DUSP8, ECM1, EIF2AK4, EIF…
GO:0009889	regulation of biosynthetic process	GO_BiologicalProcess-EBI-UniProt-GOA-ACAP-ARAP_16.06.2020_00h00	0.00444349	0.037228	0.000277908	0.00070081	[3, 4]	Group67	7.62411	215	[AK4, ANKRA2, APBB2, ARNT2, ARNTL, ASXL1, ATF3, ATP2B4, BRMS1L, CAPN3, CCNT2, CDK12, CDK13, CDK5RAP2, CDON, CDX1, CENPJ, CHD6, CHD8, CHEK2, CHUK, CLOCK, CMKLR1, CPEB1, CPEB3, CREG1, CREM, CTCF, CUX1, CYFIP1, DCAF1, DDR2, DNAJB5, DPF2, EBF3, ECM1, EIF2AK4, EIF4G1, EIF4G3, ELL3, EMSY, EPC1, ETV4, FBXW11, FGF19, FGFR1, FMR1, FOXJ3, FOXM1, FOXP3, GHSR, GIGYF2, GLI1, GLIS2, HCFC2, HDAC6, HNRNPD, HNRNP…
GO:0031323	regulation of cellular metabolic process	GO_BiologicalProcess-EBI-UniProt-GOA-ACAP-ARAP_16.06.2020_00h00	0.00182515	0.0190904	0.000277908	0.00070081	[3, 4]	Group67	7.45593	313	[ABI1, ADARB1, AK4, ANGEL2, ANKRA2, ANKRD6, APBB2, APPL2, ARNT2, ARNTL, ARPP19, ASPSCR1, ASXL1, ATF3, ATP2A3, ATP2B4, BIN1, BRAF, BRMS1L, CAPN3, CASP8, CCBE1, CCNT2, CCNY, CD63, CDCA2, CDK12, CDK13, CDK5RAP2, CDON, CDX1, CENPE, CENPJ, CHD6, CHD8, CHEK2, CHUK, CLOCK, CLYBL, CMKLR1, CPEB1, CPEB3, CPTP, CRB2, CREG1, CREM, CTCF, CTDSPL, CUX1, CYFIP1, DCAF1, DCUN1D2, DCUN1D3, DCUN1D4, DDR2, DEPDC5, DL…
GO:0051171	regulation of nitrogen compound metabolic process	GO_BiologicalProcess-EBI-UniProt-GOA-ACAP-ARAP_16.06.2020_00h00	0.00101328	0.0128298	0.000277908	0.00070081	[3, 4]	Group67	7.55667	300	[ABI1, ADARB1, AK4, ANGEL2, ANKRA2, ANKRD6, APBB2, APC, ARNT2, ARNTL, ARPP19, ASPSCR1, ASXL1, ATF3, ATP2A3, ATP2B4, BIN1, BRAF, BRMS1L, C2CD3, CAPN3, CASP8, CCBE1, CCNT2, CCNY, CDCA2, CDK12, CDK13, CDK5RAP2, CDON, CDX1, CENPE, CENPJ, CHD6, CHD8, CHEK2, CHUK, CLOCK, CLYBL, CMKLR1, CPEB1, CPEB3, CRB2, CREG1, CREM, CTCF, CTDSPL, CUX1, CYFIP1, DCAF1, DCUN1D2, DCUN1D3, DCUN1D4, DDR2, DMPK, DMTN, DNAJB…
GO:0060255	regulation of macromolecule metabolic process	GO_BiologicalProcess-EBI-UniProt-GOA-ACAP-ARAP_16.06.2020_00h00	0.000448807	0.00699807	0.000277908	0.00070081	[3, 4]	Group67	7.5712	327	[ABI1, ADARB1, ANGEL2, ANKRA2, ANKRD6, APBA1, APBB2, APC, APPL2, ARNT2, ARNTL, ARPP19, ASPSCR1, ASXL1, ATF3, ATP2A3, ATP2B4, BIN1, BRAF, BRMS1L, C2CD3, CAPN3, CASP8, CCBE1, CCNT2, CCNY, CD63, CDCA2, CDK12, CDK13, CDK5RAP2, CDON, CDX1, CENPE, CENPJ, CHD6, CHD8, CHEK2, CHUK, CILP, CLOCK, CMKLR1, CPEB1, CPEB3, CPTP, CRB2, CREG1, CREM, CTCF, CTDSPL, CUX1, CYFIP1, DCAF1, DCUN1D2, DCUN1D3, DCUN1D4, DDR…
GO:0080090	regulation of primary metabolic process	GO_BiologicalProcess-EBI-UniProt-GOA-ACAP-ARAP_16.06.2020_00h00	0.00351689	0.0321872	0.000277908	0.00070081	[3, 4]	Group67	7.4065	301	[ABI1, ADARB1, AK4, ANGEL2, ANKRA2, ANKRD6, APBB2, APC, APPL2, ARNT2, ARNTL, ARPP19, ASPSCR1, ASXL1, ATF3, ATP2A3, ATP2B4, BIN1, BRAF, BRMS1L, C2CD3, CAPN3, CASP8, CCBE1, CCNT2, CCNY, CDCA2, CDK12, CDK13, CDK5RAP2, CDON, CDX1, CENPE, CENPJ, CHD6, CHD8, CHEK2, CHUK, CLOCK, CMKLR1, CPEB1, CPEB3, CRB2, CREG1, CREM, CTCF, CTDSPL, CUX1, CYFIP1, DCAF1, DCUN1D2, DCUN1D3, DCUN1D4, DDR2, DMPK, DMTN, DNAJB…
GO:0018130	heterocycle biosynthetic process	GO_BiologicalProcess-EBI-UniProt-GOA-ACAP-ARAP_16.06.2020_00h00	0.00553589	0.0429605	0.000277908	0.00070081	[4]	Group67	7.60594	210	[ADCY6, AK4, ALDH18A1, ANKRA2, APBB2, ARNT2, ARNTL, ASXL1, ATF3, ATP2B4, BDP1, BRMS1L, CAPN3, CCNT2, CDK12, CDK13, CDK5RAP2, CDON, CDX1, CENPJ, CHD6, CHD8, CHEK2, CHUK, CLOCK, CMKLR1, CPEB3, CREG1, CREM, CTCF, CUX1, DCAF1, DDR2, DIDO1, DNAJB5, DPF2, DTL, EBF3, ECM1, ELL3, ELOVL6, EMSY, EPC1, ETV4, FBXW11, FGFR1, FOXJ3, FOXM1, FOXP3, GCH1, GLI1, GLIS2, GMPS, GPHN, HCFC2, HNRNPD, HNRNPK, HPRT1, HSF…
GO:1901362	organic cyclic compound biosynthetic process	GO_BiologicalProcess-EBI-UniProt-GOA-ACAP-ARAP_16.06.2020_00h00	0.00594906	0.0447242	0.000277908	0.00070081	[4]	Group67	7.57576	215	[ADCY6, AK4, ALDH18A1, ANKRA2, APBB2, ARNT2, ARNTL, ASXL1, ATF3, ATP2B4, BDP1, BRMS1L, CAPN3, CCNT2, CDK12, CDK13, CDK5RAP2, CDON, CDX1, CENPJ, CHD6, CHD8, CHEK2, CHUK, CLOCK, CMKLR1, CPEB3, CREG1, CREM, CTCF, CUX1, CYP1A1, DCAF1, DDR2, DHCR7, DIDO1, DNAJB5, DPF2, DTL, EBF3, ECM1, ELL3, ELOVL6, EMSY, EPC1, ETV4, FBXW11, FGF19, FGFR1, FOXJ3, FOXM1, FOXP3, GCH1, GLI1, GLIS2, GMPS, GPHN, HCFC2, HNRN…
GO:0010468	regulation of gene expression	GO_BiologicalProcess-EBI-UniProt-GOA-ACAP-ARAP_16.06.2020_00h00	0.00395233	0.0346652	0.000277908	0.00070081	[4, 5]	Group67	7.55667	240	[ANGEL2, ANKRA2, APBA1, APBB2, APPL2, ARNT2, ARNTL, ASXL1, ATF3, ATP2B4, BRAF, BRMS1L, CAPN3, CCBE1, CCNT2, CDK12, CDK13, CDK5RAP2, CDON, CDX1, CHD6, CHD8, CHEK2, CHUK, CILP, CLOCK, CMKLR1, CPEB1, CPEB3, CPTP, CREG1, CREM, CTCF, CUX1, CYFIP1, DCAF1, DDR2, DDX60, DNAJB5, DPF2, EBF3, ECM1, EIF2AK4, EIF4G1, EIF4G3, ELL3, EMSY, EPC1, ETV4, F11R, FBXW11, FGF19, FGFR1, FMR1, FN1, FOXJ3, FOXM1, FOXP3, G…
GO:0010556	regulation of macromolecule biosynthetic process	GO_BiologicalProcess-EBI-UniProt-GOA-ACAP-ARAP_16.06.2020_00h00	0.00235822	0.0234985	0.000277908	0.00070081	[4, 5]	Group67	7.74622	210	[ANKRA2, APBB2, ARNT2, ARNTL, ASXL1, ATF3, ATP2B4, BRMS1L, CAPN3, CCNT2, CDK12, CDK13, CDK5RAP2, CDON, CDX1, CENPJ, CHD6, CHD8, CHEK2, CHUK, CLOCK, CMKLR1, CPEB1, CPEB3, CREG1, CREM, CTCF, CUX1, CYFIP1, DCAF1, DDR2, DNAJB5, DPF2, EBF3, ECM1, EIF2AK4, EIF4G1, EIF4G3, ELL3, EMSY, EPC1, ETV4, FBXW11, FGFR1, FMR1, FOXJ3, FOXM1, FOXP3, GHSR, GIGYF2, GLI1, GLIS2, HCFC2, HDAC6, HNRNPD, HNRNPK, HSF2, IFT…
GO:0019219	regulation of nucleobase-containing compound metabolic process	GO_BiologicalProcess-EBI-UniProt-GOA-ACAP-ARAP_16.06.2020_00h00	0.00467649	0.0389862	0.000277908	0.00070081	[4, 5]	Group67	7.65766	204	[AK4, ANGEL2, ANKRA2, APBB2, ARNT2, ARNTL, ASXL1, ATF3, ATP2B4, BRMS1L, CAPN3, CCNT2, CDK12, CDK13, CDK5RAP2, CDON, CDX1, CENPJ, CHD6, CHD8, CHEK2, CHUK, CLOCK, CMKLR1, CPEB3, CREG1, CREM, CTCF, CUX1, DCAF1, DDR2, DNAJB5, DPF2, EBF3, ECM1, ELL3, EMSY, EPC1, ETV4, FBXW11, FGFR1, FMR1, FOXJ3, FOXM1, FOXP3, GIGYF2, GLI1, GLIS2, HCFC2, HNRNPD, HNRNPK, HSF2, IFT74, IKBKG, IKZF1, IKZF2, IL33, JADE1, KA…
GO:0031326	regulation of cellular biosynthetic process	GO_BiologicalProcess-EBI-UniProt-GOA-ACAP-ARAP_16.06.2020_00h00	0.00330937	0.0304534	0.000277908	0.00070081	[4, 5]	Group67	7.67575	214	[AK4, ANKRA2, APBB2, ARNT2, ARNTL, ASXL1, ATF3, ATP2B4, BRMS1L, CAPN3, CCNT2, CDK12, CDK13, CDK5RAP2, CDON, CDX1, CENPJ, CHD6, CHD8, CHEK2, CHUK, CLOCK, CMKLR1, CPEB1, CPEB3, CREG1, CREM, CTCF, CUX1, CYFIP1, DCAF1, DDR2, DNAJB5, DPF2, EBF3, ECM1, EIF2AK4, EIF4G1, EIF4G3, ELL3, EMSY, EPC1, ETV4, FBXW11, FGF19, FGFR1, FMR1, FOXJ3, FOXM1, FOXP3, GHSR, GIGYF2, GLI1, GLIS2, HCFC2, HNRNPD, HNRNPK, HSF2…
GO:0034654	nucleobase-containing compound biosynthetic process	GO_BiologicalProcess-EBI-UniProt-GOA-ACAP-ARAP_16.06.2020_00h00	0.00513708	0.0413916	0.000277908	0.00070081	[4, 5]	Group67	7.62993	207	[ADCY6, AK4, ANKRA2, APBB2, ARNT2, ARNTL, ASXL1, ATF3, ATP2B4, BDP1, BRMS1L, CAPN3, CCNT2, CDK12, CDK13, CDK5RAP2, CDON, CDX1, CENPJ, CHD6, CHD8, CHEK2, CHUK, CLOCK, CMKLR1, CPEB3, CREG1, CREM, CTCF, CUX1, DCAF1, DDR2, DIDO1, DNAJB5, DPF2, DTL, EBF3, ECM1, ELL3, ELOVL6, EMSY, EPC1, ETV4, FBXW11, FGFR1, FOXJ3, FOXM1, FOXP3, GLI1, GLIS2, GMPS, HCFC2, HNRNPD, HNRNPK, HPRT1, HSF2, IFT74, IKBKG, IKZF1…
GO:0051252	regulation of RNA metabolic process	GO_BiologicalProcess-EBI-UniProt-GOA-ACAP-ARAP_16.06.2020_00h00	0.00430056	0.0369497	0.000277908	0.00070081	[4, 5, 6, 7]	Group67	7.71372	194	[ANGEL2, ANKRA2, APBB2, ARNT2, ARNTL, ASXL1, ATF3, ATP2B4, BRMS1L, CAPN3, CCNT2, CDK12, CDK13, CDK5RAP2, CDON, CDX1, CENPJ, CHD6, CHD8, CHEK2, CHUK, CLOCK, CMKLR1, CPEB3, CREG1, CREM, CTCF, CUX1, DCAF1, DDR2, DNAJB5, DPF2, EBF3, ECM1, ELL3, EMSY, EPC1, ETV4, FBXW11, FGFR1, FMR1, FOXJ3, FOXM1, FOXP3, GIGYF2, GLI1, GLIS2, HCFC2, HNRNPD, HNRNPK, HSF2, IFT74, IKBKG, IKZF1, IKZF2, IL33, JADE1, KANK2, …
GO:2000112	regulation of cellular macromolecule biosynthetic process	GO_BiologicalProcess-EBI-UniProt-GOA-ACAP-ARAP_16.06.2020_00h00	0.00574258	0.0439568	0.000277908	0.00070081	[5, 6]	Group67	7.63388	201	[ANKRA2, APBB2, ARNT2, ARNTL, ASXL1, ATF3, ATP2B4, BRMS1L, CAPN3, CCNT2, CDK12, CDK13, CDK5RAP2, CDON, CDX1, CHD6, CHD8, CHEK2, CHUK, CLOCK, CMKLR1, CPEB1, CPEB3, CREG1, CREM, CTCF, CUX1, CYFIP1, DCAF1, DDR2, DNAJB5, DPF2, EBF3, ECM1, EIF2AK4, EIF4G1, EIF4G3, ELL3, EMSY, EPC1, ETV4, FBXW11, FGFR1, FMR1, FOXJ3, FOXM1, FOXP3, GIGYF2, GLI1, GLIS2, HCFC2, HNRNPD, HNRNPK, HSF2, IFT74, IKBKG, IKZF1, IK…
GO:2001141	regulation of RNA biosynthetic process	GO_BiologicalProcess-EBI-UniProt-GOA-ACAP-ARAP_16.06.2020_00h00	0.00394307	0.034765	0.000277908	0.00070081	[5, 6, 7, 8]	Group67	7.78443	182	[ANKRA2, APBB2, ARNT2, ARNTL, ASXL1, ATF3, ATP2B4, BRMS1L, CAPN3, CCNT2, CDK12, CDK13, CDK5RAP2, CDON, CDX1, CENPJ, CHD6, CHD8, CHEK2, CHUK, CLOCK, CMKLR1, CPEB3, CREG1, CREM, CTCF, CUX1, DCAF1, DDR2, DNAJB5, DPF2, EBF3, ECM1, ELL3, EMSY, EPC1, ETV4, FBXW11, FGFR1, FOXJ3, FOXM1, FOXP3, GLI1, GLIS2, HCFC2, HNRNPK, HSF2, IFT74, IKBKG, IKZF1, IKZF2, IL33, JADE1, KANK2, KDM5C, KDM6B, KLF15, LAGE3, LD…
GO:0006355	regulation of transcription, DNA-templated	GO_BiologicalProcess-EBI-UniProt-GOA-ACAP-ARAP_16.06.2020_00h00	0.00653854	0.0476662	0.000277908	0.00070081	[5, 6, 7, 8, 9, 10]	Group67	7.71242	177	[ANKRA2, APBB2, ARNT2, ARNTL, ASXL1, ATF3, ATP2B4, BRMS1L, CAPN3, CCNT2, CDK12, CDK13, CDK5RAP2, CDON, CDX1, CHD6, CHD8, CHEK2, CHUK, CLOCK, CMKLR1, CPEB3, CREG1, CREM, CTCF, CUX1, DCAF1, DDR2, DNAJB5, DPF2, EBF3, ECM1, ELL3, EMSY, EPC1, ETV4, FBXW11, FGFR1, FOXJ3, FOXM1, FOXP3, GLI1, GLIS2, HCFC2, HNRNPK, HSF2, IFT74, IKBKG, IKZF1, IKZF2, IL33, KANK2, KDM5C, KDM6B, KLF15, LAGE3, LDB2, LOC1010805…
GO:1903506	regulation of nucleic acid-templated transcription	GO_BiologicalProcess-EBI-UniProt-GOA-ACAP-ARAP_16.06.2020_00h00	0.0038723	0.0343208	0.000277908	0.00070081	[6, 7, 8, 9]	Group67	7.78776	182	[ANKRA2, APBB2, ARNT2, ARNTL, ASXL1, ATF3, ATP2B4, BRMS1L, CAPN3, CCNT2, CDK12, CDK13, CDK5RAP2, CDON, CDX1, CENPJ, CHD6, CHD8, CHEK2, CHUK, CLOCK, CMKLR1, CPEB3, CREG1, CREM, CTCF, CUX1, DCAF1, DDR2, DNAJB5, DPF2, EBF3, ECM1, ELL3, EMSY, EPC1, ETV4, FBXW11, FGFR1, FOXJ3, FOXM1, FOXP3, GLI1, GLIS2, HCFC2, HNRNPK, HSF2, IFT74, IKBKG, IKZF1, IKZF2, IL33, JADE1, KANK2, KDM5C, KDM6B, KLF15, LAGE3, LD…
GO:0007018	microtubule-based movement	GO_BiologicalProcess-EBI-UniProt-GOA-ACAP-ARAP_16.06.2020_00h00	0.00132591	0.0153988	2.76142e-09	4.00406e-08	[3]	Group68	12.4378	25	[AP3B2, BICD1, CENPE, DNHD1, DPCD, DYNC2LI1, IFT140, IFT74, IFT81, KIF16B, KIF1A, KIF1B, KIF27, KIF3A, MAP1B, MAPK8IP3, PCM1, RFX3, RHOT1, SSX2IP, STK36, SYBU, TEKT2, TTC21A, WDR60]
GO:0008092	cytoskeletal protein binding	GO_MolecularFunction-EBI-UniProt-GOA-ACAP-ARAP_16.06.2020_00h00	2.56848e-07	3.93211e-05	2.76142e-09	4.00406e-08	[3]	Group68	11.5385	81	[ABLIM1, APC, ARHGEF10, BICD1, BIN1, CAPN3, CCDC66, CDK5RAP2, CENPE, CENPJ, CEP57L1, CLASP1, CLASP2, CLMN, CNTRL, CTNNA1, DLG5, DMTN, EML2, EML5, EPB41, EPB41L2, EPS8L1, EPS8L2, FARP1, FARP2, FLNB, FMNL2, GAS7, GLI1, HDAC6, HOOK2, IFT74, IFT81, JAKMIP3, KCNMA1, KCNQ2, KCTD6, KIF16B, KIF1A, KIF1B, KIF27, KIF3A, LIMA1, LIMCH1, LOC101081807, MAP1B, MAPK8IP3, MAPT, MAST1, MTCL1, MYH10, MYH14, MYH7B, …
GO:0043228	non-membrane-bounded organelle	GO_CellularComponent-EBI-UniProt-GOA-ACAP-ARAP_16.06.2020_00h00	3.87176e-06	0.000241483	2.76142e-09	4.00406e-08	[3]	Group68	8.45932	235	[ABLIM1, ACACA, ACKR2, ADARB1, ADGRB2, AGBL2, APC, ARHGAP32, ARHGEF10, ARNTL, ATAT1, ATF3, ATP2B4, AURKB, BBS9, BFSP1, BICD1, BIN1, BMS1, BRMS1L, BRSK2, C2CD3, C2CD5, CB3H14orf39, CBY1, CCDC120, CCDC146, CCDC66, CCDC77, CCNB1IP1, CCP110, CDC14B, CDC42BPA, CDC42BPG, CDCA2, CDK12, CDK5RAP2, CDKL2, CENPE, CENPJ, CEP112, CEP128, CEP250, CEP44, CEP57L1, CEP83, CEP85L, CFAP58, CHEK2, CIT, CKAP2L, CLASP…
GO:0120025	plasma membrane bounded cell projection	GO_CellularComponent-EBI-UniProt-GOA-ACAP-ARAP_16.06.2020_00h00	1.94442e-05	0.00076149	2.76142e-09	4.00406e-08	[3]	Group68	9.51178	113	[ABI1, ABI2, ACAP2, ADAM22, ADGRL2, AGBL2, AP3B2, APPL2, ARAP3, ATAT1, ATP2B4, BBS9, BIN1, BMX, BRAF, C2CD3, C2CD5, CABYR, CAMK2G, CBY1, CCDC120, CCDC66, CDH23, CENPJ, CEP128, CEP83, CHRM3, CPEB3, CTNNA1, CYFIP1, DLG4, DLG5, DMTN, DRC3, DYNC2LI1, DZIP1, EPS8L1, EPS8L2, FMR1, GHSR, GIGYF2, GLI1, GPHN, HDAC6, IFT140, IFT74, IFT81, IGSF9, INPP5K, ITSN1, JADE1, KCNJ10, KCNQ2, KIF1A, KIF1B, KIF27, KIF…
GO:0005929	cilium	GO_CellularComponent-EBI-UniProt-GOA-ACAP-ARAP_16.06.2020_00h00	0.00141629	0.0160069	2.76142e-09	4.00406e-08	[3, 4]	Group68	10.567	41	[AGBL2, ATP2B4, BBS9, C2CD3, CABYR, CBY1, CCDC120, CCDC66, CENPJ, CEP128, CEP83, DLG5, DRC3, DYNC2LI1, DZIP1, GLI1, IFT140, IFT74, IFT81, JADE1, KIF27, KIF3A, LOC101081807, LYAR, MAP1B, MOK, NEK8, ODF2, PCM1, PDE1C, PTCH1, SSX2IP, TMEM67, TSGA10, TTBK2, TTC21A, TTLL5, TTLL7, TULP2, WDR60, WHRN]
GO:0043232	intracellular non-membrane-bounded organelle	GO_CellularComponent-EBI-UniProt-GOA-ACAP-ARAP_16.06.2020_00h00	5.32523e-06	0.00028928	2.76142e-09	4.00406e-08	[3, 4]	Group68	8.42939	234	[ABLIM1, ACACA, ACKR2, ADARB1, ADGRB2, AGBL2, APC, ARHGAP32, ARHGEF10, ARNTL, ATAT1, ATF3, ATP2B4, AURKB, BBS9, BFSP1, BICD1, BIN1, BMS1, BRMS1L, BRSK2, C2CD3, C2CD5, CB3H14orf39, CBY1, CCDC120, CCDC146, CCDC66, CCDC77, CCNB1IP1, CCP110, CDC14B, CDC42BPA, CDC42BPG, CDCA2, CDK12, CDK5RAP2, CDKL2, CENPE, CENPJ, CEP112, CEP128, CEP250, CEP44, CEP57L1, CEP83, CEP85L, CFAP58, CHEK2, CIT, CKAP2L, CLASP…
GO:0030030	cell projection organization	GO_BiologicalProcess-EBI-UniProt-GOA-ACAP-ARAP_16.06.2020_00h00	2.39322e-08	1.00755e-05	2.76142e-09	4.00406e-08	[4]	Group68	11.1111	106	[ABCC4, ABI1, ABLIM1, ADARB1, APBB2, ARAP1, BBS9, BHLHB9, BRAF, BRSK2, C2CD3, CAMK2G, CBY1, CCDC66, CCP110, CDC14B, CDH23, CENPJ, CEP250, CEP83, CYFIP1, DDR1, DLG4, DLG5, DMTN, DYNC2LI1, DZIP1, EPHB3, EPS8L1, EPS8L2, FGFR1, FMR1, FN1, FOLR1, GAS7, HDAC6, IFT140, IFT74, IFT81, IGSF9, ITSN2, KIF27, KIF3A, LIMA1, LOC101091160, MAP1B, MAPK8IP3, MAPT, MYH10, MYLK, MYO10, NAV3, NCKAP1, NEFH, NEK1, NEUR…
GO:0099111	microtubule-based transport	GO_BiologicalProcess-EBI-UniProt-GOA-ACAP-ARAP_16.06.2020_00h00	4.09349e-05	0.00143613	2.76142e-09	4.00406e-08	[4]	Group68	17.5439	20	[AP3B2, BICD1, DPCD, DYNC2LI1, IFT140, IFT74, IFT81, KIF1B, KIF27, KIF3A, MAP1B, MAPK8IP3, PCM1, RFX3, RHOT1, SSX2IP, STK36, SYBU, TTC21A, WDR60]
GO:0000226	microtubule cytoskeleton organization	GO_BiologicalProcess-EBI-UniProt-GOA-ACAP-ARAP_16.06.2020_00h00	3.4843e-08	9.77928e-06	2.76142e-09	4.00406e-08	[3, 6]	Group68	13.7209	59	[APC, ARHGEF10, ATAT1, AURKB, BICD1, BRSK2, C2CD3, CALML4, CCDC120, CCDC66, CCP110, CDC14B, CDK5RAP2, CENPE, CENPJ, CEP250, CHEK2, CLASP1, CLASP2, CNTLN, CUL9, DCLK2, EML2, HAUS8, HDAC6, HOOK2, KIAA0753, KIF3A, LOC101081807, LOC101100223, MAP1B, MAPT, MARK3, MTCL1, NAV3, NCOR1, NEURL1, OBSL1, ODF2, PARP3, PCM1, PHLDB1, PTK2, RACGAP1, RNF4, SMC1A, SPICE1, SRGAP2, SSX2IP, TACC1, TEKT2, TMEM67, TNNI…
GO:0005856	cytoskeleton	GO_CellularComponent-EBI-UniProt-GOA-ACAP-ARAP_16.06.2020_00h00	2.59479e-09	2.18482e-06	2.76142e-09	4.00406e-08	[4, 5]	Group68	10.5419	142	[ABLIM1, ACACA, ACKR2, ADGRB2, AGBL2, APC, ARHGAP32, ARHGEF10, ATAT1, AURKB, BBS9, BFSP1, BICD1, BIN1, BRSK2, C2CD3, C2CD5, CBY1, CCDC120, CCDC146, CCDC66, CCDC77, CCP110, CDC14B, CDC42BPA, CDC42BPG, CDK5RAP2, CDKL2, CENPE, CENPJ, CEP112, CEP128, CEP250, CEP44, CEP57L1, CEP83, CEP85L, CFAP58, CIT, CKAP2L, CLASP1, CLASP2, CNTLN, CNTRL, CTNNA1, DDR2, DDX60, DLG4, DLG5, DMTN, DNHD1, DPF2, DRC3, DTL,…
GO:0031023	microtubule organizing center organization	GO_BiologicalProcess-EBI-UniProt-GOA-ACAP-ARAP_16.06.2020_00h00	0.00127281	0.0150944	2.76142e-09	4.00406e-08	[3, 4, 7]	Group68	15.625	15	[ARHGEF10, C2CD3, CCP110, CDK5RAP2, CENPJ, CEP250, CNTLN, HAUS8, KIAA0753, KIF3A, ODF2, PCM1, SPICE1, SSX2IP, TMEM67]
GO:0005815	microtubule organizing center	GO_CellularComponent-EBI-UniProt-GOA-ACAP-ARAP_16.06.2020_00h00	7.02075e-09	3.94098e-06	2.76142e-09	4.00406e-08	[2, 6, 7]	Group68	13.5354	67	[ADGRB2, AGBL2, ARHGEF10, AURKB, BBS9, BICD1, BRSK2, C2CD3, C2CD5, CBY1, CCDC120, CCDC66, CCDC77, CCP110, CDC14B, CDC42BPG, CDK5RAP2, CDKL2, CENPJ, CEP112, CEP128, CEP250, CEP44, CEP57L1, CEP83, CEP85L, CKAP2L, CLASP1, CLASP2, CNTLN, CNTRL, DLG5, DPF2, DTL, DYNC2LI1, DZIP1, FBXW11, HAUS8, HIPK1, HOOK2, IFT140, IFT74, IFT81, ITSN2, JADE1, KIF3A, LOC101093537, NEK1, NME7, OBSL1, ODF2, PCM1, PLAG1, …
GO:0007010	cytoskeleton organization	GO_BiologicalProcess-EBI-UniProt-GOA-ACAP-ARAP_16.06.2020_00h00	7.28303e-11	1.22646e-07	2.76142e-09	4.00406e-08	[5]	Group68	11.8355	118	[ABI1, ABI2, ABLIM1, ABR, AGFG1, APC, ARAP1, ARHGAP26, ARHGEF10, ATAT1, AURKB, BICD1, BIN1, BRAF, BRSK2, C2CD3, CALML4, CAPN3, CCDC120, CCDC66, CCP110, CDC14B, CDC42BPA, CDC42BPG, CDK5RAP2, CENPE, CENPJ, CEP250, CHEK2, CIT, CLASP1, CLASP2, CNTLN, CNTRL, CUL9, CYFIP1, DCLK2, DMTN, ELMO1, ELMO2, EML2, EPB41, EPB41L2, F11R, FARP2, FLNB, FMNL2, GHSR, HAUS8, HDAC6, HOOK2, IQSEC2, KIAA0753, KIF3A, LIMA…
GO:0007098	centrosome cycle	GO_BiologicalProcess-EBI-UniProt-GOA-ACAP-ARAP_16.06.2020_00h00	0.000911296	0.012277	2.76142e-09	4.00406e-08	[3, 4, 5, 8]	Group68	16.129	15	[ARHGEF10, C2CD3, CCP110, CDK5RAP2, CENPJ, CEP250, CNTLN, HAUS8, KIAA0753, KIF3A, ODF2, PCM1, SPICE1, SSX2IP, TMEM67]
GO:0030031	cell projection assembly	GO_BiologicalProcess-EBI-UniProt-GOA-ACAP-ARAP_16.06.2020_00h00	3.20587e-06	0.000234725	2.76142e-09	4.00406e-08	[5]	Group68	13.2184	46	[ABCC4, ABLIM1, ARAP1, BBS9, C2CD3, CBY1, CCDC66, CCP110, CDC14B, CENPJ, CEP250, CEP83, CYFIP1, DMTN, DYNC2LI1, DZIP1, EPS8L1, EPS8L2, FMR1, IFT140, IFT74, IFT81, KIF27, KIF3A, MYH10, MYLK, MYO10, NCKAP1, NEK1, NEURL1, P2RX7, PCM1, RAPGEF2, RFX3, SH2B1, SRGAP2, SSX2IP, STK36, TEKT2, TMEM67, TNIK, TNNI3, TSGA10, TTBK2, VAV2, WDR60]
GO:0070925	organelle assembly	GO_BiologicalProcess-EBI-UniProt-GOA-ACAP-ARAP_16.06.2020_00h00	0.000324853	0.00588229	2.76142e-09	4.00406e-08	[5]	Group68	10.2431	59	[ABCC4, ABLIM1, AGFG1, ARHGEF10, BBS9, C2CD3, CAPN3, CBY1, CCDC66, CCP110, CDC14B, CDK5RAP2, CENPE, CENPJ, CEP250, CEP83, CHEK2, CLASP1, CLASP2, DYNC2LI1, DZIP1, FARP2, HAUS8, IFT140, IFT74, IFT81, KIAA0753, KIF27, KIF3A, LRSAM1, MYH10, NCOR1, NEK1, NEURL1, NIP7, NPRL3, NRAP, P2RX7, PCM1, PIKFYVE, PTPRS, RACGAP1, RFX3, RNF4, SH3GLB1, SMC1A, SPICE1, SSX2IP, STK36, SYT7, TEKT2, TMEM67, TNNI3, TP53I…
GO:0120036	plasma membrane bounded cell projection organization	GO_BiologicalProcess-EBI-UniProt-GOA-ACAP-ARAP_16.06.2020_00h00	3.28775e-08	1.10732e-05	2.76142e-09	4.00406e-08	[5]	Group68	11.1111	104	[ABCC4, ABI1, ABLIM1, ADARB1, APBB2, ARAP1, BBS9, BHLHB9, BRAF, BRSK2, C2CD3, CAMK2G, CBY1, CCDC66, CCP110, CDC14B, CDH23, CENPJ, CEP250, CEP83, CYFIP1, DDR1, DLG4, DLG5, DMTN, DYNC2LI1, DZIP1, EPHB3, EPS8L1, EPS8L2, FGFR1, FMR1, FN1, FOLR1, GAS7, HDAC6, IFT140, IFT74, IFT81, IGSF9, ITSN2, KIF27, KIF3A, LIMA1, LOC101091160, MAP1B, MAPK8IP3, MAPT, MYH10, MYLK, MYO10, NAV3, NCKAP1, NEFH, NEK1, NEUR…
GO:0005814	centriole	GO_CellularComponent-EBI-UniProt-GOA-ACAP-ARAP_16.06.2020_00h00	5.42884e-05	0.00166221	2.76142e-09	4.00406e-08	[3, 4, 5, 7, 8]	Group68	19.7531	16	[AGBL2, C2CD3, CBY1, CCDC120, CCP110, CENPJ, CEP128, CEP250, CEP83, CNTLN, IFT140, KIF3A, ODF2, PCM1, SPICE1, TTBK2]
GO:0015630	microtubule cytoskeleton	GO_CellularComponent-EBI-UniProt-GOA-ACAP-ARAP_16.06.2020_00h00	7.75263e-08	1.63193e-05	2.76142e-09	4.00406e-08	[5, 6]	Group68	11.4035	91	[ADGRB2, AGBL2, APC, ARHGEF10, ATAT1, AURKB, BBS9, BICD1, BRSK2, C2CD3, C2CD5, CBY1, CCDC120, CCDC66, CCDC77, CCP110, CDC14B, CDC42BPG, CDK5RAP2, CDKL2, CENPE, CENPJ, CEP112, CEP128, CEP250, CEP44, CEP57L1, CEP83, CEP85L, CKAP2L, CLASP1, CLASP2, CNTLN, CNTRL, DLG5, DNHD1, DPF2, DTL, DYNC2LI1, DZIP1, EML2, EPB41, FBXW11, HAUS8, HDAC6, HIPK1, HOOK2, IFT140, IFT74, IFT81, IKBKG, ITSN2, JADE1, KIF16B…
GO:0044782	cilium organization	GO_BiologicalProcess-EBI-UniProt-GOA-ACAP-ARAP_16.06.2020_00h00	0.000110846	0.00287176	2.76142e-09	4.00406e-08	[5, 6]	Group68	13.3047	31	[ABCC4, ABLIM1, BBS9, C2CD3, CBY1, CCDC66, CCP110, CDC14B, CENPJ, CEP250, CEP83, DYNC2LI1, DZIP1, IFT140, IFT74, IFT81, KIF27, KIF3A, NEK1, NEURL1, ODF2, PCM1, RFX3, SSX2IP, STK36, TEKT2, TMEM67, TNNI3, TTBK2, TTC21A, WDR60]
GO:0005813	centrosome	GO_CellularComponent-EBI-UniProt-GOA-ACAP-ARAP_16.06.2020_00h00	1.39262e-05	0.000601327	2.76142e-09	4.00406e-08	[3, 7, 8]	Group68	12.2195	49	[ADGRB2, ARHGEF10, AURKB, BBS9, BICD1, BRSK2, C2CD3, C2CD5, CCDC66, CCDC77, CCP110, CDC14B, CDC42BPG, CDK5RAP2, CDKL2, CENPJ, CEP112, CEP250, CEP44, CEP57L1, CEP85L, CKAP2L, CNTLN, DPF2, DTL, DYNC2LI1, FBXW11, HAUS8, HIPK1, HOOK2, IFT140, IFT74, IFT81, ITSN2, NEK1, NME7, OBSL1, ODF2, PCM1, PLAG1, PRKCQ, PXK, RAP1GAP2, SPICE1, SSX2IP, TBC1D31, TMEM67, TUBGCP2, WDR60]
GO:0120031	plasma membrane bounded cell projection assembly	GO_BiologicalProcess-EBI-UniProt-GOA-ACAP-ARAP_16.06.2020_00h00	2.44622e-06	0.000196164	2.76142e-09	4.00406e-08	[6]	Group68	13.4731	45	[ABCC4, ABLIM1, ARAP1, BBS9, C2CD3, CBY1, CCDC66, CCP110, CDC14B, CENPJ, CEP250, CEP83, CYFIP1, DMTN, DYNC2LI1, DZIP1, EPS8L1, EPS8L2, FMR1, IFT140, IFT74, IFT81, KIF27, KIF3A, MYH10, MYLK, MYO10, NCKAP1, NEK1, NEURL1, P2RX7, PCM1, RAPGEF2, RFX3, SH2B1, SRGAP2, SSX2IP, STK36, TEKT2, TMEM67, TNIK, TNNI3, TTBK2, VAV2, WDR60]
GO:0060271	cilium assembly	GO_BiologicalProcess-EBI-UniProt-GOA-ACAP-ARAP_16.06.2020_00h00	0.000121359	0.00305029	2.76142e-09	4.00406e-08	[6, 7]	Group68	13.615	29	[ABCC4, ABLIM1, BBS9, C2CD3, CBY1, CCDC66, CCP110, CDC14B, CENPJ, CEP250, CEP83, DYNC2LI1, DZIP1, IFT140, IFT74, IFT81, KIF27, KIF3A, NEK1, NEURL1, PCM1, RFX3, SSX2IP, STK36, TEKT2, TMEM67, TNNI3, TTBK2, WDR60]
GO:0072698	protein localization to microtubule cytoskeleton	GO_BiologicalProcess-EBI-UniProt-GOA-ACAP-ARAP_16.06.2020_00h00	0.00382234	0.0342384	2.76142e-09	4.00406e-08	[7]	Group68	21.875	7	[BICD1, C2CD3, CEP250, CEP83, GOLGB1, PCM1, TTBK2]
GO:0008092	cytoskeletal protein binding	GO_MolecularFunction-EBI-UniProt-GOA-ACAP-ARAP_16.06.2020_00h00	2.56848e-07	3.93211e-05	9.86334e-08	7.15092e-07	[3]	Group69	11.5385	81	[ABLIM1, APC, ARHGEF10, BICD1, BIN1, CAPN3, CCDC66, CDK5RAP2, CENPE, CENPJ, CEP57L1, CLASP1, CLASP2, CLMN, CNTRL, CTNNA1, DLG5, DMTN, EML2, EML5, EPB41, EPB41L2, EPS8L1, EPS8L2, FARP1, FARP2, FLNB, FMNL2, GAS7, GLI1, HDAC6, HOOK2, IFT74, IFT81, JAKMIP3, KCNMA1, KCNQ2, KCTD6, KIF16B, KIF1A, KIF1B, KIF27, KIF3A, LIMA1, LIMCH1, LOC101081807, MAP1B, MAPK8IP3, MAPT, MAST1, MTCL1, MYH10, MYH14, MYH7B, …
GO:0016043	cellular component organization	GO_BiologicalProcess-EBI-UniProt-GOA-ACAP-ARAP_16.06.2020_00h00	1.5498e-06	0.000130493	9.86334e-08	7.15092e-07	[3]	Group69	8.08081	328	[A4GALT, ABCC4, ABI1, ABI2, ABLIM1, ABR, ACACA, ADARB1, ADGRB2, AGFG1, AKT3, APBA1, APBB2, APC, APPL2, ARAP1, ARHGAP26, ARHGEF10, ASXL1, ATAT1, ATL2, AURKB, BBS9, BCAN, BDP1, BHLHB9, BICD1, BIN1, BRAF, BRMS1L, BRSK2, C2CD3, C2CD5, CACNB1, CACNB4, CALML4, CAMK2G, CAND2, CAPN3, CB3H14orf39, CBY1, CCDC120, CCDC66, CCNB1IP1, CCP110, CD63, CDC14B, CDC42BPA, CDC42BPG, CDH23, CDK5RAP2, CENPE, CENPJ, CEP…
GO:0032886	regulation of microtubule-based process	GO_BiologicalProcess-EBI-UniProt-GOA-ACAP-ARAP_16.06.2020_00h00	0.000245263	0.0048591	9.86334e-08	7.15092e-07	[3, 4]	Group69	14.7651	22	[APC, ATAT1, BICD1, CCP110, CDK5RAP2, CENPJ, CEP250, CLASP1, CLASP2, EML2, HDAC6, MAP1B, MAPT, NAV3, PARP3, PHLDB1, RNF4, SMC1A, SPICE1, TMEM67, TPX2, TTBK2]
GO:0044087	regulation of cellular component biogenesis	GO_BiologicalProcess-EBI-UniProt-GOA-ACAP-ARAP_16.06.2020_00h00	0.0014121	0.0160674	9.86334e-08	7.15092e-07	[3, 4]	Group69	9.61539	60	[ADGRB2, ARAP1, ARHGEF10, ATAT1, BHLHB9, BIN1, BRAF, CCP110, CDK5RAP2, CENPJ, CPTP, CYFIP1, DLG5, DMTN, DYNC2LI1, EIF4G1, EML2, EPHB3, EPS8L1, EPS8L2, F11R, FARP2, FMR1, GHSR, HDAC6, IFT140, LDB2, LDLRAD4, LIMCH1, LOC101091160, LRRC24, LRSAM1, MAPT, MPP7, MYO10, NAA40, NAV3, NCKAP1, NEURL1, NPRL3, P2RX7, PHLDB1, PIKFYVE, PLEKHG2, PTK2, PTK2B, PTPRS, RAPGEF2, RICTOR, RNF4, SERPINF2, SH3GLB1, SMC1A…
GO:0051128	regulation of cellular component organization	GO_BiologicalProcess-EBI-UniProt-GOA-ACAP-ARAP_16.06.2020_00h00	1.46514e-05	0.000616823	9.86334e-08	7.15092e-07	[3, 4]	Group69	9.16335	138	[ADGRB2, APBB2, APC, APPL2, ARAP1, ARHGEF10, ATAT1, AURKB, BHLHB9, BICD1, BIN1, BRAF, BRSK2, C2CD5, CAMK2G, CCP110, CD63, CDC14B, CDK5RAP2, CENPE, CENPJ, CEP250, CLASP1, CLASP2, CNTRL, CPTP, CTCF, CUL9, CYFIP1, DCBLD2, DCUN1D3, DDR1, DDR2, DLG5, DMPK, DMTN, DYNC2LI1, EIF4G1, EML2, EPHB3, EPS8L1, EPS8L2, F11R, FARP2, FGFR1, FHL1, FMR1, FN1, FOXP3, GHSR, HDAC6, HNRNPD, HNRNPK, IFT140, IGSF9, ITSN2,…
GO:0006996	organelle organization	GO_BiologicalProcess-EBI-UniProt-GOA-ACAP-ARAP_16.06.2020_00h00	4.78184e-05	0.00154858	9.86334e-08	7.15092e-07	[4]	Group69	8.26667	217	[ABCC4, ABI1, ABI2, ABLIM1, ABR, AGFG1, APC, ARAP1, ARHGAP26, ARHGEF10, ASXL1, ATAT1, ATL2, AURKB, BBS9, BICD1, BIN1, BRAF, BRMS1L, BRSK2, C2CD3, C2CD5, CALML4, CAPN3, CB3H14orf39, CBY1, CCDC120, CCDC66, CCNB1IP1, CCP110, CDC14B, CDC42BPA, CDC42BPG, CDK5RAP2, CENPE, CENPJ, CEP250, CEP83, CHD8, CHEK2, CIT, CLASP1, CLASP2, CLOCK, CNTLN, CNTRL, COG2, CTCF, CUL9, CYFIP1, DCAF1, DCLK2, DCLRE1C, DLG4, …
GO:0015631	tubulin binding	GO_MolecularFunction-EBI-UniProt-GOA-ACAP-ARAP_16.06.2020_00h00	0.000257962	0.0049932	9.86334e-08	7.15092e-07	[4]	Group69	12.406	33	[APC, CCDC66, CDK5RAP2, CENPE, CENPJ, CEP57L1, CLASP1, CLASP2, EML2, EML5, GLI1, HDAC6, HOOK2, IFT74, IFT81, JAKMIP3, KIF16B, KIF1A, KIF1B, KIF27, KIF3A, LOC101081807, MAP1B, MAPT, MAST1, MTCL1, NAV3, RACGAP1, SYBU, TTBK2, TTLL5, TTLL7, TUBGCP2]
GO:0030030	cell projection organization	GO_BiologicalProcess-EBI-UniProt-GOA-ACAP-ARAP_16.06.2020_00h00	2.39322e-08	1.00755e-05	9.86334e-08	7.15092e-07	[4]	Group69	11.1111	106	[ABCC4, ABI1, ABLIM1, ADARB1, APBB2, ARAP1, BBS9, BHLHB9, BRAF, BRSK2, C2CD3, CAMK2G, CBY1, CCDC66, CCP110, CDC14B, CDH23, CENPJ, CEP250, CEP83, CYFIP1, DDR1, DLG4, DLG5, DMTN, DYNC2LI1, DZIP1, EPHB3, EPS8L1, EPS8L2, FGFR1, FMR1, FN1, FOLR1, GAS7, HDAC6, IFT140, IFT74, IFT81, IGSF9, ITSN2, KIF27, KIF3A, LIMA1, LOC101091160, MAP1B, MAPK8IP3, MAPT, MYH10, MYLK, MYO10, NAV3, NCKAP1, NEFH, NEK1, NEUR…
GO:0044089	positive regulation of cellular component biogenesis	GO_BiologicalProcess-EBI-UniProt-GOA-ACAP-ARAP_16.06.2020_00h00	0.00442959	0.0372971	9.86334e-08	7.15092e-07	[3, 4, 5]	Group69	10.3245	35	[ADGRB2, ARAP1, ARHGEF10, ATAT1, BHLHB9, BIN1, BRAF, CCP110, CDK5RAP2, CENPJ, CYFIP1, DLG5, EIF4G1, EPHB3, EPS8L1, EPS8L2, LDB2, LIMCH1, LOC101091160, LRRC24, LRSAM1, MAPT, MPP7, NAV3, NCKAP1, NEURL1, P2RX7, PHLDB1, PTK2B, RICTOR, SERPINF2, SH3GLB1, SORBS3, TIRAP, TSC1]
GO:0051130	positive regulation of cellular component organization	GO_BiologicalProcess-EBI-UniProt-GOA-ACAP-ARAP_16.06.2020_00h00	0.000357137	0.00613693	9.86334e-08	7.15092e-07	[3, 4, 5]	Group69	9.75275	71	[ADGRB2, APPL2, ARAP1, ARHGEF10, ATAT1, BHLHB9, BICD1, BIN1, BRAF, C2CD5, CCP110, CD63, CDK5RAP2, CENPJ, CYFIP1, DDR2, DLG5, EIF4G1, EPHB3, EPS8L1, EPS8L2, FGFR1, FMR1, FN1, FOXP3, HDAC6, HNRNPD, HNRNPK, ITSN2, LIMCH1, LOC101080520, LOC101091160, LRRC24, LRSAM1, MAPKAPK5, MAPT, MIER1, MPP7, MRE11, NAV3, NCKAP1, NEURL1, OBSL1, P2RX7, PACSIN1, PDGFB, PHLDB1, PLXNB1, PLXNB3, PPP3CA, PRKCQ, PTK2B, RI…
GO:0097435	supramolecular fiber organization	GO_BiologicalProcess-EBI-UniProt-GOA-ACAP-ARAP_16.06.2020_00h00	0.00582132	0.0439601	9.86334e-08	7.15092e-07	[4]	Group69	9.47581	47	[ABI1, ABI2, AGFG1, APC, ARAP1, ARHGEF10, BIN1, BRAF, CAPN3, CDK5RAP2, CENPJ, CYFIP1, DDR2, DMTN, ELMO1, ELMO2, EML2, F11R, GHSR, HDAC6, HOOK2, LIMA1, LIMCH1, MAP1B, MAPT, MYH10, NAV3, NCKAP1, NRAP, PACSIN1, PCM1, PLEKHG2, PLS3, PTK2B, PXDN, RHOBTB3, RICTOR, SERPINF2, SORBS2, SORBS3, SSH1, TPM2, TPM4, TPX2, TSC1, TTBK2, TUBGCP2]
GO:0000226	microtubule cytoskeleton organization	GO_BiologicalProcess-EBI-UniProt-GOA-ACAP-ARAP_16.06.2020_00h00	3.4843e-08	9.77928e-06	9.86334e-08	7.15092e-07	[3, 6]	Group69	13.7209	59	[APC, ARHGEF10, ATAT1, AURKB, BICD1, BRSK2, C2CD3, CALML4, CCDC120, CCDC66, CCP110, CDC14B, CDK5RAP2, CENPE, CENPJ, CEP250, CHEK2, CLASP1, CLASP2, CNTLN, CUL9, DCLK2, EML2, HAUS8, HDAC6, HOOK2, KIAA0753, KIF3A, LOC101081807, LOC101100223, MAP1B, MAPT, MARK3, MTCL1, NAV3, NCOR1, NEURL1, OBSL1, ODF2, PARP3, PCM1, PHLDB1, PTK2, RACGAP1, RNF4, SMC1A, SPICE1, SRGAP2, SSX2IP, TACC1, TEKT2, TMEM67, TNNI…
GO:0005856	cytoskeleton	GO_CellularComponent-EBI-UniProt-GOA-ACAP-ARAP_16.06.2020_00h00	2.59479e-09	2.18482e-06	9.86334e-08	7.15092e-07	[4, 5]	Group69	10.5419	142	[ABLIM1, ACACA, ACKR2, ADGRB2, AGBL2, APC, ARHGAP32, ARHGEF10, ATAT1, AURKB, BBS9, BFSP1, BICD1, BIN1, BRSK2, C2CD3, C2CD5, CBY1, CCDC120, CCDC146, CCDC66, CCDC77, CCP110, CDC14B, CDC42BPA, CDC42BPG, CDK5RAP2, CDKL2, CENPE, CENPJ, CEP112, CEP128, CEP250, CEP44, CEP57L1, CEP83, CEP85L, CFAP58, CIT, CKAP2L, CLASP1, CLASP2, CNTLN, CNTRL, CTNNA1, DDR2, DDX60, DLG4, DLG5, DMTN, DNHD1, DPF2, DRC3, DTL,…
GO:0030036	actin cytoskeleton organization	GO_BiologicalProcess-EBI-UniProt-GOA-ACAP-ARAP_16.06.2020_00h00	0.000914598	0.0122237	9.86334e-08	7.15092e-07	[3, 6]	Group69	10.1365	52	[ABI1, ABI2, ABR, ARAP1, ARHGAP26, ARHGEF10, BIN1, BRAF, BRSK2, CAPN3, CDC42BPA, CDC42BPG, CIT, CYFIP1, DMTN, ELMO1, ELMO2, EPB41, EPB41L2, F11R, FARP2, FLNB, FMNL2, GHSR, IQSEC2, LIMA1, LIMCH1, MYH10, MYH14, MYO18A, NCKAP1, NRAP, PACSIN1, PALLD, PHACTR2, PLEKHG2, PLS3, PTK2B, RACGAP1, RHOBTB3, RICTOR, SERPINF2, SMTN, SMTNL1, SORBS2, SORBS3, SSH1, STARD8, TNIK, TPM2, TPM4, TSC1]
GO:0031344	regulation of cell projection organization	GO_BiologicalProcess-EBI-UniProt-GOA-ACAP-ARAP_16.06.2020_00h00	3.10658e-05	0.00111308	9.86334e-08	7.15092e-07	[4, 5]	Group69	11.9403	48	[ARAP1, BHLHB9, BRAF, BRSK2, CAMK2G, CCP110, CENPJ, DLG5, DMTN, DYNC2LI1, EPHB3, EPS8L1, EPS8L2, FGFR1, FMR1, FN1, IFT140, ITSN2, LOC101091160, MAPT, MYO10, NAV3, NCKAP1, NEURL1, OBSL1, P2RX7, PACSIN1, PLXNB1, PLXNB3, PPP3CA, PRRX1, PTK2, PTK2B, PTPRS, RAP1GAP2, RAPGEF2, SEMA3G, SEMA4G, SEMA6A, SS18L1, SYNGAP1, SYT2, SYT3, TIAM2, TNIK, ULK4, UNC13A, ZFYVE27]
GO:0033043	regulation of organelle organization	GO_BiologicalProcess-EBI-UniProt-GOA-ACAP-ARAP_16.06.2020_00h00	0.000929536	0.0122292	9.86334e-08	7.15092e-07	[4, 5]	Group69	9.24171	78	[APC, ARAP1, ARHGEF10, ATAT1, AURKB, BICD1, BIN1, BRAF, C2CD5, CCP110, CDC14B, CDK5RAP2, CENPE, CENPJ, CEP250, CLASP1, CLASP2, CNTRL, CTCF, CUL9, CYFIP1, DMTN, DYNC2LI1, EML2, F11R, FMR1, FOXP3, HDAC6, HNRNPD, IFT140, LIMA1, LIMCH1, LRSAM1, MAD2L1BP, MAP1B, MAPKAPK5, MAPT, MIER1, MRE11, MTHFR, NAA40, NAV3, NCKAP1, NEXN, NPRL3, OBSL1, OMA1, PARP3, PDGFB, PHLDB1, PIKFYVE, PLEKHG2, PLXNB1, PRKCQ, PT…
GO:0007010	cytoskeleton organization	GO_BiologicalProcess-EBI-UniProt-GOA-ACAP-ARAP_16.06.2020_00h00	7.28303e-11	1.22646e-07	9.86334e-08	7.15092e-07	[5]	Group69	11.8355	118	[ABI1, ABI2, ABLIM1, ABR, AGFG1, APC, ARAP1, ARHGAP26, ARHGEF10, ATAT1, AURKB, BICD1, BIN1, BRAF, BRSK2, C2CD3, CALML4, CAPN3, CCDC120, CCDC66, CCP110, CDC14B, CDC42BPA, CDC42BPG, CDK5RAP2, CENPE, CENPJ, CEP250, CHEK2, CIT, CLASP1, CLASP2, CNTLN, CNTRL, CUL9, CYFIP1, DCLK2, DMTN, ELMO1, ELMO2, EML2, EPB41, EPB41L2, F11R, FARP2, FLNB, FMNL2, GHSR, HAUS8, HDAC6, HOOK2, IQSEC2, KIAA0753, KIF3A, LIMA…
GO:0008017	microtubule binding	GO_MolecularFunction-EBI-UniProt-GOA-ACAP-ARAP_16.06.2020_00h00	0.000119063	0.0030379	9.86334e-08	7.15092e-07	[5]	Group69	14.0625	27	[APC, CCDC66, CDK5RAP2, CENPE, CEP57L1, CLASP1, CLASP2, EML2, EML5, GLI1, HDAC6, HOOK2, JAKMIP3, KIF16B, KIF1A, KIF1B, KIF27, KIF3A, MAP1B, MAPT, MAST1, MTCL1, NAV3, RACGAP1, SYBU, TTBK2, TUBGCP2]
GO:0031346	positive regulation of cell projection organization	GO_BiologicalProcess-EBI-UniProt-GOA-ACAP-ARAP_16.06.2020_00h00	0.000149353	0.00349321	9.86334e-08	7.15092e-07	[4, 5, 6]	Group69	13.6585	28	[ARAP1, BHLHB9, BRAF, CCP110, CENPJ, DLG5, EPS8L1, EPS8L2, FGFR1, FN1, ITSN2, LOC101091160, MAPT, NAV3, NCKAP1, NEURL1, OBSL1, P2RX7, PACSIN1, PLXNB1, PLXNB3, PTK2B, SS18L1, SYT2, SYT3, TIAM2, UNC13A, ZFYVE27]
GO:0051962	positive regulation of nervous system development	GO_BiologicalProcess-EBI-UniProt-GOA-ACAP-ARAP_16.06.2020_00h00	7.75312e-05	0.00229057	9.86334e-08	7.15092e-07	[3, 4, 5, 6, 7]	Group69	12.5	38	[ADGRB2, BHLHB9, BIN1, BRAF, CDON, DLG5, EIF4G1, ELL3, EPHB3, FAIM, FGFR1, FN1, GLI1, ITSN2, LOC101091160, LRRC24, MAPK8IP3, MAPT, MYRF, NEURL1, NSMF, OBSL1, PACSIN1, PLAG1, PLXNB1, PLXNB3, PTK2B, SEMA6A, SS18L1, SYT2, SYT3, TCF12, TCF3, TCF4, TIAM2, UNC13A, ZEB1, ZFYVE27]
GO:0120036	plasma membrane bounded cell projection organization	GO_BiologicalProcess-EBI-UniProt-GOA-ACAP-ARAP_16.06.2020_00h00	3.28775e-08	1.10732e-05	9.86334e-08	7.15092e-07	[5]	Group69	11.1111	104	[ABCC4, ABI1, ABLIM1, ADARB1, APBB2, ARAP1, BBS9, BHLHB9, BRAF, BRSK2, C2CD3, CAMK2G, CBY1, CCDC66, CCP110, CDC14B, CDH23, CENPJ, CEP250, CEP83, CYFIP1, DDR1, DLG4, DLG5, DMTN, DYNC2LI1, DZIP1, EPHB3, EPS8L1, EPS8L2, FGFR1, FMR1, FN1, FOLR1, GAS7, HDAC6, IFT140, IFT74, IFT81, IGSF9, ITSN2, KIF27, KIF3A, LIMA1, LOC101091160, MAP1B, MAPK8IP3, MAPT, MYH10, MYLK, MYO10, NAV3, NCKAP1, NEFH, NEK1, NEUR…
GO:0031109	microtubule polymerization or depolymerization	GO_BiologicalProcess-EBI-UniProt-GOA-ACAP-ARAP_16.06.2020_00h00	0.00127367	0.014999	9.86334e-08	7.15092e-07	[4, 7]	Group69	16.8831	13	[APC, CDK5RAP2, CENPJ, CLASP1, CLASP2, EML2, HDAC6, MAP1B, MAPT, NAV3, TPX2, TTBK2, TUBGCP2]
GO:0051493	regulation of cytoskeleton organization	GO_BiologicalProcess-EBI-UniProt-GOA-ACAP-ARAP_16.06.2020_00h00	0.000175675	0.00384204	9.86334e-08	7.15092e-07	[5, 6]	Group69	11.5282	43	[APC, ARAP1, ARHGEF10, ATAT1, BICD1, BIN1, BRAF, CCP110, CDK5RAP2, CENPJ, CEP250, CLASP1, CLASP2, CNTRL, CYFIP1, DMTN, EML2, F11R, HDAC6, LIMA1, LIMCH1, MAP1B, MAPT, NAV3, NCKAP1, NEXN, PARP3, PHLDB1, PLEKHG2, PLXNB1, PTK2B, RHOBTB3, RICTOR, RNF4, SERPINF2, SMC1A, SORBS3, SPICE1, SSH1, TMEM67, TPX2, TSC1, TTBK2]
GO:0070507	regulation of microtubule cytoskeleton organization	GO_BiologicalProcess-EBI-UniProt-GOA-ACAP-ARAP_16.06.2020_00h00	2.71378e-05	0.000993479	9.86334e-08	7.15092e-07	[4, 5, 6, 7]	Group69	17.0543	22	[APC, ATAT1, BICD1, CCP110, CDK5RAP2, CENPJ, CEP250, CLASP1, CLASP2, EML2, HDAC6, MAP1B, MAPT, NAV3, PARP3, PHLDB1, RNF4, SMC1A, SPICE1, TMEM67, TPX2, TTBK2]
GO:0120035	regulation of plasma membrane bounded cell projection organization	GO_BiologicalProcess-EBI-UniProt-GOA-ACAP-ARAP_16.06.2020_00h00	2.24614e-05	0.000859659	9.86334e-08	7.15092e-07	[5, 6]	Group69	12.0907	48	[ARAP1, BHLHB9, BRAF, BRSK2, CAMK2G, CCP110, CENPJ, DLG5, DMTN, DYNC2LI1, EPHB3, EPS8L1, EPS8L2, FGFR1, FMR1, FN1, IFT140, ITSN2, LOC101091160, MAPT, MYO10, NAV3, NCKAP1, NEURL1, OBSL1, P2RX7, PACSIN1, PLXNB1, PLXNB3, PPP3CA, PRRX1, PTK2, PTK2B, PTPRS, RAP1GAP2, RAPGEF2, SEMA3G, SEMA4G, SEMA6A, SS18L1, SYNGAP1, SYT2, SYT3, TIAM2, TNIK, ULK4, UNC13A, ZFYVE27]
GO:0007019	microtubule depolymerization	GO_BiologicalProcess-EBI-UniProt-GOA-ACAP-ARAP_16.06.2020_00h00	0.00671784	0.0483455	9.86334e-08	7.15092e-07	[5, 8]	Group69	22.2222	6	[APC, HDAC6, MAP1B, NAV3, TPX2, TTBK2]
GO:0031110	regulation of microtubule polymerization or depolymerization	GO_BiologicalProcess-EBI-UniProt-GOA-ACAP-ARAP_16.06.2020_00h00	0.000500021	0.00751817	9.86334e-08	7.15092e-07	[5, 6, 7, 8]	Group69	20.7547	11	[APC, CDK5RAP2, CLASP1, CLASP2, EML2, HDAC6, MAP1B, MAPT, NAV3, TPX2, TTBK2]
GO:0031111	negative regulation of microtubule polymerization or depolymerization	GO_BiologicalProcess-EBI-UniProt-GOA-ACAP-ARAP_16.06.2020_00h00	0.00069573	0.00992889	9.86334e-08	7.15092e-07	[5, 6, 7, 8, 9]	Group69	33.3333	6	[APC, EML2, HDAC6, NAV3, TPX2, TTBK2]
GO:0031114	regulation of microtubule depolymerization	GO_BiologicalProcess-EBI-UniProt-GOA-ACAP-ARAP_16.06.2020_00h00	0.000335801	0.00601584	9.86334e-08	7.15092e-07	[5, 6, 7, 8, 9]	Group69	37.5	6	[APC, HDAC6, MAP1B, NAV3, TPX2, TTBK2]
GO:0045664	regulation of neuron differentiation	GO_BiologicalProcess-EBI-UniProt-GOA-ACAP-ARAP_16.06.2020_00h00	0.000160447	0.00370128	9.86334e-08	7.15092e-07	[5, 6, 7, 8, 9]	Group69	11.4883	44	[BHLHB9, BIN1, BRAF, BRSK2, CAMK2G, CDK5RAP2, CDON, DLG5, EIF4G1, EPHB3, FGFR1, FMR1, FN1, ITSN2, LOC101091160, MAPT, NEURL1, OBSL1, PACSIN1, PLXNB1, PLXNB3, PPP3CA, PRRX1, PTK2, PTK2B, PTPRS, RAP1GAP2, RAPGEF2, SEMA3G, SEMA4G, SEMA6A, SS18L1, SYNGAP1, SYT2, SYT3, TCF12, TCF3, TCF4, TIAM2, TNIK, ULK4, UNC13A, ZEB1, ZFYVE27]
GO:0007026	negative regulation of microtubule depolymerization	GO_BiologicalProcess-EBI-UniProt-GOA-ACAP-ARAP_16.06.2020_00h00	0.000947137	0.0121754	9.86334e-08	7.15092e-07	[5, 6, 7, 8, 9, 10]	Group69	38.4615	5	[APC, HDAC6, NAV3, TPX2, TTBK2]
GO:0045666	positive regulation of neuron differentiation	GO_BiologicalProcess-EBI-UniProt-GOA-ACAP-ARAP_16.06.2020_00h00	0.000403054	0.00658974	9.86334e-08	7.15092e-07	[5, 6, 7, 8, 9, 10]	Group69	13.2653	26	[BHLHB9, BRAF, CDON, DLG5, EIF4G1, FGFR1, FN1, ITSN2, LOC101091160, MAPT, NEURL1, OBSL1, PACSIN1, PLXNB1, PLXNB3, PTK2B, SS18L1, SYT2, SYT3, TCF12, TCF3, TCF4, TIAM2, UNC13A, ZEB1, ZFYVE27]
GO:0010976	positive regulation of neuron projection development	GO_BiologicalProcess-EBI-UniProt-GOA-ACAP-ARAP_16.06.2020_00h00	0.00093111	0.012155	9.86334e-08	7.15092e-07	[5, 6, 7, 8, 9, 10, 11, 12]	Group69	13.986	20	[BHLHB9, BRAF, DLG5, FGFR1, FN1, ITSN2, LOC101091160, MAPT, NEURL1, OBSL1, PACSIN1, PLXNB1, PLXNB3, PTK2B, SS18L1, SYT2, SYT3, TIAM2, UNC13A, ZFYVE27]
GO:0007275	multicellular organism development	GO_BiologicalProcess-EBI-UniProt-GOA-ACAP-ARAP_16.06.2020_00h00	0.000206752	0.00424597	3.51514e-08	3.39796e-07	[2, 3]	Group70	7.90712	252	[AATK, ABI1, ABR, ADAM22, ADARB1, ADGRA2, ADGRB2, ADGRL2, AKT3, ANKRD6, AP1B1, APBA1, APBB2, APC, APPL2, ARHGEF10, ARNT2, ARNTL, ASXL1, ATAT1, ATF3, ATP2B4, BBX, BCAN, BFSP1, BHLHB9, BIN1, BRAF, BRSK2, C2CD3, CACNB4, CAMK2G, CAPN3, CASP8, CBY1, CCBE1, CCNB1IP1, CDH23, CDK13, CDK5RAP2, CDON, CDX1, CHD8, CLOCK, CMIP, COL27A1, CRB2, CRYBB1, CTNNA1, CYFIP1, DCAF1, DCLRE1C, DDR1, DDR2, DHCR7, DHTKD1, …
GO:0030154	cell differentiation	GO_BiologicalProcess-EBI-UniProt-GOA-ACAP-ARAP_16.06.2020_00h00	0.000133525	0.00316699	3.51514e-08	3.39796e-07	[3]	Group70	8.23676	199	[ABI1, ADAM22, ADARB1, ADGRA2, AGFG1, APBB2, APC, APPL2, ARHGEF10, ARNTL, ASXL1, ATAT1, ATF3, BFSP1, BHLHB9, BIN1, BLK, BRAF, BRSK2, CABYR, CACNB4, CAMK2G, CAPN3, CASP8, CB3H14orf39, CBY1, CCNB1IP1, CD63, CDH23, CDK12, CDK13, CDK5RAP2, CDON, CDX1, CLOCK, CMKLR1, COL27A1, CRB2, CTNNA1, CYFIP1, DCAF1, DCLRE1C, DDR1, DDR2, DHCR7, DHTKD1, DLG4, DLG5, DLK2, DMPK, DMTN, ECM1, EIF4G1, ELL3, EPHB3, ETV4,…
GO:0051240	positive regulation of multicellular organismal process	GO_BiologicalProcess-EBI-UniProt-GOA-ACAP-ARAP_16.06.2020_00h00	0.00173921	0.0187745	3.51514e-08	3.39796e-07	[2, 3, 4]	Group70	8.77026	92	[ADGRA2, ADGRB2, AKT3, APPL2, ARNTL, BHLHB9, BIN1, BRAF, CCBE1, CDON, CHRM3, CMKLR1, CRB2, DDR2, DDX60, DLG5, DMTN, ECM1, EIF4G1, ELL3, ELOVL6, EPHB3, F11R, FAIM, FGF21, FGFR1, FN1, FOXP3, GHSR, GLI1, HDAC6, IL17RC, IL1R1, IL1RL1, IL20RB, IL33, ISG15, ITSN2, KCNQ1, KDM6B, LIPG, LOC101091160, LRRC24, MAPK8IP3, MAPT, MYRF, NEURL1, NFKBID, NOD1, NSMF, OBSL1, OMA1, P2RX7, P2RY2, PACSIN1, PAK4, PDGFB,…
GO:0120025	plasma membrane bounded cell projection	GO_CellularComponent-EBI-UniProt-GOA-ACAP-ARAP_16.06.2020_00h00	1.94442e-05	0.00076149	3.51514e-08	3.39796e-07	[3]	Group70	9.51178	113	[ABI1, ABI2, ACAP2, ADAM22, ADGRL2, AGBL2, AP3B2, APPL2, ARAP3, ATAT1, ATP2B4, BBS9, BIN1, BMX, BRAF, C2CD3, C2CD5, CABYR, CAMK2G, CBY1, CCDC120, CCDC66, CDH23, CENPJ, CEP128, CEP83, CHRM3, CPEB3, CTNNA1, CYFIP1, DLG4, DLG5, DMTN, DRC3, DYNC2LI1, DZIP1, EPS8L1, EPS8L2, FMR1, GHSR, GIGYF2, GLI1, GPHN, HDAC6, IFT140, IFT74, IFT81, IGSF9, INPP5K, ITSN1, JADE1, KCNJ10, KCNQ2, KIF1A, KIF1B, KIF27, KIF…
GO:0000902	cell morphogenesis	GO_BiologicalProcess-EBI-UniProt-GOA-ACAP-ARAP_16.06.2020_00h00	0.00595758	0.0445892	3.51514e-08	3.39796e-07	[3, 4]	Group70	8.93617	63	[ABI1, ADARB1, APBB2, ARAP1, ASXL1, BHLHB9, BRAF, BRSK2, CYFIP1, DDR1, DLG4, DMTN, EPB41, EPHB3, F11R, FBLN1, FLNB, FMNL2, FN1, GAS7, HDAC6, ITSN2, KIF3A, LAMB4, LOC101091160, MAP1B, MAPK8IP3, MAPT, MYH10, MYO10, NBEAL2, NEXN, NTN3, OBSL1, P2RX7, PACSIN1, PALLD, PLXNB1, PLXNB3, PPP3CA, PTK2, PTK2B, PTPRS, RADIL, RAPGEF2, RBFOX2, RHOBTB3, SEMA3G, SEMA4G, SEMA6A, SRGAP2, SS18L1, SSH1, SYNGAP1, SYT2…
GO:0022603	regulation of anatomical structure morphogenesis	GO_BiologicalProcess-EBI-UniProt-GOA-ACAP-ARAP_16.06.2020_00h00	0.00500363	0.0407058	3.51514e-08	3.39796e-07	[3, 4]	Group70	9.09091	60	[ABR, ADGRA2, ADGRB2, AKT3, ANKRD6, ARAP1, ATP2B4, BHLHB9, BRAF, BRSK2, CCBE1, CDX1, CRB2, DMTN, ECM1, EPB41, EPHB3, F11R, FBLN1, FGFR1, FMNL2, FN1, GLI1, ITSN2, LOC101080520, LOC101091160, MAPT, MYH10, MYO10, OBSL1, OMA1, PAK4, PDPK1, PHLDB1, PLEKHA4, PLXNB1, PLXNB3, PPP3CA, PTK2, PTK2B, PTPRS, RAPGEF2, RBPJ, RHOBTB3, SEMA3G, SEMA4G, SEMA6A, SS18L1, STAB1, SYNGAP1, SYT2, SYT3, TIAM2, TLR3, TNIK,…
GO:0032989	cellular component morphogenesis	GO_BiologicalProcess-EBI-UniProt-GOA-ACAP-ARAP_16.06.2020_00h00	0.000928589	0.0123129	3.51514e-08	3.39796e-07	[3, 4]	Group70	10.1796	51	[ABI1, ADARB1, AGFG1, APBB2, BHLHB9, BRAF, BRSK2, CAPN3, CYFIP1, DDR1, DLG4, EPHB3, FN1, GAS7, HDAC6, ITSN2, KIF3A, LOC101091160, MAP1B, MAPK8IP3, MAPT, MYH10, MYH14, NEXN, NRAP, NTN3, OBSL1, PACSIN1, PALLD, PHLDB1, PIKFYVE, PLXNB1, PLXNB3, PPP3CA, PTK2, PTPRS, RAPGEF2, RBFOX2, RHOBTB3, SEMA3G, SEMA4G, SEMA6A, SRGAP2, SS18L1, SYNGAP1, SYT2, SYT3, TIAM2, TNIK, UNC13A, ZFYVE27]
GO:0044087	regulation of cellular component biogenesis	GO_BiologicalProcess-EBI-UniProt-GOA-ACAP-ARAP_16.06.2020_00h00	0.0014121	0.0160674	3.51514e-08	3.39796e-07	[3, 4]	Group70	9.61539	60	[ADGRB2, ARAP1, ARHGEF10, ATAT1, BHLHB9, BIN1, BRAF, CCP110, CDK5RAP2, CENPJ, CPTP, CYFIP1, DLG5, DMTN, DYNC2LI1, EIF4G1, EML2, EPHB3, EPS8L1, EPS8L2, F11R, FARP2, FMR1, GHSR, HDAC6, IFT140, LDB2, LDLRAD4, LIMCH1, LOC101091160, LRRC24, LRSAM1, MAPT, MPP7, MYO10, NAA40, NAV3, NCKAP1, NEURL1, NPRL3, P2RX7, PHLDB1, PIKFYVE, PLEKHG2, PTK2, PTK2B, PTPRS, RAPGEF2, RICTOR, RNF4, SERPINF2, SH3GLB1, SMC1A…
GO:0045595	regulation of cell differentiation	GO_BiologicalProcess-EBI-UniProt-GOA-ACAP-ARAP_16.06.2020_00h00	0.00562297	0.0434361	3.51514e-08	3.39796e-07	[3, 4]	Group70	8.4172	92	[ADGRA2, APC, APPL2, ARNTL, ASXL1, ATAT1, BHLHB9, BIN1, BRAF, BRSK2, CAMK2G, CAPN3, CDK12, CDK13, CDK5RAP2, CDON, CLOCK, CMKLR1, CRB2, CTNNA1, DDR2, DLG5, DLK2, DMPK, DMTN, EIF4G1, ELL3, EPHB3, F11R, FAIM, FBLN1, FCRL3, FGFR1, FMR1, FN1, FOXP3, GLI1, HDAC6, ISG15, ITSN2, LDLRAD4, LOC101080520, LOC101091160, MAPK8IP3, MAPT, NEURL1, NFKBID, NSMF, OBSL1, PACSIN1, PCM1, PDGFB, PHLDB1, PLAG1, PLXNB1, …
GO:0048468	cell development	GO_BiologicalProcess-EBI-UniProt-GOA-ACAP-ARAP_16.06.2020_00h00	9.87814e-05	0.00272702	3.51514e-08	3.39796e-07	[3, 4]	Group70	8.97344	125	[ABI1, ADAM22, ADARB1, ADGRA2, AGFG1, APBB2, APPL2, ARHGEF10, ARNTL, ASXL1, ATAT1, BFSP1, BHLHB9, BIN1, BRAF, BRSK2, CABYR, CACNB4, CAMK2G, CAPN3, CB3H14orf39, CCNB1IP1, CDH23, CDK5RAP2, CDON, CLOCK, COL27A1, CTNNA1, CYFIP1, DDR1, DLG4, DLG5, DMTN, ECM1, EIF4G1, ELL3, EPHB3, F11R, FAIM, FANCC, FARP2, FBLN1, FGF19, FGFR1, FLNB, FMR1, FN1, FOLR1, GAS7, GOPC, HDAC6, HSD17B4, IFT140, IFT74, IGSF9, IT…
GO:0048731	system development	GO_BiologicalProcess-EBI-UniProt-GOA-ACAP-ARAP_16.06.2020_00h00	0.000129493	0.00316037	3.51514e-08	3.39796e-07	[3, 4]	Group70	8.04677	234	[AATK, ABI1, ABR, ADAM22, ADARB1, ADGRA2, ADGRB2, ADGRL2, AKT3, ANKRD6, AP1B1, APBB2, APPL2, ARHGEF10, ARNT2, ARNTL, ASXL1, ATAT1, ATF3, ATP2B4, BBX, BCAN, BFSP1, BHLHB9, BIN1, BRAF, BRSK2, C2CD3, CACNB4, CAMK2G, CASP8, CBY1, CCBE1, CDH23, CDK13, CDK5RAP2, CDON, CDX1, CHD8, CLOCK, COL27A1, CRB2, CRYBB1, CTNNA1, CYFIP1, DCAF1, DCLRE1C, DDR1, DDR2, DHCR7, DHTKD1, DLG4, DLG5, DMTN, DPCD, DPF2, ECM1,…
GO:0051128	regulation of cellular component organization	GO_BiologicalProcess-EBI-UniProt-GOA-ACAP-ARAP_16.06.2020_00h00	1.46514e-05	0.000616823	3.51514e-08	3.39796e-07	[3, 4]	Group70	9.16335	138	[ADGRB2, APBB2, APC, APPL2, ARAP1, ARHGEF10, ATAT1, AURKB, BHLHB9, BICD1, BIN1, BRAF, BRSK2, C2CD5, CAMK2G, CCP110, CD63, CDC14B, CDK5RAP2, CENPE, CENPJ, CEP250, CLASP1, CLASP2, CNTRL, CPTP, CTCF, CUL9, CYFIP1, DCBLD2, DCUN1D3, DDR1, DDR2, DLG5, DMPK, DMTN, DYNC2LI1, EIF4G1, EML2, EPHB3, EPS8L1, EPS8L2, F11R, FARP2, FGFR1, FHL1, FMR1, FN1, FOXP3, GHSR, HDAC6, HNRNPD, HNRNPK, IFT140, IGSF9, ITSN2,…
GO:0030030	cell projection organization	GO_BiologicalProcess-EBI-UniProt-GOA-ACAP-ARAP_16.06.2020_00h00	2.39322e-08	1.00755e-05	3.51514e-08	3.39796e-07	[4]	Group70	11.1111	106	[ABCC4, ABI1, ABLIM1, ADARB1, APBB2, ARAP1, BBS9, BHLHB9, BRAF, BRSK2, C2CD3, CAMK2G, CBY1, CCDC66, CCP110, CDC14B, CDH23, CENPJ, CEP250, CEP83, CYFIP1, DDR1, DLG4, DLG5, DMTN, DYNC2LI1, DZIP1, EPHB3, EPS8L1, EPS8L2, FGFR1, FMR1, FN1, FOLR1, GAS7, HDAC6, IFT140, IFT74, IFT81, IGSF9, ITSN2, KIF27, KIF3A, LIMA1, LOC101091160, MAP1B, MAPK8IP3, MAPT, MYH10, MYLK, MYO10, NAV3, NCKAP1, NEFH, NEK1, NEUR…
GO:0044089	positive regulation of cellular component biogenesis	GO_BiologicalProcess-EBI-UniProt-GOA-ACAP-ARAP_16.06.2020_00h00	0.00442959	0.0372971	3.51514e-08	3.39796e-07	[3, 4, 5]	Group70	10.3245	35	[ADGRB2, ARAP1, ARHGEF10, ATAT1, BHLHB9, BIN1, BRAF, CCP110, CDK5RAP2, CENPJ, CYFIP1, DLG5, EIF4G1, EPHB3, EPS8L1, EPS8L2, LDB2, LIMCH1, LOC101091160, LRRC24, LRSAM1, MAPT, MPP7, NAV3, NCKAP1, NEURL1, P2RX7, PHLDB1, PTK2B, RICTOR, SERPINF2, SH3GLB1, SORBS3, TIRAP, TSC1]
GO:0051130	positive regulation of cellular component organization	GO_BiologicalProcess-EBI-UniProt-GOA-ACAP-ARAP_16.06.2020_00h00	0.000357137	0.00613693	3.51514e-08	3.39796e-07	[3, 4, 5]	Group70	9.75275	71	[ADGRB2, APPL2, ARAP1, ARHGEF10, ATAT1, BHLHB9, BICD1, BIN1, BRAF, C2CD5, CCP110, CD63, CDK5RAP2, CENPJ, CYFIP1, DDR2, DLG5, EIF4G1, EPHB3, EPS8L1, EPS8L2, FGFR1, FMR1, FN1, FOXP3, HDAC6, HNRNPD, HNRNPK, ITSN2, LIMCH1, LOC101080520, LOC101091160, LRRC24, LRSAM1, MAPKAPK5, MAPT, MIER1, MPP7, MRE11, NAV3, NCKAP1, NEURL1, OBSL1, P2RX7, PACSIN1, PDGFB, PHLDB1, PLXNB1, PLXNB3, PPP3CA, PRKCQ, PTK2B, RI…
GO:0007399	nervous system development	GO_BiologicalProcess-EBI-UniProt-GOA-ACAP-ARAP_16.06.2020_00h00	1.10328e-07	2.06436e-05	3.51514e-08	3.39796e-07	[4, 5]	Group70	9.95763	141	[AATK, ABI1, ABR, ADAM22, ADARB1, ADGRA2, ADGRB2, ADGRL2, AKT3, APBB2, APPL2, ARHGEF10, ARNT2, ARNTL, ATAT1, BCAN, BHLHB9, BIN1, BRAF, BRSK2, C2CD3, CAMK2G, CBY1, CDH23, CDK5RAP2, CDON, CHD8, CRB2, CTNNA1, CYFIP1, DDR1, DLG4, DLG5, DPCD, DPF2, EIF4G1, ELL3, EPHB3, FAIM, FANCC, FARP2, FGFR1, FMR1, FN1, FOLR1, GAS7, GHSR, GIGYF2, GLI1, GLIS2, HDAC6, HIPK1, IFT140, IGSF9, ITSN2, JAG2, KCNIP2, KCNJ10…
GO:0022604	regulation of cell morphogenesis	GO_BiologicalProcess-EBI-UniProt-GOA-ACAP-ARAP_16.06.2020_00h00	0.00036789	0.00625784	3.51514e-08	3.39796e-07	[4, 5]	Group70	11.8033	36	[ARAP1, BHLHB9, BRAF, BRSK2, DMTN, EPB41, EPHB3, F11R, FBLN1, FMNL2, FN1, ITSN2, MAPT, MYH10, MYO10, OBSL1, PLXNB1, PLXNB3, PPP3CA, PTK2, PTK2B, PTPRS, RAPGEF2, RHOBTB3, SEMA3G, SEMA4G, SEMA6A, SS18L1, SYNGAP1, SYT2, SYT3, TIAM2, TNIK, UNC13A, ZFYVE27, ZMYM6]
GO:0031344	regulation of cell projection organization	GO_BiologicalProcess-EBI-UniProt-GOA-ACAP-ARAP_16.06.2020_00h00	3.10658e-05	0.00111308	3.51514e-08	3.39796e-07	[4, 5]	Group70	11.9403	48	[ARAP1, BHLHB9, BRAF, BRSK2, CAMK2G, CCP110, CENPJ, DLG5, DMTN, DYNC2LI1, EPHB3, EPS8L1, EPS8L2, FGFR1, FMR1, FN1, IFT140, ITSN2, LOC101091160, MAPT, MYO10, NAV3, NCKAP1, NEURL1, OBSL1, P2RX7, PACSIN1, PLXNB1, PLXNB3, PPP3CA, PRRX1, PTK2, PTK2B, PTPRS, RAP1GAP2, RAPGEF2, SEMA3G, SEMA4G, SEMA6A, SS18L1, SYNGAP1, SYT2, SYT3, TIAM2, TNIK, ULK4, UNC13A, ZFYVE27]
GO:0032990	cell part morphogenesis	GO_BiologicalProcess-EBI-UniProt-GOA-ACAP-ARAP_16.06.2020_00h00	0.000937456	0.0121437	3.51514e-08	3.39796e-07	[4, 5]	Group70	10.4545	46	[ABI1, ADARB1, APBB2, BHLHB9, BRAF, BRSK2, CYFIP1, DDR1, DLG4, EPHB3, FN1, GAS7, HDAC6, ITSN2, KIF3A, LOC101091160, MAP1B, MAPK8IP3, MAPT, MYH10, MYH14, NEXN, NTN3, OBSL1, PACSIN1, PALLD, PLXNB1, PLXNB3, PPP3CA, PTK2, PTPRS, RAPGEF2, RBFOX2, RHOBTB3, SEMA3G, SEMA4G, SEMA6A, SRGAP2, SS18L1, SYNGAP1, SYT2, SYT3, TIAM2, TNIK, UNC13A, ZFYVE27]
GO:0060284	regulation of cell development	GO_BiologicalProcess-EBI-UniProt-GOA-ACAP-ARAP_16.06.2020_00h00	0.000215023	0.00436263	3.51514e-08	3.39796e-07	[4, 5]	Group70	10.4056	59	[ADGRA2, APPL2, ARNTL, BHLHB9, BIN1, BRAF, BRSK2, CAMK2G, CDK5RAP2, CDON, CLOCK, CTNNA1, DLG5, DMTN, EIF4G1, ELL3, EPHB3, F11R, FAIM, FBLN1, FGFR1, FMR1, FN1, ITSN2, LOC101091160, MAPK8IP3, MAPT, NEURL1, NSMF, OBSL1, PACSIN1, PCM1, PLAG1, PLXNB1, PLXNB3, PPP3CA, PRRX1, PTK2, PTK2B, PTPRS, RAP1GAP2, RAPGEF2, RFX3, SEMA3G, SEMA4G, SEMA6A, SS18L1, SYNGAP1, SYT2, SYT3, TCF12, TCF3, TCF4, TIAM2, TNIK,…
GO:0007417	central nervous system development	GO_BiologicalProcess-EBI-UniProt-GOA-ACAP-ARAP_16.06.2020_00h00	0.00537449	0.0422927	3.51514e-08	3.39796e-07	[4, 5, 6]	Group70	9.28196	53	[AATK, ABR, ADARB1, ADGRA2, ADGRL2, AKT3, ARNT2, ATAT1, BCAN, BIN1, C2CD3, CDK5RAP2, CDON, CHD8, DLG5, DPCD, EPHB3, FANCC, FGFR1, GIGYF2, GLI1, GLIS2, KCNJ10, KIF27, KIF3A, LOC101091160, LRP6, MAPK8IP3, MAST1, MYH10, MYRF, NAV2, PCM1, PEX5, PGAP1, PTCH1, PTK2, PTPRS, RAX, RBFOX2, RBPJ, RORA, SLC23A1, SMG9, SPHK2, SRGAP2, STK36, SYNJ1, TACC1, TSC1, VCAN, WHRN, ZEB1]
GO:0010720	positive regulation of cell development	GO_BiologicalProcess-EBI-UniProt-GOA-ACAP-ARAP_16.06.2020_00h00	0.000471329	0.00721561	3.51514e-08	3.39796e-07	[4, 5, 6]	Group70	11.6505	36	[BHLHB9, BIN1, BRAF, CDON, DLG5, DMTN, EIF4G1, ELL3, F11R, FAIM, FGFR1, FN1, ITSN2, LOC101091160, MAPK8IP3, MAPT, NEURL1, NSMF, OBSL1, PACSIN1, PLAG1, PLXNB1, PLXNB3, PTK2B, RFX3, SEMA6A, SS18L1, SYT2, SYT3, TCF12, TCF3, TCF4, TIAM2, UNC13A, ZEB1, ZFYVE27]
GO:0022008	neurogenesis	GO_BiologicalProcess-EBI-UniProt-GOA-ACAP-ARAP_16.06.2020_00h00	4.40209e-05	0.00151288	3.51514e-08	3.39796e-07	[4, 5, 6]	Group70	9.61165	99	[ABI1, ADAM22, ADARB1, APBB2, APPL2, ARHGEF10, ARNTL, ATAT1, BHLHB9, BIN1, BRAF, BRSK2, CAMK2G, CDH23, CDK5RAP2, CDON, CTNNA1, CYFIP1, DDR1, DLG4, DLG5, EIF4G1, ELL3, EPHB3, FAIM, FARP2, FGFR1, FMR1, FN1, FOLR1, GAS7, GIGYF2, HDAC6, HIPK1, IFT140, IGSF9, ITSN2, JAG2, KCNIP2, KCNJ10, KIF3A, KLF15, LOC101091160, MAP1B, MAPK8IP3, MAPT, MYH10, MYRF, NAV2, NAV3, NEFH, NEURL1, NEXN, NSMF, NTN3, OBSL1, …
GO:0030031	cell projection assembly	GO_BiologicalProcess-EBI-UniProt-GOA-ACAP-ARAP_16.06.2020_00h00	3.20587e-06	0.000234725	3.51514e-08	3.39796e-07	[5]	Group70	13.2184	46	[ABCC4, ABLIM1, ARAP1, BBS9, C2CD3, CBY1, CCDC66, CCP110, CDC14B, CENPJ, CEP250, CEP83, CYFIP1, DMTN, DYNC2LI1, DZIP1, EPS8L1, EPS8L2, FMR1, IFT140, IFT74, IFT81, KIF27, KIF3A, MYH10, MYLK, MYO10, NCKAP1, NEK1, NEURL1, P2RX7, PCM1, RAPGEF2, RFX3, SH2B1, SRGAP2, SSX2IP, STK36, TEKT2, TMEM67, TNIK, TNNI3, TSGA10, TTBK2, VAV2, WDR60]
GO:0031346	positive regulation of cell projection organization	GO_BiologicalProcess-EBI-UniProt-GOA-ACAP-ARAP_16.06.2020_00h00	0.000149353	0.00349321	3.51514e-08	3.39796e-07	[4, 5, 6]	Group70	13.6585	28	[ARAP1, BHLHB9, BRAF, CCP110, CENPJ, DLG5, EPS8L1, EPS8L2, FGFR1, FN1, ITSN2, LOC101091160, MAPT, NAV3, NCKAP1, NEURL1, OBSL1, P2RX7, PACSIN1, PLXNB1, PLXNB3, PTK2B, SS18L1, SYT2, SYT3, TIAM2, UNC13A, ZFYVE27]
GO:0048858	cell projection morphogenesis	GO_BiologicalProcess-EBI-UniProt-GOA-ACAP-ARAP_16.06.2020_00h00	0.000815329	0.0113472	3.51514e-08	3.39796e-07	[4, 5, 6]	Group70	10.5882	45	[ABI1, ADARB1, APBB2, BHLHB9, BRAF, BRSK2, CYFIP1, DDR1, DLG4, EPHB3, FN1, GAS7, HDAC6, ITSN2, KIF3A, LOC101091160, MAP1B, MAPK8IP3, MAPT, MYH10, NEXN, NTN3, OBSL1, PACSIN1, PALLD, PLXNB1, PLXNB3, PPP3CA, PTK2, PTPRS, RAPGEF2, RBFOX2, RHOBTB3, SEMA3G, SEMA4G, SEMA6A, SRGAP2, SS18L1, SYNGAP1, SYT2, SYT3, TIAM2, TNIK, UNC13A, ZFYVE27]
GO:0051960	regulation of nervous system development	GO_BiologicalProcess-EBI-UniProt-GOA-ACAP-ARAP_16.06.2020_00h00	0.000126433	0.00313108	3.51514e-08	3.39796e-07	[4, 5, 6]	Group70	10.5634	60	[ADGRA2, ADGRB2, APPL2, ARNTL, BHLHB9, BIN1, BRAF, BRSK2, CAMK2G, CDK5RAP2, CDON, CTNNA1, DLG5, EIF4G1, ELL3, EPHB3, FAIM, FGFR1, FMR1, FN1, GHSR, GLI1, ITSN2, LOC101091160, LRRC24, MAPK8IP3, MAPT, MYRF, NEURL1, NSMF, OBSL1, PACSIN1, PCM1, PLAG1, PLXNB1, PLXNB3, PPP3CA, PRRX1, PTK2, PTK2B, PTPRS, RAP1GAP2, RAPGEF2, RCAN3, SEMA3G, SEMA4G, SEMA6A, SS18L1, SYNGAP1, SYT2, SYT3, TCF12, TCF3, TCF4, TIA…
GO:0051962	positive regulation of nervous system development	GO_BiologicalProcess-EBI-UniProt-GOA-ACAP-ARAP_16.06.2020_00h00	7.75312e-05	0.00229057	3.51514e-08	3.39796e-07	[3, 4, 5, 6, 7]	Group70	12.5	38	[ADGRB2, BHLHB9, BIN1, BRAF, CDON, DLG5, EIF4G1, ELL3, EPHB3, FAIM, FGFR1, FN1, GLI1, ITSN2, LOC101091160, LRRC24, MAPK8IP3, MAPT, MYRF, NEURL1, NSMF, OBSL1, PACSIN1, PLAG1, PLXNB1, PLXNB3, PTK2B, SEMA6A, SS18L1, SYT2, SYT3, TCF12, TCF3, TCF4, TIAM2, UNC13A, ZEB1, ZFYVE27]
GO:0120036	plasma membrane bounded cell projection organization	GO_BiologicalProcess-EBI-UniProt-GOA-ACAP-ARAP_16.06.2020_00h00	3.28775e-08	1.10732e-05	3.51514e-08	3.39796e-07	[5]	Group70	11.1111	104	[ABCC4, ABI1, ABLIM1, ADARB1, APBB2, ARAP1, BBS9, BHLHB9, BRAF, BRSK2, C2CD3, CAMK2G, CBY1, CCDC66, CCP110, CDC14B, CDH23, CENPJ, CEP250, CEP83, CYFIP1, DDR1, DLG4, DLG5, DMTN, DYNC2LI1, DZIP1, EPHB3, EPS8L1, EPS8L2, FGFR1, FMR1, FN1, FOLR1, GAS7, HDAC6, IFT140, IFT74, IFT81, IGSF9, ITSN2, KIF27, KIF3A, LIMA1, LOC101091160, MAP1B, MAPK8IP3, MAPT, MYH10, MYLK, MYO10, NAV3, NCKAP1, NEFH, NEK1, NEUR…
GO:0007420	brain development	GO_BiologicalProcess-EBI-UniProt-GOA-ACAP-ARAP_16.06.2020_00h00	0.00269105	0.0265013	3.51514e-08	3.39796e-07	[4, 5, 6, 7]	Group70	10.1449	42	[AATK, ABR, ADGRL2, AKT3, ARNT2, ATAT1, BCAN, C2CD3, CDK5RAP2, CDON, CHD8, DLG5, DPCD, EPHB3, FANCC, FGFR1, GLI1, KIF27, KIF3A, LOC101091160, LRP6, MAPK8IP3, MAST1, MYH10, PCM1, PEX5, PGAP1, PTCH1, PTPRS, RAX, RBFOX2, RBPJ, RORA, SLC23A1, SMG9, SPHK2, SRGAP2, STK36, SYNJ1, TACC1, TSC1, WHRN]
GO:0010769	regulation of cell morphogenesis involved in differentiation	GO_BiologicalProcess-EBI-UniProt-GOA-ACAP-ARAP_16.06.2020_00h00	0.00164228	0.0180758	3.51514e-08	3.39796e-07	[5, 6]	Group70	12.6374	23	[BHLHB9, BRAF, BRSK2, DMTN, EPHB3, FBLN1, FN1, MAPT, OBSL1, PLXNB1, PLXNB3, PPP3CA, PTK2, PTPRS, RAPGEF2, SEMA3G, SEMA4G, SEMA6A, SS18L1, SYNGAP1, TIAM2, TNIK, ZFYVE27]
GO:0044782	cilium organization	GO_BiologicalProcess-EBI-UniProt-GOA-ACAP-ARAP_16.06.2020_00h00	0.000110846	0.00287176	3.51514e-08	3.39796e-07	[5, 6]	Group70	13.3047	31	[ABCC4, ABLIM1, BBS9, C2CD3, CBY1, CCDC66, CCP110, CDC14B, CENPJ, CEP250, CEP83, DYNC2LI1, DZIP1, IFT140, IFT74, IFT81, KIF27, KIF3A, NEK1, NEURL1, ODF2, PCM1, RFX3, SSX2IP, STK36, TEKT2, TMEM67, TNNI3, TTBK2, TTC21A, WDR60]
GO:0120035	regulation of plasma membrane bounded cell projection organization	GO_BiologicalProcess-EBI-UniProt-GOA-ACAP-ARAP_16.06.2020_00h00	2.24614e-05	0.000859659	3.51514e-08	3.39796e-07	[5, 6]	Group70	12.0907	48	[ARAP1, BHLHB9, BRAF, BRSK2, CAMK2G, CCP110, CENPJ, DLG5, DMTN, DYNC2LI1, EPHB3, EPS8L1, EPS8L2, FGFR1, FMR1, FN1, IFT140, ITSN2, LOC101091160, MAPT, MYO10, NAV3, NCKAP1, NEURL1, OBSL1, P2RX7, PACSIN1, PLXNB1, PLXNB3, PPP3CA, PRRX1, PTK2, PTK2B, PTPRS, RAP1GAP2, RAPGEF2, SEMA3G, SEMA4G, SEMA6A, SS18L1, SYNGAP1, SYT2, SYT3, TIAM2, TNIK, ULK4, UNC13A, ZFYVE27]
GO:0010771	negative regulation of cell morphogenesis involved in differentiation	GO_BiologicalProcess-EBI-UniProt-GOA-ACAP-ARAP_16.06.2020_00h00	0.00383438	0.0341645	3.51514e-08	3.39796e-07	[5, 6, 7]	Group70	17.2414	10	[DMTN, FBLN1, PPP3CA, PTK2, PTPRS, RAPGEF2, SEMA3G, SEMA4G, SEMA6A, SYNGAP1]
GO:0048699	generation of neurons	GO_BiologicalProcess-EBI-UniProt-GOA-ACAP-ARAP_16.06.2020_00h00	8.23717e-05	0.00239162	3.51514e-08	3.39796e-07	[5, 6, 7]	Group70	9.61337	92	[ABI1, ADARB1, APBB2, APPL2, ARNTL, ATAT1, BHLHB9, BIN1, BRAF, BRSK2, CAMK2G, CDH23, CDK5RAP2, CDON, CTNNA1, CYFIP1, DDR1, DLG4, DLG5, EIF4G1, ELL3, EPHB3, FAIM, FARP2, FGFR1, FMR1, FN1, FOLR1, GAS7, GIGYF2, HDAC6, HIPK1, IFT140, IGSF9, ITSN2, JAG2, KCNIP2, KIF3A, LOC101091160, MAP1B, MAPK8IP3, MAPT, MYH10, NEFH, NEURL1, NEXN, NSMF, NTN3, OBSL1, PACSIN1, PAK4, PALLD, PCM1, PEX5, PLAG1, PLXNB1, PL…
GO:0120031	plasma membrane bounded cell projection assembly	GO_BiologicalProcess-EBI-UniProt-GOA-ACAP-ARAP_16.06.2020_00h00	2.44622e-06	0.000196164	3.51514e-08	3.39796e-07	[6]	Group70	13.4731	45	[ABCC4, ABLIM1, ARAP1, BBS9, C2CD3, CBY1, CCDC66, CCP110, CDC14B, CENPJ, CEP250, CEP83, CYFIP1, DMTN, DYNC2LI1, DZIP1, EPS8L1, EPS8L2, FMR1, IFT140, IFT74, IFT81, KIF27, KIF3A, MYH10, MYLK, MYO10, NCKAP1, NEK1, NEURL1, P2RX7, PCM1, RAPGEF2, RFX3, SH2B1, SRGAP2, SSX2IP, STK36, TEKT2, TMEM67, TNIK, TNNI3, TTBK2, VAV2, WDR60]
GO:0120039	plasma membrane bounded cell projection morphogenesis	GO_BiologicalProcess-EBI-UniProt-GOA-ACAP-ARAP_16.06.2020_00h00	0.000702973	0.00994795	3.51514e-08	3.39796e-07	[5, 6, 7]	Group70	10.6635	45	[ABI1, ADARB1, APBB2, BHLHB9, BRAF, BRSK2, CYFIP1, DDR1, DLG4, EPHB3, FN1, GAS7, HDAC6, ITSN2, KIF3A, LOC101091160, MAP1B, MAPK8IP3, MAPT, MYH10, NEXN, NTN3, OBSL1, PACSIN1, PALLD, PLXNB1, PLXNB3, PPP3CA, PTK2, PTPRS, RAPGEF2, RBFOX2, RHOBTB3, SEMA3G, SEMA4G, SEMA6A, SRGAP2, SS18L1, SYNGAP1, SYT2, SYT3, TIAM2, TNIK, UNC13A, ZFYVE27]
GO:0030182	neuron differentiation	GO_BiologicalProcess-EBI-UniProt-GOA-ACAP-ARAP_16.06.2020_00h00	0.000109988	0.00294	3.51514e-08	3.39796e-07	[4, 6, 7, 8]	Group70	9.76471	83	[ABI1, ADARB1, APBB2, ATAT1, BHLHB9, BIN1, BRAF, BRSK2, CAMK2G, CDH23, CDK5RAP2, CDON, CYFIP1, DDR1, DLG4, DLG5, EIF4G1, EPHB3, FARP2, FGFR1, FMR1, FN1, FOLR1, GAS7, GIGYF2, HDAC6, HIPK1, IFT140, IGSF9, ITSN2, JAG2, KCNIP2, KIF3A, LOC101091160, MAP1B, MAPK8IP3, MAPT, MYH10, NEFH, NEURL1, NEXN, NTN3, OBSL1, PACSIN1, PAK4, PALLD, PEX5, PLXNB1, PLXNB3, PPP3CA, PRRX1, PSD, PTCH1, PTK2, PTK2B, PTPRS, …
GO:0048666	neuron development	GO_BiologicalProcess-EBI-UniProt-GOA-ACAP-ARAP_16.06.2020_00h00	0.000416533	0.00674464	3.51514e-08	3.39796e-07	[4, 5, 7, 8, 9]	Group70	9.79827	68	[ABI1, ADARB1, APBB2, ATAT1, BHLHB9, BRAF, BRSK2, CAMK2G, CDH23, CYFIP1, DDR1, DLG4, DLG5, EPHB3, FARP2, FGFR1, FMR1, FN1, FOLR1, GAS7, HDAC6, IFT140, IGSF9, ITSN2, KCNIP2, KIF3A, LOC101091160, MAP1B, MAPK8IP3, MAPT, MYH10, NEFH, NEURL1, NEXN, NTN3, OBSL1, PACSIN1, PAK4, PALLD, PLXNB1, PLXNB3, PPP3CA, PRRX1, PSD, PTK2, PTK2B, PTPRS, RAP1GAP2, RAPGEF2, RBFOX2, RHOBTB3, SEMA3G, SEMA4G, SEMA6A, SLC1…
GO:0050767	regulation of neurogenesis	GO_BiologicalProcess-EBI-UniProt-GOA-ACAP-ARAP_16.06.2020_00h00	0.000163299	0.00371615	3.51514e-08	3.39796e-07	[5, 6, 7, 8]	Group70	10.8384	53	[APPL2, ARNTL, BHLHB9, BIN1, BRAF, BRSK2, CAMK2G, CDK5RAP2, CDON, CTNNA1, DLG5, EIF4G1, ELL3, EPHB3, FAIM, FGFR1, FMR1, FN1, ITSN2, LOC101091160, MAPK8IP3, MAPT, NEURL1, NSMF, OBSL1, PACSIN1, PCM1, PLAG1, PLXNB1, PLXNB3, PPP3CA, PRRX1, PTK2, PTK2B, PTPRS, RAP1GAP2, RAPGEF2, SEMA3G, SEMA4G, SEMA6A, SS18L1, SYNGAP1, SYT2, SYT3, TCF12, TCF3, TCF4, TIAM2, TNIK, ULK4, UNC13A, ZEB1, ZFYVE27]
GO:0050769	positive regulation of neurogenesis	GO_BiologicalProcess-EBI-UniProt-GOA-ACAP-ARAP_16.06.2020_00h00	0.000194378	0.00404114	3.51514e-08	3.39796e-07	[4, 5, 6, 7, 8, 9]	Group70	12.5954	33	[BHLHB9, BIN1, BRAF, CDON, DLG5, EIF4G1, ELL3, FAIM, FGFR1, FN1, ITSN2, LOC101091160, MAPK8IP3, MAPT, NEURL1, NSMF, OBSL1, PACSIN1, PLAG1, PLXNB1, PLXNB3, PTK2B, SEMA6A, SS18L1, SYT2, SYT3, TCF12, TCF3, TCF4, TIAM2, UNC13A, ZEB1, ZFYVE27]
GO:0060271	cilium assembly	GO_BiologicalProcess-EBI-UniProt-GOA-ACAP-ARAP_16.06.2020_00h00	0.000121359	0.00305029	3.51514e-08	3.39796e-07	[6, 7]	Group70	13.615	29	[ABCC4, ABLIM1, BBS9, C2CD3, CBY1, CCDC66, CCP110, CDC14B, CENPJ, CEP250, CEP83, DYNC2LI1, DZIP1, IFT140, IFT74, IFT81, KIF27, KIF3A, NEK1, NEURL1, PCM1, RFX3, SSX2IP, STK36, TEKT2, TMEM67, TNNI3, TTBK2, WDR60]
GO:0045664	regulation of neuron differentiation	GO_BiologicalProcess-EBI-UniProt-GOA-ACAP-ARAP_16.06.2020_00h00	0.000160447	0.00370128	3.51514e-08	3.39796e-07	[5, 6, 7, 8, 9]	Group70	11.4883	44	[BHLHB9, BIN1, BRAF, BRSK2, CAMK2G, CDK5RAP2, CDON, DLG5, EIF4G1, EPHB3, FGFR1, FMR1, FN1, ITSN2, LOC101091160, MAPT, NEURL1, OBSL1, PACSIN1, PLXNB1, PLXNB3, PPP3CA, PRRX1, PTK2, PTK2B, PTPRS, RAP1GAP2, RAPGEF2, SEMA3G, SEMA4G, SEMA6A, SS18L1, SYNGAP1, SYT2, SYT3, TCF12, TCF3, TCF4, TIAM2, TNIK, ULK4, UNC13A, ZEB1, ZFYVE27]
GO:0031175	neuron projection development	GO_BiologicalProcess-EBI-UniProt-GOA-ACAP-ARAP_16.06.2020_00h00	0.000181382	0.00391599	3.51514e-08	3.39796e-07	[5, 6, 8, 9, 10]	Group70	10.3333	62	[ABI1, ADARB1, APBB2, BHLHB9, BRAF, BRSK2, CAMK2G, CDH23, CYFIP1, DDR1, DLG4, DLG5, EPHB3, FGFR1, FMR1, FN1, FOLR1, GAS7, HDAC6, IGSF9, ITSN2, KIF3A, LOC101091160, MAP1B, MAPK8IP3, MAPT, MYH10, NEFH, NEURL1, NEXN, NTN3, OBSL1, PACSIN1, PAK4, PALLD, PLXNB1, PLXNB3, PPP3CA, PRRX1, PSD, PTK2, PTK2B, PTPRS, RAP1GAP2, RAPGEF2, RBFOX2, RHOBTB3, SEMA3G, SEMA4G, SEMA6A, SLC12A5, SRGAP2, SS18L1, SYNGAP1, …
GO:0048667	cell morphogenesis involved in neuron differentiation	GO_BiologicalProcess-EBI-UniProt-GOA-ACAP-ARAP_16.06.2020_00h00	0.00668234	0.0482964	3.51514e-08	3.39796e-07	[5, 6, 8, 9, 10]	Group70	9.91957	37	[ABI1, ADARB1, APBB2, BHLHB9, BRAF, BRSK2, CYFIP1, DLG4, EPHB3, FN1, HDAC6, KIF3A, MAP1B, MAPK8IP3, MAPT, MYH10, NEXN, NTN3, OBSL1, PALLD, PLXNB1, PLXNB3, PPP3CA, PTK2, PTPRS, RAPGEF2, RBFOX2, RHOBTB3, SEMA3G, SEMA4G, SEMA6A, SS18L1, SYNGAP1, TIAM2, TNIK, WHRN, ZFYVE27]
GO:0045666	positive regulation of neuron differentiation	GO_BiologicalProcess-EBI-UniProt-GOA-ACAP-ARAP_16.06.2020_00h00	0.000403054	0.00658974	3.51514e-08	3.39796e-07	[5, 6, 7, 8, 9, 10]	Group70	13.2653	26	[BHLHB9, BRAF, CDON, DLG5, EIF4G1, FGFR1, FN1, ITSN2, LOC101091160, MAPT, NEURL1, OBSL1, PACSIN1, PLXNB1, PLXNB3, PTK2B, SS18L1, SYT2, SYT3, TCF12, TCF3, TCF4, TIAM2, UNC13A, ZEB1, ZFYVE27]
GO:0016358	dendrite development	GO_BiologicalProcess-EBI-UniProt-GOA-ACAP-ARAP_16.06.2020_00h00	1.22939e-05	0.000544816	3.51514e-08	3.39796e-07	[3, 6, 7, 9, 10, 11]	Group70	17.0213	24	[ABI1, BHLHB9, DLG4, DLG5, EPHB3, FMR1, HDAC6, IGSF9, LOC101091160, MAP1B, NEURL1, NTN3, OBSL1, PACSIN1, PAK4, PPP3CA, PTPRS, RAPGEF2, RBFOX2, SLC12A5, SRGAP2, SS18L1, SYNGAP1, TNIK]
GO:0010975	regulation of neuron projection development	GO_BiologicalProcess-EBI-UniProt-GOA-ACAP-ARAP_16.06.2020_00h00	0.000110421	0.00290546	3.51514e-08	3.39796e-07	[6, 7, 8, 9, 10, 11]	Group70	12.5436	36	[BHLHB9, BRAF, BRSK2, CAMK2G, DLG5, EPHB3, FGFR1, FMR1, FN1, ITSN2, LOC101091160, MAPT, NEURL1, OBSL1, PACSIN1, PLXNB1, PLXNB3, PPP3CA, PRRX1, PTK2, PTK2B, PTPRS, RAP1GAP2, RAPGEF2, SEMA3G, SEMA4G, SEMA6A, SS18L1, SYNGAP1, SYT2, SYT3, TIAM2, TNIK, ULK4, UNC13A, ZFYVE27]
GO:0010976	positive regulation of neuron projection development	GO_BiologicalProcess-EBI-UniProt-GOA-ACAP-ARAP_16.06.2020_00h00	0.00093111	0.012155	3.51514e-08	3.39796e-07	[5, 6, 7, 8, 9, 10, 11, 12]	Group70	13.986	20	[BHLHB9, BRAF, DLG5, FGFR1, FN1, ITSN2, LOC101091160, MAPT, NEURL1, OBSL1, PACSIN1, PLXNB1, PLXNB3, PTK2B, SS18L1, SYT2, SYT3, TIAM2, UNC13A, ZFYVE27]
GO:0048812	neuron projection morphogenesis	GO_BiologicalProcess-EBI-UniProt-GOA-ACAP-ARAP_16.06.2020_00h00	0.000378708	0.00631431	3.51514e-08	3.39796e-07	[6, 7, 8, 9, 10, 11]	Group70	10.9756	45	[ABI1, ADARB1, APBB2, BHLHB9, BRAF, BRSK2, CYFIP1, DDR1, DLG4, EPHB3, FN1, GAS7, HDAC6, ITSN2, KIF3A, LOC101091160, MAP1B, MAPK8IP3, MAPT, MYH10, NEXN, NTN3, OBSL1, PACSIN1, PALLD, PLXNB1, PLXNB3, PPP3CA, PTK2, PTPRS, RAPGEF2, RBFOX2, RHOBTB3, SEMA3G, SEMA4G, SEMA6A, SRGAP2, SS18L1, SYNGAP1, SYT2, SYT3, TIAM2, TNIK, UNC13A, ZFYVE27]
GO:1900006	positive regulation of dendrite development	GO_BiologicalProcess-EBI-UniProt-GOA-ACAP-ARAP_16.06.2020_00h00	0.00210113	0.021315	3.51514e-08	3.39796e-07	[4, 5, 6, 7, 8, 9, 10, 11, 12, 13]	Group70	24.1379	7	[BHLHB9, DLG5, LOC101091160, NEURL1, OBSL1, PACSIN1, SS18L1]
GO:0050773	regulation of dendrite development	GO_BiologicalProcess-EBI-UniProt-GOA-ACAP-ARAP_16.06.2020_00h00	0.00274425	0.0268682	3.51514e-08	3.39796e-07	[4, 7, 8, 9, 10, 11, 12]	Group70	16.2162	12	[BHLHB9, DLG5, FMR1, LOC101091160, NEURL1, OBSL1, PACSIN1, PPP3CA, PTPRS, RAPGEF2, SS18L1, TNIK]
